# Supplementary material for: DNA Methylation Dynamics During the Differentiation of Retinal Progenitor Cells Into Retinal Neurons Reveal a Role for the DNA Demethylation Pathway
Source: Front Mol Neurosci. 2019 Jul 24;12:182. doi: 10.3389/fnmol.2019.00182 (PMC6667802; doi:10.3389/fnmol.2019.00182)
Supplement: TABLE S1 — Methylome states of promoters of genes necessary for RPC and retinal neuron phenotypes in genomic DNA of murine retinal progenitors (RPCs). All highly-methylated genes are labeled in orange bold/italic. [file Table_1.XLSX]

## Sheet: RPCs
seqnames	start	end	width	strand	name	mean.meth, %	annot.seqnames	annot.start	annot.end	annot.width	annot.strand	annot.id	annot.tx_id	annot.gene_id	annot.symbol	annot.type	RPCs	RPCe11	RPCe12	RPCe14	RPCp0	RPCp3
chr10	86947645	86958347	10703	*	1	2.90763	chr10	86956406	86957405	1000	-	promoter:32788	uc007gqs.1	17172	Ascl1	mm9_genes_promoters	retinal progenitor cells			1
chr10	86947459	86958501	11043	*	UMR	2.80749	chr10	86956406	86957405	1000	-	promoter:32788	uc007gqs.1	17172	Ascl1	mm9_genes_promoters	retinal progenitor cells			UMR
chr10	87485707	87502138	16432	*	1	10.9617	chr10	87493661	87494660	1000	-	promoter:37426	uc007gqs.1	17172	Ascl1	mm10_genes_promoters	retinal progenitor cells	1
chr10	87485095	87495008	9914	*	UMR	2.6949	chr10	87493661	87494660	1000	-	promoter:37426	uc007gqs.1	17172	Ascl1	mm10_genes_promoters	retinal progenitor cells	UMR
chr10	87485662	87494621	8960	*	1	3.92671	chr10	87493661	87494660	1000	-	promoter:37426	uc007gqs.1	17172	Ascl1	mm10_genes_promoters	retinal progenitor cells		1
chr10	87484771	87495828	11058	*	UMR	4.1845	chr10	87493661	87494660	1000	-	promoter:37426	uc007gqs.1	17172	Ascl1	mm10_genes_promoters	retinal progenitor cells		UMR
chr10	87485570	87502138	16569	*	1	12.2315	chr10	87493661	87494660	1000	-	promoter:37426	uc007gqs.1	17172	Ascl1	mm10_genes_promoters	retinal progenitor cells				1
chr10	87484751	87495200	10450	*	UMR	7.32026	chr10	87493661	87494660	1000	-	promoter:37426	uc007gqs.1	17172	Ascl1	mm10_genes_promoters	retinal progenitor cells				UMR
chr10	87485678	87504561	18884	*	1	20.4594	chr10	87493661	87494660	1000	-	promoter:37426	uc007gqs.1	17172	Ascl1	mm10_genes_promoters	retinal progenitor cells					1
chr10	87485010	87495188	10179	*	UMR	9.36	chr10	87493661	87494660	1000	-	promoter:37426	uc007gqs.1	17172	Ascl1	mm10_genes_promoters	retinal progenitor cells					UMR
chr10	87485678	87502138	16461	*	1	23.1082	chr10	87493661	87494660	1000	-	promoter:37426	uc007gqs.1	17172	Ascl1	mm10_genes_promoters	retinal progenitor cells
chr10	87488345	87495442	7098	*	UMR	10.084	chr10	87493661	87494660	1000	-	promoter:37426	uc007gqs.1	17172	Ascl1	mm10_genes_promoters	retinal progenitor cells
chr14	35312942	35317337	4396	*	1	7.12316	chr14	35315733	35316732	1000	-	promoter:42533	uc007taw.1	12166	Bmpr1a	mm9_genes_promoters	retinal progenitor cells			1
chr14	35313315	35316823	3509	*	UMR	2.38337	chr14	35315733	35316732	1000	-	promoter:42533	uc007taw.1	12166	Bmpr1a	mm9_genes_promoters	retinal progenitor cells			UMR
chr14	35268210	35312437	44228	*	4	85.3963	chr14	35273799	35274798	1000	-	promoter:42534	uc007tax.1	12166	Bmpr1a	mm9_genes_promoters	retinal progenitor cells			4
chr14	34500581	34503961	3381	*	1	9.9581	chr14	34502547	34503546	1000	-	promoter:48666	uc007taw.1	12166	Bmpr1a	mm10_genes_promoters	retinal progenitor cells	1
chr14	34500164	34503806	3643	*	UMR	7.22714	chr14	34502547	34503546	1000	-	promoter:48666	uc007taw.1	12166	Bmpr1a	mm10_genes_promoters	retinal progenitor cells	UMR
chr14	34500393	34504152	3760	*	1	8.98908	chr14	34502547	34503546	1000	-	promoter:48666	uc007taw.1	12166	Bmpr1a	mm10_genes_promoters	retinal progenitor cells		1
chr14	34500165	34503723	3559	*	UMR	4.62329	chr14	34502547	34503546	1000	-	promoter:48666	uc007taw.1	12166	Bmpr1a	mm10_genes_promoters	retinal progenitor cells		UMR
chr14	34499756	34503961	4206	*	1	15.5231	chr14	34502547	34503546	1000	-	promoter:48666	uc007taw.1	12166	Bmpr1a	mm10_genes_promoters	retinal progenitor cells				1
chr14	34500033	34503634	3602	*	UMR	4.46224	chr14	34502547	34503546	1000	-	promoter:48666	uc007taw.1	12166	Bmpr1a	mm10_genes_promoters	retinal progenitor cells				UMR
chr14	34499756	34504152	4397	*	1	16.3969	chr14	34502547	34503546	1000	-	promoter:48666	uc007taw.1	12166	Bmpr1a	mm10_genes_promoters	retinal progenitor cells					1
chr14	34500033	34503634	3602	*	UMR	3.56732	chr14	34502547	34503546	1000	-	promoter:48666	uc007taw.1	12166	Bmpr1a	mm10_genes_promoters	retinal progenitor cells					UMR
chr14	34495925	34504152	8228	*	1	29.3961	chr14	34502547	34503546	1000	-	promoter:48666	uc007taw.1	12166	Bmpr1a	mm10_genes_promoters	retinal progenitor cells
chr14	34500165	34504200	4036	*	UMR	11.413	chr14	34502547	34503546	1000	-	promoter:48666	uc007taw.1	12166	Bmpr1a	mm10_genes_promoters	retinal progenitor cells
chr14	34450716	34500101	49386	*	4	88.7664	chr14	34460613	34461612	1000	-	promoter:48667	uc007tax.1	12166	Bmpr1a	mm10_genes_promoters	retinal progenitor cells	4
chr14	34456454	34500156	43703	*	4	87.7848	chr14	34460613	34461612	1000	-	promoter:48667	uc007tax.1	12166	Bmpr1a	mm10_genes_promoters	retinal progenitor cells		4
chr14	34455777	34499231	43455	*	4	85.3245	chr14	34460613	34461612	1000	-	promoter:48667	uc007tax.1	12166	Bmpr1a	mm10_genes_promoters	retinal progenitor cells				4
chr14	34455777	34499251	43475	*	4	85.3114	chr14	34460613	34461612	1000	-	promoter:48667	uc007tax.1	12166	Bmpr1a	mm10_genes_promoters	retinal progenitor cells					4
chr14	34455777	34495826	40050	*	4	82.4555	chr14	34460613	34461612	1000	-	promoter:48667	uc007tax.1	12166	Bmpr1a	mm10_genes_promoters	retinal progenitor cells
chr3	141592498	141600422	7925	*	2	22.5113	chr3	141594488	141595487	1000	-	promoter:10282	uc008rog.1	12167	Bmpr1b	mm9_genes_promoters	retinal progenitor cells			2
chr3	141593537	141598014	4478	*	UMR	17.0716	chr3	141594488	141595487	1000	-	promoter:10282	uc008rog.1	12167	Bmpr1b	mm9_genes_promoters	retinal progenitor cells			UMR
chr3	141592498	141600422	7925	*	2	22.5113	chr3	141594488	141595487	1000	-	promoter:10283	uc008roh.1	12167	Bmpr1b	mm9_genes_promoters	retinal progenitor cells			2
chr3	141593537	141598014	4478	*	UMR	17.0716	chr3	141594488	141595487	1000	-	promoter:10283	uc008roh.1	12167	Bmpr1b	mm9_genes_promoters	retinal progenitor cells			UMR
chr3	141644635	141647834	3200	*	2	48.7745	chr3	141645216	141646215	1000	-	promoter:10284	uc008roi.1	12167	Bmpr1b	mm9_genes_promoters	retinal progenitor cells			2
chr3	141645097	141645247	151	*	LMR	41.1765	chr3	141645216	141646215	1000	-	promoter:10284	uc008roi.1	12167	Bmpr1b	mm9_genes_promoters	retinal progenitor cells			LMR
chr3	141831186	141833557	2372	*	1	7.46055	chr3	141832183	141833182	1000	-	promoter:10285	uc008roj.1	12167	Bmpr1b	mm9_genes_promoters	retinal progenitor cells			1
chr3	141831154	141833144	1991	*	UMR	4.77464	chr3	141832183	141833182	1000	-	promoter:10285	uc008roj.1	12167	Bmpr1b	mm9_genes_promoters	retinal progenitor cells			UMR
chr3	141831186	141833557	2372	*	1	7.46055	chr3	141832183	141833182	1000	-	promoter:10286	uc008rok.1	12167	Bmpr1b	mm9_genes_promoters	retinal progenitor cells			1
chr3	141831154	141833144	1991	*	UMR	4.77464	chr3	141832183	141833182	1000	-	promoter:10286	uc008rok.1	12167	Bmpr1b	mm9_genes_promoters	retinal progenitor cells			UMR
chr3	141930605	141934581	3977	*	2	41.7738	chr3	141931589	141932588	1000	-	promoter:11712	uc008rog.2	12167	Bmpr1b	mm10_genes_promoters	retinal progenitor cells	2
chr3	141930819	141932662	1844	*	LMR	11.1111	chr3	141931589	141932588	1000	-	promoter:11712	uc008rog.2	12167	Bmpr1b	mm10_genes_promoters	retinal progenitor cells	LMR
chr3	141931032	141934290	3259	*	1	22.1933	chr3	141931589	141932588	1000	-	promoter:11712	uc008rog.2	12167	Bmpr1b	mm10_genes_promoters	retinal progenitor cells		1
chr3	141930819	141932696	1878	*	LMR	9.12863	chr3	141931589	141932588	1000	-	promoter:11712	uc008rog.2	12167	Bmpr1b	mm10_genes_promoters	retinal progenitor cells		LMR
chr3	141929139	141937526	8388	*	2	30.7032	chr3	141931589	141932588	1000	-	promoter:11712	uc008rog.2	12167	Bmpr1b	mm10_genes_promoters	retinal progenitor cells				2
chr3	141930541	141932695	2155	*	LMR	14.7186	chr3	141931589	141932588	1000	-	promoter:11712	uc008rog.2	12167	Bmpr1b	mm10_genes_promoters	retinal progenitor cells				LMR
chr3	141929984	141938314	8331	*	1	26.7302	chr3	141931589	141932588	1000	-	promoter:11712	uc008rog.2	12167	Bmpr1b	mm10_genes_promoters	retinal progenitor cells					1
chr3	141929969	141935144	5176	*	UMR	21.4182	chr3	141931589	141932588	1000	-	promoter:11712	uc008rog.2	12167	Bmpr1b	mm10_genes_promoters	retinal progenitor cells					UMR
chr3	141931032	141937459	6428	*	2	37.468	chr3	141931589	141932588	1000	-	promoter:11712	uc008rog.2	12167	Bmpr1b	mm10_genes_promoters	retinal progenitor cells
chr3	141930819	141933785	2967	*	UMR	20.977	chr3	141931589	141932588	1000	-	promoter:11712	uc008rog.2	12167	Bmpr1b	mm10_genes_promoters	retinal progenitor cells
chr3	141930605	141934581	3977	*	2	41.7738	chr3	141931589	141932588	1000	-	promoter:11713	uc008roh.2	12167	Bmpr1b	mm10_genes_promoters	retinal progenitor cells	2
chr3	141930819	141932662	1844	*	LMR	11.1111	chr3	141931589	141932588	1000	-	promoter:11713	uc008roh.2	12167	Bmpr1b	mm10_genes_promoters	retinal progenitor cells	LMR
chr3	141931032	141934290	3259	*	1	22.1933	chr3	141931589	141932588	1000	-	promoter:11713	uc008roh.2	12167	Bmpr1b	mm10_genes_promoters	retinal progenitor cells		1
chr3	141930819	141932696	1878	*	LMR	9.12863	chr3	141931589	141932588	1000	-	promoter:11713	uc008roh.2	12167	Bmpr1b	mm10_genes_promoters	retinal progenitor cells		LMR
chr3	141929139	141937526	8388	*	2	30.7032	chr3	141931589	141932588	1000	-	promoter:11713	uc008roh.2	12167	Bmpr1b	mm10_genes_promoters	retinal progenitor cells				2
chr3	141930541	141932695	2155	*	LMR	14.7186	chr3	141931589	141932588	1000	-	promoter:11713	uc008roh.2	12167	Bmpr1b	mm10_genes_promoters	retinal progenitor cells				LMR
chr3	141929984	141938314	8331	*	1	26.7302	chr3	141931589	141932588	1000	-	promoter:11713	uc008roh.2	12167	Bmpr1b	mm10_genes_promoters	retinal progenitor cells					1
chr3	141929969	141935144	5176	*	UMR	21.4182	chr3	141931589	141932588	1000	-	promoter:11713	uc008roh.2	12167	Bmpr1b	mm10_genes_promoters	retinal progenitor cells					UMR
chr3	141931032	141937459	6428	*	2	37.468	chr3	141931589	141932588	1000	-	promoter:11713	uc008roh.2	12167	Bmpr1b	mm10_genes_promoters	retinal progenitor cells
chr3	141930819	141933785	2967	*	UMR	20.977	chr3	141931589	141932588	1000	-	promoter:11713	uc008roh.2	12167	Bmpr1b	mm10_genes_promoters	retinal progenitor cells
chr3	141953968	142047644	93677	*	4	89.4448	chr3	141982265	141983264	1000	-	promoter:11714	uc008roi.2	12167	Bmpr1b	mm10_genes_promoters	retinal progenitor cells	4
chr3	141953468	142048095	94628	*	4	87.4322	chr3	141982265	141983264	1000	-	promoter:11714	uc008roi.2	12167	Bmpr1b	mm10_genes_promoters	retinal progenitor cells		4
chr3	141981672	141984870	3199	*	2	41.8413	chr3	141982265	141983264	1000	-	promoter:11714	uc008roi.2	12167	Bmpr1b	mm10_genes_promoters	retinal progenitor cells				2
chr3	141953649	142048226	94578	*	4	85.8161	chr3	141982265	141983264	1000	-	promoter:11714	uc008roi.2	12167	Bmpr1b	mm10_genes_promoters	retinal progenitor cells					4
chr3	141982113	141982465	353	*	LMR	32.6531	chr3	141982265	141983264	1000	-	promoter:11714	uc008roi.2	12167	Bmpr1b	mm10_genes_promoters	retinal progenitor cells					LMR
chr3	141982126	142048226	66101	*	4	85.8233	chr3	141982265	141983264	1000	-	promoter:11714	uc008roi.2	12167	Bmpr1b	mm10_genes_promoters	retinal progenitor cells
chr3	141981701	141982275	575	*	LMR	33.8624	chr3	141982265	141983264	1000	-	promoter:11714	uc008roi.2	12167	Bmpr1b	mm10_genes_promoters	retinal progenitor cells
chr3	142168045	142171129	3085	*	2	51.8374	chr3	142169229	142170228	1000	-	promoter:11715	uc008roj.2	12167	Bmpr1b	mm10_genes_promoters	retinal progenitor cells	2
chr3	142168289	142170114	1826	*	UMR	23.0453	chr3	142169229	142170228	1000	-	promoter:11715	uc008roj.2	12167	Bmpr1b	mm10_genes_promoters	retinal progenitor cells	UMR
chr3	142168222	142170095	1874	*	1	13.1277	chr3	142169229	142170228	1000	-	promoter:11715	uc008roj.2	12167	Bmpr1b	mm10_genes_promoters	retinal progenitor cells		1
chr3	142170132	142294112	123981	*	4	87.7536	chr3	142169229	142170228	1000	-	promoter:11715	uc008roj.2	12167	Bmpr1b	mm10_genes_promoters	retinal progenitor cells		4
chr3	142168223	142170180	1958	*	UMR	12.7721	chr3	142169229	142170228	1000	-	promoter:11715	uc008roj.2	12167	Bmpr1b	mm10_genes_promoters	retinal progenitor cells		UMR
chr3	142168223	142170678	2456	*	1	12.9965	chr3	142169229	142170228	1000	-	promoter:11715	uc008roj.2	12167	Bmpr1b	mm10_genes_promoters	retinal progenitor cells				1
chr3	142168223	142170636	2414	*	UMR	14.6341	chr3	142169229	142170228	1000	-	promoter:11715	uc008roj.2	12167	Bmpr1b	mm10_genes_promoters	retinal progenitor cells				UMR
chr3	142168222	142170423	2202	*	1	14.5179	chr3	142169229	142170228	1000	-	promoter:11715	uc008roj.2	12167	Bmpr1b	mm10_genes_promoters	retinal progenitor cells					1
chr3	142168223	142170294	2072	*	UMR	11.1328	chr3	142169229	142170228	1000	-	promoter:11715	uc008roj.2	12167	Bmpr1b	mm10_genes_promoters	retinal progenitor cells					UMR
chr3	142168223	142170594	2372	*	1	18.6671	chr3	142169229	142170228	1000	-	promoter:11715	uc008roj.2	12167	Bmpr1b	mm10_genes_promoters	retinal progenitor cells
chr3	142168223	142170114	1892	*	UMR	13.6594	chr3	142169229	142170228	1000	-	promoter:11715	uc008roj.2	12167	Bmpr1b	mm10_genes_promoters	retinal progenitor cells
chr3	142168045	142171129	3085	*	2	51.8374	chr3	142169229	142170228	1000	-	promoter:11716	uc008rok.2	12167	Bmpr1b	mm10_genes_promoters	retinal progenitor cells	2
chr3	142168289	142170114	1826	*	UMR	23.0453	chr3	142169229	142170228	1000	-	promoter:11716	uc008rok.2	12167	Bmpr1b	mm10_genes_promoters	retinal progenitor cells	UMR
chr3	142168222	142170095	1874	*	1	13.1277	chr3	142169229	142170228	1000	-	promoter:11716	uc008rok.2	12167	Bmpr1b	mm10_genes_promoters	retinal progenitor cells		1
chr3	142170132	142294112	123981	*	4	87.7536	chr3	142169229	142170228	1000	-	promoter:11716	uc008rok.2	12167	Bmpr1b	mm10_genes_promoters	retinal progenitor cells		4
chr3	142168223	142170180	1958	*	UMR	12.7721	chr3	142169229	142170228	1000	-	promoter:11716	uc008rok.2	12167	Bmpr1b	mm10_genes_promoters	retinal progenitor cells		UMR
chr3	142168223	142170678	2456	*	1	12.9965	chr3	142169229	142170228	1000	-	promoter:11716	uc008rok.2	12167	Bmpr1b	mm10_genes_promoters	retinal progenitor cells				1
chr3	142168223	142170636	2414	*	UMR	14.6341	chr3	142169229	142170228	1000	-	promoter:11716	uc008rok.2	12167	Bmpr1b	mm10_genes_promoters	retinal progenitor cells				UMR
chr3	142168222	142170423	2202	*	1	14.5179	chr3	142169229	142170228	1000	-	promoter:11716	uc008rok.2	12167	Bmpr1b	mm10_genes_promoters	retinal progenitor cells					1
chr3	142168223	142170294	2072	*	UMR	11.1328	chr3	142169229	142170228	1000	-	promoter:11716	uc008rok.2	12167	Bmpr1b	mm10_genes_promoters	retinal progenitor cells					UMR
chr3	142168223	142170594	2372	*	1	18.6671	chr3	142169229	142170228	1000	-	promoter:11716	uc008rok.2	12167	Bmpr1b	mm10_genes_promoters	retinal progenitor cells
chr3	142168223	142170114	1892	*	UMR	13.6594	chr3	142169229	142170228	1000	-	promoter:11716	uc008rok.2	12167	Bmpr1b	mm10_genes_promoters	retinal progenitor cells
chr7	152123260	152129922	6663	*	1	1.66798	chr7	152125831	152126830	1000	-	promoter:24667	uc009kqt.1	12443	Ccnd1	mm9_genes_promoters	retinal progenitor cells			1
chr7	152123307	152129897	6591	*	UMR	0.910364	chr7	152125831	152126830	1000	-	promoter:24667	uc009kqt.1	12443	Ccnd1	mm9_genes_promoters	retinal progenitor cells			UMR
chr7	152123260	152129922	6663	*	1	1.66798	chr7	152125831	152126830	1000	-	promoter:24668	uc012fyc.1	12443	Ccnd1	mm9_genes_promoters	retinal progenitor cells			1
chr7	152123307	152129897	6591	*	UMR	0.910364	chr7	152125831	152126830	1000	-	promoter:24668	uc012fyc.1	12443	Ccnd1	mm9_genes_promoters	retinal progenitor cells			UMR
chr7	144910120	145024554	114435	*	3	84.6218	chr7	144939926	144940925	1000	-	promoter:28120	uc009kqt.1	12443	Ccnd1	mm10_genes_promoters	retinal progenitor cells	3
chr7	144935807	144943891	8085	*	UMR	1.06952	chr7	144939926	144940925	1000	-	promoter:28120	uc009kqt.1	12443	Ccnd1	mm10_genes_promoters	retinal progenitor cells	UMR
chr7	144937473	144944022	6550	*	1	5.49911	chr7	144939926	144940925	1000	-	promoter:28120	uc009kqt.1	12443	Ccnd1	mm10_genes_promoters	retinal progenitor cells		1
chr7	144937441	144943890	6450	*	UMR	0.799087	chr7	144939926	144940925	1000	-	promoter:28120	uc009kqt.1	12443	Ccnd1	mm10_genes_promoters	retinal progenitor cells		UMR
chr7	144930891	144942107	11217	*	1	2.89855	chr7	144939926	144940925	1000	-	promoter:28120	uc009kqt.1	12443	Ccnd1	mm10_genes_promoters	retinal progenitor cells				1
chr7	144932557	144943993	11437	*	UMR	1.76678	chr7	144939926	144940925	1000	-	promoter:28120	uc009kqt.1	12443	Ccnd1	mm10_genes_promoters	retinal progenitor cells				UMR
chr7	144902555	145340922	438368	*	4	82.3278	chr7	144939926	144940925	1000	-	promoter:28120	uc009kqt.1	12443	Ccnd1	mm10_genes_promoters	retinal progenitor cells					4
chr7	144931384	144943993	12610	*	UMR	7.54258	chr7	144939926	144940925	1000	-	promoter:28120	uc009kqt.1	12443	Ccnd1	mm10_genes_promoters	retinal progenitor cells					UMR
chr7	144930016	144942007	11992	*	1	22.1923	chr7	144939926	144940925	1000	-	promoter:28120	uc009kqt.1	12443	Ccnd1	mm10_genes_promoters	retinal progenitor cells
chr7	144931736	144943891	12156	*	UMR	6.51872	chr7	144939926	144940925	1000	-	promoter:28120	uc009kqt.1	12443	Ccnd1	mm10_genes_promoters	retinal progenitor cells
chr7	144910120	145024554	114435	*	3	84.6218	chr7	144939926	144940925	1000	-	promoter:28121	uc012fyc.1	12443	Ccnd1	mm10_genes_promoters	retinal progenitor cells	3
chr7	144935807	144943891	8085	*	UMR	1.06952	chr7	144939926	144940925	1000	-	promoter:28121	uc012fyc.1	12443	Ccnd1	mm10_genes_promoters	retinal progenitor cells	UMR
chr7	144937473	144944022	6550	*	1	5.49911	chr7	144939926	144940925	1000	-	promoter:28121	uc012fyc.1	12443	Ccnd1	mm10_genes_promoters	retinal progenitor cells		1
chr7	144937441	144943890	6450	*	UMR	0.799087	chr7	144939926	144940925	1000	-	promoter:28121	uc012fyc.1	12443	Ccnd1	mm10_genes_promoters	retinal progenitor cells		UMR
chr7	144930891	144942107	11217	*	1	2.89855	chr7	144939926	144940925	1000	-	promoter:28121	uc012fyc.1	12443	Ccnd1	mm10_genes_promoters	retinal progenitor cells				1
chr7	144932557	144943993	11437	*	UMR	1.76678	chr7	144939926	144940925	1000	-	promoter:28121	uc012fyc.1	12443	Ccnd1	mm10_genes_promoters	retinal progenitor cells				UMR
chr7	144902555	145340922	438368	*	4	82.3278	chr7	144939926	144940925	1000	-	promoter:28121	uc012fyc.1	12443	Ccnd1	mm10_genes_promoters	retinal progenitor cells					4
chr7	144931384	144943993	12610	*	UMR	7.54258	chr7	144939926	144940925	1000	-	promoter:28121	uc012fyc.1	12443	Ccnd1	mm10_genes_promoters	retinal progenitor cells					UMR
chr7	144930016	144942007	11992	*	1	22.1923	chr7	144939926	144940925	1000	-	promoter:28121	uc012fyc.1	12443	Ccnd1	mm10_genes_promoters	retinal progenitor cells
chr7	144931736	144943891	12156	*	UMR	6.51872	chr7	144939926	144940925	1000	-	promoter:28121	uc012fyc.1	12443	Ccnd1	mm10_genes_promoters	retinal progenitor cells
chr2	131011857	131013532	1676	*	1	0.912779	chr2	131011687	131012686	1000	+	promoter:4754	uc008mky.2	12531	Cdc25b	mm9_genes_promoters	retinal progenitor cells			1
chr2	131006317	131011737	5421	*	4	86.3003	chr2	131011687	131012686	1000	+	promoter:4754	uc008mky.2	12531	Cdc25b	mm9_genes_promoters	retinal progenitor cells			4
chr2	131011669	131013695	2027	*	UMR	3.71263	chr2	131011687	131012686	1000	+	promoter:4754	uc008mky.2	12531	Cdc25b	mm9_genes_promoters	retinal progenitor cells			UMR
chr2	131011857	131013532	1676	*	1	0.912779	chr2	131011687	131012686	1000	+	promoter:4755	uc008mkz.2	12531	Cdc25b	mm9_genes_promoters	retinal progenitor cells			1
chr2	131006317	131011737	5421	*	4	86.3003	chr2	131011687	131012686	1000	+	promoter:4755	uc008mkz.2	12531	Cdc25b	mm9_genes_promoters	retinal progenitor cells			4
chr2	131011669	131013695	2027	*	UMR	3.71263	chr2	131011687	131012686	1000	+	promoter:4755	uc008mkz.2	12531	Cdc25b	mm9_genes_promoters	retinal progenitor cells			UMR
chr2	131161511	131261420	99910	*	3	84.6371	chr2	131185948	131186947	1000	+	promoter:5468	uc008mky.3	12531	Cdc25b	mm10_genes_promoters	retinal progenitor cells	3
chr2	131161195	131208425	47231	*	3	83.2979	chr2	131185948	131186947	1000	+	promoter:5468	uc008mky.3	12531	Cdc25b	mm10_genes_promoters	retinal progenitor cells		3
chr2	131186003	131187796	1794	*	UMR	12.931	chr2	131185948	131186947	1000	+	promoter:5468	uc008mky.3	12531	Cdc25b	mm10_genes_promoters	retinal progenitor cells		UMR
chr2	131161511	131232341	70831	*	4	85.6921	chr2	131185948	131186947	1000	+	promoter:5468	uc008mky.3	12531	Cdc25b	mm10_genes_promoters	retinal progenitor cells				4
chr2	131096840	131208419	111580	*	4	80.7951	chr2	131185948	131186947	1000	+	promoter:5468	uc008mky.3	12531	Cdc25b	mm10_genes_promoters	retinal progenitor cells					4
chr2	131186755	131188066	1312	*	UMR	6.66667	chr2	131185948	131186947	1000	+	promoter:5468	uc008mky.3	12531	Cdc25b	mm10_genes_promoters	retinal progenitor cells					UMR
chr2	131161351	131208425	47075	*	4	83.6196	chr2	131185948	131186947	1000	+	promoter:5468	uc008mky.3	12531	Cdc25b	mm10_genes_promoters	retinal progenitor cells
chr2	131186063	131187834	1772	*	UMR	4.10959	chr2	131185948	131186947	1000	+	promoter:5468	uc008mky.3	12531	Cdc25b	mm10_genes_promoters	retinal progenitor cells
chr2	131161511	131261420	99910	*	3	84.6371	chr2	131185948	131186947	1000	+	promoter:5469	uc008mkz.3	12531	Cdc25b	mm10_genes_promoters	retinal progenitor cells	3
chr2	131161195	131208425	47231	*	3	83.2979	chr2	131185948	131186947	1000	+	promoter:5469	uc008mkz.3	12531	Cdc25b	mm10_genes_promoters	retinal progenitor cells		3
chr2	131186003	131187796	1794	*	UMR	12.931	chr2	131185948	131186947	1000	+	promoter:5469	uc008mkz.3	12531	Cdc25b	mm10_genes_promoters	retinal progenitor cells		UMR
chr2	131161511	131232341	70831	*	4	85.6921	chr2	131185948	131186947	1000	+	promoter:5469	uc008mkz.3	12531	Cdc25b	mm10_genes_promoters	retinal progenitor cells				4
chr2	131096840	131208419	111580	*	4	80.7951	chr2	131185948	131186947	1000	+	promoter:5469	uc008mkz.3	12531	Cdc25b	mm10_genes_promoters	retinal progenitor cells					4
chr2	131186755	131188066	1312	*	UMR	6.66667	chr2	131185948	131186947	1000	+	promoter:5469	uc008mkz.3	12531	Cdc25b	mm10_genes_promoters	retinal progenitor cells					UMR
chr2	131161351	131208425	47075	*	4	83.6196	chr2	131185948	131186947	1000	+	promoter:5469	uc008mkz.3	12531	Cdc25b	mm10_genes_promoters	retinal progenitor cells
chr2	131186063	131187834	1772	*	UMR	4.10959	chr2	131185948	131186947	1000	+	promoter:5469	uc008mkz.3	12531	Cdc25b	mm10_genes_promoters	retinal progenitor cells
chr17	15511288	15519430	8143	*	1	1.94897	chr17	15512788	15513787	1000	-	promoter:48601	uc008aoi.2	13388	Dll1	mm9_genes_promoters	retinal progenitor cells			1
chr17	15511010	15519514	8505	*	UMR	1.98824	chr17	15512788	15513787	1000	-	promoter:48601	uc008aoi.2	13388	Dll1	mm9_genes_promoters	retinal progenitor cells			UMR
chr17	15374185	15382636	8452	*	1	8.14157	chr17	15375824	15376823	1000	-	promoter:55623	uc008aoi.2	13388	Dll1	mm10_genes_promoters	retinal progenitor cells	1
chr17	15374084	15382653	8570	*	UMR	8.17204	chr17	15375824	15376823	1000	-	promoter:55623	uc008aoi.2	13388	Dll1	mm10_genes_promoters	retinal progenitor cells	UMR
chr17	15374185	15382636	8452	*	1	9.47565	chr17	15375824	15376823	1000	-	promoter:55623	uc008aoi.2	13388	Dll1	mm10_genes_promoters	retinal progenitor cells		1
chr17	15374084	15382636	8553	*	UMR	9.01099	chr17	15375824	15376823	1000	-	promoter:55623	uc008aoi.2	13388	Dll1	mm10_genes_promoters	retinal progenitor cells		UMR
chr17	15373981	15379051	5071	*	1	6.27327	chr17	15375824	15376823	1000	-	promoter:55623	uc008aoi.2	13388	Dll1	mm10_genes_promoters	retinal progenitor cells				1
chr17	15373944	15382552	8609	*	UMR	8.68762	chr17	15375824	15376823	1000	-	promoter:55623	uc008aoi.2	13388	Dll1	mm10_genes_promoters	retinal progenitor cells				UMR
chr17	15373981	15382467	8487	*	1	11.3981	chr17	15375824	15376823	1000	-	promoter:55623	uc008aoi.2	13388	Dll1	mm10_genes_promoters	retinal progenitor cells					1
chr17	15373944	15382035	8092	*	UMR	7.72443	chr17	15375824	15376823	1000	-	promoter:55623	uc008aoi.2	13388	Dll1	mm10_genes_promoters	retinal progenitor cells					UMR
chr17	15373981	15378998	5018	*	1	11.5039	chr17	15375824	15376823	1000	-	promoter:55623	uc008aoi.2	13388	Dll1	mm10_genes_promoters	retinal progenitor cells
chr17	15373944	15379045	5102	*	UMR	10.4082	chr17	15375824	15376823	1000	-	promoter:55623	uc008aoi.2	13388	Dll1	mm10_genes_promoters	retinal progenitor cells
chr7	152079821	152085507	5687	*	1	2	chr7	152081437	152082436	1000	+	promoter:22347	uc009kqr.1	14170	Fgf15	mm9_genes_promoters	retinal progenitor cells			1
chr7	152079755	152086072	6318	*	UMR	3.95856	chr7	152081437	152082436	1000	+	promoter:22347	uc009kqr.1	14170	Fgf15	mm9_genes_promoters	retinal progenitor cells			UMR
chr7	144894228	144899047	4820	*	1	2.05332	chr7	144895532	144896531	1000	+	promoter:25493	uc009kqr.2	14170	Fgf15	mm10_genes_promoters	retinal progenitor cells	1
chr7	144893851	144899462	5612	*	UMR	5.80913	chr7	144895532	144896531	1000	+	promoter:25493	uc009kqr.2	14170	Fgf15	mm10_genes_promoters	retinal progenitor cells	UMR
chr7	144893917	144899047	5131	*	1	7.4267	chr7	144895532	144896531	1000	+	promoter:25493	uc009kqr.2	14170	Fgf15	mm10_genes_promoters	retinal progenitor cells		1
chr7	144893783	144899395	5613	*	UMR	6.92308	chr7	144895532	144896531	1000	+	promoter:25493	uc009kqr.2	14170	Fgf15	mm10_genes_promoters	retinal progenitor cells		UMR
chr7	144893994	144899047	5054	*	1	4.01662	chr7	144895532	144896531	1000	+	promoter:25493	uc009kqr.2	14170	Fgf15	mm10_genes_promoters	retinal progenitor cells				1
chr7	144893850	144900764	6915	*	UMR	7.98319	chr7	144895532	144896531	1000	+	promoter:25493	uc009kqr.2	14170	Fgf15	mm10_genes_promoters	retinal progenitor cells				UMR
chr7	144893994	144900823	6830	*	1	9.0303	chr7	144895532	144896531	1000	+	promoter:25493	uc009kqr.2	14170	Fgf15	mm10_genes_promoters	retinal progenitor cells					1
chr7	144893851	144900818	6968	*	UMR	5.64263	chr7	144895532	144896531	1000	+	promoter:25493	uc009kqr.2	14170	Fgf15	mm10_genes_promoters	retinal progenitor cells					UMR
chr7	144893917	144900236	6320	*	1	28.3762	chr7	144895532	144896531	1000	+	promoter:25493	uc009kqr.2	14170	Fgf15	mm10_genes_promoters	retinal progenitor cells
chr7	144893851	144897858	4008	*	UMR	10.7914	chr7	144895532	144896531	1000	+	promoter:25493	uc009kqr.2	14170	Fgf15	mm10_genes_promoters	retinal progenitor cells
chr10	126775760	126779875	4116	*	1	0.824421	chr10	126778636	126779635	1000	-	promoter:33066	uc007hjf.1	14632	Gli1	mm9_genes_promoters	retinal progenitor cells			1
chr10	126775787	126779934	4148	*	UMR	0.740907	chr10	126778636	126779635	1000	-	promoter:33066	uc007hjf.1	14632	Gli1	mm9_genes_promoters	retinal progenitor cells			UMR
chr10	126775760	126779875	4116	*	1	0.824421	chr10	126778636	126779635	1000	-	promoter:33067	uc011xpq.1	14632	Gli1	mm9_genes_promoters	retinal progenitor cells			1
chr10	126775787	126779934	4148	*	UMR	0.740907	chr10	126778636	126779635	1000	-	promoter:33067	uc011xpq.1	14632	Gli1	mm9_genes_promoters	retinal progenitor cells			UMR
chr10	126775760	126779875	4116	*	1	0.824421	chr10	126778943	126779942	1000	-	promoter:33068	uc011xpr.1	14632	Gli1	mm9_genes_promoters	retinal progenitor cells			1
chr10	126775787	126779934	4148	*	UMR	0.740907	chr10	126778943	126779942	1000	-	promoter:33068	uc011xpr.1	14632	Gli1	mm9_genes_promoters	retinal progenitor cells			UMR
chr10	126775760	126779875	4116	*	1	0.824421	chr10	126778375	126779374	1000	-	promoter:33069	uc007hjg.1	14632	Gli1	mm9_genes_promoters	retinal progenitor cells			1
chr10	126775787	126779934	4148	*	UMR	0.740907	chr10	126778375	126779374	1000	-	promoter:33069	uc007hjg.1	14632	Gli1	mm9_genes_promoters	retinal progenitor cells			UMR
chr10	126775760	126779875	4116	*	1	0.824421	chr10	126778943	126779942	1000	-	promoter:33070	uc007hjh.1	14632	Gli1	mm9_genes_promoters	retinal progenitor cells			1
chr10	126775787	126779934	4148	*	UMR	0.740907	chr10	126778943	126779942	1000	-	promoter:33070	uc007hjh.1	14632	Gli1	mm9_genes_promoters	retinal progenitor cells			UMR
chr10	127318674	127419513	100840	*	4	87.4578	chr10	127341580	127342579	1000	-	promoter:37769	uc007hjf.1	14632	Gli1	mm10_genes_promoters	retinal progenitor cells	4
chr10	127338719	127342878	4160	*	UMR	2.92398	chr10	127341580	127342579	1000	-	promoter:37769	uc007hjf.1	14632	Gli1	mm10_genes_promoters	retinal progenitor cells	UMR
chr10	127338704	127342820	4117	*	1	1.94805	chr10	127341580	127342579	1000	-	promoter:37769	uc007hjf.1	14632	Gli1	mm10_genes_promoters	retinal progenitor cells		1
chr10	127338675	127342878	4204	*	UMR	2.83688	chr10	127341580	127342579	1000	-	promoter:37769	uc007hjf.1	14632	Gli1	mm10_genes_promoters	retinal progenitor cells		UMR
chr10	127338945	127342329	3385	*	1	0	chr10	127341580	127342579	1000	-	promoter:37769	uc007hjf.1	14632	Gli1	mm10_genes_promoters	retinal progenitor cells				1
chr10	127338557	127342878	4322	*	UMR	1.55211	chr10	127341580	127342579	1000	-	promoter:37769	uc007hjf.1	14632	Gli1	mm10_genes_promoters	retinal progenitor cells				UMR
chr10	127338675	127342878	4204	*	UMR	5.07246	chr10	127341580	127342579	1000	-	promoter:37769	uc007hjf.1	14632	Gli1	mm10_genes_promoters	retinal progenitor cells					UMR
chr10	127339137	127342329	3193	*	1	0	chr10	127341580	127342579	1000	-	promoter:37769	uc007hjf.1	14632	Gli1	mm10_genes_promoters	retinal progenitor cells
chr10	127338493	127342887	4395	*	UMR	1.99557	chr10	127341580	127342579	1000	-	promoter:37769	uc007hjf.1	14632	Gli1	mm10_genes_promoters	retinal progenitor cells
chr10	127318674	127419513	100840	*	4	87.4578	chr10	127341580	127342579	1000	-	promoter:37770	uc011xpq.1	14632	Gli1	mm10_genes_promoters	retinal progenitor cells	4
chr10	127338719	127342878	4160	*	UMR	2.92398	chr10	127341580	127342579	1000	-	promoter:37770	uc011xpq.1	14632	Gli1	mm10_genes_promoters	retinal progenitor cells	UMR
chr10	127338704	127342820	4117	*	1	1.94805	chr10	127341580	127342579	1000	-	promoter:37770	uc011xpq.1	14632	Gli1	mm10_genes_promoters	retinal progenitor cells		1
chr10	127338675	127342878	4204	*	UMR	2.83688	chr10	127341580	127342579	1000	-	promoter:37770	uc011xpq.1	14632	Gli1	mm10_genes_promoters	retinal progenitor cells		UMR
chr10	127338945	127342329	3385	*	1	0	chr10	127341580	127342579	1000	-	promoter:37770	uc011xpq.1	14632	Gli1	mm10_genes_promoters	retinal progenitor cells				1
chr10	127338557	127342878	4322	*	UMR	1.55211	chr10	127341580	127342579	1000	-	promoter:37770	uc011xpq.1	14632	Gli1	mm10_genes_promoters	retinal progenitor cells				UMR
chr10	127338675	127342878	4204	*	UMR	5.07246	chr10	127341580	127342579	1000	-	promoter:37770	uc011xpq.1	14632	Gli1	mm10_genes_promoters	retinal progenitor cells					UMR
chr10	127339137	127342329	3193	*	1	0	chr10	127341580	127342579	1000	-	promoter:37770	uc011xpq.1	14632	Gli1	mm10_genes_promoters	retinal progenitor cells
chr10	127338493	127342887	4395	*	UMR	1.99557	chr10	127341580	127342579	1000	-	promoter:37770	uc011xpq.1	14632	Gli1	mm10_genes_promoters	retinal progenitor cells
chr10	127318674	127419513	100840	*	4	87.4578	chr10	127341887	127342886	1000	-	promoter:37771	uc011xpr.1	14632	Gli1	mm10_genes_promoters	retinal progenitor cells	4
chr10	127338719	127342878	4160	*	UMR	2.92398	chr10	127341887	127342886	1000	-	promoter:37771	uc011xpr.1	14632	Gli1	mm10_genes_promoters	retinal progenitor cells	UMR
chr10	127338704	127342820	4117	*	1	1.94805	chr10	127341887	127342886	1000	-	promoter:37771	uc011xpr.1	14632	Gli1	mm10_genes_promoters	retinal progenitor cells		1
chr10	127338675	127342878	4204	*	UMR	2.83688	chr10	127341887	127342886	1000	-	promoter:37771	uc011xpr.1	14632	Gli1	mm10_genes_promoters	retinal progenitor cells		UMR
chr10	127338945	127342329	3385	*	1	0	chr10	127341887	127342886	1000	-	promoter:37771	uc011xpr.1	14632	Gli1	mm10_genes_promoters	retinal progenitor cells				1
chr10	127338557	127342878	4322	*	UMR	1.55211	chr10	127341887	127342886	1000	-	promoter:37771	uc011xpr.1	14632	Gli1	mm10_genes_promoters	retinal progenitor cells				UMR
chr10	127338675	127342878	4204	*	UMR	5.07246	chr10	127341887	127342886	1000	-	promoter:37771	uc011xpr.1	14632	Gli1	mm10_genes_promoters	retinal progenitor cells					UMR
chr10	127339137	127342329	3193	*	1	0	chr10	127341887	127342886	1000	-	promoter:37771	uc011xpr.1	14632	Gli1	mm10_genes_promoters	retinal progenitor cells
chr10	127338493	127342887	4395	*	UMR	1.99557	chr10	127341887	127342886	1000	-	promoter:37771	uc011xpr.1	14632	Gli1	mm10_genes_promoters	retinal progenitor cells
chr10	127318674	127419513	100840	*	4	87.4578	chr10	127341319	127342318	1000	-	promoter:37772	uc007hjg.1	14632	Gli1	mm10_genes_promoters	retinal progenitor cells	4
chr10	127338719	127342878	4160	*	UMR	2.92398	chr10	127341319	127342318	1000	-	promoter:37772	uc007hjg.1	14632	Gli1	mm10_genes_promoters	retinal progenitor cells	UMR
chr10	127338704	127342820	4117	*	1	1.94805	chr10	127341319	127342318	1000	-	promoter:37772	uc007hjg.1	14632	Gli1	mm10_genes_promoters	retinal progenitor cells		1
chr10	127338675	127342878	4204	*	UMR	2.83688	chr10	127341319	127342318	1000	-	promoter:37772	uc007hjg.1	14632	Gli1	mm10_genes_promoters	retinal progenitor cells		UMR
chr10	127338945	127342329	3385	*	1	0	chr10	127341319	127342318	1000	-	promoter:37772	uc007hjg.1	14632	Gli1	mm10_genes_promoters	retinal progenitor cells				1
chr10	127338557	127342878	4322	*	UMR	1.55211	chr10	127341319	127342318	1000	-	promoter:37772	uc007hjg.1	14632	Gli1	mm10_genes_promoters	retinal progenitor cells				UMR
chr10	127338675	127342878	4204	*	UMR	5.07246	chr10	127341319	127342318	1000	-	promoter:37772	uc007hjg.1	14632	Gli1	mm10_genes_promoters	retinal progenitor cells					UMR
chr10	127339137	127342329	3193	*	1	0	chr10	127341319	127342318	1000	-	promoter:37772	uc007hjg.1	14632	Gli1	mm10_genes_promoters	retinal progenitor cells
chr10	127338493	127342887	4395	*	UMR	1.99557	chr10	127341319	127342318	1000	-	promoter:37772	uc007hjg.1	14632	Gli1	mm10_genes_promoters	retinal progenitor cells
chr1	120944029	120951664	7636	*	1	3.8963	chr1	120950197	120951196	1000	-	promoter:2273	uc007cim.1	14633	Gli2	mm9_genes_promoters	retinal progenitor cells			1
chr1	120943911	120951607	7697	*	UMR	3.2612	chr1	120950197	120951196	1000	-	promoter:2273	uc007cim.1	14633	Gli2	mm9_genes_promoters	retinal progenitor cells			UMR
chr1	120944029	120951664	7636	*	1	3.8963	chr1	120950197	120951196	1000	-	promoter:2274	uc007cin.1	14633	Gli2	mm9_genes_promoters	retinal progenitor cells			1
chr1	120943911	120951607	7697	*	UMR	3.2612	chr1	120950197	120951196	1000	-	promoter:2274	uc007cin.1	14633	Gli2	mm9_genes_promoters	retinal progenitor cells			UMR
chr1	120944029	120951664	7636	*	1	3.8963	chr1	120950197	120951196	1000	-	promoter:2275	uc007cio.1	14633	Gli2	mm9_genes_promoters	retinal progenitor cells			1
chr1	120943911	120951607	7697	*	UMR	3.2612	chr1	120950197	120951196	1000	-	promoter:2275	uc007cio.1	14633	Gli2	mm9_genes_promoters	retinal progenitor cells			UMR
chr1	120944029	120951664	7636	*	1	3.8963	chr1	120950197	120951196	1000	-	promoter:2276	uc007cip.1	14633	Gli2	mm9_genes_promoters	retinal progenitor cells			1
chr1	120943911	120951607	7697	*	UMR	3.2612	chr1	120950197	120951196	1000	-	promoter:2276	uc007cip.1	14633	Gli2	mm9_genes_promoters	retinal progenitor cells			UMR
chr1	120944029	120951664	7636	*	1	3.8963	chr1	120950197	120951196	1000	-	promoter:2277	uc011wqo.1	14633	Gli2	mm9_genes_promoters	retinal progenitor cells			1
chr1	120943911	120951607	7697	*	UMR	3.2612	chr1	120950197	120951196	1000	-	promoter:2277	uc011wqo.1	14633	Gli2	mm9_genes_promoters	retinal progenitor cells			UMR
chr1	120944029	120951664	7636	*	1	3.8963	chr1	120950197	120951196	1000	-	promoter:2278	uc011wqp.1	14633	Gli2	mm9_genes_promoters	retinal progenitor cells			1
chr1	120943911	120951607	7697	*	UMR	3.2612	chr1	120950197	120951196	1000	-	promoter:2278	uc011wqp.1	14633	Gli2	mm9_genes_promoters	retinal progenitor cells			UMR
chr1	120944029	120951664	7636	*	1	3.8963	chr1	120950197	120951196	1000	-	promoter:2279	uc011wqq.1	14633	Gli2	mm9_genes_promoters	retinal progenitor cells			1
chr1	120943911	120951607	7697	*	UMR	3.2612	chr1	120950197	120951196	1000	-	promoter:2279	uc011wqq.1	14633	Gli2	mm9_genes_promoters	retinal progenitor cells			UMR
chr1	120944029	120951664	7636	*	1	3.8963	chr1	120950197	120951196	1000	-	promoter:2280	uc011wqr.1	14633	Gli2	mm9_genes_promoters	retinal progenitor cells			1
chr1	120943911	120951607	7697	*	UMR	3.2612	chr1	120950197	120951196	1000	-	promoter:2280	uc011wqr.1	14633	Gli2	mm9_genes_promoters	retinal progenitor cells			UMR
chr1	119049177	119054397	5221	*	1	2.85563	chr1	119053620	119054619	1000	-	promoter:2624	uc007cim.1	14633	Gli2	mm10_genes_promoters	retinal progenitor cells	1
chr1	119048165	119054868	6704	*	UMR	3.66133	chr1	119053620	119054619	1000	-	promoter:2624	uc007cim.1	14633	Gli2	mm10_genes_promoters	retinal progenitor cells	UMR
chr1	119049013	119054397	5385	*	1	4.7364	chr1	119053620	119054619	1000	-	promoter:2624	uc007cim.1	14633	Gli2	mm10_genes_promoters	retinal progenitor cells		1
chr1	119047433	119054948	7516	*	UMR	4.2735	chr1	119053620	119054619	1000	-	promoter:2624	uc007cim.1	14633	Gli2	mm10_genes_promoters	retinal progenitor cells		UMR
chr1	119049013	119054397	5385	*	1	6.3029	chr1	119053620	119054619	1000	-	promoter:2624	uc007cim.1	14633	Gli2	mm10_genes_promoters	retinal progenitor cells				1
chr1	119047881	119054948	7068	*	UMR	8.10547	chr1	119053620	119054619	1000	-	promoter:2624	uc007cim.1	14633	Gli2	mm10_genes_promoters	retinal progenitor cells				UMR
chr1	119047397	119055031	7635	*	UMR	6.30435	chr1	119053620	119054619	1000	-	promoter:2624	uc007cim.1	14633	Gli2	mm10_genes_promoters	retinal progenitor cells					UMR
chr1	119049040	119054667	5628	*	1	14.6774	chr1	119053620	119054619	1000	-	promoter:2624	uc007cim.1	14633	Gli2	mm10_genes_promoters	retinal progenitor cells
chr1	119051278	119054756	3479	*	UMR	4.87179	chr1	119053620	119054619	1000	-	promoter:2624	uc007cim.1	14633	Gli2	mm10_genes_promoters	retinal progenitor cells
chr1	119049177	119054397	5221	*	1	2.85563	chr1	119053620	119054619	1000	-	promoter:2625	uc007cin.1	14633	Gli2	mm10_genes_promoters	retinal progenitor cells	1
chr1	119048165	119054868	6704	*	UMR	3.66133	chr1	119053620	119054619	1000	-	promoter:2625	uc007cin.1	14633	Gli2	mm10_genes_promoters	retinal progenitor cells	UMR
chr1	119049013	119054397	5385	*	1	4.7364	chr1	119053620	119054619	1000	-	promoter:2625	uc007cin.1	14633	Gli2	mm10_genes_promoters	retinal progenitor cells		1
chr1	119047433	119054948	7516	*	UMR	4.2735	chr1	119053620	119054619	1000	-	promoter:2625	uc007cin.1	14633	Gli2	mm10_genes_promoters	retinal progenitor cells		UMR
chr1	119049013	119054397	5385	*	1	6.3029	chr1	119053620	119054619	1000	-	promoter:2625	uc007cin.1	14633	Gli2	mm10_genes_promoters	retinal progenitor cells				1
chr1	119047881	119054948	7068	*	UMR	8.10547	chr1	119053620	119054619	1000	-	promoter:2625	uc007cin.1	14633	Gli2	mm10_genes_promoters	retinal progenitor cells				UMR
chr1	119047397	119055031	7635	*	UMR	6.30435	chr1	119053620	119054619	1000	-	promoter:2625	uc007cin.1	14633	Gli2	mm10_genes_promoters	retinal progenitor cells					UMR
chr1	119049040	119054667	5628	*	1	14.6774	chr1	119053620	119054619	1000	-	promoter:2625	uc007cin.1	14633	Gli2	mm10_genes_promoters	retinal progenitor cells
chr1	119051278	119054756	3479	*	UMR	4.87179	chr1	119053620	119054619	1000	-	promoter:2625	uc007cin.1	14633	Gli2	mm10_genes_promoters	retinal progenitor cells
chr1	119049177	119054397	5221	*	1	2.85563	chr1	119053620	119054619	1000	-	promoter:2626	uc007cio.1	14633	Gli2	mm10_genes_promoters	retinal progenitor cells	1
chr1	119048165	119054868	6704	*	UMR	3.66133	chr1	119053620	119054619	1000	-	promoter:2626	uc007cio.1	14633	Gli2	mm10_genes_promoters	retinal progenitor cells	UMR
chr1	119049013	119054397	5385	*	1	4.7364	chr1	119053620	119054619	1000	-	promoter:2626	uc007cio.1	14633	Gli2	mm10_genes_promoters	retinal progenitor cells		1
chr1	119047433	119054948	7516	*	UMR	4.2735	chr1	119053620	119054619	1000	-	promoter:2626	uc007cio.1	14633	Gli2	mm10_genes_promoters	retinal progenitor cells		UMR
chr1	119049013	119054397	5385	*	1	6.3029	chr1	119053620	119054619	1000	-	promoter:2626	uc007cio.1	14633	Gli2	mm10_genes_promoters	retinal progenitor cells				1
chr1	119047881	119054948	7068	*	UMR	8.10547	chr1	119053620	119054619	1000	-	promoter:2626	uc007cio.1	14633	Gli2	mm10_genes_promoters	retinal progenitor cells				UMR
chr1	119047397	119055031	7635	*	UMR	6.30435	chr1	119053620	119054619	1000	-	promoter:2626	uc007cio.1	14633	Gli2	mm10_genes_promoters	retinal progenitor cells					UMR
chr1	119049040	119054667	5628	*	1	14.6774	chr1	119053620	119054619	1000	-	promoter:2626	uc007cio.1	14633	Gli2	mm10_genes_promoters	retinal progenitor cells
chr1	119051278	119054756	3479	*	UMR	4.87179	chr1	119053620	119054619	1000	-	promoter:2626	uc007cio.1	14633	Gli2	mm10_genes_promoters	retinal progenitor cells
chr1	119049177	119054397	5221	*	1	2.85563	chr1	119053620	119054619	1000	-	promoter:2627	uc007cip.1	14633	Gli2	mm10_genes_promoters	retinal progenitor cells	1
chr1	119048165	119054868	6704	*	UMR	3.66133	chr1	119053620	119054619	1000	-	promoter:2627	uc007cip.1	14633	Gli2	mm10_genes_promoters	retinal progenitor cells	UMR
chr1	119049013	119054397	5385	*	1	4.7364	chr1	119053620	119054619	1000	-	promoter:2627	uc007cip.1	14633	Gli2	mm10_genes_promoters	retinal progenitor cells		1
chr1	119047433	119054948	7516	*	UMR	4.2735	chr1	119053620	119054619	1000	-	promoter:2627	uc007cip.1	14633	Gli2	mm10_genes_promoters	retinal progenitor cells		UMR
chr1	119049013	119054397	5385	*	1	6.3029	chr1	119053620	119054619	1000	-	promoter:2627	uc007cip.1	14633	Gli2	mm10_genes_promoters	retinal progenitor cells				1
chr1	119047881	119054948	7068	*	UMR	8.10547	chr1	119053620	119054619	1000	-	promoter:2627	uc007cip.1	14633	Gli2	mm10_genes_promoters	retinal progenitor cells				UMR
chr1	119047397	119055031	7635	*	UMR	6.30435	chr1	119053620	119054619	1000	-	promoter:2627	uc007cip.1	14633	Gli2	mm10_genes_promoters	retinal progenitor cells					UMR
chr1	119049040	119054667	5628	*	1	14.6774	chr1	119053620	119054619	1000	-	promoter:2627	uc007cip.1	14633	Gli2	mm10_genes_promoters	retinal progenitor cells
chr1	119051278	119054756	3479	*	UMR	4.87179	chr1	119053620	119054619	1000	-	promoter:2627	uc007cip.1	14633	Gli2	mm10_genes_promoters	retinal progenitor cells
chr1	119049177	119054397	5221	*	1	2.85563	chr1	119053620	119054619	1000	-	promoter:2628	uc011wqo.1	14633	Gli2	mm10_genes_promoters	retinal progenitor cells	1
chr1	119048165	119054868	6704	*	UMR	3.66133	chr1	119053620	119054619	1000	-	promoter:2628	uc011wqo.1	14633	Gli2	mm10_genes_promoters	retinal progenitor cells	UMR
chr1	119049013	119054397	5385	*	1	4.7364	chr1	119053620	119054619	1000	-	promoter:2628	uc011wqo.1	14633	Gli2	mm10_genes_promoters	retinal progenitor cells		1
chr1	119047433	119054948	7516	*	UMR	4.2735	chr1	119053620	119054619	1000	-	promoter:2628	uc011wqo.1	14633	Gli2	mm10_genes_promoters	retinal progenitor cells		UMR
chr1	119049013	119054397	5385	*	1	6.3029	chr1	119053620	119054619	1000	-	promoter:2628	uc011wqo.1	14633	Gli2	mm10_genes_promoters	retinal progenitor cells				1
chr1	119047881	119054948	7068	*	UMR	8.10547	chr1	119053620	119054619	1000	-	promoter:2628	uc011wqo.1	14633	Gli2	mm10_genes_promoters	retinal progenitor cells				UMR
chr1	119047397	119055031	7635	*	UMR	6.30435	chr1	119053620	119054619	1000	-	promoter:2628	uc011wqo.1	14633	Gli2	mm10_genes_promoters	retinal progenitor cells					UMR
chr1	119049040	119054667	5628	*	1	14.6774	chr1	119053620	119054619	1000	-	promoter:2628	uc011wqo.1	14633	Gli2	mm10_genes_promoters	retinal progenitor cells
chr1	119051278	119054756	3479	*	UMR	4.87179	chr1	119053620	119054619	1000	-	promoter:2628	uc011wqo.1	14633	Gli2	mm10_genes_promoters	retinal progenitor cells
chr1	119049177	119054397	5221	*	1	2.85563	chr1	119053620	119054619	1000	-	promoter:2629	uc011wqp.1	14633	Gli2	mm10_genes_promoters	retinal progenitor cells	1
chr1	119048165	119054868	6704	*	UMR	3.66133	chr1	119053620	119054619	1000	-	promoter:2629	uc011wqp.1	14633	Gli2	mm10_genes_promoters	retinal progenitor cells	UMR
chr1	119049013	119054397	5385	*	1	4.7364	chr1	119053620	119054619	1000	-	promoter:2629	uc011wqp.1	14633	Gli2	mm10_genes_promoters	retinal progenitor cells		1
chr1	119047433	119054948	7516	*	UMR	4.2735	chr1	119053620	119054619	1000	-	promoter:2629	uc011wqp.1	14633	Gli2	mm10_genes_promoters	retinal progenitor cells		UMR
chr1	119049013	119054397	5385	*	1	6.3029	chr1	119053620	119054619	1000	-	promoter:2629	uc011wqp.1	14633	Gli2	mm10_genes_promoters	retinal progenitor cells				1
chr1	119047881	119054948	7068	*	UMR	8.10547	chr1	119053620	119054619	1000	-	promoter:2629	uc011wqp.1	14633	Gli2	mm10_genes_promoters	retinal progenitor cells				UMR
chr1	119047397	119055031	7635	*	UMR	6.30435	chr1	119053620	119054619	1000	-	promoter:2629	uc011wqp.1	14633	Gli2	mm10_genes_promoters	retinal progenitor cells					UMR
chr1	119049040	119054667	5628	*	1	14.6774	chr1	119053620	119054619	1000	-	promoter:2629	uc011wqp.1	14633	Gli2	mm10_genes_promoters	retinal progenitor cells
chr1	119051278	119054756	3479	*	UMR	4.87179	chr1	119053620	119054619	1000	-	promoter:2629	uc011wqp.1	14633	Gli2	mm10_genes_promoters	retinal progenitor cells
chr1	119049177	119054397	5221	*	1	2.85563	chr1	119053620	119054619	1000	-	promoter:2630	uc011wqq.1	14633	Gli2	mm10_genes_promoters	retinal progenitor cells	1
chr1	119048165	119054868	6704	*	UMR	3.66133	chr1	119053620	119054619	1000	-	promoter:2630	uc011wqq.1	14633	Gli2	mm10_genes_promoters	retinal progenitor cells	UMR
chr1	119049013	119054397	5385	*	1	4.7364	chr1	119053620	119054619	1000	-	promoter:2630	uc011wqq.1	14633	Gli2	mm10_genes_promoters	retinal progenitor cells		1
chr1	119047433	119054948	7516	*	UMR	4.2735	chr1	119053620	119054619	1000	-	promoter:2630	uc011wqq.1	14633	Gli2	mm10_genes_promoters	retinal progenitor cells		UMR
chr1	119049013	119054397	5385	*	1	6.3029	chr1	119053620	119054619	1000	-	promoter:2630	uc011wqq.1	14633	Gli2	mm10_genes_promoters	retinal progenitor cells				1
chr1	119047881	119054948	7068	*	UMR	8.10547	chr1	119053620	119054619	1000	-	promoter:2630	uc011wqq.1	14633	Gli2	mm10_genes_promoters	retinal progenitor cells				UMR
chr1	119047397	119055031	7635	*	UMR	6.30435	chr1	119053620	119054619	1000	-	promoter:2630	uc011wqq.1	14633	Gli2	mm10_genes_promoters	retinal progenitor cells					UMR
chr1	119049040	119054667	5628	*	1	14.6774	chr1	119053620	119054619	1000	-	promoter:2630	uc011wqq.1	14633	Gli2	mm10_genes_promoters	retinal progenitor cells
chr1	119051278	119054756	3479	*	UMR	4.87179	chr1	119053620	119054619	1000	-	promoter:2630	uc011wqq.1	14633	Gli2	mm10_genes_promoters	retinal progenitor cells
chr1	119049177	119054397	5221	*	1	2.85563	chr1	119053620	119054619	1000	-	promoter:2631	uc011wqr.1	14633	Gli2	mm10_genes_promoters	retinal progenitor cells	1
chr1	119048165	119054868	6704	*	UMR	3.66133	chr1	119053620	119054619	1000	-	promoter:2631	uc011wqr.1	14633	Gli2	mm10_genes_promoters	retinal progenitor cells	UMR
chr1	119049013	119054397	5385	*	1	4.7364	chr1	119053620	119054619	1000	-	promoter:2631	uc011wqr.1	14633	Gli2	mm10_genes_promoters	retinal progenitor cells		1
chr1	119047433	119054948	7516	*	UMR	4.2735	chr1	119053620	119054619	1000	-	promoter:2631	uc011wqr.1	14633	Gli2	mm10_genes_promoters	retinal progenitor cells		UMR
chr1	119049013	119054397	5385	*	1	6.3029	chr1	119053620	119054619	1000	-	promoter:2631	uc011wqr.1	14633	Gli2	mm10_genes_promoters	retinal progenitor cells				1
chr1	119047881	119054948	7068	*	UMR	8.10547	chr1	119053620	119054619	1000	-	promoter:2631	uc011wqr.1	14633	Gli2	mm10_genes_promoters	retinal progenitor cells				UMR
chr1	119047397	119055031	7635	*	UMR	6.30435	chr1	119053620	119054619	1000	-	promoter:2631	uc011wqr.1	14633	Gli2	mm10_genes_promoters	retinal progenitor cells					UMR
chr1	119049040	119054667	5628	*	1	14.6774	chr1	119053620	119054619	1000	-	promoter:2631	uc011wqr.1	14633	Gli2	mm10_genes_promoters	retinal progenitor cells
chr1	119051278	119054756	3479	*	UMR	4.87179	chr1	119053620	119054619	1000	-	promoter:2631	uc011wqr.1	14633	Gli2	mm10_genes_promoters	retinal progenitor cells
chr16	30059199	30071294	12096	*	1	4.63576	chr16	30064443	30065442	1000	+	promoter:45757	uc007ywl.1	15205	Hes1	mm9_genes_promoters	retinal progenitor cells			1
chr16	30059173	30071326	12154	*	UMR	4.30464	chr16	30064443	30065442	1000	+	promoter:45757	uc007ywl.1	15205	Hes1	mm9_genes_promoters	retinal progenitor cells			UMR
chr16	30062613	30071208	8596	*	1	7.20407	chr16	30064357	30065356	1000	+	promoter:52377	uc007ywl.1	15205	Hes1	mm10_genes_promoters	retinal progenitor cells	1
chr16	30059088	30071331	12244	*	UMR	8.80246	chr16	30064357	30065356	1000	+	promoter:52377	uc007ywl.1	15205	Hes1	mm10_genes_promoters	retinal progenitor cells	UMR
chr16	30059060	30071208	12149	*	1	8.29043	chr16	30064357	30065356	1000	+	promoter:52377	uc007ywl.1	15205	Hes1	mm10_genes_promoters	retinal progenitor cells		1
chr16	30062555	30071240	8686	*	UMR	3.89203	chr16	30064357	30065356	1000	+	promoter:52377	uc007ywl.1	15205	Hes1	mm10_genes_promoters	retinal progenitor cells		UMR
chr16	30059114	30071208	12095	*	1	12.266	chr16	30064357	30065356	1000	+	promoter:52377	uc007ywl.1	15205	Hes1	mm10_genes_promoters	retinal progenitor cells				1
chr16	30060223	30071240	11018	*	UMR	6.28366	chr16	30064357	30065356	1000	+	promoter:52377	uc007ywl.1	15205	Hes1	mm10_genes_promoters	retinal progenitor cells				UMR
chr16	30059114	30071208	12095	*	1	10.1169	chr16	30064357	30065356	1000	+	promoter:52377	uc007ywl.1	15205	Hes1	mm10_genes_promoters	retinal progenitor cells					1
chr16	30060527	30071240	10714	*	UMR	7.87637	chr16	30064357	30065356	1000	+	promoter:52377	uc007ywl.1	15205	Hes1	mm10_genes_promoters	retinal progenitor cells					UMR
chr16	30059060	30071208	12149	*	1	22.5529	chr16	30064357	30065356	1000	+	promoter:52377	uc007ywl.1	15205	Hes1	mm10_genes_promoters	retinal progenitor cells
chr16	30062637	30071240	8604	*	UMR	8.21168	chr16	30064357	30065356	1000	+	promoter:52377	uc007ywl.1	15205	Hes1	mm10_genes_promoters	retinal progenitor cells
chr4	154949803	154963719	13917	*	2	30.7692	chr4	154959923	154960922	1000	+	promoter:13564	uc008wck.1	15208	Hes5	mm10_genes_promoters	retinal progenitor cells		2
chr4	154947864	154967883	20020	*	2	42.3372	chr4	154959923	154960922	1000	+	promoter:13564	uc008wck.1	15208	Hes5	mm10_genes_promoters	retinal progenitor cells				2
chr4	154957523	154965722	8200	*	UMR	15.942	chr4	154959923	154960922	1000	+	promoter:13564	uc008wck.1	15208	Hes5	mm10_genes_promoters	retinal progenitor cells				UMR
chr4	154948037	154963719	15683	*	1	21.5634	chr4	154959923	154960922	1000	+	promoter:13564	uc008wck.1	15208	Hes5	mm10_genes_promoters	retinal progenitor cells					1
chr4	154956695	154965722	9028	*	UMR	16.7742	chr4	154959923	154960922	1000	+	promoter:13564	uc008wck.1	15208	Hes5	mm10_genes_promoters	retinal progenitor cells					UMR
chr4	154949803	154965383	15581	*	1	25.4968	chr4	154959923	154960922	1000	+	promoter:13564	uc008wck.1	15208	Hes5	mm10_genes_promoters	retinal progenitor cells
chr4	154956695	154967051	10357	*	UMR	28.8372	chr4	154959923	154960922	1000	+	promoter:13564	uc008wck.1	15208	Hes5	mm10_genes_promoters	retinal progenitor cells
chr11	11584838	11587232	2395	*	1	4.6841	chr11	11585216	11586215	1000	+	promoter:33281	uc007iaj.1	22778	Ikzf1	mm9_genes_promoters	retinal progenitor cells			1
chr11	11584614	11587203	2590	*	UMR	4.46623	chr11	11585216	11586215	1000	+	promoter:33281	uc007iaj.1	22778	Ikzf1	mm9_genes_promoters	retinal progenitor cells			UMR
chr11	11584838	11587232	2395	*	1	4.6841	chr11	11585216	11586215	1000	+	promoter:33282	uc007iak.1	22778	Ikzf1	mm9_genes_promoters	retinal progenitor cells			1
chr11	11584614	11587203	2590	*	UMR	4.46623	chr11	11585216	11586215	1000	+	promoter:33282	uc007iak.1	22778	Ikzf1	mm9_genes_promoters	retinal progenitor cells			UMR
chr11	11584838	11587232	2395	*	1	4.6841	chr11	11585216	11586215	1000	+	promoter:33283	uc007ial.1	22778	Ikzf1	mm9_genes_promoters	retinal progenitor cells			1
chr11	11584614	11587203	2590	*	UMR	4.46623	chr11	11585216	11586215	1000	+	promoter:33283	uc007ial.1	22778	Ikzf1	mm9_genes_promoters	retinal progenitor cells			UMR
chr11	11584838	11587232	2395	*	1	4.6841	chr11	11585216	11586215	1000	+	promoter:33284	uc007iam.1	22778	Ikzf1	mm9_genes_promoters	retinal progenitor cells			1
chr11	11584614	11587203	2590	*	UMR	4.46623	chr11	11585216	11586215	1000	+	promoter:33284	uc007iam.1	22778	Ikzf1	mm9_genes_promoters	retinal progenitor cells			UMR
chr11	11587371	11688348	100978	*	4	84.5752	chr11	11589180	11590179	1000	+	promoter:33285	uc007ian.1	22778	Ikzf1	mm9_genes_promoters	retinal progenitor cells			4
chr11	11587371	11688348	100978	*	4	84.5752	chr11	11589180	11590179	1000	+	promoter:33286	uc007iao.1	22778	Ikzf1	mm9_genes_promoters	retinal progenitor cells			4
chr11	11587371	11688348	100978	*	4	84.5752	chr11	11589180	11590179	1000	+	promoter:33287	uc007iap.1	22778	Ikzf1	mm9_genes_promoters	retinal progenitor cells			4
chr11	11587371	11688348	100978	*	4	84.5752	chr11	11589180	11590179	1000	+	promoter:33288	uc007iaq.1	22778	Ikzf1	mm9_genes_promoters	retinal progenitor cells			4
chr11	11587371	11688348	100978	*	4	84.5752	chr11	11599208	11600207	1000	+	promoter:33289	uc011xrn.1	22778	Ikzf1	mm9_genes_promoters	retinal progenitor cells			4
chr11	9120461	11820182	2699722	*	4	86.9758	chr11	11684925	11685924	1000	+	promoter:38010	uc007iaj.2	22778	Ikzf1	mm10_genes_promoters	retinal progenitor cells	4
chr11	11685266	11686978	1713	*	UMR	23.8806	chr11	11684925	11685924	1000	+	promoter:38010	uc007iaj.2	22778	Ikzf1	mm10_genes_promoters	retinal progenitor cells	UMR
chr11	11684726	11687201	2476	*	UMR	10.3239	chr11	11684925	11685924	1000	+	promoter:38010	uc007iaj.2	22778	Ikzf1	mm10_genes_promoters	retinal progenitor cells		UMR
chr11	11684612	11687201	2590	*	UMR	15.2597	chr11	11684925	11685924	1000	+	promoter:38010	uc007iaj.2	22778	Ikzf1	mm10_genes_promoters	retinal progenitor cells				UMR
chr11	11502279	11698940	196662	*	4	80.869	chr11	11684925	11685924	1000	+	promoter:38010	uc007iaj.2	22778	Ikzf1	mm10_genes_promoters	retinal progenitor cells					4
chr11	11685171	11687122	1952	*	UMR	27.7228	chr11	11684925	11685924	1000	+	promoter:38010	uc007iaj.2	22778	Ikzf1	mm10_genes_promoters	retinal progenitor cells					UMR
chr11	11684836	11687230	2395	*	1	30.9244	chr11	11684925	11685924	1000	+	promoter:38010	uc007iaj.2	22778	Ikzf1	mm10_genes_promoters	retinal progenitor cells
chr11	11684886	11686928	2043	*	UMR	8.33333	chr11	11684925	11685924	1000	+	promoter:38010	uc007iaj.2	22778	Ikzf1	mm10_genes_promoters	retinal progenitor cells
chr11	9120461	11820182	2699722	*	4	86.9758	chr11	11684925	11685924	1000	+	promoter:38011	uc007iak.2	22778	Ikzf1	mm10_genes_promoters	retinal progenitor cells	4
chr11	11685266	11686978	1713	*	UMR	23.8806	chr11	11684925	11685924	1000	+	promoter:38011	uc007iak.2	22778	Ikzf1	mm10_genes_promoters	retinal progenitor cells	UMR
chr11	11684726	11687201	2476	*	UMR	10.3239	chr11	11684925	11685924	1000	+	promoter:38011	uc007iak.2	22778	Ikzf1	mm10_genes_promoters	retinal progenitor cells		UMR
chr11	11684612	11687201	2590	*	UMR	15.2597	chr11	11684925	11685924	1000	+	promoter:38011	uc007iak.2	22778	Ikzf1	mm10_genes_promoters	retinal progenitor cells				UMR
chr11	11502279	11698940	196662	*	4	80.869	chr11	11684925	11685924	1000	+	promoter:38011	uc007iak.2	22778	Ikzf1	mm10_genes_promoters	retinal progenitor cells					4
chr11	11685171	11687122	1952	*	UMR	27.7228	chr11	11684925	11685924	1000	+	promoter:38011	uc007iak.2	22778	Ikzf1	mm10_genes_promoters	retinal progenitor cells					UMR
chr11	11684836	11687230	2395	*	1	30.9244	chr11	11684925	11685924	1000	+	promoter:38011	uc007iak.2	22778	Ikzf1	mm10_genes_promoters	retinal progenitor cells
chr11	11684886	11686928	2043	*	UMR	8.33333	chr11	11684925	11685924	1000	+	promoter:38011	uc007iak.2	22778	Ikzf1	mm10_genes_promoters	retinal progenitor cells
chr11	9120461	11820182	2699722	*	4	86.9758	chr11	11684925	11685924	1000	+	promoter:38012	uc007ial.2	22778	Ikzf1	mm10_genes_promoters	retinal progenitor cells	4
chr11	11685266	11686978	1713	*	UMR	23.8806	chr11	11684925	11685924	1000	+	promoter:38012	uc007ial.2	22778	Ikzf1	mm10_genes_promoters	retinal progenitor cells	UMR
chr11	11684726	11687201	2476	*	UMR	10.3239	chr11	11684925	11685924	1000	+	promoter:38012	uc007ial.2	22778	Ikzf1	mm10_genes_promoters	retinal progenitor cells		UMR
chr11	11684612	11687201	2590	*	UMR	15.2597	chr11	11684925	11685924	1000	+	promoter:38012	uc007ial.2	22778	Ikzf1	mm10_genes_promoters	retinal progenitor cells				UMR
chr11	11502279	11698940	196662	*	4	80.869	chr11	11684925	11685924	1000	+	promoter:38012	uc007ial.2	22778	Ikzf1	mm10_genes_promoters	retinal progenitor cells					4
chr11	11685171	11687122	1952	*	UMR	27.7228	chr11	11684925	11685924	1000	+	promoter:38012	uc007ial.2	22778	Ikzf1	mm10_genes_promoters	retinal progenitor cells					UMR
chr11	11684836	11687230	2395	*	1	30.9244	chr11	11684925	11685924	1000	+	promoter:38012	uc007ial.2	22778	Ikzf1	mm10_genes_promoters	retinal progenitor cells
chr11	11684886	11686928	2043	*	UMR	8.33333	chr11	11684925	11685924	1000	+	promoter:38012	uc007ial.2	22778	Ikzf1	mm10_genes_promoters	retinal progenitor cells
chr11	9120461	11820182	2699722	*	4	86.9758	chr11	11684925	11685924	1000	+	promoter:38013	uc007iam.2	22778	Ikzf1	mm10_genes_promoters	retinal progenitor cells	4
chr11	11685266	11686978	1713	*	UMR	23.8806	chr11	11684925	11685924	1000	+	promoter:38013	uc007iam.2	22778	Ikzf1	mm10_genes_promoters	retinal progenitor cells	UMR
chr11	11684726	11687201	2476	*	UMR	10.3239	chr11	11684925	11685924	1000	+	promoter:38013	uc007iam.2	22778	Ikzf1	mm10_genes_promoters	retinal progenitor cells		UMR
chr11	11684612	11687201	2590	*	UMR	15.2597	chr11	11684925	11685924	1000	+	promoter:38013	uc007iam.2	22778	Ikzf1	mm10_genes_promoters	retinal progenitor cells				UMR
chr11	11502279	11698940	196662	*	4	80.869	chr11	11684925	11685924	1000	+	promoter:38013	uc007iam.2	22778	Ikzf1	mm10_genes_promoters	retinal progenitor cells					4
chr11	11685171	11687122	1952	*	UMR	27.7228	chr11	11684925	11685924	1000	+	promoter:38013	uc007iam.2	22778	Ikzf1	mm10_genes_promoters	retinal progenitor cells					UMR
chr11	11684836	11687230	2395	*	1	30.9244	chr11	11684925	11685924	1000	+	promoter:38013	uc007iam.2	22778	Ikzf1	mm10_genes_promoters	retinal progenitor cells
chr11	11684886	11686928	2043	*	UMR	8.33333	chr11	11684925	11685924	1000	+	promoter:38013	uc007iam.2	22778	Ikzf1	mm10_genes_promoters	retinal progenitor cells
chr11	9120461	11820182	2699722	*	4	86.9758	chr11	11689177	11690176	1000	+	promoter:38014	uc007ian.1	22778	Ikzf1	mm10_genes_promoters	retinal progenitor cells	4
chr11	11687691	11807784	120094	*	4	85.749	chr11	11689177	11690176	1000	+	promoter:38014	uc007ian.1	22778	Ikzf1	mm10_genes_promoters	retinal progenitor cells		4
chr11	11687692	11807784	120093	*	4	82.6072	chr11	11689177	11690176	1000	+	promoter:38014	uc007ian.1	22778	Ikzf1	mm10_genes_promoters	retinal progenitor cells				4
chr11	11502279	11698940	196662	*	4	80.869	chr11	11689177	11690176	1000	+	promoter:38014	uc007ian.1	22778	Ikzf1	mm10_genes_promoters	retinal progenitor cells					4
chr11	11687691	11807784	120094	*	4	84.5005	chr11	11689177	11690176	1000	+	promoter:38014	uc007ian.1	22778	Ikzf1	mm10_genes_promoters	retinal progenitor cells
chr11	9120461	11820182	2699722	*	4	86.9758	chr11	11689177	11690176	1000	+	promoter:38015	uc007iao.1	22778	Ikzf1	mm10_genes_promoters	retinal progenitor cells	4
chr11	11687691	11807784	120094	*	4	85.749	chr11	11689177	11690176	1000	+	promoter:38015	uc007iao.1	22778	Ikzf1	mm10_genes_promoters	retinal progenitor cells		4
chr11	11687692	11807784	120093	*	4	82.6072	chr11	11689177	11690176	1000	+	promoter:38015	uc007iao.1	22778	Ikzf1	mm10_genes_promoters	retinal progenitor cells				4
chr11	11502279	11698940	196662	*	4	80.869	chr11	11689177	11690176	1000	+	promoter:38015	uc007iao.1	22778	Ikzf1	mm10_genes_promoters	retinal progenitor cells					4
chr11	11687691	11807784	120094	*	4	84.5005	chr11	11689177	11690176	1000	+	promoter:38015	uc007iao.1	22778	Ikzf1	mm10_genes_promoters	retinal progenitor cells
chr11	9120461	11820182	2699722	*	4	86.9758	chr11	11689177	11690176	1000	+	promoter:38016	uc007iap.1	22778	Ikzf1	mm10_genes_promoters	retinal progenitor cells	4
chr11	11687691	11807784	120094	*	4	85.749	chr11	11689177	11690176	1000	+	promoter:38016	uc007iap.1	22778	Ikzf1	mm10_genes_promoters	retinal progenitor cells		4
chr11	11687692	11807784	120093	*	4	82.6072	chr11	11689177	11690176	1000	+	promoter:38016	uc007iap.1	22778	Ikzf1	mm10_genes_promoters	retinal progenitor cells				4
chr11	11502279	11698940	196662	*	4	80.869	chr11	11689177	11690176	1000	+	promoter:38016	uc007iap.1	22778	Ikzf1	mm10_genes_promoters	retinal progenitor cells					4
chr11	11687691	11807784	120094	*	4	84.5005	chr11	11689177	11690176	1000	+	promoter:38016	uc007iap.1	22778	Ikzf1	mm10_genes_promoters	retinal progenitor cells
chr11	9120461	11820182	2699722	*	4	86.9758	chr11	11689177	11690176	1000	+	promoter:38017	uc007iaq.1	22778	Ikzf1	mm10_genes_promoters	retinal progenitor cells	4
chr11	11687691	11807784	120094	*	4	85.749	chr11	11689177	11690176	1000	+	promoter:38017	uc007iaq.1	22778	Ikzf1	mm10_genes_promoters	retinal progenitor cells		4
chr11	11687692	11807784	120093	*	4	82.6072	chr11	11689177	11690176	1000	+	promoter:38017	uc007iaq.1	22778	Ikzf1	mm10_genes_promoters	retinal progenitor cells				4
chr11	11502279	11698940	196662	*	4	80.869	chr11	11689177	11690176	1000	+	promoter:38017	uc007iaq.1	22778	Ikzf1	mm10_genes_promoters	retinal progenitor cells					4
chr11	11687691	11807784	120094	*	4	84.5005	chr11	11689177	11690176	1000	+	promoter:38017	uc007iaq.1	22778	Ikzf1	mm10_genes_promoters	retinal progenitor cells
chr11	9120461	11820182	2699722	*	4	86.9758	chr11	11699205	11700204	1000	+	promoter:38018	uc011xrn.1	22778	Ikzf1	mm10_genes_promoters	retinal progenitor cells	4
chr11	11687691	11807784	120094	*	4	85.749	chr11	11699205	11700204	1000	+	promoter:38018	uc011xrn.1	22778	Ikzf1	mm10_genes_promoters	retinal progenitor cells		4
chr11	11687692	11807784	120093	*	4	82.6072	chr11	11699205	11700204	1000	+	promoter:38018	uc011xrn.1	22778	Ikzf1	mm10_genes_promoters	retinal progenitor cells				4
chr11	11700058	11701681	1624	*	2	57.4404	chr11	11699205	11700204	1000	+	promoter:38018	uc011xrn.1	22778	Ikzf1	mm10_genes_promoters	retinal progenitor cells					2
chr11	11687691	11807784	120094	*	4	84.5005	chr11	11699205	11700204	1000	+	promoter:38018	uc011xrn.1	22778	Ikzf1	mm10_genes_promoters	retinal progenitor cells
chr11	11699483	11699898	416	*	LMR	30.6122	chr11	11699205	11700204	1000	+	promoter:38018	uc011xrn.1	22778	Ikzf1	mm10_genes_promoters	retinal progenitor cells
chr2	38188816	38215563	26748	*	1	6.67712	chr2	38193801	38194800	1000	+	promoter:3633	uc008jnk.1	16870	Lhx2	mm9_genes_promoters	retinal progenitor cells			1
chr2	38193783	38215594	21812	*	UMR	4.44808	chr2	38193801	38194800	1000	+	promoter:3633	uc008jnk.1	16870	Lhx2	mm9_genes_promoters	retinal progenitor cells			UMR
chr2	38188816	38215563	26748	*	1	6.67712	chr2	38205828	38206827	1000	+	promoter:3634	uc008jnl.1	16870	Lhx2	mm9_genes_promoters	retinal progenitor cells			1
chr2	38193783	38215594	21812	*	UMR	4.44808	chr2	38205828	38206827	1000	+	promoter:3634	uc008jnl.1	16870	Lhx2	mm9_genes_promoters	retinal progenitor cells			UMR
chr2	38335761	38360397	24637	*	1	24.0382	chr2	38338281	38339280	1000	+	promoter:4163	uc008jnk.2	16870	Lhx2	mm10_genes_promoters	retinal progenitor cells	1
chr2	38335877	38360486	24610	*	UMR	16.2451	chr2	38338281	38339280	1000	+	promoter:4163	uc008jnk.2	16870	Lhx2	mm10_genes_promoters	retinal progenitor cells	UMR
chr2	38335761	38359808	24048	*	1	13.8888	chr2	38338281	38339280	1000	+	promoter:4163	uc008jnk.2	16870	Lhx2	mm10_genes_promoters	retinal progenitor cells		1
chr2	38338263	38359955	21693	*	UMR	8.15217	chr2	38338281	38339280	1000	+	promoter:4163	uc008jnk.2	16870	Lhx2	mm10_genes_promoters	retinal progenitor cells		UMR
chr2	38335761	38358485	22725	*	1	18.7454	chr2	38338281	38339280	1000	+	promoter:4163	uc008jnk.2	16870	Lhx2	mm10_genes_promoters	retinal progenitor cells				1
chr2	38338263	38341994	3732	*	UMR	4.59016	chr2	38338281	38339280	1000	+	promoter:4163	uc008jnk.2	16870	Lhx2	mm10_genes_promoters	retinal progenitor cells				UMR
chr2	38336439	38341019	4581	*	1	20.6485	chr2	38338281	38339280	1000	+	promoter:4163	uc008jnk.2	16870	Lhx2	mm10_genes_promoters	retinal progenitor cells					1
chr2	38338577	38341480	2904	*	UMR	2.17391	chr2	38338281	38339280	1000	+	promoter:4163	uc008jnk.2	16870	Lhx2	mm10_genes_promoters	retinal progenitor cells					UMR
chr2	38335761	38341099	5339	*	2	40.5835	chr2	38338281	38339280	1000	+	promoter:4163	uc008jnk.2	16870	Lhx2	mm10_genes_promoters	retinal progenitor cells
chr2	38339152	38340960	1809	*	UMR	16.3717	chr2	38338281	38339280	1000	+	promoter:4163	uc008jnk.2	16870	Lhx2	mm10_genes_promoters	retinal progenitor cells
chr2	38335761	38360397	24637	*	1	24.0382	chr2	38350308	38351307	1000	+	promoter:4164	uc008jnl.2	16870	Lhx2	mm10_genes_promoters	retinal progenitor cells	1
chr2	38335877	38360486	24610	*	UMR	16.2451	chr2	38350308	38351307	1000	+	promoter:4164	uc008jnl.2	16870	Lhx2	mm10_genes_promoters	retinal progenitor cells	UMR
chr2	38335761	38359808	24048	*	1	13.8888	chr2	38350308	38351307	1000	+	promoter:4164	uc008jnl.2	16870	Lhx2	mm10_genes_promoters	retinal progenitor cells		1
chr2	38338263	38359955	21693	*	UMR	8.15217	chr2	38350308	38351307	1000	+	promoter:4164	uc008jnl.2	16870	Lhx2	mm10_genes_promoters	retinal progenitor cells		UMR
chr2	38335761	38358485	22725	*	1	18.7454	chr2	38350308	38351307	1000	+	promoter:4164	uc008jnl.2	16870	Lhx2	mm10_genes_promoters	retinal progenitor cells				1
chr2	38345545	38359946	14402	*	UMR	6.77672	chr2	38350308	38351307	1000	+	promoter:4164	uc008jnl.2	16870	Lhx2	mm10_genes_promoters	retinal progenitor cells				UMR
chr2	38349859	38360397	10539	*	1	5.86234	chr2	38350308	38351307	1000	+	promoter:4164	uc008jnl.2	16870	Lhx2	mm10_genes_promoters	retinal progenitor cells					1
chr2	38345545	38360038	14494	*	UMR	9.73822	chr2	38350308	38351307	1000	+	promoter:4164	uc008jnl.2	16870	Lhx2	mm10_genes_promoters	retinal progenitor cells					UMR
chr2	38349859	38360080	10222	*	1	31.8859	chr2	38350308	38351307	1000	+	promoter:4164	uc008jnl.2	16870	Lhx2	mm10_genes_promoters	retinal progenitor cells
chr2	38349757	38353670	3914	*	UMR	16.8831	chr2	38350308	38351307	1000	+	promoter:4164	uc008jnl.2	16870	Lhx2	mm10_genes_promoters	retinal progenitor cells
chr3	86537936	86551899	13964	*	1	29.5868	chr3	86548284	86549283	1000	-	promoter:10881	uc008prj.1	23937	Mab21l2	mm10_genes_promoters	retinal progenitor cells	1
chr3	86543566	86552804	9239	*	UMR	13.9706	chr3	86548284	86549283	1000	-	promoter:10881	uc008prj.1	23937	Mab21l2	mm10_genes_promoters	retinal progenitor cells	UMR
chr3	86538693	86552450	13758	*	1	9.3204	chr3	86548284	86549283	1000	-	promoter:10881	uc008prj.1	23937	Mab21l2	mm10_genes_promoters	retinal progenitor cells		1
chr3	86538609	86552804	14196	*	UMR	9.98906	chr3	86548284	86549283	1000	-	promoter:10881	uc008prj.1	23937	Mab21l2	mm10_genes_promoters	retinal progenitor cells		UMR
chr3	86538410	86552450	14041	*	1	8.6023	chr3	86548284	86549283	1000	-	promoter:10881	uc008prj.1	23937	Mab21l2	mm10_genes_promoters	retinal progenitor cells				1
chr3	86538693	86552804	14112	*	UMR	7.82231	chr3	86548284	86549283	1000	-	promoter:10881	uc008prj.1	23937	Mab21l2	mm10_genes_promoters	retinal progenitor cells				UMR
chr3	86538409	86551899	13491	*	1	8.13691	chr3	86548284	86549283	1000	-	promoter:10881	uc008prj.1	23937	Mab21l2	mm10_genes_promoters	retinal progenitor cells					1
chr3	86538675	86552804	14130	*	UMR	8.53593	chr3	86548284	86549283	1000	-	promoter:10881	uc008prj.1	23937	Mab21l2	mm10_genes_promoters	retinal progenitor cells					UMR
chr3	86538409	86551770	13362	*	1	11.5807	chr3	86548284	86549283	1000	-	promoter:10881	uc008prj.1	23937	Mab21l2	mm10_genes_promoters	retinal progenitor cells
chr3	86538675	86552804	14130	*	UMR	9.44351	chr3	86548284	86549283	1000	-	promoter:10881	uc008prj.1	23937	Mab21l2	mm10_genes_promoters	retinal progenitor cells
chr3	86342614	86356371	13758	*	1	3.57528	chr3	86352206	86353205	1000	-	promoter:9561	uc008prj.1	23937	Mab21l2	mm9_genes_promoters	retinal progenitor cells			1
chr3	86342596	86357030	14435	*	UMR	3.43809	chr3	86352206	86353205	1000	-	promoter:9561	uc008prj.1	23937	Mab21l2	mm9_genes_promoters	retinal progenitor cells			UMR
chr2	26355368	26360190	4823	*	1	2.17723	chr2	26359343	26360342	1000	-	promoter:5884	uc008ivl.2	18128	Notch1	mm9_genes_promoters	retinal progenitor cells			1
chr2	26360264	26387845	27582	*	3	77.2876	chr2	26359343	26360342	1000	-	promoter:5884	uc008ivl.2	18128	Notch1	mm9_genes_promoters	retinal progenitor cells			3
chr2	26355467	26360227	4761	*	UMR	1.44175	chr2	26359343	26360342	1000	-	promoter:5884	uc008ivl.2	18128	Notch1	mm9_genes_promoters	retinal progenitor cells			UMR
chr2	26315681	26341144	25464	*	4	88.7868	chr2	26324324	26325323	1000	-	promoter:5885	uc012bsl.1	18128	Notch1	mm9_genes_promoters	retinal progenitor cells			4
chr2	26315681	26341144	25464	*	4	88.7868	chr2	26322219	26323218	1000	-	promoter:5886	uc008ivm.1	18128	Notch1	mm9_genes_promoters	retinal progenitor cells			4
chr2	26322096	26322272	177	*	LMR	25.7353	chr2	26322219	26323218	1000	-	promoter:5886	uc008ivm.1	18128	Notch1	mm9_genes_promoters	retinal progenitor cells			LMR
chr2	26315681	26341144	25464	*	4	88.7868	chr2	26322315	26323314	1000	-	promoter:5887	uc008ivn.1	18128	Notch1	mm9_genes_promoters	retinal progenitor cells			4
chr2	26315681	26341144	25464	*	4	88.7868	chr2	26326019	26327018	1000	-	promoter:5888	uc008ivo.1	18128	Notch1	mm9_genes_promoters	retinal progenitor cells			4
chr2	26459152	26510022	50871	*	2	40.1639	chr2	26503823	26504822	1000	-	promoter:6702	uc008ivl.2	18128	Notch1	mm10_genes_promoters	retinal progenitor cells	2
chr2	26500076	26508278	8203	*	UMR	10.1604	chr2	26503823	26504822	1000	-	promoter:6702	uc008ivl.2	18128	Notch1	mm10_genes_promoters	retinal progenitor cells	UMR
chr2	26499379	26508129	8751	*	1	11.2305	chr2	26503823	26504822	1000	-	promoter:6702	uc008ivl.2	18128	Notch1	mm10_genes_promoters	retinal progenitor cells		1
chr2	26500263	26504666	4404	*	UMR	4.74934	chr2	26503823	26504822	1000	-	promoter:6702	uc008ivl.2	18128	Notch1	mm10_genes_promoters	retinal progenitor cells		UMR
chr2	26497895	26507969	10075	*	1	16.5318	chr2	26503823	26504822	1000	-	promoter:6702	uc008ivl.2	18128	Notch1	mm10_genes_promoters	retinal progenitor cells				1
chr2	26500164	26508194	8031	*	UMR	8.82353	chr2	26503823	26504822	1000	-	promoter:6702	uc008ivl.2	18128	Notch1	mm10_genes_promoters	retinal progenitor cells				UMR
chr2	26497895	26507969	10075	*	1	17.3877	chr2	26503823	26504822	1000	-	promoter:6702	uc008ivl.2	18128	Notch1	mm10_genes_promoters	retinal progenitor cells					1
chr2	26498147	26508194	10048	*	UMR	7.90378	chr2	26503823	26504822	1000	-	promoter:6702	uc008ivl.2	18128	Notch1	mm10_genes_promoters	retinal progenitor cells					UMR
chr2	26497895	26508396	10502	*	1	28.957	chr2	26503823	26504822	1000	-	promoter:6702	uc008ivl.2	18128	Notch1	mm10_genes_promoters	retinal progenitor cells
chr2	26497673	26505326	7654	*	UMR	28.3737	chr2	26503823	26504822	1000	-	promoter:6702	uc008ivl.2	18128	Notch1	mm10_genes_promoters	retinal progenitor cells
chr2	26459152	26510022	50871	*	2	40.1639	chr2	26468804	26469803	1000	-	promoter:6703	uc012bsl.1	18128	Notch1	mm10_genes_promoters	retinal progenitor cells	2
chr2	26466075	26499013	32939	*	4	87.5345	chr2	26468804	26469803	1000	-	promoter:6703	uc012bsl.1	18128	Notch1	mm10_genes_promoters	retinal progenitor cells		4
chr2	26212841	26474501	261661	*	4	84.3246	chr2	26468804	26469803	1000	-	promoter:6703	uc012bsl.1	18128	Notch1	mm10_genes_promoters	retinal progenitor cells				4
chr2	26466075	26484937	18863	*	4	82.4156	chr2	26468804	26469803	1000	-	promoter:6703	uc012bsl.1	18128	Notch1	mm10_genes_promoters	retinal progenitor cells					4
chr2	26466173	26497756	31584	*	3	79.1668	chr2	26468804	26469803	1000	-	promoter:6703	uc012bsl.1	18128	Notch1	mm10_genes_promoters	retinal progenitor cells
chr2	26459152	26510022	50871	*	2	40.1639	chr2	26466699	26467698	1000	-	promoter:6704	uc008ivm.1	18128	Notch1	mm10_genes_promoters	retinal progenitor cells	2
chr2	26466075	26499013	32939	*	4	87.5345	chr2	26466699	26467698	1000	-	promoter:6704	uc008ivm.1	18128	Notch1	mm10_genes_promoters	retinal progenitor cells		4
chr2	26212841	26474501	261661	*	4	84.3246	chr2	26466699	26467698	1000	-	promoter:6704	uc008ivm.1	18128	Notch1	mm10_genes_promoters	retinal progenitor cells				4
chr2	26466075	26484937	18863	*	4	82.4156	chr2	26466699	26467698	1000	-	promoter:6704	uc008ivm.1	18128	Notch1	mm10_genes_promoters	retinal progenitor cells					4
chr2	26466173	26497756	31584	*	3	79.1668	chr2	26466699	26467698	1000	-	promoter:6704	uc008ivm.1	18128	Notch1	mm10_genes_promoters	retinal progenitor cells
chr2	26459152	26510022	50871	*	2	40.1639	chr2	26466795	26467794	1000	-	promoter:6705	uc008ivn.1	18128	Notch1	mm10_genes_promoters	retinal progenitor cells	2
chr2	26466075	26499013	32939	*	4	87.5345	chr2	26466795	26467794	1000	-	promoter:6705	uc008ivn.1	18128	Notch1	mm10_genes_promoters	retinal progenitor cells		4
chr2	26212841	26474501	261661	*	4	84.3246	chr2	26466795	26467794	1000	-	promoter:6705	uc008ivn.1	18128	Notch1	mm10_genes_promoters	retinal progenitor cells				4
chr2	26466075	26484937	18863	*	4	82.4156	chr2	26466795	26467794	1000	-	promoter:6705	uc008ivn.1	18128	Notch1	mm10_genes_promoters	retinal progenitor cells					4
chr2	26466173	26497756	31584	*	3	79.1668	chr2	26466795	26467794	1000	-	promoter:6705	uc008ivn.1	18128	Notch1	mm10_genes_promoters	retinal progenitor cells
chr2	26459152	26510022	50871	*	2	40.1639	chr2	26470499	26471498	1000	-	promoter:6706	uc008ivo.1	18128	Notch1	mm10_genes_promoters	retinal progenitor cells	2
chr2	26466075	26499013	32939	*	4	87.5345	chr2	26470499	26471498	1000	-	promoter:6706	uc008ivo.1	18128	Notch1	mm10_genes_promoters	retinal progenitor cells		4
chr2	26212841	26474501	261661	*	4	84.3246	chr2	26470499	26471498	1000	-	promoter:6706	uc008ivo.1	18128	Notch1	mm10_genes_promoters	retinal progenitor cells				4
chr2	26466075	26484937	18863	*	4	82.4156	chr2	26470499	26471498	1000	-	promoter:6706	uc008ivo.1	18128	Notch1	mm10_genes_promoters	retinal progenitor cells					4
chr2	26466173	26497756	31584	*	3	79.1668	chr2	26470499	26471498	1000	-	promoter:6706	uc008ivo.1	18128	Notch1	mm10_genes_promoters	retinal progenitor cells
chr2	105499450	105531805	32356	*	1	1.98783	chr2	105508053	105509052	1000	+	promoter:4371	uc008lku.1	18508	Pax6	mm9_genes_promoters	retinal progenitor cells			1
chr2	105498632	105531934	33303	*	UMR	1.82474	chr2	105508053	105509052	1000	+	promoter:4371	uc008lku.1	18508	Pax6	mm9_genes_promoters	retinal progenitor cells			UMR
chr2	105499450	105531805	32356	*	1	1.98783	chr2	105508053	105509052	1000	+	promoter:4372	uc008lkv.1	18508	Pax6	mm9_genes_promoters	retinal progenitor cells			1
chr2	105498632	105531934	33303	*	UMR	1.82474	chr2	105508053	105509052	1000	+	promoter:4372	uc008lkv.1	18508	Pax6	mm9_genes_promoters	retinal progenitor cells			UMR
chr2	105499450	105531805	32356	*	1	1.98783	chr2	105508053	105509052	1000	+	promoter:4373	uc012cat.1	18508	Pax6	mm9_genes_promoters	retinal progenitor cells			1
chr2	105498632	105531934	33303	*	UMR	1.82474	chr2	105508053	105509052	1000	+	promoter:4373	uc012cat.1	18508	Pax6	mm9_genes_promoters	retinal progenitor cells			UMR
chr2	105499450	105531805	32356	*	1	1.98783	chr2	105513121	105514120	1000	+	promoter:4375	uc008lky.1	18508	Pax6	mm9_genes_promoters	retinal progenitor cells			1
chr2	105498632	105531934	33303	*	UMR	1.82474	chr2	105513121	105514120	1000	+	promoter:4375	uc008lky.1	18508	Pax6	mm9_genes_promoters	retinal progenitor cells			UMR
chr2	105499450	105531805	32356	*	1	1.98783	chr2	105515602	105516601	1000	+	promoter:4377	uc008lla.1	18508	Pax6	mm9_genes_promoters	retinal progenitor cells			1
chr2	105498632	105531934	33303	*	UMR	1.82474	chr2	105515602	105516601	1000	+	promoter:4377	uc008lla.1	18508	Pax6	mm9_genes_promoters	retinal progenitor cells			UMR
chr2	105499450	105531805	32356	*	1	1.98783	chr2	105515602	105516601	1000	+	promoter:4378	uc008llb.1	18508	Pax6	mm9_genes_promoters	retinal progenitor cells			1
chr2	105498632	105531934	33303	*	UMR	1.82474	chr2	105515602	105516601	1000	+	promoter:4378	uc008llb.1	18508	Pax6	mm9_genes_promoters	retinal progenitor cells			UMR
chr2	105499450	105531805	32356	*	1	1.98783	chr2	105524935	105525934	1000	+	promoter:4379	uc008llc.1	18508	Pax6	mm9_genes_promoters	retinal progenitor cells			1
chr2	105498632	105531934	33303	*	UMR	1.82474	chr2	105524935	105525934	1000	+	promoter:4379	uc008llc.1	18508	Pax6	mm9_genes_promoters	retinal progenitor cells			UMR
chr2	105662234	105691206	28973	*	1	7.91066	chr2	105667896	105668895	1000	+	promoter:5054	uc008lku.3	18508	Pax6	mm10_genes_promoters	retinal progenitor cells	1
chr2	105658840	105690726	31887	*	UMR	3.61757	chr2	105667896	105668895	1000	+	promoter:5054	uc008lku.3	18508	Pax6	mm10_genes_promoters	retinal progenitor cells	UMR
chr2	105658565	105691351	32787	*	1	6.79815	chr2	105667896	105668895	1000	+	promoter:5054	uc008lku.3	18508	Pax6	mm10_genes_promoters	retinal progenitor cells		1
chr2	105658930	105685508	26579	*	UMR	3.7122	chr2	105667896	105668895	1000	+	promoter:5054	uc008lku.3	18508	Pax6	mm10_genes_promoters	retinal progenitor cells		UMR
chr2	105658385	105690963	32579	*	1	4.24669	chr2	105667896	105668895	1000	+	promoter:5054	uc008lku.3	18508	Pax6	mm10_genes_promoters	retinal progenitor cells				1
chr2	105658476	105691778	33303	*	UMR	3.14583	chr2	105667896	105668895	1000	+	promoter:5054	uc008lku.3	18508	Pax6	mm10_genes_promoters	retinal progenitor cells				UMR
chr2	105658384	105691663	33280	*	1	5.33051	chr2	105667896	105668895	1000	+	promoter:5054	uc008lku.3	18508	Pax6	mm10_genes_promoters	retinal progenitor cells					1
chr2	105658840	105692062	33223	*	UMR	3.61272	chr2	105667896	105668895	1000	+	promoter:5054	uc008lku.3	18508	Pax6	mm10_genes_promoters	retinal progenitor cells					UMR
chr2	105658052	105702999	44948	*	1	15.1989	chr2	105667896	105668895	1000	+	promoter:5054	uc008lku.3	18508	Pax6	mm10_genes_promoters	retinal progenitor cells
chr2	105658475	105696069	37595	*	UMR	6.77139	chr2	105667896	105668895	1000	+	promoter:5054	uc008lku.3	18508	Pax6	mm10_genes_promoters	retinal progenitor cells
chr2	105662234	105691206	28973	*	1	7.91066	chr2	105667896	105668895	1000	+	promoter:5055	uc008lkv.3	18508	Pax6	mm10_genes_promoters	retinal progenitor cells	1
chr2	105658840	105690726	31887	*	UMR	3.61757	chr2	105667896	105668895	1000	+	promoter:5055	uc008lkv.3	18508	Pax6	mm10_genes_promoters	retinal progenitor cells	UMR
chr2	105658565	105691351	32787	*	1	6.79815	chr2	105667896	105668895	1000	+	promoter:5055	uc008lkv.3	18508	Pax6	mm10_genes_promoters	retinal progenitor cells		1
chr2	105658930	105685508	26579	*	UMR	3.7122	chr2	105667896	105668895	1000	+	promoter:5055	uc008lkv.3	18508	Pax6	mm10_genes_promoters	retinal progenitor cells		UMR
chr2	105658385	105690963	32579	*	1	4.24669	chr2	105667896	105668895	1000	+	promoter:5055	uc008lkv.3	18508	Pax6	mm10_genes_promoters	retinal progenitor cells				1
chr2	105658476	105691778	33303	*	UMR	3.14583	chr2	105667896	105668895	1000	+	promoter:5055	uc008lkv.3	18508	Pax6	mm10_genes_promoters	retinal progenitor cells				UMR
chr2	105658384	105691663	33280	*	1	5.33051	chr2	105667896	105668895	1000	+	promoter:5055	uc008lkv.3	18508	Pax6	mm10_genes_promoters	retinal progenitor cells					1
chr2	105658840	105692062	33223	*	UMR	3.61272	chr2	105667896	105668895	1000	+	promoter:5055	uc008lkv.3	18508	Pax6	mm10_genes_promoters	retinal progenitor cells					UMR
chr2	105658052	105702999	44948	*	1	15.1989	chr2	105667896	105668895	1000	+	promoter:5055	uc008lkv.3	18508	Pax6	mm10_genes_promoters	retinal progenitor cells
chr2	105658475	105696069	37595	*	UMR	6.77139	chr2	105667896	105668895	1000	+	promoter:5055	uc008lkv.3	18508	Pax6	mm10_genes_promoters	retinal progenitor cells
chr2	105662234	105691206	28973	*	1	7.91066	chr2	105667896	105668895	1000	+	promoter:5056	uc012cat.3	18508	Pax6	mm10_genes_promoters	retinal progenitor cells	1
chr2	105658840	105690726	31887	*	UMR	3.61757	chr2	105667896	105668895	1000	+	promoter:5056	uc012cat.3	18508	Pax6	mm10_genes_promoters	retinal progenitor cells	UMR
chr2	105658565	105691351	32787	*	1	6.79815	chr2	105667896	105668895	1000	+	promoter:5056	uc012cat.3	18508	Pax6	mm10_genes_promoters	retinal progenitor cells		1
chr2	105658930	105685508	26579	*	UMR	3.7122	chr2	105667896	105668895	1000	+	promoter:5056	uc012cat.3	18508	Pax6	mm10_genes_promoters	retinal progenitor cells		UMR
chr2	105658385	105690963	32579	*	1	4.24669	chr2	105667896	105668895	1000	+	promoter:5056	uc012cat.3	18508	Pax6	mm10_genes_promoters	retinal progenitor cells				1
chr2	105658476	105691778	33303	*	UMR	3.14583	chr2	105667896	105668895	1000	+	promoter:5056	uc012cat.3	18508	Pax6	mm10_genes_promoters	retinal progenitor cells				UMR
chr2	105658384	105691663	33280	*	1	5.33051	chr2	105667896	105668895	1000	+	promoter:5056	uc012cat.3	18508	Pax6	mm10_genes_promoters	retinal progenitor cells					1
chr2	105658840	105692062	33223	*	UMR	3.61272	chr2	105667896	105668895	1000	+	promoter:5056	uc012cat.3	18508	Pax6	mm10_genes_promoters	retinal progenitor cells					UMR
chr2	105658052	105702999	44948	*	1	15.1989	chr2	105667896	105668895	1000	+	promoter:5056	uc012cat.3	18508	Pax6	mm10_genes_promoters	retinal progenitor cells
chr2	105658475	105696069	37595	*	UMR	6.77139	chr2	105667896	105668895	1000	+	promoter:5056	uc012cat.3	18508	Pax6	mm10_genes_promoters	retinal progenitor cells
chr2	105662234	105691206	28973	*	1	7.91066	chr2	105672964	105673963	1000	+	promoter:5058	uc008lky.3	18508	Pax6	mm10_genes_promoters	retinal progenitor cells	1
chr2	105658840	105690726	31887	*	UMR	3.61757	chr2	105672964	105673963	1000	+	promoter:5058	uc008lky.3	18508	Pax6	mm10_genes_promoters	retinal progenitor cells	UMR
chr2	105658565	105691351	32787	*	1	6.79815	chr2	105672964	105673963	1000	+	promoter:5058	uc008lky.3	18508	Pax6	mm10_genes_promoters	retinal progenitor cells		1
chr2	105658930	105685508	26579	*	UMR	3.7122	chr2	105672964	105673963	1000	+	promoter:5058	uc008lky.3	18508	Pax6	mm10_genes_promoters	retinal progenitor cells		UMR
chr2	105658385	105690963	32579	*	1	4.24669	chr2	105672964	105673963	1000	+	promoter:5058	uc008lky.3	18508	Pax6	mm10_genes_promoters	retinal progenitor cells				1
chr2	105658476	105691778	33303	*	UMR	3.14583	chr2	105672964	105673963	1000	+	promoter:5058	uc008lky.3	18508	Pax6	mm10_genes_promoters	retinal progenitor cells				UMR
chr2	105658384	105691663	33280	*	1	5.33051	chr2	105672964	105673963	1000	+	promoter:5058	uc008lky.3	18508	Pax6	mm10_genes_promoters	retinal progenitor cells					1
chr2	105658840	105692062	33223	*	UMR	3.61272	chr2	105672964	105673963	1000	+	promoter:5058	uc008lky.3	18508	Pax6	mm10_genes_promoters	retinal progenitor cells					UMR
chr2	105658052	105702999	44948	*	1	15.1989	chr2	105672964	105673963	1000	+	promoter:5058	uc008lky.3	18508	Pax6	mm10_genes_promoters	retinal progenitor cells
chr2	105658475	105696069	37595	*	UMR	6.77139	chr2	105672964	105673963	1000	+	promoter:5058	uc008lky.3	18508	Pax6	mm10_genes_promoters	retinal progenitor cells
chr2	105662234	105691206	28973	*	1	7.91066	chr2	105674744	105675743	1000	+	promoter:5060	uc057bnv.1	18508	Pax6	mm10_genes_promoters	retinal progenitor cells	1
chr2	105658840	105690726	31887	*	UMR	3.61757	chr2	105674744	105675743	1000	+	promoter:5060	uc057bnv.1	18508	Pax6	mm10_genes_promoters	retinal progenitor cells	UMR
chr2	105658565	105691351	32787	*	1	6.79815	chr2	105674744	105675743	1000	+	promoter:5060	uc057bnv.1	18508	Pax6	mm10_genes_promoters	retinal progenitor cells		1
chr2	105658930	105685508	26579	*	UMR	3.7122	chr2	105674744	105675743	1000	+	promoter:5060	uc057bnv.1	18508	Pax6	mm10_genes_promoters	retinal progenitor cells		UMR
chr2	105658385	105690963	32579	*	1	4.24669	chr2	105674744	105675743	1000	+	promoter:5060	uc057bnv.1	18508	Pax6	mm10_genes_promoters	retinal progenitor cells				1
chr2	105658476	105691778	33303	*	UMR	3.14583	chr2	105674744	105675743	1000	+	promoter:5060	uc057bnv.1	18508	Pax6	mm10_genes_promoters	retinal progenitor cells				UMR
chr2	105658384	105691663	33280	*	1	5.33051	chr2	105674744	105675743	1000	+	promoter:5060	uc057bnv.1	18508	Pax6	mm10_genes_promoters	retinal progenitor cells					1
chr2	105658840	105692062	33223	*	UMR	3.61272	chr2	105674744	105675743	1000	+	promoter:5060	uc057bnv.1	18508	Pax6	mm10_genes_promoters	retinal progenitor cells					UMR
chr2	105658052	105702999	44948	*	1	15.1989	chr2	105674744	105675743	1000	+	promoter:5060	uc057bnv.1	18508	Pax6	mm10_genes_promoters	retinal progenitor cells
chr2	105658475	105696069	37595	*	UMR	6.77139	chr2	105674744	105675743	1000	+	promoter:5060	uc057bnv.1	18508	Pax6	mm10_genes_promoters	retinal progenitor cells
chr2	105662234	105691206	28973	*	1	7.91066	chr2	105674744	105675743	1000	+	promoter:5061	uc057bnw.1	18508	Pax6	mm10_genes_promoters	retinal progenitor cells	1
chr2	105658840	105690726	31887	*	UMR	3.61757	chr2	105674744	105675743	1000	+	promoter:5061	uc057bnw.1	18508	Pax6	mm10_genes_promoters	retinal progenitor cells	UMR
chr2	105658565	105691351	32787	*	1	6.79815	chr2	105674744	105675743	1000	+	promoter:5061	uc057bnw.1	18508	Pax6	mm10_genes_promoters	retinal progenitor cells		1
chr2	105658930	105685508	26579	*	UMR	3.7122	chr2	105674744	105675743	1000	+	promoter:5061	uc057bnw.1	18508	Pax6	mm10_genes_promoters	retinal progenitor cells		UMR
chr2	105658385	105690963	32579	*	1	4.24669	chr2	105674744	105675743	1000	+	promoter:5061	uc057bnw.1	18508	Pax6	mm10_genes_promoters	retinal progenitor cells				1
chr2	105658476	105691778	33303	*	UMR	3.14583	chr2	105674744	105675743	1000	+	promoter:5061	uc057bnw.1	18508	Pax6	mm10_genes_promoters	retinal progenitor cells				UMR
chr2	105658384	105691663	33280	*	1	5.33051	chr2	105674744	105675743	1000	+	promoter:5061	uc057bnw.1	18508	Pax6	mm10_genes_promoters	retinal progenitor cells					1
chr2	105658840	105692062	33223	*	UMR	3.61272	chr2	105674744	105675743	1000	+	promoter:5061	uc057bnw.1	18508	Pax6	mm10_genes_promoters	retinal progenitor cells					UMR
chr2	105658052	105702999	44948	*	1	15.1989	chr2	105674744	105675743	1000	+	promoter:5061	uc057bnw.1	18508	Pax6	mm10_genes_promoters	retinal progenitor cells
chr2	105658475	105696069	37595	*	UMR	6.77139	chr2	105674744	105675743	1000	+	promoter:5061	uc057bnw.1	18508	Pax6	mm10_genes_promoters	retinal progenitor cells
chr2	105662234	105691206	28973	*	1	7.91066	chr2	105675129	105676128	1000	+	promoter:5062	uc008lla.3	18508	Pax6	mm10_genes_promoters	retinal progenitor cells	1
chr2	105658840	105690726	31887	*	UMR	3.61757	chr2	105675129	105676128	1000	+	promoter:5062	uc008lla.3	18508	Pax6	mm10_genes_promoters	retinal progenitor cells	UMR
chr2	105658565	105691351	32787	*	1	6.79815	chr2	105675129	105676128	1000	+	promoter:5062	uc008lla.3	18508	Pax6	mm10_genes_promoters	retinal progenitor cells		1
chr2	105658930	105685508	26579	*	UMR	3.7122	chr2	105675129	105676128	1000	+	promoter:5062	uc008lla.3	18508	Pax6	mm10_genes_promoters	retinal progenitor cells		UMR
chr2	105658385	105690963	32579	*	1	4.24669	chr2	105675129	105676128	1000	+	promoter:5062	uc008lla.3	18508	Pax6	mm10_genes_promoters	retinal progenitor cells				1
chr2	105658476	105691778	33303	*	UMR	3.14583	chr2	105675129	105676128	1000	+	promoter:5062	uc008lla.3	18508	Pax6	mm10_genes_promoters	retinal progenitor cells				UMR
chr2	105658384	105691663	33280	*	1	5.33051	chr2	105675129	105676128	1000	+	promoter:5062	uc008lla.3	18508	Pax6	mm10_genes_promoters	retinal progenitor cells					1
chr2	105658840	105692062	33223	*	UMR	3.61272	chr2	105675129	105676128	1000	+	promoter:5062	uc008lla.3	18508	Pax6	mm10_genes_promoters	retinal progenitor cells					UMR
chr2	105658052	105702999	44948	*	1	15.1989	chr2	105675129	105676128	1000	+	promoter:5062	uc008lla.3	18508	Pax6	mm10_genes_promoters	retinal progenitor cells
chr2	105658475	105696069	37595	*	UMR	6.77139	chr2	105675129	105676128	1000	+	promoter:5062	uc008lla.3	18508	Pax6	mm10_genes_promoters	retinal progenitor cells
chr2	105662234	105691206	28973	*	1	7.91066	chr2	105675129	105676128	1000	+	promoter:5063	uc008llb.3	18508	Pax6	mm10_genes_promoters	retinal progenitor cells	1
chr2	105658840	105690726	31887	*	UMR	3.61757	chr2	105675129	105676128	1000	+	promoter:5063	uc008llb.3	18508	Pax6	mm10_genes_promoters	retinal progenitor cells	UMR
chr2	105658565	105691351	32787	*	1	6.79815	chr2	105675129	105676128	1000	+	promoter:5063	uc008llb.3	18508	Pax6	mm10_genes_promoters	retinal progenitor cells		1
chr2	105658930	105685508	26579	*	UMR	3.7122	chr2	105675129	105676128	1000	+	promoter:5063	uc008llb.3	18508	Pax6	mm10_genes_promoters	retinal progenitor cells		UMR
chr2	105658385	105690963	32579	*	1	4.24669	chr2	105675129	105676128	1000	+	promoter:5063	uc008llb.3	18508	Pax6	mm10_genes_promoters	retinal progenitor cells				1
chr2	105658476	105691778	33303	*	UMR	3.14583	chr2	105675129	105676128	1000	+	promoter:5063	uc008llb.3	18508	Pax6	mm10_genes_promoters	retinal progenitor cells				UMR
chr2	105658384	105691663	33280	*	1	5.33051	chr2	105675129	105676128	1000	+	promoter:5063	uc008llb.3	18508	Pax6	mm10_genes_promoters	retinal progenitor cells					1
chr2	105658840	105692062	33223	*	UMR	3.61272	chr2	105675129	105676128	1000	+	promoter:5063	uc008llb.3	18508	Pax6	mm10_genes_promoters	retinal progenitor cells					UMR
chr2	105658052	105702999	44948	*	1	15.1989	chr2	105675129	105676128	1000	+	promoter:5063	uc008llb.3	18508	Pax6	mm10_genes_promoters	retinal progenitor cells
chr2	105658475	105696069	37595	*	UMR	6.77139	chr2	105675129	105676128	1000	+	promoter:5063	uc008llb.3	18508	Pax6	mm10_genes_promoters	retinal progenitor cells
chr2	105662234	105691206	28973	*	1	7.91066	chr2	105681463	105682462	1000	+	promoter:5064	uc057bnx.1	18508	Pax6	mm10_genes_promoters	retinal progenitor cells	1
chr2	105658840	105690726	31887	*	UMR	3.61757	chr2	105681463	105682462	1000	+	promoter:5064	uc057bnx.1	18508	Pax6	mm10_genes_promoters	retinal progenitor cells	UMR
chr2	105658565	105691351	32787	*	1	6.79815	chr2	105681463	105682462	1000	+	promoter:5064	uc057bnx.1	18508	Pax6	mm10_genes_promoters	retinal progenitor cells		1
chr2	105658930	105685508	26579	*	UMR	3.7122	chr2	105681463	105682462	1000	+	promoter:5064	uc057bnx.1	18508	Pax6	mm10_genes_promoters	retinal progenitor cells		UMR
chr2	105658385	105690963	32579	*	1	4.24669	chr2	105681463	105682462	1000	+	promoter:5064	uc057bnx.1	18508	Pax6	mm10_genes_promoters	retinal progenitor cells				1
chr2	105658476	105691778	33303	*	UMR	3.14583	chr2	105681463	105682462	1000	+	promoter:5064	uc057bnx.1	18508	Pax6	mm10_genes_promoters	retinal progenitor cells				UMR
chr2	105658384	105691663	33280	*	1	5.33051	chr2	105681463	105682462	1000	+	promoter:5064	uc057bnx.1	18508	Pax6	mm10_genes_promoters	retinal progenitor cells					1
chr2	105658840	105692062	33223	*	UMR	3.61272	chr2	105681463	105682462	1000	+	promoter:5064	uc057bnx.1	18508	Pax6	mm10_genes_promoters	retinal progenitor cells					UMR
chr2	105658052	105702999	44948	*	1	15.1989	chr2	105681463	105682462	1000	+	promoter:5064	uc057bnx.1	18508	Pax6	mm10_genes_promoters	retinal progenitor cells
chr2	105658475	105696069	37595	*	UMR	6.77139	chr2	105681463	105682462	1000	+	promoter:5064	uc057bnx.1	18508	Pax6	mm10_genes_promoters	retinal progenitor cells
chr2	105662234	105691206	28973	*	1	7.91066	chr2	105681463	105682462	1000	+	promoter:5065	uc057bny.1	18508	Pax6	mm10_genes_promoters	retinal progenitor cells	1
chr2	105658840	105690726	31887	*	UMR	3.61757	chr2	105681463	105682462	1000	+	promoter:5065	uc057bny.1	18508	Pax6	mm10_genes_promoters	retinal progenitor cells	UMR
chr2	105658565	105691351	32787	*	1	6.79815	chr2	105681463	105682462	1000	+	promoter:5065	uc057bny.1	18508	Pax6	mm10_genes_promoters	retinal progenitor cells		1
chr2	105658930	105685508	26579	*	UMR	3.7122	chr2	105681463	105682462	1000	+	promoter:5065	uc057bny.1	18508	Pax6	mm10_genes_promoters	retinal progenitor cells		UMR
chr2	105658385	105690963	32579	*	1	4.24669	chr2	105681463	105682462	1000	+	promoter:5065	uc057bny.1	18508	Pax6	mm10_genes_promoters	retinal progenitor cells				1
chr2	105658476	105691778	33303	*	UMR	3.14583	chr2	105681463	105682462	1000	+	promoter:5065	uc057bny.1	18508	Pax6	mm10_genes_promoters	retinal progenitor cells				UMR
chr2	105658384	105691663	33280	*	1	5.33051	chr2	105681463	105682462	1000	+	promoter:5065	uc057bny.1	18508	Pax6	mm10_genes_promoters	retinal progenitor cells					1
chr2	105658840	105692062	33223	*	UMR	3.61272	chr2	105681463	105682462	1000	+	promoter:5065	uc057bny.1	18508	Pax6	mm10_genes_promoters	retinal progenitor cells					UMR
chr2	105658052	105702999	44948	*	1	15.1989	chr2	105681463	105682462	1000	+	promoter:5065	uc057bny.1	18508	Pax6	mm10_genes_promoters	retinal progenitor cells
chr2	105658475	105696069	37595	*	UMR	6.77139	chr2	105681463	105682462	1000	+	promoter:5065	uc057bny.1	18508	Pax6	mm10_genes_promoters	retinal progenitor cells
chr2	105662234	105691206	28973	*	1	7.91066	chr2	105684778	105685777	1000	+	promoter:5066	uc008llc.3	18508	Pax6	mm10_genes_promoters	retinal progenitor cells	1
chr2	105658840	105690726	31887	*	UMR	3.61757	chr2	105684778	105685777	1000	+	promoter:5066	uc008llc.3	18508	Pax6	mm10_genes_promoters	retinal progenitor cells	UMR
chr2	105658565	105691351	32787	*	1	6.79815	chr2	105684778	105685777	1000	+	promoter:5066	uc008llc.3	18508	Pax6	mm10_genes_promoters	retinal progenitor cells		1
chr2	105658930	105685508	26579	*	UMR	3.7122	chr2	105684778	105685777	1000	+	promoter:5066	uc008llc.3	18508	Pax6	mm10_genes_promoters	retinal progenitor cells		UMR
chr2	105658385	105690963	32579	*	1	4.24669	chr2	105684778	105685777	1000	+	promoter:5066	uc008llc.3	18508	Pax6	mm10_genes_promoters	retinal progenitor cells				1
chr2	105658476	105691778	33303	*	UMR	3.14583	chr2	105684778	105685777	1000	+	promoter:5066	uc008llc.3	18508	Pax6	mm10_genes_promoters	retinal progenitor cells				UMR
chr2	105658384	105691663	33280	*	1	5.33051	chr2	105684778	105685777	1000	+	promoter:5066	uc008llc.3	18508	Pax6	mm10_genes_promoters	retinal progenitor cells					1
chr2	105658840	105692062	33223	*	UMR	3.61272	chr2	105684778	105685777	1000	+	promoter:5066	uc008llc.3	18508	Pax6	mm10_genes_promoters	retinal progenitor cells					UMR
chr2	105658052	105702999	44948	*	1	15.1989	chr2	105684778	105685777	1000	+	promoter:5066	uc008llc.3	18508	Pax6	mm10_genes_promoters	retinal progenitor cells
chr2	105658475	105696069	37595	*	UMR	6.77139	chr2	105684778	105685777	1000	+	promoter:5066	uc008llc.3	18508	Pax6	mm10_genes_promoters	retinal progenitor cells
chr13	63598768	63644089	45322	*	4	84.3368	chr13	63615650	63616649	1000	-	promoter:40506	uc007qxu.1	19206	Ptch1	mm9_genes_promoters	retinal progenitor cells			4
chr13	63616095	63616768	674	*	LMR	35.2941	chr13	63615650	63616649	1000	-	promoter:40506	uc007qxu.1	19206	Ptch1	mm9_genes_promoters	retinal progenitor cells			LMR
chr13	63663936	63676883	12948	*	1	1.96346	chr13	63666829	63667828	1000	-	promoter:40507	uc007qxv.1	19206	Ptch1	mm9_genes_promoters	retinal progenitor cells			1
chr13	63663585	63676097	12513	*	UMR	1.30899	chr13	63666829	63667828	1000	-	promoter:40507	uc007qxv.1	19206	Ptch1	mm9_genes_promoters	retinal progenitor cells			UMR
chr13	63598768	63644089	45322	*	4	84.3368	chr13	63641221	63642220	1000	-	promoter:40508	uc007qxw.1	19206	Ptch1	mm9_genes_promoters	retinal progenitor cells			4
chr13	63663936	63676883	12948	*	1	1.96346	chr13	63665844	63666843	1000	-	promoter:40509	uc007qxx.1	19206	Ptch1	mm9_genes_promoters	retinal progenitor cells			1
chr13	63663585	63676097	12513	*	UMR	1.30899	chr13	63665844	63666843	1000	-	promoter:40509	uc007qxx.1	19206	Ptch1	mm9_genes_promoters	retinal progenitor cells			UMR
chr13	63663936	63676883	12948	*	1	1.96346	chr13	63666583	63667582	1000	-	promoter:40510	uc007qxy.1	19206	Ptch1	mm9_genes_promoters	retinal progenitor cells			1
chr13	63663585	63676097	12513	*	UMR	1.30899	chr13	63666583	63667582	1000	-	promoter:40510	uc007qxy.1	19206	Ptch1	mm9_genes_promoters	retinal progenitor cells			UMR
chr13	63497461	63561358	63898	*	3	84.0481	chr13	63514342	63515341	1000	-	promoter:46394	uc007qxu.1	19206	Ptch1	mm10_genes_promoters	retinal progenitor cells	3
chr13	63497460	63551204	53745	*	4	86.8027	chr13	63514342	63515341	1000	-	promoter:46394	uc007qxu.1	19206	Ptch1	mm10_genes_promoters	retinal progenitor cells		4
chr13	63515104	63515460	357	*	LMR	27.4194	chr13	63514342	63515341	1000	-	promoter:46394	uc007qxu.1	19206	Ptch1	mm10_genes_promoters	retinal progenitor cells		LMR
chr13	63497490	63561924	64435	*	4	78.5228	chr13	63514342	63515341	1000	-	promoter:46394	uc007qxu.1	19206	Ptch1	mm10_genes_promoters	retinal progenitor cells				4
chr13	63497460	63542089	44630	*	4	86.4616	chr13	63514342	63515341	1000	-	promoter:46394	uc007qxu.1	19206	Ptch1	mm10_genes_promoters	retinal progenitor cells					4
chr13	63498064	63542670	44607	*	4	83.8334	chr13	63514342	63515341	1000	-	promoter:46394	uc007qxu.1	19206	Ptch1	mm10_genes_promoters	retinal progenitor cells
chr13	63562628	63574765	12138	*	1	3.02167	chr13	63565521	63566520	1000	-	promoter:46395	uc007qxv.1	19206	Ptch1	mm10_genes_promoters	retinal progenitor cells	1
chr13	63562277	63574089	11813	*	UMR	1.61414	chr13	63565521	63566520	1000	-	promoter:46395	uc007qxv.1	19206	Ptch1	mm10_genes_promoters	retinal progenitor cells	UMR
chr13	63562628	63574822	12195	*	1	3.7723	chr13	63565521	63566520	1000	-	promoter:46395	uc007qxv.1	19206	Ptch1	mm10_genes_promoters	retinal progenitor cells		1
chr13	63562277	63574728	12452	*	UMR	2.31384	chr13	63565521	63566520	1000	-	promoter:46395	uc007qxv.1	19206	Ptch1	mm10_genes_promoters	retinal progenitor cells		UMR
chr13	63562628	63576863	14236	*	1	5.11074	chr13	63565521	63566520	1000	-	promoter:46395	uc007qxv.1	19206	Ptch1	mm10_genes_promoters	retinal progenitor cells				1
chr13	63562277	63574728	12452	*	UMR	2.04499	chr13	63565521	63566520	1000	-	promoter:46395	uc007qxv.1	19206	Ptch1	mm10_genes_promoters	retinal progenitor cells				UMR
chr13	63562628	63577002	14375	*	1	5.75958	chr13	63565521	63566520	1000	-	promoter:46395	uc007qxv.1	19206	Ptch1	mm10_genes_promoters	retinal progenitor cells					1
chr13	63562277	63574728	12452	*	UMR	2.82776	chr13	63565521	63566520	1000	-	promoter:46395	uc007qxv.1	19206	Ptch1	mm10_genes_promoters	retinal progenitor cells					UMR
chr13	63562942	63572106	9165	*	1	3.45275	chr13	63565521	63566520	1000	-	promoter:46395	uc007qxv.1	19206	Ptch1	mm10_genes_promoters	retinal progenitor cells
chr13	63562277	63574790	12514	*	UMR	5.68783	chr13	63565521	63566520	1000	-	promoter:46395	uc007qxv.1	19206	Ptch1	mm10_genes_promoters	retinal progenitor cells
chr13	63497461	63561358	63898	*	3	84.0481	chr13	63539913	63540912	1000	-	promoter:46396	uc007qxw.1	19206	Ptch1	mm10_genes_promoters	retinal progenitor cells	3
chr13	63497460	63551204	53745	*	4	86.8027	chr13	63539913	63540912	1000	-	promoter:46396	uc007qxw.1	19206	Ptch1	mm10_genes_promoters	retinal progenitor cells		4
chr13	63497490	63561924	64435	*	4	78.5228	chr13	63539913	63540912	1000	-	promoter:46396	uc007qxw.1	19206	Ptch1	mm10_genes_promoters	retinal progenitor cells				4
chr13	63497460	63542089	44630	*	4	86.4616	chr13	63539913	63540912	1000	-	promoter:46396	uc007qxw.1	19206	Ptch1	mm10_genes_promoters	retinal progenitor cells					4
chr13	63498064	63542670	44607	*	4	83.8334	chr13	63539913	63540912	1000	-	promoter:46396	uc007qxw.1	19206	Ptch1	mm10_genes_promoters	retinal progenitor cells
chr13	63562628	63574765	12138	*	1	3.02167	chr13	63564536	63565535	1000	-	promoter:46397	uc007qxx.1	19206	Ptch1	mm10_genes_promoters	retinal progenitor cells	1
chr13	63562277	63574089	11813	*	UMR	1.61414	chr13	63564536	63565535	1000	-	promoter:46397	uc007qxx.1	19206	Ptch1	mm10_genes_promoters	retinal progenitor cells	UMR
chr13	63562628	63574822	12195	*	1	3.7723	chr13	63564536	63565535	1000	-	promoter:46397	uc007qxx.1	19206	Ptch1	mm10_genes_promoters	retinal progenitor cells		1
chr13	63562277	63574728	12452	*	UMR	2.31384	chr13	63564536	63565535	1000	-	promoter:46397	uc007qxx.1	19206	Ptch1	mm10_genes_promoters	retinal progenitor cells		UMR
chr13	63562628	63576863	14236	*	1	5.11074	chr13	63564536	63565535	1000	-	promoter:46397	uc007qxx.1	19206	Ptch1	mm10_genes_promoters	retinal progenitor cells				1
chr13	63562277	63574728	12452	*	UMR	2.04499	chr13	63564536	63565535	1000	-	promoter:46397	uc007qxx.1	19206	Ptch1	mm10_genes_promoters	retinal progenitor cells				UMR
chr13	63562628	63577002	14375	*	1	5.75958	chr13	63564536	63565535	1000	-	promoter:46397	uc007qxx.1	19206	Ptch1	mm10_genes_promoters	retinal progenitor cells					1
chr13	63562277	63574728	12452	*	UMR	2.82776	chr13	63564536	63565535	1000	-	promoter:46397	uc007qxx.1	19206	Ptch1	mm10_genes_promoters	retinal progenitor cells					UMR
chr13	63562942	63572106	9165	*	1	3.45275	chr13	63564536	63565535	1000	-	promoter:46397	uc007qxx.1	19206	Ptch1	mm10_genes_promoters	retinal progenitor cells
chr13	63562277	63574790	12514	*	UMR	5.68783	chr13	63564536	63565535	1000	-	promoter:46397	uc007qxx.1	19206	Ptch1	mm10_genes_promoters	retinal progenitor cells
chr13	63562628	63574765	12138	*	1	3.02167	chr13	63565275	63566274	1000	-	promoter:46398	uc007qxy.1	19206	Ptch1	mm10_genes_promoters	retinal progenitor cells	1
chr13	63562277	63574089	11813	*	UMR	1.61414	chr13	63565275	63566274	1000	-	promoter:46398	uc007qxy.1	19206	Ptch1	mm10_genes_promoters	retinal progenitor cells	UMR
chr13	63562628	63574822	12195	*	1	3.7723	chr13	63565275	63566274	1000	-	promoter:46398	uc007qxy.1	19206	Ptch1	mm10_genes_promoters	retinal progenitor cells		1
chr13	63562277	63574728	12452	*	UMR	2.31384	chr13	63565275	63566274	1000	-	promoter:46398	uc007qxy.1	19206	Ptch1	mm10_genes_promoters	retinal progenitor cells		UMR
chr13	63562628	63576863	14236	*	1	5.11074	chr13	63565275	63566274	1000	-	promoter:46398	uc007qxy.1	19206	Ptch1	mm10_genes_promoters	retinal progenitor cells				1
chr13	63562277	63574728	12452	*	UMR	2.04499	chr13	63565275	63566274	1000	-	promoter:46398	uc007qxy.1	19206	Ptch1	mm10_genes_promoters	retinal progenitor cells				UMR
chr13	63562628	63577002	14375	*	1	5.75958	chr13	63565275	63566274	1000	-	promoter:46398	uc007qxy.1	19206	Ptch1	mm10_genes_promoters	retinal progenitor cells					1
chr13	63562277	63574728	12452	*	UMR	2.82776	chr13	63565275	63566274	1000	-	promoter:46398	uc007qxy.1	19206	Ptch1	mm10_genes_promoters	retinal progenitor cells					UMR
chr13	63562942	63572106	9165	*	1	3.45275	chr13	63565275	63566274	1000	-	promoter:46398	uc007qxy.1	19206	Ptch1	mm10_genes_promoters	retinal progenitor cells
chr13	63562277	63574790	12514	*	UMR	5.68783	chr13	63565275	63566274	1000	-	promoter:46398	uc007qxy.1	19206	Ptch1	mm10_genes_promoters	retinal progenitor cells
chr19	32828971	32835379	6409	*	1	1.33053	chr19	32831067	32832066	1000	+	promoter:51846	uc008hfq.1	19211	Pten	mm9_genes_promoters	retinal progenitor cells			1
chr19	32828663	32835528	6866	*	UMR	1.46189	chr19	32831067	32832066	1000	+	promoter:51846	uc008hfq.1	19211	Pten	mm9_genes_promoters	retinal progenitor cells			UMR
chr19	32828971	32835379	6409	*	1	1.33053	chr19	32831067	32832066	1000	+	promoter:51847	uc008hfr.1	19211	Pten	mm9_genes_promoters	retinal progenitor cells			1
chr19	32828663	32835528	6866	*	UMR	1.46189	chr19	32831067	32832066	1000	+	promoter:51847	uc008hfr.1	19211	Pten	mm9_genes_promoters	retinal progenitor cells			UMR
chr19	32835677	32940424	104748	*	4	87.8489	chr19	32880036	32881035	1000	+	promoter:51848	uc012bko.1	19211	Pten	mm9_genes_promoters	retinal progenitor cells			4
chr19	32753916	32760863	6948	*	1	27.2572	chr19	32756577	32757576	1000	+	promoter:59305	uc008hfq.1	19211	Pten	mm10_genes_promoters	retinal progenitor cells	1
chr19	32754454	32760792	6339	*	UMR	11.5854	chr19	32756577	32757576	1000	+	promoter:59305	uc008hfq.1	19211	Pten	mm10_genes_promoters	retinal progenitor cells	UMR
chr19	32754757	32760889	6133	*	1	5.86482	chr19	32756577	32757576	1000	+	promoter:59305	uc008hfq.1	19211	Pten	mm10_genes_promoters	retinal progenitor cells		1
chr19	32754034	32761038	7005	*	UMR	5.48604	chr19	32756577	32757576	1000	+	promoter:59305	uc008hfq.1	19211	Pten	mm10_genes_promoters	retinal progenitor cells		UMR
chr19	32754854	32760889	6036	*	1	3.51591	chr19	32756577	32757576	1000	+	promoter:59305	uc008hfq.1	19211	Pten	mm10_genes_promoters	retinal progenitor cells				1
chr19	32754149	32761188	7040	*	UMR	5.80569	chr19	32756577	32757576	1000	+	promoter:59305	uc008hfq.1	19211	Pten	mm10_genes_promoters	retinal progenitor cells				UMR
chr19	32755451	32760889	5439	*	1	1.86147	chr19	32756577	32757576	1000	+	promoter:59305	uc008hfq.1	19211	Pten	mm10_genes_promoters	retinal progenitor cells					1
chr19	32754415	32761038	6624	*	UMR	1.09689	chr19	32756577	32757576	1000	+	promoter:59305	uc008hfq.1	19211	Pten	mm10_genes_promoters	retinal progenitor cells					UMR
chr19	32753917	32764911	10995	*	1	23.3046	chr19	32756577	32757576	1000	+	promoter:59305	uc008hfq.1	19211	Pten	mm10_genes_promoters	retinal progenitor cells
chr19	32753917	32761806	7890	*	UMR	6.77966	chr19	32756577	32757576	1000	+	promoter:59305	uc008hfq.1	19211	Pten	mm10_genes_promoters	retinal progenitor cells
chr19	32753916	32760863	6948	*	1	27.2572	chr19	32756577	32757576	1000	+	promoter:59306	uc008hfr.1	19211	Pten	mm10_genes_promoters	retinal progenitor cells	1
chr19	32754454	32760792	6339	*	UMR	11.5854	chr19	32756577	32757576	1000	+	promoter:59306	uc008hfr.1	19211	Pten	mm10_genes_promoters	retinal progenitor cells	UMR
chr19	32754757	32760889	6133	*	1	5.86482	chr19	32756577	32757576	1000	+	promoter:59306	uc008hfr.1	19211	Pten	mm10_genes_promoters	retinal progenitor cells		1
chr19	32754034	32761038	7005	*	UMR	5.48604	chr19	32756577	32757576	1000	+	promoter:59306	uc008hfr.1	19211	Pten	mm10_genes_promoters	retinal progenitor cells		UMR
chr19	32754854	32760889	6036	*	1	3.51591	chr19	32756577	32757576	1000	+	promoter:59306	uc008hfr.1	19211	Pten	mm10_genes_promoters	retinal progenitor cells				1
chr19	32754149	32761188	7040	*	UMR	5.80569	chr19	32756577	32757576	1000	+	promoter:59306	uc008hfr.1	19211	Pten	mm10_genes_promoters	retinal progenitor cells				UMR
chr19	32755451	32760889	5439	*	1	1.86147	chr19	32756577	32757576	1000	+	promoter:59306	uc008hfr.1	19211	Pten	mm10_genes_promoters	retinal progenitor cells					1
chr19	32754415	32761038	6624	*	UMR	1.09689	chr19	32756577	32757576	1000	+	promoter:59306	uc008hfr.1	19211	Pten	mm10_genes_promoters	retinal progenitor cells					UMR
chr19	32753917	32764911	10995	*	1	23.3046	chr19	32756577	32757576	1000	+	promoter:59306	uc008hfr.1	19211	Pten	mm10_genes_promoters	retinal progenitor cells
chr19	32753917	32761806	7890	*	UMR	6.77966	chr19	32756577	32757576	1000	+	promoter:59306	uc008hfr.1	19211	Pten	mm10_genes_promoters	retinal progenitor cells
chr18	66088285	66101962	13678	*	1	5.30926	chr18	66098744	66099743	1000	-	promoter:51054	uc008ffl.1	19434	Rax	mm9_genes_promoters	retinal progenitor cells			1
chr18	66087999	66101750	13752	*	UMR	4.38998	chr18	66098744	66099743	1000	-	promoter:51054	uc008ffl.1	19434	Rax	mm9_genes_promoters	retinal progenitor cells			UMR
chr18	65928057	65940526	12470	*	1	14.1082	chr18	65939090	65940089	1000	-	promoter:58385	uc008ffl.1	19434	Rax	mm10_genes_promoters	retinal progenitor cells	1
chr18	65933510	65942190	8681	*	UMR	1.88014	chr18	65939090	65940089	1000	-	promoter:58385	uc008ffl.1	19434	Rax	mm10_genes_promoters	retinal progenitor cells	UMR
chr18	65930425	65942721	12297	*	1	4.49261	chr18	65939090	65940089	1000	-	promoter:58385	uc008ffl.1	19434	Rax	mm10_genes_promoters	retinal progenitor cells		1
chr18	65932897	65942028	9132	*	UMR	1.91441	chr18	65939090	65940089	1000	-	promoter:58385	uc008ffl.1	19434	Rax	mm10_genes_promoters	retinal progenitor cells		UMR
chr18	65926456	65941934	15479	*	1	9.31947	chr18	65939090	65940089	1000	-	promoter:58385	uc008ffl.1	19434	Rax	mm10_genes_promoters	retinal progenitor cells				1
chr18	65926985	65942097	15113	*	UMR	5.46032	chr18	65939090	65940089	1000	-	promoter:58385	uc008ffl.1	19434	Rax	mm10_genes_promoters	retinal progenitor cells				UMR
chr18	65926784	65940633	13850	*	1	5.82448	chr18	65939090	65940089	1000	-	promoter:58385	uc008ffl.1	19434	Rax	mm10_genes_promoters	retinal progenitor cells					1
chr18	65927927	65942190	14264	*	UMR	5.68099	chr18	65939090	65940089	1000	-	promoter:58385	uc008ffl.1	19434	Rax	mm10_genes_promoters	retinal progenitor cells					UMR
chr18	65928631	65940099	11469	*	1	35.8177	chr18	65939090	65940089	1000	-	promoter:58385	uc008ffl.1	19434	Rax	mm10_genes_promoters	retinal progenitor cells
chr18	65937623	65939430	1808	*	UMR	22.561	chr18	65939090	65940089	1000	-	promoter:58385	uc008ffl.1	19434	Rax	mm10_genes_promoters	retinal progenitor cells
chr18	65940087	65942190	2104	*	LMR	44.7368	chr18	65939090	65940089	1000	-	promoter:58385	uc008ffl.1	19434	Rax	mm10_genes_promoters	retinal progenitor cells
chr5	77693852	77696654	2803	*	1	2.21686	chr5	77693519	77694518	1000	+	promoter:14338	uc008xvz.2	19712	Rest	mm9_genes_promoters	retinal progenitor cells			1
chr5	77691723	77693547	1825	*	4	84.5588	chr5	77693519	77694518	1000	+	promoter:14338	uc008xvz.2	19712	Rest	mm9_genes_promoters	retinal progenitor cells			4
chr5	77693701	77696640	2940	*	UMR	1.61433	chr5	77693519	77694518	1000	+	promoter:14338	uc008xvz.2	19712	Rest	mm9_genes_promoters	retinal progenitor cells			UMR
chr5	77693852	77696654	2803	*	1	2.21686	chr5	77694221	77695220	1000	+	promoter:14339	uc008xwa.2	19712	Rest	mm9_genes_promoters	retinal progenitor cells			1
chr5	77693701	77696640	2940	*	UMR	1.61433	chr5	77694221	77695220	1000	+	promoter:14339	uc008xwa.2	19712	Rest	mm9_genes_promoters	retinal progenitor cells			UMR
chr5	77264828	77267414	2587	*	1	4.5515	chr5	77264494	77265493	1000	+	promoter:16327	uc008xvz.2	19712	Rest	mm10_genes_promoters	retinal progenitor cells		1
chr5	77264677	77267616	2940	*	UMR	7.87589	chr5	77264494	77265493	1000	+	promoter:16327	uc008xvz.2	19712	Rest	mm10_genes_promoters	retinal progenitor cells		UMR
chr5	77264523	77267602	3080	*	UMR	11.8243	chr5	77264494	77265493	1000	+	promoter:16327	uc008xvz.2	19712	Rest	mm10_genes_promoters	retinal progenitor cells				UMR
chr5	77264230	77267760	3531	*	1	21.9636	chr5	77264494	77265493	1000	+	promoter:16327	uc008xvz.2	19712	Rest	mm10_genes_promoters	retinal progenitor cells					1
chr5	77264451	77267790	3340	*	UMR	13.7255	chr5	77264494	77265493	1000	+	promoter:16327	uc008xvz.2	19712	Rest	mm10_genes_promoters	retinal progenitor cells					UMR
chr5	77264229	77267630	3402	*	1	33.524	chr5	77264494	77265493	1000	+	promoter:16327	uc008xvz.2	19712	Rest	mm10_genes_promoters	retinal progenitor cells
chr5	77264853	77267414	2562	*	UMR	15.4867	chr5	77264494	77265493	1000	+	promoter:16327	uc008xvz.2	19712	Rest	mm10_genes_promoters	retinal progenitor cells
chr5	77265717	77267602	1886	*	UMR	14.3713	chr5	77265196	77266195	1000	+	promoter:16328	uc008xwa.2	19712	Rest	mm10_genes_promoters	retinal progenitor cells	UMR
chr5	77264828	77267414	2587	*	1	4.5515	chr5	77265196	77266195	1000	+	promoter:16328	uc008xwa.2	19712	Rest	mm10_genes_promoters	retinal progenitor cells		1
chr5	77264677	77267616	2940	*	UMR	7.87589	chr5	77265196	77266195	1000	+	promoter:16328	uc008xwa.2	19712	Rest	mm10_genes_promoters	retinal progenitor cells		UMR
chr5	77264523	77267602	3080	*	UMR	11.8243	chr5	77265196	77266195	1000	+	promoter:16328	uc008xwa.2	19712	Rest	mm10_genes_promoters	retinal progenitor cells				UMR
chr5	77264230	77267760	3531	*	1	21.9636	chr5	77265196	77266195	1000	+	promoter:16328	uc008xwa.2	19712	Rest	mm10_genes_promoters	retinal progenitor cells					1
chr5	77264451	77267790	3340	*	UMR	13.7255	chr5	77265196	77266195	1000	+	promoter:16328	uc008xwa.2	19712	Rest	mm10_genes_promoters	retinal progenitor cells					UMR
chr5	77264229	77267630	3402	*	1	33.524	chr5	77265196	77266195	1000	+	promoter:16328	uc008xwa.2	19712	Rest	mm10_genes_promoters	retinal progenitor cells
chr5	77264853	77267414	2562	*	UMR	15.4867	chr5	77265196	77266195	1000	+	promoter:16328	uc008xwa.2	19712	Rest	mm10_genes_promoters	retinal progenitor cells
chr5	77266971	77269726	2756	*	2	49.2004	chr5	77266932	77267931	1000	+	promoter:16329	uc029vis.1	19712	Rest	mm10_genes_promoters	retinal progenitor cells	2
chr5	77265717	77267602	1886	*	UMR	14.3713	chr5	77266932	77267931	1000	+	promoter:16329	uc029vis.1	19712	Rest	mm10_genes_promoters	retinal progenitor cells	UMR
chr5	77264828	77267414	2587	*	1	4.5515	chr5	77266932	77267931	1000	+	promoter:16329	uc029vis.1	19712	Rest	mm10_genes_promoters	retinal progenitor cells		1
chr5	77267601	77280630	13030	*	4	87.9231	chr5	77266932	77267931	1000	+	promoter:16329	uc029vis.1	19712	Rest	mm10_genes_promoters	retinal progenitor cells		4
chr5	77264677	77267616	2940	*	UMR	7.87589	chr5	77266932	77267931	1000	+	promoter:16329	uc029vis.1	19712	Rest	mm10_genes_promoters	retinal progenitor cells		UMR
chr5	77266918	77267760	843	*	1	13.8889	chr5	77266932	77267931	1000	+	promoter:16329	uc029vis.1	19712	Rest	mm10_genes_promoters	retinal progenitor cells				1
chr5	77267761	77308026	40266	*	4	87.6125	chr5	77266932	77267931	1000	+	promoter:16329	uc029vis.1	19712	Rest	mm10_genes_promoters	retinal progenitor cells				4
chr5	77264523	77267602	3080	*	UMR	11.8243	chr5	77266932	77267931	1000	+	promoter:16329	uc029vis.1	19712	Rest	mm10_genes_promoters	retinal progenitor cells				UMR
chr5	77264230	77267760	3531	*	1	21.9636	chr5	77266932	77267931	1000	+	promoter:16329	uc029vis.1	19712	Rest	mm10_genes_promoters	retinal progenitor cells					1
chr5	77267819	77307867	40049	*	4	89.4158	chr5	77266932	77267931	1000	+	promoter:16329	uc029vis.1	19712	Rest	mm10_genes_promoters	retinal progenitor cells					4
chr5	77264451	77267790	3340	*	UMR	13.7255	chr5	77266932	77267931	1000	+	promoter:16329	uc029vis.1	19712	Rest	mm10_genes_promoters	retinal progenitor cells					UMR
chr5	77264229	77267630	3402	*	1	33.524	chr5	77266932	77267931	1000	+	promoter:16329	uc029vis.1	19712	Rest	mm10_genes_promoters	retinal progenitor cells
chr5	77264853	77267414	2562	*	UMR	15.4867	chr5	77266932	77267931	1000	+	promoter:16329	uc029vis.1	19712	Rest	mm10_genes_promoters	retinal progenitor cells
chr17	86005389	86030840	25452	*	1	3.29304	chr17	86011948	86012947	1000	+	promoter:48447	uc008dtz.2	20473	Six3	mm9_genes_promoters	retinal progenitor cells			1
chr17	86004970	86026382	21413	*	UMR	1.57651	chr17	86011948	86012947	1000	+	promoter:48447	uc008dtz.2	20473	Six3	mm9_genes_promoters	retinal progenitor cells			UMR
chr17	86005389	86030840	25452	*	1	3.29304	chr17	86019174	86020173	1000	+	promoter:48448	uc008dub.2	20473	Six3	mm9_genes_promoters	retinal progenitor cells			1
chr17	86004970	86026382	21413	*	UMR	1.57651	chr17	86019174	86020173	1000	+	promoter:48448	uc008dub.2	20473	Six3	mm9_genes_promoters	retinal progenitor cells			UMR
chr17	85606049	85633474	27426	*	1	11.1469	chr17	85619834	85620833	1000	+	promoter:55452	uc008dub.2	20473	Six3	mm10_genes_promoters	retinal progenitor cells	1
chr17	85611843	85629396	17554	*	UMR	1.11562	chr17	85619834	85620833	1000	+	promoter:55452	uc008dub.2	20473	Six3	mm10_genes_promoters	retinal progenitor cells	UMR
chr17	85606049	85631856	25808	*	1	8.05716	chr17	85619834	85620833	1000	+	promoter:55452	uc008dub.2	20473	Six3	mm10_genes_promoters	retinal progenitor cells		1
chr17	85605795	85627001	21207	*	UMR	6.05157	chr17	85619834	85620833	1000	+	promoter:55452	uc008dub.2	20473	Six3	mm10_genes_promoters	retinal progenitor cells		UMR
chr17	85603726	85632034	28309	*	1	6.81305	chr17	85619834	85620833	1000	+	promoter:55452	uc008dub.2	20473	Six3	mm10_genes_promoters	retinal progenitor cells				1
chr17	85605570	85630882	25313	*	UMR	3.47826	chr17	85619834	85620833	1000	+	promoter:55452	uc008dub.2	20473	Six3	mm10_genes_promoters	retinal progenitor cells				UMR
chr17	85605794	85633815	28022	*	1	5.57609	chr17	85619834	85620833	1000	+	promoter:55452	uc008dub.2	20473	Six3	mm10_genes_promoters	retinal progenitor cells					1
chr17	85605571	85631296	25726	*	UMR	2.8343	chr17	85619834	85620833	1000	+	promoter:55452	uc008dub.2	20473	Six3	mm10_genes_promoters	retinal progenitor cells					UMR
chr17	85606373	85634131	27759	*	1	16.3161	chr17	85619834	85620833	1000	+	promoter:55452	uc008dub.2	20473	Six3	mm10_genes_promoters	retinal progenitor cells
chr17	85619531	85631656	12126	*	UMR	11.7188	chr17	85619834	85620833	1000	+	promoter:55452	uc008dub.2	20473	Six3	mm10_genes_promoters	retinal progenitor cells
chr17	85606049	85633474	27426	*	1	11.1469	chr17	85619834	85620833	1000	+	promoter:55453	uc033hfi.1	20473	Six3	mm10_genes_promoters	retinal progenitor cells	1
chr17	85611843	85629396	17554	*	UMR	1.11562	chr17	85619834	85620833	1000	+	promoter:55453	uc033hfi.1	20473	Six3	mm10_genes_promoters	retinal progenitor cells	UMR
chr17	85606049	85631856	25808	*	1	8.05716	chr17	85619834	85620833	1000	+	promoter:55453	uc033hfi.1	20473	Six3	mm10_genes_promoters	retinal progenitor cells		1
chr17	85605795	85627001	21207	*	UMR	6.05157	chr17	85619834	85620833	1000	+	promoter:55453	uc033hfi.1	20473	Six3	mm10_genes_promoters	retinal progenitor cells		UMR
chr17	85603726	85632034	28309	*	1	6.81305	chr17	85619834	85620833	1000	+	promoter:55453	uc033hfi.1	20473	Six3	mm10_genes_promoters	retinal progenitor cells				1
chr17	85605570	85630882	25313	*	UMR	3.47826	chr17	85619834	85620833	1000	+	promoter:55453	uc033hfi.1	20473	Six3	mm10_genes_promoters	retinal progenitor cells				UMR
chr17	85605794	85633815	28022	*	1	5.57609	chr17	85619834	85620833	1000	+	promoter:55453	uc033hfi.1	20473	Six3	mm10_genes_promoters	retinal progenitor cells					1
chr17	85605571	85631296	25726	*	UMR	2.8343	chr17	85619834	85620833	1000	+	promoter:55453	uc033hfi.1	20473	Six3	mm10_genes_promoters	retinal progenitor cells					UMR
chr17	85606373	85634131	27759	*	1	16.3161	chr17	85619834	85620833	1000	+	promoter:55453	uc033hfi.1	20473	Six3	mm10_genes_promoters	retinal progenitor cells
chr17	85619531	85631656	12126	*	UMR	11.7188	chr17	85619834	85620833	1000	+	promoter:55453	uc033hfi.1	20473	Six3	mm10_genes_promoters	retinal progenitor cells
chr12	74036873	74051099	14227	*	1	2.18703	chr12	74039932	74040931	1000	+	promoter:37485	uc007nvy.1	20476	Six6	mm9_genes_promoters	retinal progenitor cells			1
chr12	74037102	74050830	13729	*	UMR	1.48487	chr12	74039932	74040931	1000	+	promoter:37485	uc007nvy.1	20476	Six6	mm9_genes_promoters	retinal progenitor cells			UMR
chr12	72936439	72948280	11842	*	1	8.91568	chr12	72938882	72939881	1000	+	promoter:42756	uc007nvy.2	20476	Six6	mm10_genes_promoters	retinal progenitor cells	1
chr12	72936313	72948280	11968	*	UMR	7.98419	chr12	72938882	72939881	1000	+	promoter:42756	uc007nvy.2	20476	Six6	mm10_genes_promoters	retinal progenitor cells	UMR
chr12	72936185	72948280	12096	*	1	5.57212	chr12	72938882	72939881	1000	+	promoter:42756	uc007nvy.2	20476	Six6	mm10_genes_promoters	retinal progenitor cells		1
chr12	72936187	72948339	12153	*	UMR	4.02275	chr12	72938882	72939881	1000	+	promoter:42756	uc007nvy.2	20476	Six6	mm10_genes_promoters	retinal progenitor cells		UMR
chr12	72935479	72949364	13886	*	1	6.76802	chr12	72938882	72939881	1000	+	promoter:42756	uc007nvy.2	20476	Six6	mm10_genes_promoters	retinal progenitor cells				1
chr12	72935965	72949844	13880	*	UMR	3.79372	chr12	72938882	72939881	1000	+	promoter:42756	uc007nvy.2	20476	Six6	mm10_genes_promoters	retinal progenitor cells				UMR
chr12	72936186	72948409	12224	*	1	4.33508	chr12	72938882	72939881	1000	+	promoter:42756	uc007nvy.2	20476	Six6	mm10_genes_promoters	retinal progenitor cells					1
chr12	72936187	72949738	13552	*	UMR	3.04833	chr12	72938882	72939881	1000	+	promoter:42756	uc007nvy.2	20476	Six6	mm10_genes_promoters	retinal progenitor cells					UMR
chr12	72936439	72949364	12926	*	1	14.6524	chr12	72938882	72939881	1000	+	promoter:42756	uc007nvy.2	20476	Six6	mm10_genes_promoters	retinal progenitor cells
chr12	72936313	72950632	14320	*	UMR	13.3696	chr12	72938882	72939881	1000	+	promoter:42756	uc007nvy.2	20476	Six6	mm10_genes_promoters	retinal progenitor cells
chr3	34544797	34556675	11879	*	1	3.4789	chr3	34547927	34548926	1000	+	promoter:8051	uc008oxu.1	20674	Sox2	mm9_genes_promoters	retinal progenitor cells			1
chr3	34544432	34556840	12409	*	UMR	3.27429	chr3	34547927	34548926	1000	+	promoter:8051	uc008oxu.1	20674	Sox2	mm9_genes_promoters	retinal progenitor cells			UMR
chr3	34637966	34673636	35671	*	1	13.8207	chr3	34648995	34649994	1000	+	promoter:9130	uc008oxu.3	20674	Sox2	mm10_genes_promoters	retinal progenitor cells	1
chr3	34645456	34658875	13420	*	UMR	6.69966	chr3	34648995	34649994	1000	+	promoter:9130	uc008oxu.3	20674	Sox2	mm10_genes_promoters	retinal progenitor cells	UMR
chr3	34637965	34658563	20599	*	1	9.94627	chr3	34648995	34649994	1000	+	promoter:9130	uc008oxu.3	20674	Sox2	mm10_genes_promoters	retinal progenitor cells		1
chr3	34645445	34657918	12474	*	UMR	6.28728	chr3	34648995	34649994	1000	+	promoter:9130	uc008oxu.3	20674	Sox2	mm10_genes_promoters	retinal progenitor cells		UMR
chr3	34641815	34658563	16749	*	1	9.75664	chr3	34648995	34649994	1000	+	promoter:9130	uc008oxu.3	20674	Sox2	mm10_genes_promoters	retinal progenitor cells				1
chr3	34645457	34657547	12091	*	UMR	4.40729	chr3	34648995	34649994	1000	+	promoter:9130	uc008oxu.3	20674	Sox2	mm10_genes_promoters	retinal progenitor cells				UMR
chr3	34646148	34668760	22613	*	1	8.22008	chr3	34648995	34649994	1000	+	promoter:9130	uc008oxu.3	20674	Sox2	mm10_genes_promoters	retinal progenitor cells					1
chr3	34645511	34658624	13114	*	UMR	7.87921	chr3	34648995	34649994	1000	+	promoter:9130	uc008oxu.3	20674	Sox2	mm10_genes_promoters	retinal progenitor cells					UMR
chr3	34637000	34654180	17181	*	1	25.8335	chr3	34648995	34649994	1000	+	promoter:9130	uc008oxu.3	20674	Sox2	mm10_genes_promoters	retinal progenitor cells
chr3	34645925	34654224	8300	*	UMR	14.9362	chr3	34648995	34649994	1000	+	promoter:9130	uc008oxu.3	20674	Sox2	mm10_genes_promoters	retinal progenitor cells
chr11	112639841	112647163	7323	*	1	5.06085	chr11	112642524	112643523	1000	+	promoter:34901	uc007med.2	20682	Sox9	mm9_genes_promoters	retinal progenitor cells			1
chr11	112639287	112647490	8204	*	UMR	5.24642	chr11	112642524	112643523	1000	+	promoter:34901	uc007med.2	20682	Sox9	mm9_genes_promoters	retinal progenitor cells			UMR
chr11	112639841	112647163	7323	*	1	5.06085	chr11	112645042	112646041	1000	+	promoter:34902	uc011ygx.1	20682	Sox9	mm9_genes_promoters	retinal progenitor cells			1
chr11	112639287	112647490	8204	*	UMR	5.24642	chr11	112645042	112646041	1000	+	promoter:34902	uc011ygx.1	20682	Sox9	mm9_genes_promoters	retinal progenitor cells			UMR
chr11	112639841	112647163	7323	*	1	5.06085	chr11	112645042	112646041	1000	+	promoter:34903	uc011ygy.1	20682	Sox9	mm9_genes_promoters	retinal progenitor cells			1
chr11	112639287	112647490	8204	*	UMR	5.24642	chr11	112645042	112646041	1000	+	promoter:34903	uc011ygy.1	20682	Sox9	mm9_genes_promoters	retinal progenitor cells			UMR
chr11	112780086	112785682	5597	*	1	4.20085	chr11	112781210	112782209	1000	+	promoter:39853	uc007med.2	20682	Sox9	mm10_genes_promoters	retinal progenitor cells	1
chr11	112777961	112785898	7938	*	UMR	7.90774	chr11	112781210	112782209	1000	+	promoter:39853	uc007med.2	20682	Sox9	mm10_genes_promoters	retinal progenitor cells	UMR
chr11	112779904	112785850	5947	*	1	8.79104	chr11	112781210	112782209	1000	+	promoter:39853	uc007med.2	20682	Sox9	mm10_genes_promoters	retinal progenitor cells		1
chr11	112777975	112785874	7900	*	UMR	7.44501	chr11	112781210	112782209	1000	+	promoter:39853	uc007med.2	20682	Sox9	mm10_genes_promoters	retinal progenitor cells		UMR
chr11	112778724	112788996	10273	*	1	24.369	chr11	112781210	112782209	1000	+	promoter:39853	uc007med.2	20682	Sox9	mm10_genes_promoters	retinal progenitor cells				1
chr11	112778933	112786468	7536	*	UMR	13.7803	chr11	112781210	112782209	1000	+	promoter:39853	uc007med.2	20682	Sox9	mm10_genes_promoters	retinal progenitor cells				UMR
chr11	112780086	112785771	5686	*	1	15.2589	chr11	112781210	112782209	1000	+	promoter:39853	uc007med.2	20682	Sox9	mm10_genes_promoters	retinal progenitor cells					1
chr11	112778431	112785898	7468	*	UMR	11.4432	chr11	112781210	112782209	1000	+	promoter:39853	uc007med.2	20682	Sox9	mm10_genes_promoters	retinal progenitor cells					UMR
chr11	112779904	112785898	5995	*	1	16.688	chr11	112781210	112782209	1000	+	promoter:39853	uc007med.2	20682	Sox9	mm10_genes_promoters	retinal progenitor cells
chr11	112779325	112786176	6852	*	UMR	12.4789	chr11	112781210	112782209	1000	+	promoter:39853	uc007med.2	20682	Sox9	mm10_genes_promoters	retinal progenitor cells
chr19	46469146	46473068	3923	*	1	3.64706	chr19	46470408	46471407	1000	+	promoter:52056	uc008htn.1	24069	Sufu	mm9_genes_promoters	retinal progenitor cells			1
chr19	46469155	46473155	4001	*	UMR	3.00039	chr19	46470408	46471407	1000	+	promoter:52056	uc008htn.1	24069	Sufu	mm9_genes_promoters	retinal progenitor cells			UMR
chr19	46469146	46473068	3923	*	1	3.64706	chr19	46470408	46471407	1000	+	promoter:52057	uc008hto.1	24069	Sufu	mm9_genes_promoters	retinal progenitor cells			1
chr19	46469155	46473155	4001	*	UMR	3.00039	chr19	46470408	46471407	1000	+	promoter:52057	uc008hto.1	24069	Sufu	mm9_genes_promoters	retinal progenitor cells			UMR
chr19	46469146	46473068	3923	*	1	3.64706	chr19	46470408	46471407	1000	+	promoter:52058	uc008htp.1	24069	Sufu	mm9_genes_promoters	retinal progenitor cells			1
chr19	46469155	46473155	4001	*	UMR	3.00039	chr19	46470408	46471407	1000	+	promoter:52058	uc008htp.1	24069	Sufu	mm9_genes_promoters	retinal progenitor cells			UMR
chr19	46469146	46473068	3923	*	1	3.64706	chr19	46470408	46471407	1000	+	promoter:52059	uc008htq.1	24069	Sufu	mm9_genes_promoters	retinal progenitor cells			1
chr19	46469155	46473155	4001	*	UMR	3.00039	chr19	46470408	46471407	1000	+	promoter:52059	uc008htq.1	24069	Sufu	mm9_genes_promoters	retinal progenitor cells			UMR
chr19	46394844	46396533	1690	*	1	11.9653	chr19	46395896	46396895	1000	+	promoter:59527	uc008htn.2	24069	Sufu	mm10_genes_promoters	retinal progenitor cells	1
chr19	46394763	46398263	3501	*	UMR	14.9502	chr19	46395896	46396895	1000	+	promoter:59527	uc008htn.2	24069	Sufu	mm10_genes_promoters	retinal progenitor cells	UMR
chr19	46394461	46397375	2915	*	1	20.0106	chr19	46395896	46396895	1000	+	promoter:59527	uc008htn.2	24069	Sufu	mm10_genes_promoters	retinal progenitor cells		1
chr19	46394763	46398198	3436	*	UMR	13.0372	chr19	46395896	46396895	1000	+	promoter:59527	uc008htn.2	24069	Sufu	mm10_genes_promoters	retinal progenitor cells		UMR
chr19	46394759	46396534	1776	*	1	12.2254	chr19	46395896	46396895	1000	+	promoter:59527	uc008htn.2	24069	Sufu	mm10_genes_promoters	retinal progenitor cells				1
chr19	46394657	46398540	3884	*	UMR	13.6015	chr19	46395896	46396895	1000	+	promoter:59527	uc008htn.2	24069	Sufu	mm10_genes_promoters	retinal progenitor cells				UMR
chr19	46394707	46396661	1955	*	1	10.161	chr19	46395896	46396895	1000	+	promoter:59527	uc008htn.2	24069	Sufu	mm10_genes_promoters	retinal progenitor cells					1
chr19	46394673	46398416	3744	*	UMR	10.0737	chr19	46395896	46396895	1000	+	promoter:59527	uc008htn.2	24069	Sufu	mm10_genes_promoters	retinal progenitor cells					UMR
chr19	46394822	46397375	2554	*	1	8.79528	chr19	46395896	46396895	1000	+	promoter:59527	uc008htn.2	24069	Sufu	mm10_genes_promoters	retinal progenitor cells
chr19	46394665	46398665	4001	*	UMR	11.0465	chr19	46395896	46396895	1000	+	promoter:59527	uc008htn.2	24069	Sufu	mm10_genes_promoters	retinal progenitor cells
chr19	46394844	46396533	1690	*	1	11.9653	chr19	46395896	46396895	1000	+	promoter:59528	uc008hto.2	24069	Sufu	mm10_genes_promoters	retinal progenitor cells	1
chr19	46394763	46398263	3501	*	UMR	14.9502	chr19	46395896	46396895	1000	+	promoter:59528	uc008hto.2	24069	Sufu	mm10_genes_promoters	retinal progenitor cells	UMR
chr19	46394461	46397375	2915	*	1	20.0106	chr19	46395896	46396895	1000	+	promoter:59528	uc008hto.2	24069	Sufu	mm10_genes_promoters	retinal progenitor cells		1
chr19	46394763	46398198	3436	*	UMR	13.0372	chr19	46395896	46396895	1000	+	promoter:59528	uc008hto.2	24069	Sufu	mm10_genes_promoters	retinal progenitor cells		UMR
chr19	46394759	46396534	1776	*	1	12.2254	chr19	46395896	46396895	1000	+	promoter:59528	uc008hto.2	24069	Sufu	mm10_genes_promoters	retinal progenitor cells				1
chr19	46394657	46398540	3884	*	UMR	13.6015	chr19	46395896	46396895	1000	+	promoter:59528	uc008hto.2	24069	Sufu	mm10_genes_promoters	retinal progenitor cells				UMR
chr19	46394707	46396661	1955	*	1	10.161	chr19	46395896	46396895	1000	+	promoter:59528	uc008hto.2	24069	Sufu	mm10_genes_promoters	retinal progenitor cells					1
chr19	46394673	46398416	3744	*	UMR	10.0737	chr19	46395896	46396895	1000	+	promoter:59528	uc008hto.2	24069	Sufu	mm10_genes_promoters	retinal progenitor cells					UMR
chr19	46394822	46397375	2554	*	1	8.79528	chr19	46395896	46396895	1000	+	promoter:59528	uc008hto.2	24069	Sufu	mm10_genes_promoters	retinal progenitor cells
chr19	46394665	46398665	4001	*	UMR	11.0465	chr19	46395896	46396895	1000	+	promoter:59528	uc008hto.2	24069	Sufu	mm10_genes_promoters	retinal progenitor cells
chr19	46394844	46396533	1690	*	1	11.9653	chr19	46395896	46396895	1000	+	promoter:59529	uc008htp.2	24069	Sufu	mm10_genes_promoters	retinal progenitor cells	1
chr19	46394763	46398263	3501	*	UMR	14.9502	chr19	46395896	46396895	1000	+	promoter:59529	uc008htp.2	24069	Sufu	mm10_genes_promoters	retinal progenitor cells	UMR
chr19	46394461	46397375	2915	*	1	20.0106	chr19	46395896	46396895	1000	+	promoter:59529	uc008htp.2	24069	Sufu	mm10_genes_promoters	retinal progenitor cells		1
chr19	46394763	46398198	3436	*	UMR	13.0372	chr19	46395896	46396895	1000	+	promoter:59529	uc008htp.2	24069	Sufu	mm10_genes_promoters	retinal progenitor cells		UMR
chr19	46394759	46396534	1776	*	1	12.2254	chr19	46395896	46396895	1000	+	promoter:59529	uc008htp.2	24069	Sufu	mm10_genes_promoters	retinal progenitor cells				1
chr19	46394657	46398540	3884	*	UMR	13.6015	chr19	46395896	46396895	1000	+	promoter:59529	uc008htp.2	24069	Sufu	mm10_genes_promoters	retinal progenitor cells				UMR
chr19	46394707	46396661	1955	*	1	10.161	chr19	46395896	46396895	1000	+	promoter:59529	uc008htp.2	24069	Sufu	mm10_genes_promoters	retinal progenitor cells					1
chr19	46394673	46398416	3744	*	UMR	10.0737	chr19	46395896	46396895	1000	+	promoter:59529	uc008htp.2	24069	Sufu	mm10_genes_promoters	retinal progenitor cells					UMR
chr19	46394822	46397375	2554	*	1	8.79528	chr19	46395896	46396895	1000	+	promoter:59529	uc008htp.2	24069	Sufu	mm10_genes_promoters	retinal progenitor cells
chr19	46394665	46398665	4001	*	UMR	11.0465	chr19	46395896	46396895	1000	+	promoter:59529	uc008htp.2	24069	Sufu	mm10_genes_promoters	retinal progenitor cells
chr19	46394844	46396533	1690	*	1	11.9653	chr19	46395896	46396895	1000	+	promoter:59530	uc008htq.2	24069	Sufu	mm10_genes_promoters	retinal progenitor cells	1
chr19	46394763	46398263	3501	*	UMR	14.9502	chr19	46395896	46396895	1000	+	promoter:59530	uc008htq.2	24069	Sufu	mm10_genes_promoters	retinal progenitor cells	UMR
chr19	46394461	46397375	2915	*	1	20.0106	chr19	46395896	46396895	1000	+	promoter:59530	uc008htq.2	24069	Sufu	mm10_genes_promoters	retinal progenitor cells		1
chr19	46394763	46398198	3436	*	UMR	13.0372	chr19	46395896	46396895	1000	+	promoter:59530	uc008htq.2	24069	Sufu	mm10_genes_promoters	retinal progenitor cells		UMR
chr19	46394759	46396534	1776	*	1	12.2254	chr19	46395896	46396895	1000	+	promoter:59530	uc008htq.2	24069	Sufu	mm10_genes_promoters	retinal progenitor cells				1
chr19	46394657	46398540	3884	*	UMR	13.6015	chr19	46395896	46396895	1000	+	promoter:59530	uc008htq.2	24069	Sufu	mm10_genes_promoters	retinal progenitor cells				UMR
chr19	46394707	46396661	1955	*	1	10.161	chr19	46395896	46396895	1000	+	promoter:59530	uc008htq.2	24069	Sufu	mm10_genes_promoters	retinal progenitor cells					1
chr19	46394673	46398416	3744	*	UMR	10.0737	chr19	46395896	46396895	1000	+	promoter:59530	uc008htq.2	24069	Sufu	mm10_genes_promoters	retinal progenitor cells					UMR
chr19	46394822	46397375	2554	*	1	8.79528	chr19	46395896	46396895	1000	+	promoter:59530	uc008htq.2	24069	Sufu	mm10_genes_promoters	retinal progenitor cells
chr19	46394665	46398665	4001	*	UMR	11.0465	chr19	46395896	46396895	1000	+	promoter:59530	uc008htq.2	24069	Sufu	mm10_genes_promoters	retinal progenitor cells
chr12	85909604	85916252	6649	*	1	3.9113	chr12	85909802	85910801	1000	+	promoter:37648	uc007ofm.1	12677	Vsx2	mm9_genes_promoters	retinal progenitor cells			1
chr12	85909620	85915856	6237	*	UMR	2.70651	chr12	85909802	85910801	1000	+	promoter:37648	uc007ofm.1	12677	Vsx2	mm9_genes_promoters	retinal progenitor cells			UMR
chr12	85909604	85916252	6649	*	1	3.9113	chr12	85909802	85910801	1000	+	promoter:37649	uc007ofn.1	12677	Vsx2	mm9_genes_promoters	retinal progenitor cells			1
chr12	85909620	85915856	6237	*	UMR	2.70651	chr12	85909802	85910801	1000	+	promoter:37649	uc007ofn.1	12677	Vsx2	mm9_genes_promoters	retinal progenitor cells			UMR
chr12	84568949	84574106	5158	*	UMR	9.09091	chr12	84568828	84569827	1000	+	promoter:42941	uc007ofm.2	12677	Vsx2	mm10_genes_promoters	retinal progenitor cells	UMR
chr12	84568671	84574106	5436	*	UMR	3.7037	chr12	84568828	84569827	1000	+	promoter:42941	uc007ofm.2	12677	Vsx2	mm10_genes_promoters	retinal progenitor cells		UMR
chr12	84568829	84575002	6174	*	UMR	4.10959	chr12	84568828	84569827	1000	+	promoter:42941	uc007ofm.2	12677	Vsx2	mm10_genes_promoters	retinal progenitor cells				UMR
chr12	84567841	84575002	7162	*	UMR	6.6313	chr12	84568828	84569827	1000	+	promoter:42941	uc007ofm.2	12677	Vsx2	mm10_genes_promoters	retinal progenitor cells					UMR
chr12	84566716	84576626	9911	*	2	48.7572	chr12	84568828	84569827	1000	+	promoter:42941	uc007ofm.2	12677	Vsx2	mm10_genes_promoters	retinal progenitor cells
chr12	84569357	84572478	3122	*	UMR	11.3636	chr12	84568828	84569827	1000	+	promoter:42941	uc007ofm.2	12677	Vsx2	mm10_genes_promoters	retinal progenitor cells
chr12	84568949	84574106	5158	*	UMR	9.09091	chr12	84568828	84569827	1000	+	promoter:42942	uc007ofn.2	12677	Vsx2	mm10_genes_promoters	retinal progenitor cells	UMR
chr12	84568671	84574106	5436	*	UMR	3.7037	chr12	84568828	84569827	1000	+	promoter:42942	uc007ofn.2	12677	Vsx2	mm10_genes_promoters	retinal progenitor cells		UMR
chr12	84568829	84575002	6174	*	UMR	4.10959	chr12	84568828	84569827	1000	+	promoter:42942	uc007ofn.2	12677	Vsx2	mm10_genes_promoters	retinal progenitor cells				UMR
chr12	84567841	84575002	7162	*	UMR	6.6313	chr12	84568828	84569827	1000	+	promoter:42942	uc007ofn.2	12677	Vsx2	mm10_genes_promoters	retinal progenitor cells					UMR
chr12	84566716	84576626	9911	*	2	48.7572	chr12	84568828	84569827	1000	+	promoter:42942	uc007ofn.2	12677	Vsx2	mm10_genes_promoters	retinal progenitor cells
chr12	84569357	84572478	3122	*	UMR	11.3636	chr12	84568828	84569827	1000	+	promoter:42942	uc007ofn.2	12677	Vsx2	mm10_genes_promoters	retinal progenitor cells

## Sheet: AC precursors
seqnames	start	end	width	strand	name	mean.meth, %	annot.seqnames	annot.start	annot.end	annot.width	annot.strand	annot.id	annot.tx_id	annot.gene_id	annot.symbol	annot.type	AC precursors	RPCe11	RPCe12	RPCe14	RPCp0	RPCp3
chr5	106875464	106902181	26718	*	1	2.62787	chr5	106887186	106888185	1000	-	promoter:16149	uc008ylm.1	104382	Barhl2	mm9_genes_promoters	Immature Amacrine Cells			1
chr5	106875442	106902014	26573	*	UMR	2.22745	chr5	106887186	106888185	1000	-	promoter:16149	uc008ylm.1	104382	Barhl2	mm9_genes_promoters	Immature Amacrine Cells			UMR
chr5	106446566	106472829	26264	*	1	3.63966	chr5	106458167	106459166	1000	-	promoter:18399	uc008ylm.1	104382	Barhl2	mm10_genes_promoters	Immature Amacrine Cells	1
chr5	106446507	106472828	26322	*	UMR	4.10557	chr5	106458167	106459166	1000	-	promoter:18399	uc008ylm.1	104382	Barhl2	mm10_genes_promoters	Immature Amacrine Cells	UMR
chr5	106446399	106473163	26765	*	1	4.21083	chr5	106458167	106459166	1000	-	promoter:18399	uc008ylm.1	104382	Barhl2	mm10_genes_promoters	Immature Amacrine Cells		1
chr5	106446401	106472996	26596	*	UMR	3.55101	chr5	106458167	106459166	1000	-	promoter:18399	uc008ylm.1	104382	Barhl2	mm10_genes_promoters	Immature Amacrine Cells		UMR
chr5	106446445	106472829	26385	*	1	10.5107	chr5	106458167	106459166	1000	-	promoter:18399	uc008ylm.1	104382	Barhl2	mm10_genes_promoters	Immature Amacrine Cells				1
chr5	106447907	106472996	25090	*	UMR	7.83632	chr5	106458167	106459166	1000	-	promoter:18399	uc008ylm.1	104382	Barhl2	mm10_genes_promoters	Immature Amacrine Cells				UMR
chr5	106446566	106472829	26264	*	1	11.6152	chr5	106458167	106459166	1000	-	promoter:18399	uc008ylm.1	104382	Barhl2	mm10_genes_promoters	Immature Amacrine Cells					1
chr5	106447590	106473774	26185	*	UMR	9.87725	chr5	106458167	106459166	1000	-	promoter:18399	uc008ylm.1	104382	Barhl2	mm10_genes_promoters	Immature Amacrine Cells					UMR
chr3	17949298	17959035	9738	*	1	5.49808	chr3	17953325	17954324	1000	+	promoter:7945	uc008orl.2	59058	Bhlhe22	mm9_genes_promoters	Immature Amacrine Cells			1
chr3	17949333	17958977	9645	*	UMR	5.04628	chr3	17953325	17954324	1000	+	promoter:7945	uc008orl.2	59058	Bhlhe22	mm9_genes_promoters	Immature Amacrine Cells			UMR
chr3	18049637	18057715	8079	*	1	18.6231	chr3	18053325	18054324	1000	+	promoter:9003	uc008orl.2	59058	Bhlhe22	mm10_genes_promoters	Immature Amacrine Cells	1
chr3	18048927	18057198	8272	*	UMR	13.7755	chr3	18053325	18054324	1000	+	promoter:9003	uc008orl.2	59058	Bhlhe22	mm10_genes_promoters	Immature Amacrine Cells	UMR
chr3	18049056	18060560	11505	*	1	20.167	chr3	18053325	18054324	1000	+	promoter:9003	uc008orl.2	59058	Bhlhe22	mm10_genes_promoters	Immature Amacrine Cells		1
chr3	18049503	18057213	7711	*	UMR	7.39065	chr3	18053325	18054324	1000	+	promoter:9003	uc008orl.2	59058	Bhlhe22	mm10_genes_promoters	Immature Amacrine Cells		UMR
chr3	18049056	18056473	7418	*	1	16.7327	chr3	18053325	18054324	1000	+	promoter:9003	uc008orl.2	59058	Bhlhe22	mm10_genes_promoters	Immature Amacrine Cells				1
chr3	18049057	18056556	7500	*	UMR	12.1246	chr3	18053325	18054324	1000	+	promoter:9003	uc008orl.2	59058	Bhlhe22	mm10_genes_promoters	Immature Amacrine Cells				UMR
chr3	18048004	18059036	11033	*	2	32.9088	chr3	18053325	18054324	1000	+	promoter:9003	uc008orl.2	59058	Bhlhe22	mm10_genes_promoters	Immature Amacrine Cells					2
chr3	18049335	18056556	7222	*	UMR	15.2231	chr3	18053325	18054324	1000	+	promoter:9003	uc008orl.2	59058	Bhlhe22	mm10_genes_promoters	Immature Amacrine Cells					UMR
chr2	119147347	119155356	8010	*	1	2.8961	chr2	119150520	119151519	1000	+	promoter:4518	uc008ltr.2	54485	Dll4	mm9_genes_promoters	Amacrine Horizontal Precursor Cells			1
chr2	119147280	119154495	7216	*	UMR	2.39609	chr2	119150520	119151519	1000	+	promoter:4518	uc008ltr.2	54485	Dll4	mm9_genes_promoters	Amacrine Horizontal Precursor Cells			UMR
chr2	119316419	119327685	11267	*	2	39.5293	chr2	119324784	119325783	1000	+	promoter:5211	uc008ltr.2	54485	Dll4	mm10_genes_promoters	Amacrine Horizontal Precursor Cells	2
chr2	119321165	119329200	8036	*	UMR	9.12548	chr2	119324784	119325783	1000	+	promoter:5211	uc008ltr.2	54485	Dll4	mm10_genes_promoters	Amacrine Horizontal Precursor Cells	UMR
chr2	119321401	119327685	6285	*	1	14.7347	chr2	119324784	119325783	1000	+	promoter:5211	uc008ltr.2	54485	Dll4	mm10_genes_promoters	Amacrine Horizontal Precursor Cells		1
chr2	119321545	119328649	7105	*	UMR	6.88525	chr2	119324784	119325783	1000	+	promoter:5211	uc008ltr.2	54485	Dll4	mm10_genes_promoters	Amacrine Horizontal Precursor Cells		UMR
chr2	119321401	119329621	8221	*	1	20.8252	chr2	119324784	119325783	1000	+	promoter:5211	uc008ltr.2	54485	Dll4	mm10_genes_promoters	Amacrine Horizontal Precursor Cells				1
chr2	119321545	119329688	8144	*	UMR	12.069	chr2	119324784	119325783	1000	+	promoter:5211	uc008ltr.2	54485	Dll4	mm10_genes_promoters	Amacrine Horizontal Precursor Cells				UMR
chr2	119321533	119329621	8089	*	1	17.5695	chr2	119324784	119325783	1000	+	promoter:5211	uc008ltr.2	54485	Dll4	mm10_genes_promoters	Amacrine Horizontal Precursor Cells					1
chr2	119321545	119327666	6122	*	UMR	11.804	chr2	119324784	119325783	1000	+	promoter:5211	uc008ltr.2	54485	Dll4	mm10_genes_promoters	Amacrine Horizontal Precursor Cells					UMR
chr7	144500192	144515678	15487	*	1	1.19875	chr7	144506129	144507128	1000	-	promoter:24485	uc009ker.2	13593	Ebf3	mm9_genes_promoters	Immature Amacrine Cells			1
chr7	144497955	144515444	17490	*	UMR	2.30571	chr7	144506129	144507128	1000	-	promoter:24485	uc009ker.2	13593	Ebf3	mm9_genes_promoters	Immature Amacrine Cells			UMR
chr7	144500192	144515678	15487	*	1	1.19875	chr7	144506129	144507128	1000	-	promoter:24486	uc009kes.2	13593	Ebf3	mm9_genes_promoters	Immature Amacrine Cells			1
chr7	144497955	144515444	17490	*	UMR	2.30571	chr7	144506129	144507128	1000	-	promoter:24486	uc009kes.2	13593	Ebf3	mm9_genes_promoters	Immature Amacrine Cells			UMR
chr7	144500192	144515678	15487	*	1	1.19875	chr7	144506129	144507128	1000	-	promoter:24487	uc012fvm.1	13593	Ebf3	mm9_genes_promoters	Immature Amacrine Cells			1
chr7	144497955	144515444	17490	*	UMR	2.30571	chr7	144506129	144507128	1000	-	promoter:24487	uc012fvm.1	13593	Ebf3	mm9_genes_promoters	Immature Amacrine Cells			UMR
chr7	137302748	137323800	21053	*	1	30.4211	chr7	137314446	137315445	1000	-	promoter:27912	uc009ker.2	13593	Ebf3	mm10_genes_promoters	Immature Amacrine Cells	1
chr7	137308261	137323762	15502	*	UMR	3.87532	chr7	137314446	137315445	1000	-	promoter:27912	uc009ker.2	13593	Ebf3	mm10_genes_promoters	Immature Amacrine Cells	UMR
chr7	137306280	137323800	17521	*	1	11.1193	chr7	137314446	137315445	1000	-	promoter:27912	uc009ker.2	13593	Ebf3	mm10_genes_promoters	Immature Amacrine Cells		1
chr7	137308341	137323762	15422	*	UMR	3.1283	chr7	137314446	137315445	1000	-	promoter:27912	uc009ker.2	13593	Ebf3	mm10_genes_promoters	Immature Amacrine Cells		UMR
chr7	137308756	137323995	15240	*	1	4.98429	chr7	137314446	137315445	1000	-	promoter:27912	uc009ker.2	13593	Ebf3	mm10_genes_promoters	Immature Amacrine Cells				1
chr7	137308757	137323898	15142	*	UMR	4.46339	chr7	137314446	137315445	1000	-	promoter:27912	uc009ker.2	13593	Ebf3	mm10_genes_promoters	Immature Amacrine Cells				UMR
chr7	137308812	137322147	13336	*	1	6.46561	chr7	137314446	137315445	1000	-	promoter:27912	uc009ker.2	13593	Ebf3	mm10_genes_promoters	Immature Amacrine Cells					1
chr7	137308785	137323762	14978	*	UMR	5.34794	chr7	137314446	137315445	1000	-	promoter:27912	uc009ker.2	13593	Ebf3	mm10_genes_promoters	Immature Amacrine Cells					UMR
chr7	137302748	137323800	21053	*	1	30.4211	chr7	137314446	137315445	1000	-	promoter:27913	uc009kes.2	13593	Ebf3	mm10_genes_promoters	Immature Amacrine Cells	1
chr7	137308261	137323762	15502	*	UMR	3.87532	chr7	137314446	137315445	1000	-	promoter:27913	uc009kes.2	13593	Ebf3	mm10_genes_promoters	Immature Amacrine Cells	UMR
chr7	137306280	137323800	17521	*	1	11.1193	chr7	137314446	137315445	1000	-	promoter:27913	uc009kes.2	13593	Ebf3	mm10_genes_promoters	Immature Amacrine Cells		1
chr7	137308341	137323762	15422	*	UMR	3.1283	chr7	137314446	137315445	1000	-	promoter:27913	uc009kes.2	13593	Ebf3	mm10_genes_promoters	Immature Amacrine Cells		UMR
chr7	137308756	137323995	15240	*	1	4.98429	chr7	137314446	137315445	1000	-	promoter:27913	uc009kes.2	13593	Ebf3	mm10_genes_promoters	Immature Amacrine Cells				1
chr7	137308757	137323898	15142	*	UMR	4.46339	chr7	137314446	137315445	1000	-	promoter:27913	uc009kes.2	13593	Ebf3	mm10_genes_promoters	Immature Amacrine Cells				UMR
chr7	137308812	137322147	13336	*	1	6.46561	chr7	137314446	137315445	1000	-	promoter:27913	uc009kes.2	13593	Ebf3	mm10_genes_promoters	Immature Amacrine Cells					1
chr7	137308785	137323762	14978	*	UMR	5.34794	chr7	137314446	137315445	1000	-	promoter:27913	uc009kes.2	13593	Ebf3	mm10_genes_promoters	Immature Amacrine Cells					UMR
chr7	137302748	137323800	21053	*	1	30.4211	chr7	137314446	137315445	1000	-	promoter:27914	uc012fvm.1	13593	Ebf3	mm10_genes_promoters	Immature Amacrine Cells	1
chr7	137308261	137323762	15502	*	UMR	3.87532	chr7	137314446	137315445	1000	-	promoter:27914	uc012fvm.1	13593	Ebf3	mm10_genes_promoters	Immature Amacrine Cells	UMR
chr7	137306280	137323800	17521	*	1	11.1193	chr7	137314446	137315445	1000	-	promoter:27914	uc012fvm.1	13593	Ebf3	mm10_genes_promoters	Immature Amacrine Cells		1
chr7	137308341	137323762	15422	*	UMR	3.1283	chr7	137314446	137315445	1000	-	promoter:27914	uc012fvm.1	13593	Ebf3	mm10_genes_promoters	Immature Amacrine Cells		UMR
chr7	137308756	137323995	15240	*	1	4.98429	chr7	137314446	137315445	1000	-	promoter:27914	uc012fvm.1	13593	Ebf3	mm10_genes_promoters	Immature Amacrine Cells				1
chr7	137308757	137323898	15142	*	UMR	4.46339	chr7	137314446	137315445	1000	-	promoter:27914	uc012fvm.1	13593	Ebf3	mm10_genes_promoters	Immature Amacrine Cells				UMR
chr7	137308812	137322147	13336	*	1	6.46561	chr7	137314446	137315445	1000	-	promoter:27914	uc012fvm.1	13593	Ebf3	mm10_genes_promoters	Immature Amacrine Cells					1
chr7	137308785	137323762	14978	*	UMR	5.34794	chr7	137314446	137315445	1000	-	promoter:27914	uc012fvm.1	13593	Ebf3	mm10_genes_promoters	Immature Amacrine Cells					UMR
chr5	114721939	114726759	4821	*	1	4.42282	chr5	114723771	114724770	1000	-	promoter:16359	uc008yzk.1	116810	Foxn4	mm9_genes_promoters	Amacrine Horizontal Precursor Cells			1
chr5	114721741	114726796	5056	*	UMR	4.23617	chr5	114723771	114724770	1000	-	promoter:16359	uc008yzk.1	116810	Foxn4	mm9_genes_promoters	Amacrine Horizontal Precursor Cells			UMR
chr5	114177099	114301216	124118	*	4	87.6159	chr5	114273762	114274761	1000	-	promoter:18642	uc008yzk.1	116810	Foxn4	mm10_genes_promoters	Amacrine Horizontal Precursor Cells	4
chr5	114273525	114277257	3733	*	UMR	21.6667	chr5	114273762	114274761	1000	-	promoter:18642	uc008yzk.1	116810	Foxn4	mm10_genes_promoters	Amacrine Horizontal Precursor Cells	UMR
chr5	114272209	114276916	4708	*	UMR	14.2589	chr5	114273762	114274761	1000	-	promoter:18642	uc008yzk.1	116810	Foxn4	mm10_genes_promoters	Amacrine Horizontal Precursor Cells		UMR
chr5	114177099	114472333	295235	*	4	82.6925	chr5	114273762	114274761	1000	-	promoter:18642	uc008yzk.1	116810	Foxn4	mm10_genes_promoters	Amacrine Horizontal Precursor Cells				4
chr5	114272051	114277034	4984	*	UMR	17.6923	chr5	114273762	114274761	1000	-	promoter:18642	uc008yzk.1	116810	Foxn4	mm10_genes_promoters	Amacrine Horizontal Precursor Cells				UMR
chr5	114265777	114276797	11021	*	2	33.1341	chr5	114273762	114274761	1000	-	promoter:18642	uc008yzk.1	116810	Foxn4	mm10_genes_promoters	Amacrine Horizontal Precursor Cells					2
chr5	114272375	114276998	4624	*	UMR	20.8696	chr5	114273762	114274761	1000	-	promoter:18642	uc008yzk.1	116810	Foxn4	mm10_genes_promoters	Amacrine Horizontal Precursor Cells					UMR
chr13	117082809	117105784	22976	*	1	2.91356	chr13	117099897	117100896	1000	-	promoter:40949	uc007rye.2	16392	Isl1	mm9_genes_promoters	Immature Amacrine Cells			1
chr13	117082672	117105936	23265	*	UMR	2.83148	chr13	117099897	117100896	1000	-	promoter:40949	uc007rye.2	16392	Isl1	mm9_genes_promoters	Immature Amacrine Cells			UMR
chr13	117082809	117105784	22976	*	1	2.91356	chr13	117099897	117100896	1000	-	promoter:40950	uc007ryf.2	16392	Isl1	mm9_genes_promoters	Immature Amacrine Cells			1
chr13	117082672	117105936	23265	*	UMR	2.83148	chr13	117099897	117100896	1000	-	promoter:40950	uc007ryf.2	16392	Isl1	mm9_genes_promoters	Immature Amacrine Cells			UMR
chr13	117082809	117105784	22976	*	1	2.91356	chr13	117099897	117100896	1000	-	promoter:40951	uc007ryg.2	16392	Isl1	mm9_genes_promoters	Immature Amacrine Cells			1
chr13	117082672	117105936	23265	*	UMR	2.83148	chr13	117099897	117100896	1000	-	promoter:40951	uc007ryg.2	16392	Isl1	mm9_genes_promoters	Immature Amacrine Cells			UMR
chr13	116292622	116315576	22955	*	1	6.09016	chr13	116309689	116310688	1000	-	promoter:46864	uc007rye.2	16392	Isl1	mm10_genes_promoters	Immature Amacrine Cells	1
chr13	116292659	116315010	22352	*	UMR	4.41281	chr13	116309689	116310688	1000	-	promoter:46864	uc007rye.2	16392	Isl1	mm10_genes_promoters	Immature Amacrine Cells	UMR
chr13	116292601	116315355	22755	*	1	4.70025	chr13	116309689	116310688	1000	-	promoter:46864	uc007rye.2	16392	Isl1	mm10_genes_promoters	Immature Amacrine Cells		1
chr13	116292659	116315466	22808	*	UMR	3.59982	chr13	116309689	116310688	1000	-	promoter:46864	uc007rye.2	16392	Isl1	mm10_genes_promoters	Immature Amacrine Cells		UMR
chr13	116292601	116314856	22256	*	1	6.87718	chr13	116309689	116310688	1000	-	promoter:46864	uc007rye.2	16392	Isl1	mm10_genes_promoters	Immature Amacrine Cells				1
chr13	116292465	116315058	22594	*	UMR	5.50043	chr13	116309689	116310688	1000	-	promoter:46864	uc007rye.2	16392	Isl1	mm10_genes_promoters	Immature Amacrine Cells				UMR
chr13	116292602	116317199	24598	*	1	8.11361	chr13	116309689	116310688	1000	-	promoter:46864	uc007rye.2	16392	Isl1	mm10_genes_promoters	Immature Amacrine Cells					1
chr13	116292641	116315952	23312	*	UMR	7.02115	chr13	116309689	116310688	1000	-	promoter:46864	uc007rye.2	16392	Isl1	mm10_genes_promoters	Immature Amacrine Cells					UMR
chr13	116292622	116315576	22955	*	1	6.09016	chr13	116309689	116310688	1000	-	promoter:46865	uc007ryf.2	16392	Isl1	mm10_genes_promoters	Immature Amacrine Cells	1
chr13	116292659	116315010	22352	*	UMR	4.41281	chr13	116309689	116310688	1000	-	promoter:46865	uc007ryf.2	16392	Isl1	mm10_genes_promoters	Immature Amacrine Cells	UMR
chr13	116292601	116315355	22755	*	1	4.70025	chr13	116309689	116310688	1000	-	promoter:46865	uc007ryf.2	16392	Isl1	mm10_genes_promoters	Immature Amacrine Cells		1
chr13	116292659	116315466	22808	*	UMR	3.59982	chr13	116309689	116310688	1000	-	promoter:46865	uc007ryf.2	16392	Isl1	mm10_genes_promoters	Immature Amacrine Cells		UMR
chr13	116292601	116314856	22256	*	1	6.87718	chr13	116309689	116310688	1000	-	promoter:46865	uc007ryf.2	16392	Isl1	mm10_genes_promoters	Immature Amacrine Cells				1
chr13	116292465	116315058	22594	*	UMR	5.50043	chr13	116309689	116310688	1000	-	promoter:46865	uc007ryf.2	16392	Isl1	mm10_genes_promoters	Immature Amacrine Cells				UMR
chr13	116292602	116317199	24598	*	1	8.11361	chr13	116309689	116310688	1000	-	promoter:46865	uc007ryf.2	16392	Isl1	mm10_genes_promoters	Immature Amacrine Cells					1
chr13	116292641	116315952	23312	*	UMR	7.02115	chr13	116309689	116310688	1000	-	promoter:46865	uc007ryf.2	16392	Isl1	mm10_genes_promoters	Immature Amacrine Cells					UMR
chr13	116292622	116315576	22955	*	1	6.09016	chr13	116309689	116310688	1000	-	promoter:46866	uc007ryg.2	16392	Isl1	mm10_genes_promoters	Immature Amacrine Cells	1
chr13	116292659	116315010	22352	*	UMR	4.41281	chr13	116309689	116310688	1000	-	promoter:46866	uc007ryg.2	16392	Isl1	mm10_genes_promoters	Immature Amacrine Cells	UMR
chr13	116292601	116315355	22755	*	1	4.70025	chr13	116309689	116310688	1000	-	promoter:46866	uc007ryg.2	16392	Isl1	mm10_genes_promoters	Immature Amacrine Cells		1
chr13	116292659	116315466	22808	*	UMR	3.59982	chr13	116309689	116310688	1000	-	promoter:46866	uc007ryg.2	16392	Isl1	mm10_genes_promoters	Immature Amacrine Cells		UMR
chr13	116292601	116314856	22256	*	1	6.87718	chr13	116309689	116310688	1000	-	promoter:46866	uc007ryg.2	16392	Isl1	mm10_genes_promoters	Immature Amacrine Cells				1
chr13	116292465	116315058	22594	*	UMR	5.50043	chr13	116309689	116310688	1000	-	promoter:46866	uc007ryg.2	16392	Isl1	mm10_genes_promoters	Immature Amacrine Cells				UMR
chr13	116292602	116317199	24598	*	1	8.11361	chr13	116309689	116310688	1000	-	promoter:46866	uc007ryg.2	16392	Isl1	mm10_genes_promoters	Immature Amacrine Cells					1
chr13	116292641	116315952	23312	*	UMR	7.02115	chr13	116309689	116310688	1000	-	promoter:46866	uc007ryg.2	16392	Isl1	mm10_genes_promoters	Immature Amacrine Cells					UMR
chr2	79293851	79301531	7681	*	1	5.03445	chr2	79296794	79297793	1000	-	promoter:6425	uc008kgt.1	18012	Neurod1	mm9_genes_promoters	Amacrine Precursor Cells			1
chr2	79293855	79301572	7718	*	UMR	4.19217	chr2	79296794	79297793	1000	-	promoter:6425	uc008kgt.1	18012	Neurod1	mm9_genes_promoters	Amacrine Precursor Cells			UMR
chr2	79453822	79461375	7554	*	1	9.65492	chr2	79456637	79457636	1000	-	promoter:7331	uc008kgt.1	18012	Neurod1	mm10_genes_promoters	Amacrine Precursor Cells	1
chr2	79453703	79461374	7672	*	UMR	11.6343	chr2	79456637	79457636	1000	-	promoter:7331	uc008kgt.1	18012	Neurod1	mm10_genes_promoters	Amacrine Precursor Cells	UMR
chr2	79453821	79461374	7554	*	1	10.7743	chr2	79456637	79457636	1000	-	promoter:7331	uc008kgt.1	18012	Neurod1	mm10_genes_promoters	Amacrine Precursor Cells		1
chr2	79453703	79461374	7672	*	UMR	9.49848	chr2	79456637	79457636	1000	-	promoter:7331	uc008kgt.1	18012	Neurod1	mm10_genes_promoters	Amacrine Precursor Cells		UMR
chr2	79453821	79461375	7555	*	1	12.4963	chr2	79456637	79457636	1000	-	promoter:7331	uc008kgt.1	18012	Neurod1	mm10_genes_promoters	Amacrine Precursor Cells				1
chr2	79453703	79461374	7672	*	UMR	11.6364	chr2	79456637	79457636	1000	-	promoter:7331	uc008kgt.1	18012	Neurod1	mm10_genes_promoters	Amacrine Precursor Cells				UMR
chr2	79453702	79461374	7673	*	1	13.1294	chr2	79456637	79457636	1000	-	promoter:7331	uc008kgt.1	18012	Neurod1	mm10_genes_promoters	Amacrine Precursor Cells					1
chr2	79453703	79461374	7672	*	UMR	8.46063	chr2	79456637	79457636	1000	-	promoter:7331	uc008kgt.1	18012	Neurod1	mm10_genes_promoters	Amacrine Precursor Cells					UMR
chr11	98177831	98191647	13817	*	1	1.7997	chr11	98190960	98191959	1000	-	promoter:36431	uc009vai.1	18013	Neurod2	mm9_genes_promoters	Immature Amacrine Cells			1
chr11	98191656	98195226	3571	*	3	65.7169	chr11	98190960	98191959	1000	-	promoter:36431	uc009vai.1	18013	Neurod2	mm9_genes_promoters	Immature Amacrine Cells			3
chr11	98174470	98191652	17183	*	UMR	3.01526	chr11	98190960	98191959	1000	-	promoter:36431	uc009vai.1	18013	Neurod2	mm9_genes_promoters	Immature Amacrine Cells			UMR
chr11	98316142	98331402	15261	*	UMR	3.56589	chr11	98329646	98330645	1000	-	promoter:41546	uc009vai.1	18013	Neurod2	mm10_genes_promoters	Immature Amacrine Cells	UMR
chr11	98314234	98331354	17121	*	1	12.8885	chr11	98329646	98330645	1000	-	promoter:41546	uc009vai.1	18013	Neurod2	mm10_genes_promoters	Immature Amacrine Cells		1
chr11	98314768	98330348	15581	*	UMR	7.20969	chr11	98329646	98330645	1000	-	promoter:41546	uc009vai.1	18013	Neurod2	mm10_genes_promoters	Immature Amacrine Cells		UMR
chr11	98314903	98330338	15436	*	UMR	7.52137	chr11	98329646	98330645	1000	-	promoter:41546	uc009vai.1	18013	Neurod2	mm10_genes_promoters	Immature Amacrine Cells				UMR
chr11	98313564	98329851	16288	*	1	16.5785	chr11	98329646	98330645	1000	-	promoter:41546	uc009vai.1	18013	Neurod2	mm10_genes_promoters	Immature Amacrine Cells					1
chr11	98313156	98331584	18429	*	UMR	9.95951	chr11	98329646	98330645	1000	-	promoter:41546	uc009vai.1	18013	Neurod2	mm10_genes_promoters	Immature Amacrine Cells					UMR
chr10	129717029	129719495	2467	*	2	28.125	chr10	129717297	129718296	1000	-	promoter:33162	uc007hri.2	11923	Neurod4	mm9_genes_promoters	Amacrine Precursor Cells			2
chr10	129716977	129717852	876	*	LMR	12.3529	chr10	129717297	129718296	1000	-	promoter:33162	uc007hri.2	11923	Neurod4	mm9_genes_promoters	Amacrine Precursor Cells			LMR
chr10	128936926	130296874	1359949	*	4	85.6126	chr10	130280241	130281240	1000	-	promoter:37881	uc007hri.2	11923	Neurod4	mm10_genes_promoters	Amacrine Precursor Cells	4
chr10	130279988	130280796	809	*	LMR	20	chr10	130280241	130281240	1000	-	promoter:37881	uc007hri.2	11923	Neurod4	mm10_genes_promoters	Amacrine Precursor Cells	LMR
chr10	130278959	130280619	1661	*	2	38.674	chr10	130280241	130281240	1000	-	promoter:37881	uc007hri.2	11923	Neurod4	mm10_genes_promoters	Amacrine Precursor Cells		2
chr10	130280973	130293382	12410	*	3	79.6449	chr10	130280241	130281240	1000	-	promoter:37881	uc007hri.2	11923	Neurod4	mm10_genes_promoters	Amacrine Precursor Cells		3
chr10	130279922	130280796	875	*	LMR	12.6984	chr10	130280241	130281240	1000	-	promoter:37881	uc007hri.2	11923	Neurod4	mm10_genes_promoters	Amacrine Precursor Cells		LMR
chr10	130194624	130287110	92487	*	3	75.0863	chr10	130280241	130281240	1000	-	promoter:37881	uc007hri.2	11923	Neurod4	mm10_genes_promoters	Amacrine Precursor Cells				3
chr10	130279922	130280796	875	*	LMR	15.873	chr10	130280241	130281240	1000	-	promoter:37881	uc007hri.2	11923	Neurod4	mm10_genes_promoters	Amacrine Precursor Cells				LMR
chr10	130098900	130290622	191723	*	3	75.1311	chr10	130280241	130281240	1000	-	promoter:37881	uc007hri.2	11923	Neurod4	mm10_genes_promoters	Amacrine Precursor Cells					3
chr10	130279768	130280796	1029	*	LMR	16.0377	chr10	130280241	130281240	1000	-	promoter:37881	uc007hri.2	11923	Neurod4	mm10_genes_promoters	Amacrine Precursor Cells					LMR
chr6	55631399	55632512	1114	*	2	32.8054	chr6	55631258	55632257	1000	-	promoter:19056	uc009cav.2	11922	Neurod6	mm9_genes_promoters	Immature Amacrine Cells			2
chr6	55627995	55631368	3374	*	4	85.8957	chr6	55631258	55632257	1000	-	promoter:19056	uc009cav.2	11922	Neurod6	mm9_genes_promoters	Immature Amacrine Cells			4
chr6	55631919	55632464	546	*	LMR	24.5098	chr6	55631258	55632257	1000	-	promoter:19056	uc009cav.2	11922	Neurod6	mm9_genes_promoters	Immature Amacrine Cells			LMR
chr6	55680560	55682898	2339	*	2	38.6934	chr6	55681264	55682263	1000	-	promoter:21823	uc009cav.3	11922	Neurod6	mm10_genes_promoters	Immature Amacrine Cells	2
chr6	55681833	55682472	640	*	LMR	20.8791	chr6	55681264	55682263	1000	-	promoter:21823	uc009cav.3	11922	Neurod6	mm10_genes_promoters	Immature Amacrine Cells	LMR
chr6	55681682	55682696	1015	*	2	45.9848	chr6	55681264	55682263	1000	-	promoter:21823	uc009cav.3	11922	Neurod6	mm10_genes_promoters	Immature Amacrine Cells		2
chr6	55681391	55681638	248	*	LMR	35.1351	chr6	55681264	55682263	1000	-	promoter:21823	uc009cav.3	11922	Neurod6	mm10_genes_promoters	Immature Amacrine Cells		LMR
chr6	55681926	55682382	457	*	LMR	15.534	chr6	55681264	55682263	1000	-	promoter:21823	uc009cav.3	11922	Neurod6	mm10_genes_promoters	Immature Amacrine Cells		LMR
chr6	55680560	55682696	2137	*	2	50.7237	chr6	55681264	55682263	1000	-	promoter:21823	uc009cav.3	11922	Neurod6	mm10_genes_promoters	Immature Amacrine Cells				2
chr6	55681407	55682340	934	*	LMR	30.2439	chr6	55681264	55682263	1000	-	promoter:21823	uc009cav.3	11922	Neurod6	mm10_genes_promoters	Immature Amacrine Cells				LMR
chr6	55680560	55683076	2517	*	2	46.1614	chr6	55681264	55682263	1000	-	promoter:21823	uc009cav.3	11922	Neurod6	mm10_genes_promoters	Immature Amacrine Cells					2
chr6	55681926	55682568	643	*	LMR	22.695	chr6	55681264	55682263	1000	-	promoter:21823	uc009cav.3	11922	Neurod6	mm10_genes_promoters	Immature Amacrine Cells					LMR
chr2	56953593	56970454	16862	*	1	6.24837	chr2	56967450	56968449	1000	-	promoter:6194	uc008jrw.2	18227	Nr4a2	mm9_genes_promoters	Immature Amacrine Cells			1
chr2	56960699	56970594	9896	*	UMR	4.0206	chr2	56967450	56968449	1000	-	promoter:6194	uc008jrw.2	18227	Nr4a2	mm9_genes_promoters	Immature Amacrine Cells			UMR
chr2	56953593	56970454	16862	*	1	6.24837	chr2	56967450	56968449	1000	-	promoter:6195	uc012bvn.1	18227	Nr4a2	mm9_genes_promoters	Immature Amacrine Cells			1
chr2	56960699	56970594	9896	*	UMR	4.0206	chr2	56967450	56968449	1000	-	promoter:6195	uc012bvn.1	18227	Nr4a2	mm9_genes_promoters	Immature Amacrine Cells			UMR
chr2	56975274	56977170	1897	*	1	3.71732	chr2	56976415	56977414	1000	-	promoter:6196	uc008jrx.2	18227	Nr4a2	mm9_genes_promoters	Immature Amacrine Cells			1
chr2	56977194	57033681	56488	*	4	87.6751	chr2	56976415	56977414	1000	-	promoter:6196	uc008jrx.2	18227	Nr4a2	mm9_genes_promoters	Immature Amacrine Cells			4
chr2	56975207	56977182	1976	*	UMR	3.43137	chr2	56976415	56977414	1000	-	promoter:6196	uc008jrx.2	18227	Nr4a2	mm9_genes_promoters	Immature Amacrine Cells			UMR
chr2	56975274	56977170	1897	*	1	3.71732	chr2	56976415	56977414	1000	-	promoter:6197	uc008jry.2	18227	Nr4a2	mm9_genes_promoters	Immature Amacrine Cells			1
chr2	56977194	57033681	56488	*	4	87.6751	chr2	56976415	56977414	1000	-	promoter:6197	uc008jry.2	18227	Nr4a2	mm9_genes_promoters	Immature Amacrine Cells			4
chr2	56975207	56977182	1976	*	UMR	3.43137	chr2	56976415	56977414	1000	-	promoter:6197	uc008jry.2	18227	Nr4a2	mm9_genes_promoters	Immature Amacrine Cells			UMR
chr2	57101166	57118044	16879	*	1	18.4774	chr2	57115039	57116038	1000	-	promoter:7043	uc008jrw.2	18227	Nr4a2	mm10_genes_promoters	Immature Amacrine Cells	1
chr2	57108023	57118184	10162	*	UMR	7.911	chr2	57115039	57116038	1000	-	promoter:7043	uc008jrw.2	18227	Nr4a2	mm10_genes_promoters	Immature Amacrine Cells	UMR
chr2	57101472	57118044	16573	*	1	12.6021	chr2	57115039	57116038	1000	-	promoter:7043	uc008jrw.2	18227	Nr4a2	mm10_genes_promoters	Immature Amacrine Cells		1
chr2	57107905	57118184	10280	*	UMR	7.86325	chr2	57115039	57116038	1000	-	promoter:7043	uc008jrw.2	18227	Nr4a2	mm10_genes_promoters	Immature Amacrine Cells		UMR
chr2	57107975	57118044	10070	*	2	33.6547	chr2	57115039	57116038	1000	-	promoter:7043	uc008jrw.2	18227	Nr4a2	mm10_genes_promoters	Immature Amacrine Cells				2
chr2	57113708	57118184	4477	*	UMR	8.77193	chr2	57115039	57116038	1000	-	promoter:7043	uc008jrw.2	18227	Nr4a2	mm10_genes_promoters	Immature Amacrine Cells				UMR
chr2	57108933	57118324	9392	*	2	31.9248	chr2	57115039	57116038	1000	-	promoter:7043	uc008jrw.2	18227	Nr4a2	mm10_genes_promoters	Immature Amacrine Cells					2
chr2	57113853	57118184	4332	*	UMR	4.15584	chr2	57115039	57116038	1000	-	promoter:7043	uc008jrw.2	18227	Nr4a2	mm10_genes_promoters	Immature Amacrine Cells					UMR
chr2	57101166	57118044	16879	*	1	18.4774	chr2	57115039	57116038	1000	-	promoter:7044	uc012bvn.1	18227	Nr4a2	mm10_genes_promoters	Immature Amacrine Cells	1
chr2	57108023	57118184	10162	*	UMR	7.911	chr2	57115039	57116038	1000	-	promoter:7044	uc012bvn.1	18227	Nr4a2	mm10_genes_promoters	Immature Amacrine Cells	UMR
chr2	57101472	57118044	16573	*	1	12.6021	chr2	57115039	57116038	1000	-	promoter:7044	uc012bvn.1	18227	Nr4a2	mm10_genes_promoters	Immature Amacrine Cells		1
chr2	57107905	57118184	10280	*	UMR	7.86325	chr2	57115039	57116038	1000	-	promoter:7044	uc012bvn.1	18227	Nr4a2	mm10_genes_promoters	Immature Amacrine Cells		UMR
chr2	57107975	57118044	10070	*	2	33.6547	chr2	57115039	57116038	1000	-	promoter:7044	uc012bvn.1	18227	Nr4a2	mm10_genes_promoters	Immature Amacrine Cells				2
chr2	57113708	57118184	4477	*	UMR	8.77193	chr2	57115039	57116038	1000	-	promoter:7044	uc012bvn.1	18227	Nr4a2	mm10_genes_promoters	Immature Amacrine Cells				UMR
chr2	57108933	57118324	9392	*	2	31.9248	chr2	57115039	57116038	1000	-	promoter:7044	uc012bvn.1	18227	Nr4a2	mm10_genes_promoters	Immature Amacrine Cells					2
chr2	57113853	57118184	4332	*	UMR	4.15584	chr2	57115039	57116038	1000	-	promoter:7044	uc012bvn.1	18227	Nr4a2	mm10_genes_promoters	Immature Amacrine Cells					UMR
chr2	57118324	57180797	62474	*	4	88.8711	chr2	57124004	57125003	1000	-	promoter:7045	uc008jrx.2	18227	Nr4a2	mm10_genes_promoters	Immature Amacrine Cells	4
chr2	57122796	57124714	1919	*	UMR	30.4348	chr2	57124004	57125003	1000	-	promoter:7045	uc008jrx.2	18227	Nr4a2	mm10_genes_promoters	Immature Amacrine Cells	UMR
chr2	57118324	57180970	62647	*	4	87.3258	chr2	57124004	57125003	1000	-	promoter:7045	uc008jrx.2	18227	Nr4a2	mm10_genes_promoters	Immature Amacrine Cells		4
chr2	57122969	57124650	1682	*	UMR	22.0339	chr2	57124004	57125003	1000	-	promoter:7045	uc008jrx.2	18227	Nr4a2	mm10_genes_promoters	Immature Amacrine Cells		UMR
chr2	57118324	57180797	62474	*	4	83.3298	chr2	57124004	57125003	1000	-	promoter:7045	uc008jrx.2	18227	Nr4a2	mm10_genes_promoters	Immature Amacrine Cells				4
chr2	57122796	57124650	1855	*	UMR	26.1538	chr2	57124004	57125003	1000	-	promoter:7045	uc008jrx.2	18227	Nr4a2	mm10_genes_promoters	Immature Amacrine Cells				UMR
chr2	57118325	57180797	62473	*	4	83.2081	chr2	57124004	57125003	1000	-	promoter:7045	uc008jrx.2	18227	Nr4a2	mm10_genes_promoters	Immature Amacrine Cells					4
chr2	57122865	57124650	1786	*	UMR	19.7368	chr2	57124004	57125003	1000	-	promoter:7045	uc008jrx.2	18227	Nr4a2	mm10_genes_promoters	Immature Amacrine Cells					UMR
chr2	57118324	57180797	62474	*	4	88.8711	chr2	57124004	57125003	1000	-	promoter:7046	uc008jry.2	18227	Nr4a2	mm10_genes_promoters	Immature Amacrine Cells	4
chr2	57122796	57124714	1919	*	UMR	30.4348	chr2	57124004	57125003	1000	-	promoter:7046	uc008jry.2	18227	Nr4a2	mm10_genes_promoters	Immature Amacrine Cells	UMR
chr2	57118324	57180970	62647	*	4	87.3258	chr2	57124004	57125003	1000	-	promoter:7046	uc008jry.2	18227	Nr4a2	mm10_genes_promoters	Immature Amacrine Cells		4
chr2	57122969	57124650	1682	*	UMR	22.0339	chr2	57124004	57125003	1000	-	promoter:7046	uc008jry.2	18227	Nr4a2	mm10_genes_promoters	Immature Amacrine Cells		UMR
chr2	57118324	57180797	62474	*	4	83.3298	chr2	57124004	57125003	1000	-	promoter:7046	uc008jry.2	18227	Nr4a2	mm10_genes_promoters	Immature Amacrine Cells				4
chr2	57122796	57124650	1855	*	UMR	26.1538	chr2	57124004	57125003	1000	-	promoter:7046	uc008jry.2	18227	Nr4a2	mm10_genes_promoters	Immature Amacrine Cells				UMR
chr2	57118325	57180797	62473	*	4	83.2081	chr2	57124004	57125003	1000	-	promoter:7046	uc008jry.2	18227	Nr4a2	mm10_genes_promoters	Immature Amacrine Cells					4
chr2	57122865	57124650	1786	*	UMR	19.7368	chr2	57124004	57125003	1000	-	promoter:7046	uc008jry.2	18227	Nr4a2	mm10_genes_promoters	Immature Amacrine Cells					UMR
chr2	105499450	105531805	32356	*	1	1.98783	chr2	105508053	105509052	1000	+	promoter:4371	uc008lku.1	18508	Pax6	mm9_genes_promoters	Amacrine Horizontal Precursor Cells			1
chr2	105498632	105531934	33303	*	UMR	1.82474	chr2	105508053	105509052	1000	+	promoter:4371	uc008lku.1	18508	Pax6	mm9_genes_promoters	Amacrine Horizontal Precursor Cells			UMR
chr2	105499450	105531805	32356	*	1	1.98783	chr2	105508053	105509052	1000	+	promoter:4372	uc008lkv.1	18508	Pax6	mm9_genes_promoters	Amacrine Horizontal Precursor Cells			1
chr2	105498632	105531934	33303	*	UMR	1.82474	chr2	105508053	105509052	1000	+	promoter:4372	uc008lkv.1	18508	Pax6	mm9_genes_promoters	Amacrine Horizontal Precursor Cells			UMR
chr2	105499450	105531805	32356	*	1	1.98783	chr2	105508053	105509052	1000	+	promoter:4373	uc012cat.1	18508	Pax6	mm9_genes_promoters	Amacrine Horizontal Precursor Cells			1
chr2	105498632	105531934	33303	*	UMR	1.82474	chr2	105508053	105509052	1000	+	promoter:4373	uc012cat.1	18508	Pax6	mm9_genes_promoters	Amacrine Horizontal Precursor Cells			UMR
chr2	105499450	105531805	32356	*	1	1.98783	chr2	105513121	105514120	1000	+	promoter:4375	uc008lky.1	18508	Pax6	mm9_genes_promoters	Amacrine Horizontal Precursor Cells			1
chr2	105498632	105531934	33303	*	UMR	1.82474	chr2	105513121	105514120	1000	+	promoter:4375	uc008lky.1	18508	Pax6	mm9_genes_promoters	Amacrine Horizontal Precursor Cells			UMR
chr2	105499450	105531805	32356	*	1	1.98783	chr2	105515602	105516601	1000	+	promoter:4377	uc008lla.1	18508	Pax6	mm9_genes_promoters	Amacrine Horizontal Precursor Cells			1
chr2	105498632	105531934	33303	*	UMR	1.82474	chr2	105515602	105516601	1000	+	promoter:4377	uc008lla.1	18508	Pax6	mm9_genes_promoters	Amacrine Horizontal Precursor Cells			UMR
chr2	105499450	105531805	32356	*	1	1.98783	chr2	105515602	105516601	1000	+	promoter:4378	uc008llb.1	18508	Pax6	mm9_genes_promoters	Amacrine Horizontal Precursor Cells			1
chr2	105498632	105531934	33303	*	UMR	1.82474	chr2	105515602	105516601	1000	+	promoter:4378	uc008llb.1	18508	Pax6	mm9_genes_promoters	Amacrine Horizontal Precursor Cells			UMR
chr2	105499450	105531805	32356	*	1	1.98783	chr2	105524935	105525934	1000	+	promoter:4379	uc008llc.1	18508	Pax6	mm9_genes_promoters	Amacrine Horizontal Precursor Cells			1
chr2	105498632	105531934	33303	*	UMR	1.82474	chr2	105524935	105525934	1000	+	promoter:4379	uc008llc.1	18508	Pax6	mm9_genes_promoters	Amacrine Horizontal Precursor Cells			UMR
chr2	105662234	105691206	28973	*	1	7.91066	chr2	105667896	105668895	1000	+	promoter:5054	uc008lku.3	18508	Pax6	mm10_genes_promoters	Amacrine Horizontal Precursor Cells	1
chr2	105658840	105690726	31887	*	UMR	3.61757	chr2	105667896	105668895	1000	+	promoter:5054	uc008lku.3	18508	Pax6	mm10_genes_promoters	Amacrine Horizontal Precursor Cells	UMR
chr2	105658565	105691351	32787	*	1	6.79815	chr2	105667896	105668895	1000	+	promoter:5054	uc008lku.3	18508	Pax6	mm10_genes_promoters	Amacrine Horizontal Precursor Cells		1
chr2	105658930	105685508	26579	*	UMR	3.7122	chr2	105667896	105668895	1000	+	promoter:5054	uc008lku.3	18508	Pax6	mm10_genes_promoters	Amacrine Horizontal Precursor Cells		UMR
chr2	105658385	105690963	32579	*	1	4.24669	chr2	105667896	105668895	1000	+	promoter:5054	uc008lku.3	18508	Pax6	mm10_genes_promoters	Amacrine Horizontal Precursor Cells				1
chr2	105658476	105691778	33303	*	UMR	3.14583	chr2	105667896	105668895	1000	+	promoter:5054	uc008lku.3	18508	Pax6	mm10_genes_promoters	Amacrine Horizontal Precursor Cells				UMR
chr2	105658384	105691663	33280	*	1	5.33051	chr2	105667896	105668895	1000	+	promoter:5054	uc008lku.3	18508	Pax6	mm10_genes_promoters	Amacrine Horizontal Precursor Cells					1
chr2	105658840	105692062	33223	*	UMR	3.61272	chr2	105667896	105668895	1000	+	promoter:5054	uc008lku.3	18508	Pax6	mm10_genes_promoters	Amacrine Horizontal Precursor Cells					UMR
chr2	105662234	105691206	28973	*	1	7.91066	chr2	105667896	105668895	1000	+	promoter:5055	uc008lkv.3	18508	Pax6	mm10_genes_promoters	Amacrine Horizontal Precursor Cells	1
chr2	105658840	105690726	31887	*	UMR	3.61757	chr2	105667896	105668895	1000	+	promoter:5055	uc008lkv.3	18508	Pax6	mm10_genes_promoters	Amacrine Horizontal Precursor Cells	UMR
chr2	105658565	105691351	32787	*	1	6.79815	chr2	105667896	105668895	1000	+	promoter:5055	uc008lkv.3	18508	Pax6	mm10_genes_promoters	Amacrine Horizontal Precursor Cells		1
chr2	105658930	105685508	26579	*	UMR	3.7122	chr2	105667896	105668895	1000	+	promoter:5055	uc008lkv.3	18508	Pax6	mm10_genes_promoters	Amacrine Horizontal Precursor Cells		UMR
chr2	105658385	105690963	32579	*	1	4.24669	chr2	105667896	105668895	1000	+	promoter:5055	uc008lkv.3	18508	Pax6	mm10_genes_promoters	Amacrine Horizontal Precursor Cells				1
chr2	105658476	105691778	33303	*	UMR	3.14583	chr2	105667896	105668895	1000	+	promoter:5055	uc008lkv.3	18508	Pax6	mm10_genes_promoters	Amacrine Horizontal Precursor Cells				UMR
chr2	105658384	105691663	33280	*	1	5.33051	chr2	105667896	105668895	1000	+	promoter:5055	uc008lkv.3	18508	Pax6	mm10_genes_promoters	Amacrine Horizontal Precursor Cells					1
chr2	105658840	105692062	33223	*	UMR	3.61272	chr2	105667896	105668895	1000	+	promoter:5055	uc008lkv.3	18508	Pax6	mm10_genes_promoters	Amacrine Horizontal Precursor Cells					UMR
chr2	105662234	105691206	28973	*	1	7.91066	chr2	105667896	105668895	1000	+	promoter:5056	uc012cat.3	18508	Pax6	mm10_genes_promoters	Amacrine Horizontal Precursor Cells	1
chr2	105658840	105690726	31887	*	UMR	3.61757	chr2	105667896	105668895	1000	+	promoter:5056	uc012cat.3	18508	Pax6	mm10_genes_promoters	Amacrine Horizontal Precursor Cells	UMR
chr2	105658565	105691351	32787	*	1	6.79815	chr2	105667896	105668895	1000	+	promoter:5056	uc012cat.3	18508	Pax6	mm10_genes_promoters	Amacrine Horizontal Precursor Cells		1
chr2	105658930	105685508	26579	*	UMR	3.7122	chr2	105667896	105668895	1000	+	promoter:5056	uc012cat.3	18508	Pax6	mm10_genes_promoters	Amacrine Horizontal Precursor Cells		UMR
chr2	105658385	105690963	32579	*	1	4.24669	chr2	105667896	105668895	1000	+	promoter:5056	uc012cat.3	18508	Pax6	mm10_genes_promoters	Amacrine Horizontal Precursor Cells				1
chr2	105658476	105691778	33303	*	UMR	3.14583	chr2	105667896	105668895	1000	+	promoter:5056	uc012cat.3	18508	Pax6	mm10_genes_promoters	Amacrine Horizontal Precursor Cells				UMR
chr2	105658384	105691663	33280	*	1	5.33051	chr2	105667896	105668895	1000	+	promoter:5056	uc012cat.3	18508	Pax6	mm10_genes_promoters	Amacrine Horizontal Precursor Cells					1
chr2	105658840	105692062	33223	*	UMR	3.61272	chr2	105667896	105668895	1000	+	promoter:5056	uc012cat.3	18508	Pax6	mm10_genes_promoters	Amacrine Horizontal Precursor Cells					UMR
chr2	105662234	105691206	28973	*	1	7.91066	chr2	105672964	105673963	1000	+	promoter:5058	uc008lky.3	18508	Pax6	mm10_genes_promoters	Amacrine Horizontal Precursor Cells	1
chr2	105658840	105690726	31887	*	UMR	3.61757	chr2	105672964	105673963	1000	+	promoter:5058	uc008lky.3	18508	Pax6	mm10_genes_promoters	Amacrine Horizontal Precursor Cells	UMR
chr2	105658565	105691351	32787	*	1	6.79815	chr2	105672964	105673963	1000	+	promoter:5058	uc008lky.3	18508	Pax6	mm10_genes_promoters	Amacrine Horizontal Precursor Cells		1
chr2	105658930	105685508	26579	*	UMR	3.7122	chr2	105672964	105673963	1000	+	promoter:5058	uc008lky.3	18508	Pax6	mm10_genes_promoters	Amacrine Horizontal Precursor Cells		UMR
chr2	105658385	105690963	32579	*	1	4.24669	chr2	105672964	105673963	1000	+	promoter:5058	uc008lky.3	18508	Pax6	mm10_genes_promoters	Amacrine Horizontal Precursor Cells				1
chr2	105658476	105691778	33303	*	UMR	3.14583	chr2	105672964	105673963	1000	+	promoter:5058	uc008lky.3	18508	Pax6	mm10_genes_promoters	Amacrine Horizontal Precursor Cells				UMR
chr2	105658384	105691663	33280	*	1	5.33051	chr2	105672964	105673963	1000	+	promoter:5058	uc008lky.3	18508	Pax6	mm10_genes_promoters	Amacrine Horizontal Precursor Cells					1
chr2	105658840	105692062	33223	*	UMR	3.61272	chr2	105672964	105673963	1000	+	promoter:5058	uc008lky.3	18508	Pax6	mm10_genes_promoters	Amacrine Horizontal Precursor Cells					UMR
chr2	105662234	105691206	28973	*	1	7.91066	chr2	105674744	105675743	1000	+	promoter:5060	uc057bnv.1	18508	Pax6	mm10_genes_promoters	Amacrine Horizontal Precursor Cells	1
chr2	105658840	105690726	31887	*	UMR	3.61757	chr2	105674744	105675743	1000	+	promoter:5060	uc057bnv.1	18508	Pax6	mm10_genes_promoters	Amacrine Horizontal Precursor Cells	UMR
chr2	105658565	105691351	32787	*	1	6.79815	chr2	105674744	105675743	1000	+	promoter:5060	uc057bnv.1	18508	Pax6	mm10_genes_promoters	Amacrine Horizontal Precursor Cells		1
chr2	105658930	105685508	26579	*	UMR	3.7122	chr2	105674744	105675743	1000	+	promoter:5060	uc057bnv.1	18508	Pax6	mm10_genes_promoters	Amacrine Horizontal Precursor Cells		UMR
chr2	105658385	105690963	32579	*	1	4.24669	chr2	105674744	105675743	1000	+	promoter:5060	uc057bnv.1	18508	Pax6	mm10_genes_promoters	Amacrine Horizontal Precursor Cells				1
chr2	105658476	105691778	33303	*	UMR	3.14583	chr2	105674744	105675743	1000	+	promoter:5060	uc057bnv.1	18508	Pax6	mm10_genes_promoters	Amacrine Horizontal Precursor Cells				UMR
chr2	105658384	105691663	33280	*	1	5.33051	chr2	105674744	105675743	1000	+	promoter:5060	uc057bnv.1	18508	Pax6	mm10_genes_promoters	Amacrine Horizontal Precursor Cells					1
chr2	105658840	105692062	33223	*	UMR	3.61272	chr2	105674744	105675743	1000	+	promoter:5060	uc057bnv.1	18508	Pax6	mm10_genes_promoters	Amacrine Horizontal Precursor Cells					UMR
chr2	105662234	105691206	28973	*	1	7.91066	chr2	105674744	105675743	1000	+	promoter:5061	uc057bnw.1	18508	Pax6	mm10_genes_promoters	Amacrine Horizontal Precursor Cells	1
chr2	105658840	105690726	31887	*	UMR	3.61757	chr2	105674744	105675743	1000	+	promoter:5061	uc057bnw.1	18508	Pax6	mm10_genes_promoters	Amacrine Horizontal Precursor Cells	UMR
chr2	105658565	105691351	32787	*	1	6.79815	chr2	105674744	105675743	1000	+	promoter:5061	uc057bnw.1	18508	Pax6	mm10_genes_promoters	Amacrine Horizontal Precursor Cells		1
chr2	105658930	105685508	26579	*	UMR	3.7122	chr2	105674744	105675743	1000	+	promoter:5061	uc057bnw.1	18508	Pax6	mm10_genes_promoters	Amacrine Horizontal Precursor Cells		UMR
chr2	105658385	105690963	32579	*	1	4.24669	chr2	105674744	105675743	1000	+	promoter:5061	uc057bnw.1	18508	Pax6	mm10_genes_promoters	Amacrine Horizontal Precursor Cells				1
chr2	105658476	105691778	33303	*	UMR	3.14583	chr2	105674744	105675743	1000	+	promoter:5061	uc057bnw.1	18508	Pax6	mm10_genes_promoters	Amacrine Horizontal Precursor Cells				UMR
chr2	105658384	105691663	33280	*	1	5.33051	chr2	105674744	105675743	1000	+	promoter:5061	uc057bnw.1	18508	Pax6	mm10_genes_promoters	Amacrine Horizontal Precursor Cells					1
chr2	105658840	105692062	33223	*	UMR	3.61272	chr2	105674744	105675743	1000	+	promoter:5061	uc057bnw.1	18508	Pax6	mm10_genes_promoters	Amacrine Horizontal Precursor Cells					UMR
chr2	105662234	105691206	28973	*	1	7.91066	chr2	105675129	105676128	1000	+	promoter:5062	uc008lla.3	18508	Pax6	mm10_genes_promoters	Amacrine Horizontal Precursor Cells	1
chr2	105658840	105690726	31887	*	UMR	3.61757	chr2	105675129	105676128	1000	+	promoter:5062	uc008lla.3	18508	Pax6	mm10_genes_promoters	Amacrine Horizontal Precursor Cells	UMR
chr2	105658565	105691351	32787	*	1	6.79815	chr2	105675129	105676128	1000	+	promoter:5062	uc008lla.3	18508	Pax6	mm10_genes_promoters	Amacrine Horizontal Precursor Cells		1
chr2	105658930	105685508	26579	*	UMR	3.7122	chr2	105675129	105676128	1000	+	promoter:5062	uc008lla.3	18508	Pax6	mm10_genes_promoters	Amacrine Horizontal Precursor Cells		UMR
chr2	105658385	105690963	32579	*	1	4.24669	chr2	105675129	105676128	1000	+	promoter:5062	uc008lla.3	18508	Pax6	mm10_genes_promoters	Amacrine Horizontal Precursor Cells				1
chr2	105658476	105691778	33303	*	UMR	3.14583	chr2	105675129	105676128	1000	+	promoter:5062	uc008lla.3	18508	Pax6	mm10_genes_promoters	Amacrine Horizontal Precursor Cells				UMR
chr2	105658384	105691663	33280	*	1	5.33051	chr2	105675129	105676128	1000	+	promoter:5062	uc008lla.3	18508	Pax6	mm10_genes_promoters	Amacrine Horizontal Precursor Cells					1
chr2	105658840	105692062	33223	*	UMR	3.61272	chr2	105675129	105676128	1000	+	promoter:5062	uc008lla.3	18508	Pax6	mm10_genes_promoters	Amacrine Horizontal Precursor Cells					UMR
chr2	105662234	105691206	28973	*	1	7.91066	chr2	105675129	105676128	1000	+	promoter:5063	uc008llb.3	18508	Pax6	mm10_genes_promoters	Amacrine Horizontal Precursor Cells	1
chr2	105658840	105690726	31887	*	UMR	3.61757	chr2	105675129	105676128	1000	+	promoter:5063	uc008llb.3	18508	Pax6	mm10_genes_promoters	Amacrine Horizontal Precursor Cells	UMR
chr2	105658565	105691351	32787	*	1	6.79815	chr2	105675129	105676128	1000	+	promoter:5063	uc008llb.3	18508	Pax6	mm10_genes_promoters	Amacrine Horizontal Precursor Cells		1
chr2	105658930	105685508	26579	*	UMR	3.7122	chr2	105675129	105676128	1000	+	promoter:5063	uc008llb.3	18508	Pax6	mm10_genes_promoters	Amacrine Horizontal Precursor Cells		UMR
chr2	105658385	105690963	32579	*	1	4.24669	chr2	105675129	105676128	1000	+	promoter:5063	uc008llb.3	18508	Pax6	mm10_genes_promoters	Amacrine Horizontal Precursor Cells				1
chr2	105658476	105691778	33303	*	UMR	3.14583	chr2	105675129	105676128	1000	+	promoter:5063	uc008llb.3	18508	Pax6	mm10_genes_promoters	Amacrine Horizontal Precursor Cells				UMR
chr2	105658384	105691663	33280	*	1	5.33051	chr2	105675129	105676128	1000	+	promoter:5063	uc008llb.3	18508	Pax6	mm10_genes_promoters	Amacrine Horizontal Precursor Cells					1
chr2	105658840	105692062	33223	*	UMR	3.61272	chr2	105675129	105676128	1000	+	promoter:5063	uc008llb.3	18508	Pax6	mm10_genes_promoters	Amacrine Horizontal Precursor Cells					UMR
chr2	105662234	105691206	28973	*	1	7.91066	chr2	105681463	105682462	1000	+	promoter:5064	uc057bnx.1	18508	Pax6	mm10_genes_promoters	Amacrine Horizontal Precursor Cells	1
chr2	105658840	105690726	31887	*	UMR	3.61757	chr2	105681463	105682462	1000	+	promoter:5064	uc057bnx.1	18508	Pax6	mm10_genes_promoters	Amacrine Horizontal Precursor Cells	UMR
chr2	105658565	105691351	32787	*	1	6.79815	chr2	105681463	105682462	1000	+	promoter:5064	uc057bnx.1	18508	Pax6	mm10_genes_promoters	Amacrine Horizontal Precursor Cells		1
chr2	105658930	105685508	26579	*	UMR	3.7122	chr2	105681463	105682462	1000	+	promoter:5064	uc057bnx.1	18508	Pax6	mm10_genes_promoters	Amacrine Horizontal Precursor Cells		UMR
chr2	105658385	105690963	32579	*	1	4.24669	chr2	105681463	105682462	1000	+	promoter:5064	uc057bnx.1	18508	Pax6	mm10_genes_promoters	Amacrine Horizontal Precursor Cells				1
chr2	105658476	105691778	33303	*	UMR	3.14583	chr2	105681463	105682462	1000	+	promoter:5064	uc057bnx.1	18508	Pax6	mm10_genes_promoters	Amacrine Horizontal Precursor Cells				UMR
chr2	105658384	105691663	33280	*	1	5.33051	chr2	105681463	105682462	1000	+	promoter:5064	uc057bnx.1	18508	Pax6	mm10_genes_promoters	Amacrine Horizontal Precursor Cells					1
chr2	105658840	105692062	33223	*	UMR	3.61272	chr2	105681463	105682462	1000	+	promoter:5064	uc057bnx.1	18508	Pax6	mm10_genes_promoters	Amacrine Horizontal Precursor Cells					UMR
chr2	105662234	105691206	28973	*	1	7.91066	chr2	105681463	105682462	1000	+	promoter:5065	uc057bny.1	18508	Pax6	mm10_genes_promoters	Amacrine Horizontal Precursor Cells	1
chr2	105658840	105690726	31887	*	UMR	3.61757	chr2	105681463	105682462	1000	+	promoter:5065	uc057bny.1	18508	Pax6	mm10_genes_promoters	Amacrine Horizontal Precursor Cells	UMR
chr2	105658565	105691351	32787	*	1	6.79815	chr2	105681463	105682462	1000	+	promoter:5065	uc057bny.1	18508	Pax6	mm10_genes_promoters	Amacrine Horizontal Precursor Cells		1
chr2	105658930	105685508	26579	*	UMR	3.7122	chr2	105681463	105682462	1000	+	promoter:5065	uc057bny.1	18508	Pax6	mm10_genes_promoters	Amacrine Horizontal Precursor Cells		UMR
chr2	105658385	105690963	32579	*	1	4.24669	chr2	105681463	105682462	1000	+	promoter:5065	uc057bny.1	18508	Pax6	mm10_genes_promoters	Amacrine Horizontal Precursor Cells				1
chr2	105658476	105691778	33303	*	UMR	3.14583	chr2	105681463	105682462	1000	+	promoter:5065	uc057bny.1	18508	Pax6	mm10_genes_promoters	Amacrine Horizontal Precursor Cells				UMR
chr2	105658384	105691663	33280	*	1	5.33051	chr2	105681463	105682462	1000	+	promoter:5065	uc057bny.1	18508	Pax6	mm10_genes_promoters	Amacrine Horizontal Precursor Cells					1
chr2	105658840	105692062	33223	*	UMR	3.61272	chr2	105681463	105682462	1000	+	promoter:5065	uc057bny.1	18508	Pax6	mm10_genes_promoters	Amacrine Horizontal Precursor Cells					UMR
chr2	105662234	105691206	28973	*	1	7.91066	chr2	105684778	105685777	1000	+	promoter:5066	uc008llc.3	18508	Pax6	mm10_genes_promoters	Amacrine Horizontal Precursor Cells	1
chr2	105658840	105690726	31887	*	UMR	3.61757	chr2	105684778	105685777	1000	+	promoter:5066	uc008llc.3	18508	Pax6	mm10_genes_promoters	Amacrine Horizontal Precursor Cells	UMR
chr2	105658565	105691351	32787	*	1	6.79815	chr2	105684778	105685777	1000	+	promoter:5066	uc008llc.3	18508	Pax6	mm10_genes_promoters	Amacrine Horizontal Precursor Cells		1
chr2	105658930	105685508	26579	*	UMR	3.7122	chr2	105684778	105685777	1000	+	promoter:5066	uc008llc.3	18508	Pax6	mm10_genes_promoters	Amacrine Horizontal Precursor Cells		UMR
chr2	105658385	105690963	32579	*	1	4.24669	chr2	105684778	105685777	1000	+	promoter:5066	uc008llc.3	18508	Pax6	mm10_genes_promoters	Amacrine Horizontal Precursor Cells				1
chr2	105658476	105691778	33303	*	UMR	3.14583	chr2	105684778	105685777	1000	+	promoter:5066	uc008llc.3	18508	Pax6	mm10_genes_promoters	Amacrine Horizontal Precursor Cells				UMR
chr2	105658384	105691663	33280	*	1	5.33051	chr2	105684778	105685777	1000	+	promoter:5066	uc008llc.3	18508	Pax6	mm10_genes_promoters	Amacrine Horizontal Precursor Cells					1
chr2	105658840	105692062	33223	*	UMR	3.61272	chr2	105684778	105685777	1000	+	promoter:5066	uc008llc.3	18508	Pax6	mm10_genes_promoters	Amacrine Horizontal Precursor Cells					UMR
chr2	19363308	19382169	18862	*	1	4.95533	chr2	19366290	19367289	1000	+	promoter:3225	uc012brh.1	19213	Ptf1a	mm9_genes_promoters	Amacrine Horizontal Precursor Cells			1
chr2	19363295	19381197	17903	*	UMR	4.10397	chr2	19366290	19367289	1000	+	promoter:3225	uc012brh.1	19213	Ptf1a	mm9_genes_promoters	Amacrine Horizontal Precursor Cells			UMR
chr2	19441648	19459140	17493	*	1	14.1405	chr2	19444663	19445662	1000	+	promoter:3718	uc012brh.1	19213	Ptf1a	mm10_genes_promoters	Amacrine Horizontal Precursor Cells	1
chr2	19441651	19458650	17000	*	UMR	11.0092	chr2	19444663	19445662	1000	+	promoter:3718	uc012brh.1	19213	Ptf1a	mm10_genes_promoters	Amacrine Horizontal Precursor Cells	UMR
chr2	19441974	19460543	18570	*	1	11.5862	chr2	19444663	19445662	1000	+	promoter:3718	uc012brh.1	19213	Ptf1a	mm10_genes_promoters	Amacrine Horizontal Precursor Cells		1
chr2	19441829	19458170	16342	*	UMR	6.29306	chr2	19444663	19445662	1000	+	promoter:3718	uc012brh.1	19213	Ptf1a	mm10_genes_promoters	Amacrine Horizontal Precursor Cells		UMR
chr2	19443930	19460543	16614	*	1	12.7991	chr2	19444663	19445662	1000	+	promoter:3718	uc012brh.1	19213	Ptf1a	mm10_genes_promoters	Amacrine Horizontal Precursor Cells				1
chr2	19441667	19460576	18910	*	UMR	13.4176	chr2	19444663	19445662	1000	+	promoter:3718	uc012brh.1	19213	Ptf1a	mm10_genes_promoters	Amacrine Horizontal Precursor Cells				UMR
chr2	19442676	19460510	17835	*	1	11.7984	chr2	19444663	19445662	1000	+	promoter:3718	uc012brh.1	19213	Ptf1a	mm10_genes_promoters	Amacrine Horizontal Precursor Cells					1
chr2	19441667	19460526	18860	*	UMR	13.3593	chr2	19444663	19445662	1000	+	promoter:3718	uc012brh.1	19213	Ptf1a	mm10_genes_promoters	Amacrine Horizontal Precursor Cells					UMR
chr19	19075414	19076213	800	*	2	27.0588	chr19	19075608	19076607	1000	-	promoter:52614	uc008gyc.1	225998	Rorb	mm9_genes_promoters	Amacrine Horizontal Precursor Cells			2
chr19	19076219	19150733	74515	*	4	82.3529	chr19	19075608	19076607	1000	-	promoter:52614	uc008gyc.1	225998	Rorb	mm9_genes_promoters	Amacrine Horizontal Precursor Cells			4
chr19	19075463	19076191	729	*	LMR	16.5775	chr19	19075608	19076607	1000	-	promoter:52614	uc008gyc.1	225998	Rorb	mm9_genes_promoters	Amacrine Horizontal Precursor Cells			LMR
chr19	19075414	19076213	800	*	2	27.0588	chr19	19075608	19076607	1000	-	promoter:52615	uc008gyd.1	225998	Rorb	mm9_genes_promoters	Amacrine Horizontal Precursor Cells			2
chr19	19076219	19150733	74515	*	4	82.3529	chr19	19075608	19076607	1000	-	promoter:52615	uc008gyd.1	225998	Rorb	mm9_genes_promoters	Amacrine Horizontal Precursor Cells			4
chr19	19075463	19076191	729	*	LMR	16.5775	chr19	19075608	19076607	1000	-	promoter:52615	uc008gyd.1	225998	Rorb	mm9_genes_promoters	Amacrine Horizontal Precursor Cells			LMR
chr19	19178983	19186775	7793	*	1	6.04195	chr19	19185687	19186686	1000	-	promoter:52616	uc008gye.1	225998	Rorb	mm9_genes_promoters	Amacrine Horizontal Precursor Cells			1
chr19	19178945	19186688	7744	*	UMR	5.07812	chr19	19185687	19186686	1000	-	promoter:52616	uc008gye.1	225998	Rorb	mm9_genes_promoters	Amacrine Horizontal Precursor Cells			UMR
chr19	19075414	19076213	800	*	2	27.0588	chr19	19075608	19076607	1000	-	promoter:52617	uc008gyf.1	225998	Rorb	mm9_genes_promoters	Amacrine Horizontal Precursor Cells			2
chr19	19076219	19150733	74515	*	4	82.3529	chr19	19075608	19076607	1000	-	promoter:52617	uc008gyf.1	225998	Rorb	mm9_genes_promoters	Amacrine Horizontal Precursor Cells			4
chr19	19075463	19076191	729	*	LMR	16.5775	chr19	19075608	19076607	1000	-	promoter:52617	uc008gyf.1	225998	Rorb	mm9_genes_promoters	Amacrine Horizontal Precursor Cells			LMR
chr19	19075414	19076213	800	*	2	27.0588	chr19	19075608	19076607	1000	-	promoter:52618	uc008gyg.1	225998	Rorb	mm9_genes_promoters	Amacrine Horizontal Precursor Cells			2
chr19	19076219	19150733	74515	*	4	82.3529	chr19	19075608	19076607	1000	-	promoter:52618	uc008gyg.1	225998	Rorb	mm9_genes_promoters	Amacrine Horizontal Precursor Cells			4
chr19	19075463	19076191	729	*	LMR	16.5775	chr19	19075608	19076607	1000	-	promoter:52618	uc008gyg.1	225998	Rorb	mm9_genes_promoters	Amacrine Horizontal Precursor Cells			LMR
chr19	17395126	19041468	1646343	*	4	87.2366	chr19	19001118	19002117	1000	-	promoter:60133	uc008gyc.2	225998	Rorb	mm10_genes_promoters	Amacrine Horizontal Precursor Cells	4
chr19	19000975	19001728	754	*	LMR	28.8889	chr19	19001118	19002117	1000	-	promoter:60133	uc008gyc.2	225998	Rorb	mm10_genes_promoters	Amacrine Horizontal Precursor Cells	LMR
chr19	19000949	19001464	516	*	1	16.899	chr19	19001118	19002117	1000	-	promoter:60133	uc008gyc.2	225998	Rorb	mm10_genes_promoters	Amacrine Horizontal Precursor Cells		1
chr19	19002091	19064112	62022	*	4	86.1774	chr19	19001118	19002117	1000	-	promoter:60133	uc008gyc.2	225998	Rorb	mm10_genes_promoters	Amacrine Horizontal Precursor Cells		4
chr19	19001007	19001680	674	*	LMR	14.2308	chr19	19001118	19002117	1000	-	promoter:60133	uc008gyc.2	225998	Rorb	mm10_genes_promoters	Amacrine Horizontal Precursor Cells		LMR
chr19	19000949	19001724	776	*	1	21.2577	chr19	19001118	19002117	1000	-	promoter:60133	uc008gyc.2	225998	Rorb	mm10_genes_promoters	Amacrine Horizontal Precursor Cells				1
chr19	19002091	19039821	37731	*	4	88.3158	chr19	19001118	19002117	1000	-	promoter:60133	uc008gyc.2	225998	Rorb	mm10_genes_promoters	Amacrine Horizontal Precursor Cells				4
chr19	19000947	19001724	778	*	LMR	18.8119	chr19	19001118	19002117	1000	-	promoter:60133	uc008gyc.2	225998	Rorb	mm10_genes_promoters	Amacrine Horizontal Precursor Cells				LMR
chr19	19000925	19001464	540	*	2	28.8574	chr19	19001118	19002117	1000	-	promoter:60133	uc008gyc.2	225998	Rorb	mm10_genes_promoters	Amacrine Horizontal Precursor Cells					2
chr19	19002091	19039821	37731	*	4	85.7821	chr19	19001118	19002117	1000	-	promoter:60133	uc008gyc.2	225998	Rorb	mm10_genes_promoters	Amacrine Horizontal Precursor Cells					4
chr19	19000975	19001724	750	*	LMR	18.7919	chr19	19001118	19002117	1000	-	promoter:60133	uc008gyc.2	225998	Rorb	mm10_genes_promoters	Amacrine Horizontal Precursor Cells					LMR
chr19	17395126	19041468	1646343	*	4	87.2366	chr19	19001118	19002117	1000	-	promoter:60134	uc008gyd.2	225998	Rorb	mm10_genes_promoters	Amacrine Horizontal Precursor Cells	4
chr19	19000975	19001728	754	*	LMR	28.8889	chr19	19001118	19002117	1000	-	promoter:60134	uc008gyd.2	225998	Rorb	mm10_genes_promoters	Amacrine Horizontal Precursor Cells	LMR
chr19	19000949	19001464	516	*	1	16.899	chr19	19001118	19002117	1000	-	promoter:60134	uc008gyd.2	225998	Rorb	mm10_genes_promoters	Amacrine Horizontal Precursor Cells		1
chr19	19002091	19064112	62022	*	4	86.1774	chr19	19001118	19002117	1000	-	promoter:60134	uc008gyd.2	225998	Rorb	mm10_genes_promoters	Amacrine Horizontal Precursor Cells		4
chr19	19001007	19001680	674	*	LMR	14.2308	chr19	19001118	19002117	1000	-	promoter:60134	uc008gyd.2	225998	Rorb	mm10_genes_promoters	Amacrine Horizontal Precursor Cells		LMR
chr19	19000949	19001724	776	*	1	21.2577	chr19	19001118	19002117	1000	-	promoter:60134	uc008gyd.2	225998	Rorb	mm10_genes_promoters	Amacrine Horizontal Precursor Cells				1
chr19	19002091	19039821	37731	*	4	88.3158	chr19	19001118	19002117	1000	-	promoter:60134	uc008gyd.2	225998	Rorb	mm10_genes_promoters	Amacrine Horizontal Precursor Cells				4
chr19	19000947	19001724	778	*	LMR	18.8119	chr19	19001118	19002117	1000	-	promoter:60134	uc008gyd.2	225998	Rorb	mm10_genes_promoters	Amacrine Horizontal Precursor Cells				LMR
chr19	19000925	19001464	540	*	2	28.8574	chr19	19001118	19002117	1000	-	promoter:60134	uc008gyd.2	225998	Rorb	mm10_genes_promoters	Amacrine Horizontal Precursor Cells					2
chr19	19002091	19039821	37731	*	4	85.7821	chr19	19001118	19002117	1000	-	promoter:60134	uc008gyd.2	225998	Rorb	mm10_genes_promoters	Amacrine Horizontal Precursor Cells					4
chr19	19000975	19001724	750	*	LMR	18.7919	chr19	19001118	19002117	1000	-	promoter:60134	uc008gyd.2	225998	Rorb	mm10_genes_promoters	Amacrine Horizontal Precursor Cells					LMR
chr19	19107500	19111694	4195	*	1	3.17183	chr19	19111197	19112196	1000	-	promoter:60135	uc008gye.2	225998	Rorb	mm10_genes_promoters	Amacrine Horizontal Precursor Cells	1
chr19	19107239	19112198	4960	*	UMR	6.45161	chr19	19111197	19112196	1000	-	promoter:60135	uc008gye.2	225998	Rorb	mm10_genes_promoters	Amacrine Horizontal Precursor Cells	UMR
chr19	19106619	19112111	5493	*	1	20.4388	chr19	19111197	19112196	1000	-	promoter:60135	uc008gye.2	225998	Rorb	mm10_genes_promoters	Amacrine Horizontal Precursor Cells		1
chr19	19107239	19112112	4874	*	UMR	10.3979	chr19	19111197	19112196	1000	-	promoter:60135	uc008gye.2	225998	Rorb	mm10_genes_promoters	Amacrine Horizontal Precursor Cells		UMR
chr19	19100992	19112112	11121	*	1	15.4326	chr19	19111197	19112196	1000	-	promoter:60135	uc008gye.2	225998	Rorb	mm10_genes_promoters	Amacrine Horizontal Precursor Cells				1
chr19	19101175	19112198	11024	*	UMR	12.9607	chr19	19111197	19112196	1000	-	promoter:60135	uc008gye.2	225998	Rorb	mm10_genes_promoters	Amacrine Horizontal Precursor Cells				UMR
chr19	19098216	19112456	14241	*	1	22.2734	chr19	19111197	19112196	1000	-	promoter:60135	uc008gye.2	225998	Rorb	mm10_genes_promoters	Amacrine Horizontal Precursor Cells					1
chr19	19100226	19112112	11887	*	UMR	15.729	chr19	19111197	19112196	1000	-	promoter:60135	uc008gye.2	225998	Rorb	mm10_genes_promoters	Amacrine Horizontal Precursor Cells					UMR
chr19	17395126	19041468	1646343	*	4	87.2366	chr19	19001118	19002117	1000	-	promoter:60136	uc008gyf.1	225998	Rorb	mm10_genes_promoters	Amacrine Horizontal Precursor Cells	4
chr19	19000975	19001728	754	*	LMR	28.8889	chr19	19001118	19002117	1000	-	promoter:60136	uc008gyf.1	225998	Rorb	mm10_genes_promoters	Amacrine Horizontal Precursor Cells	LMR
chr19	19000949	19001464	516	*	1	16.899	chr19	19001118	19002117	1000	-	promoter:60136	uc008gyf.1	225998	Rorb	mm10_genes_promoters	Amacrine Horizontal Precursor Cells		1
chr19	19002091	19064112	62022	*	4	86.1774	chr19	19001118	19002117	1000	-	promoter:60136	uc008gyf.1	225998	Rorb	mm10_genes_promoters	Amacrine Horizontal Precursor Cells		4
chr19	19001007	19001680	674	*	LMR	14.2308	chr19	19001118	19002117	1000	-	promoter:60136	uc008gyf.1	225998	Rorb	mm10_genes_promoters	Amacrine Horizontal Precursor Cells		LMR
chr19	19000949	19001724	776	*	1	21.2577	chr19	19001118	19002117	1000	-	promoter:60136	uc008gyf.1	225998	Rorb	mm10_genes_promoters	Amacrine Horizontal Precursor Cells				1
chr19	19002091	19039821	37731	*	4	88.3158	chr19	19001118	19002117	1000	-	promoter:60136	uc008gyf.1	225998	Rorb	mm10_genes_promoters	Amacrine Horizontal Precursor Cells				4
chr19	19000947	19001724	778	*	LMR	18.8119	chr19	19001118	19002117	1000	-	promoter:60136	uc008gyf.1	225998	Rorb	mm10_genes_promoters	Amacrine Horizontal Precursor Cells				LMR
chr19	19000925	19001464	540	*	2	28.8574	chr19	19001118	19002117	1000	-	promoter:60136	uc008gyf.1	225998	Rorb	mm10_genes_promoters	Amacrine Horizontal Precursor Cells					2
chr19	19002091	19039821	37731	*	4	85.7821	chr19	19001118	19002117	1000	-	promoter:60136	uc008gyf.1	225998	Rorb	mm10_genes_promoters	Amacrine Horizontal Precursor Cells					4
chr19	19000975	19001724	750	*	LMR	18.7919	chr19	19001118	19002117	1000	-	promoter:60136	uc008gyf.1	225998	Rorb	mm10_genes_promoters	Amacrine Horizontal Precursor Cells					LMR
chr19	17395126	19041468	1646343	*	4	87.2366	chr19	19001118	19002117	1000	-	promoter:60137	uc008gyg.1	225998	Rorb	mm10_genes_promoters	Amacrine Horizontal Precursor Cells	4
chr19	19000975	19001728	754	*	LMR	28.8889	chr19	19001118	19002117	1000	-	promoter:60137	uc008gyg.1	225998	Rorb	mm10_genes_promoters	Amacrine Horizontal Precursor Cells	LMR
chr19	19000949	19001464	516	*	1	16.899	chr19	19001118	19002117	1000	-	promoter:60137	uc008gyg.1	225998	Rorb	mm10_genes_promoters	Amacrine Horizontal Precursor Cells		1
chr19	19002091	19064112	62022	*	4	86.1774	chr19	19001118	19002117	1000	-	promoter:60137	uc008gyg.1	225998	Rorb	mm10_genes_promoters	Amacrine Horizontal Precursor Cells		4
chr19	19001007	19001680	674	*	LMR	14.2308	chr19	19001118	19002117	1000	-	promoter:60137	uc008gyg.1	225998	Rorb	mm10_genes_promoters	Amacrine Horizontal Precursor Cells		LMR
chr19	19000949	19001724	776	*	1	21.2577	chr19	19001118	19002117	1000	-	promoter:60137	uc008gyg.1	225998	Rorb	mm10_genes_promoters	Amacrine Horizontal Precursor Cells				1
chr19	19002091	19039821	37731	*	4	88.3158	chr19	19001118	19002117	1000	-	promoter:60137	uc008gyg.1	225998	Rorb	mm10_genes_promoters	Amacrine Horizontal Precursor Cells				4
chr19	19000947	19001724	778	*	LMR	18.8119	chr19	19001118	19002117	1000	-	promoter:60137	uc008gyg.1	225998	Rorb	mm10_genes_promoters	Amacrine Horizontal Precursor Cells				LMR
chr19	19000925	19001464	540	*	2	28.8574	chr19	19001118	19002117	1000	-	promoter:60137	uc008gyg.1	225998	Rorb	mm10_genes_promoters	Amacrine Horizontal Precursor Cells					2
chr19	19002091	19039821	37731	*	4	85.7821	chr19	19001118	19002117	1000	-	promoter:60137	uc008gyg.1	225998	Rorb	mm10_genes_promoters	Amacrine Horizontal Precursor Cells					4
chr19	19000975	19001724	750	*	LMR	18.7919	chr19	19001118	19002117	1000	-	promoter:60137	uc008gyg.1	225998	Rorb	mm10_genes_promoters	Amacrine Horizontal Precursor Cells					LMR
chr1	57025924	57042186	16263	*	1	2.74018	chr1	57028179	57029178	1000	-	promoter:1835	uc007bas.1	212712	Satb2	mm9_genes_promoters	Immature Amacrine Cells			1
chr1	57025928	57042072	16145	*	UMR	1.96078	chr1	57028179	57029178	1000	-	promoter:1835	uc007bas.1	212712	Satb2	mm9_genes_promoters	Immature Amacrine Cells			UMR
chr1	57025924	57042186	16263	*	1	2.74018	chr1	57028179	57029178	1000	-	promoter:1836	uc011wlc.1	212712	Satb2	mm9_genes_promoters	Immature Amacrine Cells			1
chr1	57025928	57042072	16145	*	UMR	1.96078	chr1	57028179	57029178	1000	-	promoter:1836	uc011wlc.1	212712	Satb2	mm9_genes_promoters	Immature Amacrine Cells			UMR
chr1	56969081	56981739	12659	*	1	5.63717	chr1	56971335	56972334	1000	-	promoter:2107	uc007bas.1	212712	Satb2	mm10_genes_promoters	Immature Amacrine Cells	1
chr1	56969085	56983714	14630	*	UMR	4.01408	chr1	56971335	56972334	1000	-	promoter:2107	uc007bas.1	212712	Satb2	mm10_genes_promoters	Immature Amacrine Cells	UMR
chr1	56969081	56981739	12659	*	1	4.35461	chr1	56971335	56972334	1000	-	promoter:2107	uc007bas.1	212712	Satb2	mm10_genes_promoters	Immature Amacrine Cells		1
chr1	56969085	56985374	16290	*	UMR	3.08929	chr1	56971335	56972334	1000	-	promoter:2107	uc007bas.1	212712	Satb2	mm10_genes_promoters	Immature Amacrine Cells		UMR
chr1	56969087	56985406	16320	*	1	8.17664	chr1	56971335	56972334	1000	-	promoter:2107	uc007bas.1	212712	Satb2	mm10_genes_promoters	Immature Amacrine Cells				1
chr1	56969116	56985192	16077	*	UMR	3.51455	chr1	56971335	56972334	1000	-	promoter:2107	uc007bas.1	212712	Satb2	mm10_genes_promoters	Immature Amacrine Cells				UMR
chr1	56969205	56984791	15587	*	UMR	3.68488	chr1	56971335	56972334	1000	-	promoter:2107	uc007bas.1	212712	Satb2	mm10_genes_promoters	Immature Amacrine Cells					UMR
chr1	56969081	56981739	12659	*	1	5.63717	chr1	56971335	56972334	1000	-	promoter:2108	uc011wlc.1	212712	Satb2	mm10_genes_promoters	Immature Amacrine Cells	1
chr1	56969085	56983714	14630	*	UMR	4.01408	chr1	56971335	56972334	1000	-	promoter:2108	uc011wlc.1	212712	Satb2	mm10_genes_promoters	Immature Amacrine Cells	UMR
chr1	56969081	56981739	12659	*	1	4.35461	chr1	56971335	56972334	1000	-	promoter:2108	uc011wlc.1	212712	Satb2	mm10_genes_promoters	Immature Amacrine Cells		1
chr1	56969085	56985374	16290	*	UMR	3.08929	chr1	56971335	56972334	1000	-	promoter:2108	uc011wlc.1	212712	Satb2	mm10_genes_promoters	Immature Amacrine Cells		UMR
chr1	56969087	56985406	16320	*	1	8.17664	chr1	56971335	56972334	1000	-	promoter:2108	uc011wlc.1	212712	Satb2	mm10_genes_promoters	Immature Amacrine Cells				1
chr1	56969116	56985192	16077	*	UMR	3.51455	chr1	56971335	56972334	1000	-	promoter:2108	uc011wlc.1	212712	Satb2	mm10_genes_promoters	Immature Amacrine Cells				UMR
chr1	56969205	56984791	15587	*	UMR	3.68488	chr1	56971335	56972334	1000	-	promoter:2108	uc011wlc.1	212712	Satb2	mm10_genes_promoters	Immature Amacrine Cells					UMR
chr13	40817873	40840806	22934	*	1	2.1186	chr13	40820557	40821556	1000	-	promoter:40197	uc007qed.2	21418	Tfap2a	mm9_genes_promoters	Immature Amacrine Cells			1
chr13	40817615	40840918	23304	*	UMR	1.9385	chr13	40820557	40821556	1000	-	promoter:40197	uc007qed.2	21418	Tfap2a	mm9_genes_promoters	Immature Amacrine Cells			UMR
chr13	40817873	40840806	22934	*	1	2.1186	chr13	40825813	40826812	1000	-	promoter:40198	uc007qee.2	21418	Tfap2a	mm9_genes_promoters	Immature Amacrine Cells			1
chr13	40817615	40840918	23304	*	UMR	1.9385	chr13	40825813	40826812	1000	-	promoter:40198	uc007qee.2	21418	Tfap2a	mm9_genes_promoters	Immature Amacrine Cells			UMR
chr13	40817873	40840806	22934	*	1	2.1186	chr13	40826977	40827976	1000	-	promoter:40199	uc007qef.2	21418	Tfap2a	mm9_genes_promoters	Immature Amacrine Cells			1
chr13	40817615	40840918	23304	*	UMR	1.9385	chr13	40826977	40827976	1000	-	promoter:40199	uc007qef.2	21418	Tfap2a	mm9_genes_promoters	Immature Amacrine Cells			UMR
chr13	40817873	40840806	22934	*	1	2.1186	chr13	40829193	40830192	1000	-	promoter:40200	uc007qej.2	21418	Tfap2a	mm9_genes_promoters	Immature Amacrine Cells			1
chr13	40817615	40840918	23304	*	UMR	1.9385	chr13	40829193	40830192	1000	-	promoter:40200	uc007qej.2	21418	Tfap2a	mm9_genes_promoters	Immature Amacrine Cells			UMR
chr13	40817873	40840806	22934	*	1	2.1186	chr13	40830290	40831289	1000	-	promoter:40201	uc007qeg.2	21418	Tfap2a	mm9_genes_promoters	Immature Amacrine Cells			1
chr13	40817615	40840918	23304	*	UMR	1.9385	chr13	40830290	40831289	1000	-	promoter:40201	uc007qeg.2	21418	Tfap2a	mm9_genes_promoters	Immature Amacrine Cells			UMR
chr13	40817873	40840806	22934	*	1	2.1186	chr13	40829168	40830167	1000	-	promoter:40202	uc007qeh.1	21418	Tfap2a	mm9_genes_promoters	Immature Amacrine Cells			1
chr13	40817615	40840918	23304	*	UMR	1.9385	chr13	40829168	40830167	1000	-	promoter:40202	uc007qeh.1	21418	Tfap2a	mm9_genes_promoters	Immature Amacrine Cells			UMR
chr13	40817873	40840806	22934	*	1	2.1186	chr13	40824314	40825313	1000	-	promoter:40203	uc007qei.1	21418	Tfap2a	mm9_genes_promoters	Immature Amacrine Cells			1
chr13	40817615	40840918	23304	*	UMR	1.9385	chr13	40824314	40825313	1000	-	promoter:40203	uc007qei.1	21418	Tfap2a	mm9_genes_promoters	Immature Amacrine Cells			UMR
chr13	40817873	40840806	22934	*	1	2.1186	chr13	40829168	40830167	1000	-	promoter:40204	uc011yyq.1	21418	Tfap2a	mm9_genes_promoters	Immature Amacrine Cells			1
chr13	40817615	40840918	23304	*	UMR	1.9385	chr13	40829168	40830167	1000	-	promoter:40204	uc011yyq.1	21418	Tfap2a	mm9_genes_promoters	Immature Amacrine Cells			UMR
chr13	40724219	40745270	21052	*	1	2.74977	chr13	40725188	40726187	1000	-	promoter:46056	uc007qed.3	21418	Tfap2a	mm10_genes_promoters	Immature Amacrine Cells	1
chr13	40723151	40745550	22400	*	UMR	3.28371	chr13	40725188	40726187	1000	-	promoter:46056	uc007qed.3	21418	Tfap2a	mm10_genes_promoters	Immature Amacrine Cells	UMR
chr13	40724004	40745663	21660	*	1	3.36744	chr13	40725188	40726187	1000	-	promoter:46056	uc007qed.3	21418	Tfap2a	mm10_genes_promoters	Immature Amacrine Cells		1
chr13	40722401	40745550	23150	*	UMR	2.64604	chr13	40725188	40726187	1000	-	promoter:46056	uc007qed.3	21418	Tfap2a	mm10_genes_promoters	Immature Amacrine Cells		UMR
chr13	40724004	40745270	21267	*	1	5.03111	chr13	40725188	40726187	1000	-	promoter:46056	uc007qed.3	21418	Tfap2a	mm10_genes_promoters	Immature Amacrine Cells				1
chr13	40722245	40745550	23306	*	UMR	4.21274	chr13	40725188	40726187	1000	-	promoter:46056	uc007qed.3	21418	Tfap2a	mm10_genes_promoters	Immature Amacrine Cells				UMR
chr13	40701510	40745438	43929	*	1	10.9616	chr13	40725188	40726187	1000	-	promoter:46056	uc007qed.3	21418	Tfap2a	mm10_genes_promoters	Immature Amacrine Cells					1
chr13	40722245	40745550	23306	*	UMR	5.15947	chr13	40725188	40726187	1000	-	promoter:46056	uc007qed.3	21418	Tfap2a	mm10_genes_promoters	Immature Amacrine Cells					UMR
chr13	40724219	40745270	21052	*	1	2.74977	chr13	40730458	40731457	1000	-	promoter:46057	uc007qee.3	21418	Tfap2a	mm10_genes_promoters	Immature Amacrine Cells	1
chr13	40723151	40745550	22400	*	UMR	3.28371	chr13	40730458	40731457	1000	-	promoter:46057	uc007qee.3	21418	Tfap2a	mm10_genes_promoters	Immature Amacrine Cells	UMR
chr13	40724004	40745663	21660	*	1	3.36744	chr13	40730458	40731457	1000	-	promoter:46057	uc007qee.3	21418	Tfap2a	mm10_genes_promoters	Immature Amacrine Cells		1
chr13	40722401	40745550	23150	*	UMR	2.64604	chr13	40730458	40731457	1000	-	promoter:46057	uc007qee.3	21418	Tfap2a	mm10_genes_promoters	Immature Amacrine Cells		UMR
chr13	40724004	40745270	21267	*	1	5.03111	chr13	40730458	40731457	1000	-	promoter:46057	uc007qee.3	21418	Tfap2a	mm10_genes_promoters	Immature Amacrine Cells				1
chr13	40722245	40745550	23306	*	UMR	4.21274	chr13	40730458	40731457	1000	-	promoter:46057	uc007qee.3	21418	Tfap2a	mm10_genes_promoters	Immature Amacrine Cells				UMR
chr13	40701510	40745438	43929	*	1	10.9616	chr13	40730458	40731457	1000	-	promoter:46057	uc007qee.3	21418	Tfap2a	mm10_genes_promoters	Immature Amacrine Cells					1
chr13	40722245	40745550	23306	*	UMR	5.15947	chr13	40730458	40731457	1000	-	promoter:46057	uc007qee.3	21418	Tfap2a	mm10_genes_promoters	Immature Amacrine Cells					UMR
chr13	40724219	40745270	21052	*	1	2.74977	chr13	40731608	40732607	1000	-	promoter:46058	uc007qef.3	21418	Tfap2a	mm10_genes_promoters	Immature Amacrine Cells	1
chr13	40723151	40745550	22400	*	UMR	3.28371	chr13	40731608	40732607	1000	-	promoter:46058	uc007qef.3	21418	Tfap2a	mm10_genes_promoters	Immature Amacrine Cells	UMR
chr13	40724004	40745663	21660	*	1	3.36744	chr13	40731608	40732607	1000	-	promoter:46058	uc007qef.3	21418	Tfap2a	mm10_genes_promoters	Immature Amacrine Cells		1
chr13	40722401	40745550	23150	*	UMR	2.64604	chr13	40731608	40732607	1000	-	promoter:46058	uc007qef.3	21418	Tfap2a	mm10_genes_promoters	Immature Amacrine Cells		UMR
chr13	40724004	40745270	21267	*	1	5.03111	chr13	40731608	40732607	1000	-	promoter:46058	uc007qef.3	21418	Tfap2a	mm10_genes_promoters	Immature Amacrine Cells				1
chr13	40722245	40745550	23306	*	UMR	4.21274	chr13	40731608	40732607	1000	-	promoter:46058	uc007qef.3	21418	Tfap2a	mm10_genes_promoters	Immature Amacrine Cells				UMR
chr13	40701510	40745438	43929	*	1	10.9616	chr13	40731608	40732607	1000	-	promoter:46058	uc007qef.3	21418	Tfap2a	mm10_genes_promoters	Immature Amacrine Cells					1
chr13	40722245	40745550	23306	*	UMR	5.15947	chr13	40731608	40732607	1000	-	promoter:46058	uc007qef.3	21418	Tfap2a	mm10_genes_promoters	Immature Amacrine Cells					UMR
chr13	40724219	40745270	21052	*	1	2.74977	chr13	40733824	40734823	1000	-	promoter:46059	uc007qej.3	21418	Tfap2a	mm10_genes_promoters	Immature Amacrine Cells	1
chr13	40723151	40745550	22400	*	UMR	3.28371	chr13	40733824	40734823	1000	-	promoter:46059	uc007qej.3	21418	Tfap2a	mm10_genes_promoters	Immature Amacrine Cells	UMR
chr13	40724004	40745663	21660	*	1	3.36744	chr13	40733824	40734823	1000	-	promoter:46059	uc007qej.3	21418	Tfap2a	mm10_genes_promoters	Immature Amacrine Cells		1
chr13	40722401	40745550	23150	*	UMR	2.64604	chr13	40733824	40734823	1000	-	promoter:46059	uc007qej.3	21418	Tfap2a	mm10_genes_promoters	Immature Amacrine Cells		UMR
chr13	40724004	40745270	21267	*	1	5.03111	chr13	40733824	40734823	1000	-	promoter:46059	uc007qej.3	21418	Tfap2a	mm10_genes_promoters	Immature Amacrine Cells				1
chr13	40722245	40745550	23306	*	UMR	4.21274	chr13	40733824	40734823	1000	-	promoter:46059	uc007qej.3	21418	Tfap2a	mm10_genes_promoters	Immature Amacrine Cells				UMR
chr13	40701510	40745438	43929	*	1	10.9616	chr13	40733824	40734823	1000	-	promoter:46059	uc007qej.3	21418	Tfap2a	mm10_genes_promoters	Immature Amacrine Cells					1
chr13	40722245	40745550	23306	*	UMR	5.15947	chr13	40733824	40734823	1000	-	promoter:46059	uc007qej.3	21418	Tfap2a	mm10_genes_promoters	Immature Amacrine Cells					UMR
chr13	40724219	40745270	21052	*	1	2.74977	chr13	40734921	40735920	1000	-	promoter:46060	uc056ytm.1	21418	Tfap2a	mm10_genes_promoters	Immature Amacrine Cells	1
chr13	40723151	40745550	22400	*	UMR	3.28371	chr13	40734921	40735920	1000	-	promoter:46060	uc056ytm.1	21418	Tfap2a	mm10_genes_promoters	Immature Amacrine Cells	UMR
chr13	40724004	40745663	21660	*	1	3.36744	chr13	40734921	40735920	1000	-	promoter:46060	uc056ytm.1	21418	Tfap2a	mm10_genes_promoters	Immature Amacrine Cells		1
chr13	40722401	40745550	23150	*	UMR	2.64604	chr13	40734921	40735920	1000	-	promoter:46060	uc056ytm.1	21418	Tfap2a	mm10_genes_promoters	Immature Amacrine Cells		UMR
chr13	40724004	40745270	21267	*	1	5.03111	chr13	40734921	40735920	1000	-	promoter:46060	uc056ytm.1	21418	Tfap2a	mm10_genes_promoters	Immature Amacrine Cells				1
chr13	40722245	40745550	23306	*	UMR	4.21274	chr13	40734921	40735920	1000	-	promoter:46060	uc056ytm.1	21418	Tfap2a	mm10_genes_promoters	Immature Amacrine Cells				UMR
chr13	40701510	40745438	43929	*	1	10.9616	chr13	40734921	40735920	1000	-	promoter:46060	uc056ytm.1	21418	Tfap2a	mm10_genes_promoters	Immature Amacrine Cells					1
chr13	40722245	40745550	23306	*	UMR	5.15947	chr13	40734921	40735920	1000	-	promoter:46060	uc056ytm.1	21418	Tfap2a	mm10_genes_promoters	Immature Amacrine Cells					UMR
chr13	40724219	40745270	21052	*	1	2.74977	chr13	40733799	40734798	1000	-	promoter:46061	uc007qeh.1	21418	Tfap2a	mm10_genes_promoters	Immature Amacrine Cells	1
chr13	40723151	40745550	22400	*	UMR	3.28371	chr13	40733799	40734798	1000	-	promoter:46061	uc007qeh.1	21418	Tfap2a	mm10_genes_promoters	Immature Amacrine Cells	UMR
chr13	40724004	40745663	21660	*	1	3.36744	chr13	40733799	40734798	1000	-	promoter:46061	uc007qeh.1	21418	Tfap2a	mm10_genes_promoters	Immature Amacrine Cells		1
chr13	40722401	40745550	23150	*	UMR	2.64604	chr13	40733799	40734798	1000	-	promoter:46061	uc007qeh.1	21418	Tfap2a	mm10_genes_promoters	Immature Amacrine Cells		UMR
chr13	40724004	40745270	21267	*	1	5.03111	chr13	40733799	40734798	1000	-	promoter:46061	uc007qeh.1	21418	Tfap2a	mm10_genes_promoters	Immature Amacrine Cells				1
chr13	40722245	40745550	23306	*	UMR	4.21274	chr13	40733799	40734798	1000	-	promoter:46061	uc007qeh.1	21418	Tfap2a	mm10_genes_promoters	Immature Amacrine Cells				UMR
chr13	40701510	40745438	43929	*	1	10.9616	chr13	40733799	40734798	1000	-	promoter:46061	uc007qeh.1	21418	Tfap2a	mm10_genes_promoters	Immature Amacrine Cells					1
chr13	40722245	40745550	23306	*	UMR	5.15947	chr13	40733799	40734798	1000	-	promoter:46061	uc007qeh.1	21418	Tfap2a	mm10_genes_promoters	Immature Amacrine Cells					UMR
chr13	40724219	40745270	21052	*	1	2.74977	chr13	40728945	40729944	1000	-	promoter:46062	uc007qei.1	21418	Tfap2a	mm10_genes_promoters	Immature Amacrine Cells	1
chr13	40723151	40745550	22400	*	UMR	3.28371	chr13	40728945	40729944	1000	-	promoter:46062	uc007qei.1	21418	Tfap2a	mm10_genes_promoters	Immature Amacrine Cells	UMR
chr13	40724004	40745663	21660	*	1	3.36744	chr13	40728945	40729944	1000	-	promoter:46062	uc007qei.1	21418	Tfap2a	mm10_genes_promoters	Immature Amacrine Cells		1
chr13	40722401	40745550	23150	*	UMR	2.64604	chr13	40728945	40729944	1000	-	promoter:46062	uc007qei.1	21418	Tfap2a	mm10_genes_promoters	Immature Amacrine Cells		UMR
chr13	40724004	40745270	21267	*	1	5.03111	chr13	40728945	40729944	1000	-	promoter:46062	uc007qei.1	21418	Tfap2a	mm10_genes_promoters	Immature Amacrine Cells				1
chr13	40722245	40745550	23306	*	UMR	4.21274	chr13	40728945	40729944	1000	-	promoter:46062	uc007qei.1	21418	Tfap2a	mm10_genes_promoters	Immature Amacrine Cells				UMR
chr13	40701510	40745438	43929	*	1	10.9616	chr13	40728945	40729944	1000	-	promoter:46062	uc007qei.1	21418	Tfap2a	mm10_genes_promoters	Immature Amacrine Cells					1
chr13	40722245	40745550	23306	*	UMR	5.15947	chr13	40728945	40729944	1000	-	promoter:46062	uc007qei.1	21418	Tfap2a	mm10_genes_promoters	Immature Amacrine Cells					UMR
chr13	40724219	40745270	21052	*	1	2.74977	chr13	40733799	40734798	1000	-	promoter:46063	uc011yyq.1	21418	Tfap2a	mm10_genes_promoters	Immature Amacrine Cells	1
chr13	40723151	40745550	22400	*	UMR	3.28371	chr13	40733799	40734798	1000	-	promoter:46063	uc011yyq.1	21418	Tfap2a	mm10_genes_promoters	Immature Amacrine Cells	UMR
chr13	40724004	40745663	21660	*	1	3.36744	chr13	40733799	40734798	1000	-	promoter:46063	uc011yyq.1	21418	Tfap2a	mm10_genes_promoters	Immature Amacrine Cells		1
chr13	40722401	40745550	23150	*	UMR	2.64604	chr13	40733799	40734798	1000	-	promoter:46063	uc011yyq.1	21418	Tfap2a	mm10_genes_promoters	Immature Amacrine Cells		UMR
chr13	40724004	40745270	21267	*	1	5.03111	chr13	40733799	40734798	1000	-	promoter:46063	uc011yyq.1	21418	Tfap2a	mm10_genes_promoters	Immature Amacrine Cells				1
chr13	40722245	40745550	23306	*	UMR	4.21274	chr13	40733799	40734798	1000	-	promoter:46063	uc011yyq.1	21418	Tfap2a	mm10_genes_promoters	Immature Amacrine Cells				UMR
chr13	40701510	40745438	43929	*	1	10.9616	chr13	40733799	40734798	1000	-	promoter:46063	uc011yyq.1	21418	Tfap2a	mm10_genes_promoters	Immature Amacrine Cells					1
chr13	40722245	40745550	23306	*	UMR	5.15947	chr13	40733799	40734798	1000	-	promoter:46063	uc011yyq.1	21418	Tfap2a	mm10_genes_promoters	Immature Amacrine Cells					UMR
chr1	19195389	19232708	37320	*	1	2.37024	chr1	19197995	19198994	1000	+	promoter:84	uc007akq.1	21419	Tfap2b	mm9_genes_promoters	Immature Amacrine Cells			1
chr1	19194850	19233340	38491	*	UMR	1.95502	chr1	19197995	19198994	1000	+	promoter:84	uc007akq.1	21419	Tfap2b	mm9_genes_promoters	Immature Amacrine Cells			UMR
chr1	19195389	19232708	37320	*	1	2.37024	chr1	19197995	19198994	1000	+	promoter:85	uc007akr.1	21419	Tfap2b	mm9_genes_promoters	Immature Amacrine Cells			1
chr1	19194850	19233340	38491	*	UMR	1.95502	chr1	19197995	19198994	1000	+	promoter:85	uc007akr.1	21419	Tfap2b	mm9_genes_promoters	Immature Amacrine Cells			UMR
chr1	19195389	19232708	37320	*	1	2.37024	chr1	19201135	19202134	1000	+	promoter:86	uc007aks.1	21419	Tfap2b	mm9_genes_promoters	Immature Amacrine Cells			1
chr1	19194850	19233340	38491	*	UMR	1.95502	chr1	19201135	19202134	1000	+	promoter:86	uc007aks.1	21419	Tfap2b	mm9_genes_promoters	Immature Amacrine Cells			UMR
chr1	19195389	19232708	37320	*	1	2.37024	chr1	19201135	19202134	1000	+	promoter:87	uc007akt.1	21419	Tfap2b	mm9_genes_promoters	Immature Amacrine Cells			1
chr1	19194850	19233340	38491	*	UMR	1.95502	chr1	19201135	19202134	1000	+	promoter:87	uc007akt.1	21419	Tfap2b	mm9_genes_promoters	Immature Amacrine Cells			UMR
chr1	19195389	19232708	37320	*	1	2.37024	chr1	19203008	19204007	1000	+	promoter:88	uc007aku.1	21419	Tfap2b	mm9_genes_promoters	Immature Amacrine Cells			1
chr1	19194850	19233340	38491	*	UMR	1.95502	chr1	19203008	19204007	1000	+	promoter:88	uc007aku.1	21419	Tfap2b	mm9_genes_promoters	Immature Amacrine Cells			UMR
chr1	19205308	19242627	37320	*	1	4.94209	chr1	19207914	19208913	1000	+	promoter:91	uc007akq.2	21419	Tfap2b	mm10_genes_promoters	Immature Amacrine Cells	1
chr1	19205309	19243260	37952	*	UMR	4.33763	chr1	19207914	19208913	1000	+	promoter:91	uc007akq.2	21419	Tfap2b	mm10_genes_promoters	Immature Amacrine Cells	UMR
chr1	19204800	19242627	37828	*	1	4.30484	chr1	19207914	19208913	1000	+	promoter:91	uc007akq.2	21419	Tfap2b	mm10_genes_promoters	Immature Amacrine Cells		1
chr1	19205309	19243260	37952	*	UMR	3.65519	chr1	19207914	19208913	1000	+	promoter:91	uc007akq.2	21419	Tfap2b	mm10_genes_promoters	Immature Amacrine Cells		UMR
chr1	19204800	19242627	37828	*	1	5.18964	chr1	19207914	19208913	1000	+	promoter:91	uc007akq.2	21419	Tfap2b	mm10_genes_promoters	Immature Amacrine Cells				1
chr1	19204933	19243260	38328	*	UMR	4.7045	chr1	19207914	19208913	1000	+	promoter:91	uc007akq.2	21419	Tfap2b	mm10_genes_promoters	Immature Amacrine Cells				UMR
chr1	19204800	19242627	37828	*	1	5.3353	chr1	19207914	19208913	1000	+	promoter:91	uc007akq.2	21419	Tfap2b	mm10_genes_promoters	Immature Amacrine Cells					1
chr1	19204933	19243260	38328	*	UMR	4.26116	chr1	19207914	19208913	1000	+	promoter:91	uc007akq.2	21419	Tfap2b	mm10_genes_promoters	Immature Amacrine Cells					UMR
chr1	19205308	19242627	37320	*	1	4.94209	chr1	19207914	19208913	1000	+	promoter:92	uc007akr.2	21419	Tfap2b	mm10_genes_promoters	Immature Amacrine Cells	1
chr1	19205309	19243260	37952	*	UMR	4.33763	chr1	19207914	19208913	1000	+	promoter:92	uc007akr.2	21419	Tfap2b	mm10_genes_promoters	Immature Amacrine Cells	UMR
chr1	19204800	19242627	37828	*	1	4.30484	chr1	19207914	19208913	1000	+	promoter:92	uc007akr.2	21419	Tfap2b	mm10_genes_promoters	Immature Amacrine Cells		1
chr1	19205309	19243260	37952	*	UMR	3.65519	chr1	19207914	19208913	1000	+	promoter:92	uc007akr.2	21419	Tfap2b	mm10_genes_promoters	Immature Amacrine Cells		UMR
chr1	19204800	19242627	37828	*	1	5.18964	chr1	19207914	19208913	1000	+	promoter:92	uc007akr.2	21419	Tfap2b	mm10_genes_promoters	Immature Amacrine Cells				1
chr1	19204933	19243260	38328	*	UMR	4.7045	chr1	19207914	19208913	1000	+	promoter:92	uc007akr.2	21419	Tfap2b	mm10_genes_promoters	Immature Amacrine Cells				UMR
chr1	19204800	19242627	37828	*	1	5.3353	chr1	19207914	19208913	1000	+	promoter:92	uc007akr.2	21419	Tfap2b	mm10_genes_promoters	Immature Amacrine Cells					1
chr1	19204933	19243260	38328	*	UMR	4.26116	chr1	19207914	19208913	1000	+	promoter:92	uc007akr.2	21419	Tfap2b	mm10_genes_promoters	Immature Amacrine Cells					UMR
chr1	19205308	19242627	37320	*	1	4.94209	chr1	19211054	19212053	1000	+	promoter:93	uc007aks.1	21419	Tfap2b	mm10_genes_promoters	Immature Amacrine Cells	1
chr1	19205309	19243260	37952	*	UMR	4.33763	chr1	19211054	19212053	1000	+	promoter:93	uc007aks.1	21419	Tfap2b	mm10_genes_promoters	Immature Amacrine Cells	UMR
chr1	19204800	19242627	37828	*	1	4.30484	chr1	19211054	19212053	1000	+	promoter:93	uc007aks.1	21419	Tfap2b	mm10_genes_promoters	Immature Amacrine Cells		1
chr1	19205309	19243260	37952	*	UMR	3.65519	chr1	19211054	19212053	1000	+	promoter:93	uc007aks.1	21419	Tfap2b	mm10_genes_promoters	Immature Amacrine Cells		UMR
chr1	19204800	19242627	37828	*	1	5.18964	chr1	19211054	19212053	1000	+	promoter:93	uc007aks.1	21419	Tfap2b	mm10_genes_promoters	Immature Amacrine Cells				1
chr1	19204933	19243260	38328	*	UMR	4.7045	chr1	19211054	19212053	1000	+	promoter:93	uc007aks.1	21419	Tfap2b	mm10_genes_promoters	Immature Amacrine Cells				UMR
chr1	19204800	19242627	37828	*	1	5.3353	chr1	19211054	19212053	1000	+	promoter:93	uc007aks.1	21419	Tfap2b	mm10_genes_promoters	Immature Amacrine Cells					1
chr1	19204933	19243260	38328	*	UMR	4.26116	chr1	19211054	19212053	1000	+	promoter:93	uc007aks.1	21419	Tfap2b	mm10_genes_promoters	Immature Amacrine Cells					UMR
chr1	19205308	19242627	37320	*	1	4.94209	chr1	19211054	19212053	1000	+	promoter:94	uc007akt.2	21419	Tfap2b	mm10_genes_promoters	Immature Amacrine Cells	1
chr1	19205309	19243260	37952	*	UMR	4.33763	chr1	19211054	19212053	1000	+	promoter:94	uc007akt.2	21419	Tfap2b	mm10_genes_promoters	Immature Amacrine Cells	UMR
chr1	19204800	19242627	37828	*	1	4.30484	chr1	19211054	19212053	1000	+	promoter:94	uc007akt.2	21419	Tfap2b	mm10_genes_promoters	Immature Amacrine Cells		1
chr1	19205309	19243260	37952	*	UMR	3.65519	chr1	19211054	19212053	1000	+	promoter:94	uc007akt.2	21419	Tfap2b	mm10_genes_promoters	Immature Amacrine Cells		UMR
chr1	19204800	19242627	37828	*	1	5.18964	chr1	19211054	19212053	1000	+	promoter:94	uc007akt.2	21419	Tfap2b	mm10_genes_promoters	Immature Amacrine Cells				1
chr1	19204933	19243260	38328	*	UMR	4.7045	chr1	19211054	19212053	1000	+	promoter:94	uc007akt.2	21419	Tfap2b	mm10_genes_promoters	Immature Amacrine Cells				UMR
chr1	19204800	19242627	37828	*	1	5.3353	chr1	19211054	19212053	1000	+	promoter:94	uc007akt.2	21419	Tfap2b	mm10_genes_promoters	Immature Amacrine Cells					1
chr1	19204933	19243260	38328	*	UMR	4.26116	chr1	19211054	19212053	1000	+	promoter:94	uc007akt.2	21419	Tfap2b	mm10_genes_promoters	Immature Amacrine Cells					UMR
chr1	19205308	19242627	37320	*	1	4.94209	chr1	19212927	19213926	1000	+	promoter:95	uc007aku.2	21419	Tfap2b	mm10_genes_promoters	Immature Amacrine Cells	1
chr1	19205309	19243260	37952	*	UMR	4.33763	chr1	19212927	19213926	1000	+	promoter:95	uc007aku.2	21419	Tfap2b	mm10_genes_promoters	Immature Amacrine Cells	UMR
chr1	19204800	19242627	37828	*	1	4.30484	chr1	19212927	19213926	1000	+	promoter:95	uc007aku.2	21419	Tfap2b	mm10_genes_promoters	Immature Amacrine Cells		1
chr1	19205309	19243260	37952	*	UMR	3.65519	chr1	19212927	19213926	1000	+	promoter:95	uc007aku.2	21419	Tfap2b	mm10_genes_promoters	Immature Amacrine Cells		UMR
chr1	19204800	19242627	37828	*	1	5.18964	chr1	19212927	19213926	1000	+	promoter:95	uc007aku.2	21419	Tfap2b	mm10_genes_promoters	Immature Amacrine Cells				1
chr1	19204933	19243260	38328	*	UMR	4.7045	chr1	19212927	19213926	1000	+	promoter:95	uc007aku.2	21419	Tfap2b	mm10_genes_promoters	Immature Amacrine Cells				UMR
chr1	19204800	19242627	37828	*	1	5.3353	chr1	19212927	19213926	1000	+	promoter:95	uc007aku.2	21419	Tfap2b	mm10_genes_promoters	Immature Amacrine Cells					1
chr1	19204933	19243260	38328	*	UMR	4.26116	chr1	19212927	19213926	1000	+	promoter:95	uc007aku.2	21419	Tfap2b	mm10_genes_promoters	Immature Amacrine Cells					UMR
chr2	172369232	172379234	10003	*	1	3.15904	chr2	172374093	172375092	1000	+	promoter:5432	uc008ocz.2	21420	Tfap2c	mm9_genes_promoters	Immature Amacrine Cells			1
chr2	172369728	172379253	9526	*	UMR	2.28852	chr2	172374093	172375092	1000	+	promoter:5432	uc008ocz.2	21420	Tfap2c	mm9_genes_promoters	Immature Amacrine Cells			UMR
chr2	172369232	172379234	10003	*	1	3.15904	chr2	172375491	172376490	1000	+	promoter:5433	uc008oda.2	21420	Tfap2c	mm9_genes_promoters	Immature Amacrine Cells			1
chr2	172369728	172379253	9526	*	UMR	2.28852	chr2	172375491	172376490	1000	+	promoter:5433	uc008oda.2	21420	Tfap2c	mm9_genes_promoters	Immature Amacrine Cells			UMR
chr2	172540368	172557754	17387	*	2	32.9241	chr2	172548593	172549592	1000	+	promoter:6215	uc008ocz.3	21420	Tfap2c	mm10_genes_promoters	Immature Amacrine Cells	2
chr2	172544546	172554144	9599	*	UMR	2.72109	chr2	172548593	172549592	1000	+	promoter:6215	uc008ocz.3	21420	Tfap2c	mm10_genes_promoters	Immature Amacrine Cells	UMR
chr2	172543185	172553288	10104	*	1	6.27907	chr2	172548593	172549592	1000	+	promoter:6215	uc008ocz.3	21420	Tfap2c	mm10_genes_promoters	Immature Amacrine Cells		1
chr2	172544372	172553753	9382	*	UMR	4.62329	chr2	172548593	172549592	1000	+	promoter:6215	uc008ocz.3	21420	Tfap2c	mm10_genes_promoters	Immature Amacrine Cells		UMR
chr2	172544511	172553288	8778	*	1	7.08892	chr2	172548593	172549592	1000	+	promoter:6215	uc008ocz.3	21420	Tfap2c	mm10_genes_promoters	Immature Amacrine Cells				1
chr2	172544331	172553754	9424	*	UMR	6.14693	chr2	172548593	172549592	1000	+	promoter:6215	uc008ocz.3	21420	Tfap2c	mm10_genes_promoters	Immature Amacrine Cells				UMR
chr2	172544579	172553288	8710	*	1	4.75997	chr2	172548593	172549592	1000	+	promoter:6215	uc008ocz.3	21420	Tfap2c	mm10_genes_promoters	Immature Amacrine Cells					1
chr2	172543778	172554196	10419	*	UMR	5.50206	chr2	172548593	172549592	1000	+	promoter:6215	uc008ocz.3	21420	Tfap2c	mm10_genes_promoters	Immature Amacrine Cells					UMR
chr2	172540368	172557754	17387	*	2	32.9241	chr2	172549991	172550990	1000	+	promoter:6216	uc008oda.3	21420	Tfap2c	mm10_genes_promoters	Immature Amacrine Cells	2
chr2	172544546	172554144	9599	*	UMR	2.72109	chr2	172549991	172550990	1000	+	promoter:6216	uc008oda.3	21420	Tfap2c	mm10_genes_promoters	Immature Amacrine Cells	UMR
chr2	172543185	172553288	10104	*	1	6.27907	chr2	172549991	172550990	1000	+	promoter:6216	uc008oda.3	21420	Tfap2c	mm10_genes_promoters	Immature Amacrine Cells		1
chr2	172544372	172553753	9382	*	UMR	4.62329	chr2	172549991	172550990	1000	+	promoter:6216	uc008oda.3	21420	Tfap2c	mm10_genes_promoters	Immature Amacrine Cells		UMR
chr2	172544511	172553288	8778	*	1	7.08892	chr2	172549991	172550990	1000	+	promoter:6216	uc008oda.3	21420	Tfap2c	mm10_genes_promoters	Immature Amacrine Cells				1
chr2	172544331	172553754	9424	*	UMR	6.14693	chr2	172549991	172550990	1000	+	promoter:6216	uc008oda.3	21420	Tfap2c	mm10_genes_promoters	Immature Amacrine Cells				UMR
chr2	172544579	172553288	8710	*	1	4.75997	chr2	172549991	172550990	1000	+	promoter:6216	uc008oda.3	21420	Tfap2c	mm10_genes_promoters	Immature Amacrine Cells					1
chr2	172543778	172554196	10419	*	UMR	5.50206	chr2	172549991	172550990	1000	+	promoter:6216	uc008oda.3	21420	Tfap2c	mm10_genes_promoters	Immature Amacrine Cells					UMR

## Sheet: Mature ACs
seqnames	start	end	width	strand	name	mean.meth, %	annot.seqnames	annot.start	annot.end	annot.width	annot.strand	annot.id	annot.tx_id	annot.gene_id	annot.symbol	annot.type	Mature ACs	RPCe11	RPCe12	RPCe14	RPCp0	RPCp3
chr15	74502298	74505252	2955	*	2	10.5335	chr15	74503001	74504000	1000	-	promoter:44655	uc007wfn.1	11838	Arc	mm9_genes_promoters	Amacrine Cells			2
chr15	74502271	74505456	3186	*	UMR	11.1183	chr15	74503001	74504000	1000	-	promoter:44655	uc007wfn.1	11838	Arc	mm9_genes_promoters	Amacrine Cells			UMR
chr15	74502298	74505252	2955	*	2	10.5335	chr15	74503001	74504000	1000	-	promoter:44656	uc007wfo.1	11838	Arc	mm9_genes_promoters	Amacrine Cells			2
chr15	74502271	74505456	3186	*	UMR	11.1183	chr15	74503001	74504000	1000	-	promoter:44656	uc007wfo.1	11838	Arc	mm9_genes_promoters	Amacrine Cells			UMR
chr15	74657543	74677145	19603	*	2	62.9687	chr15	74672571	74673570	1000	-	promoter:51146	uc007wfn.2	11838	Arc	mm10_genes_promoters	Amacrine Cells	2
chr15	74669892	74673884	3993	*	UMR	18.9189	chr15	74672571	74673570	1000	-	promoter:51146	uc007wfn.2	11838	Arc	mm10_genes_promoters	Amacrine Cells	UMR
chr15	74657543	74677145	19603	*	2	59.9469	chr15	74672571	74673570	1000	-	promoter:51146	uc007wfn.2	11838	Arc	mm10_genes_promoters	Amacrine Cells		2
chr15	74672294	74673122	829	*	UMR	28.9474	chr15	74672571	74673570	1000	-	promoter:51146	uc007wfn.2	11838	Arc	mm10_genes_promoters	Amacrine Cells		UMR
chr15	74521187	74707997	186811	*	3	76.3617	chr15	74672571	74673570	1000	-	promoter:51146	uc007wfn.2	11838	Arc	mm10_genes_promoters	Amacrine Cells				3
chr15	74668483	74674240	5758	*	UMR	25.4717	chr15	74672571	74673570	1000	-	promoter:51146	uc007wfn.2	11838	Arc	mm10_genes_promoters	Amacrine Cells				UMR
chr15	74451334	74700185	248852	*	4	78.5412	chr15	74672571	74673570	1000	-	promoter:51146	uc007wfn.2	11838	Arc	mm10_genes_promoters	Amacrine Cells					4
chr15	74673170	74673884	715	*	LMR	32.2581	chr15	74672571	74673570	1000	-	promoter:51146	uc007wfn.2	11838	Arc	mm10_genes_promoters	Amacrine Cells					LMR
chr15	74657543	74677145	19603	*	2	62.9687	chr15	74672571	74673570	1000	-	promoter:51147	uc007wfo.2	11838	Arc	mm10_genes_promoters	Amacrine Cells	2
chr15	74669892	74673884	3993	*	UMR	18.9189	chr15	74672571	74673570	1000	-	promoter:51147	uc007wfo.2	11838	Arc	mm10_genes_promoters	Amacrine Cells	UMR
chr15	74657543	74677145	19603	*	2	59.9469	chr15	74672571	74673570	1000	-	promoter:51147	uc007wfo.2	11838	Arc	mm10_genes_promoters	Amacrine Cells		2
chr15	74672294	74673122	829	*	UMR	28.9474	chr15	74672571	74673570	1000	-	promoter:51147	uc007wfo.2	11838	Arc	mm10_genes_promoters	Amacrine Cells		UMR
chr15	74521187	74707997	186811	*	3	76.3617	chr15	74672571	74673570	1000	-	promoter:51147	uc007wfo.2	11838	Arc	mm10_genes_promoters	Amacrine Cells				3
chr15	74668483	74674240	5758	*	UMR	25.4717	chr15	74672571	74673570	1000	-	promoter:51147	uc007wfo.2	11838	Arc	mm10_genes_promoters	Amacrine Cells				UMR
chr15	74451334	74700185	248852	*	4	78.5412	chr15	74672571	74673570	1000	-	promoter:51147	uc007wfo.2	11838	Arc	mm10_genes_promoters	Amacrine Cells					4
chr15	74673170	74673884	715	*	LMR	32.2581	chr15	74672571	74673570	1000	-	promoter:51147	uc007wfo.2	11838	Arc	mm10_genes_promoters	Amacrine Cells					LMR
chr3	17949298	17959035	9738	*	1	5.49808	chr3	17953325	17954324	1000	+	promoter:7945	uc008orl.2	59058	Bhlhe22	mm9_genes_promoters	Amacrine Cells			1
chr3	17949333	17958977	9645	*	UMR	5.04628	chr3	17953325	17954324	1000	+	promoter:7945	uc008orl.2	59058	Bhlhe22	mm9_genes_promoters	Amacrine Cells			UMR
chr3	18049637	18057715	8079	*	1	18.6231	chr3	18053325	18054324	1000	+	promoter:9003	uc008orl.2	59058	Bhlhe22	mm10_genes_promoters	Amacrine Cells	1
chr3	18048927	18057198	8272	*	UMR	13.7755	chr3	18053325	18054324	1000	+	promoter:9003	uc008orl.2	59058	Bhlhe22	mm10_genes_promoters	Amacrine Cells	UMR
chr3	18049056	18060560	11505	*	1	20.167	chr3	18053325	18054324	1000	+	promoter:9003	uc008orl.2	59058	Bhlhe22	mm10_genes_promoters	Amacrine Cells		1
chr3	18049503	18057213	7711	*	UMR	7.39065	chr3	18053325	18054324	1000	+	promoter:9003	uc008orl.2	59058	Bhlhe22	mm10_genes_promoters	Amacrine Cells		UMR
chr3	18049056	18056473	7418	*	1	16.7327	chr3	18053325	18054324	1000	+	promoter:9003	uc008orl.2	59058	Bhlhe22	mm10_genes_promoters	Amacrine Cells				1
chr3	18049057	18056556	7500	*	UMR	12.1246	chr3	18053325	18054324	1000	+	promoter:9003	uc008orl.2	59058	Bhlhe22	mm10_genes_promoters	Amacrine Cells				UMR
chr3	18048004	18059036	11033	*	2	32.9088	chr3	18053325	18054324	1000	+	promoter:9003	uc008orl.2	59058	Bhlhe22	mm10_genes_promoters	Amacrine Cells					2
chr3	18049335	18056556	7222	*	UMR	15.2231	chr3	18053325	18054324	1000	+	promoter:9003	uc008orl.2	59058	Bhlhe22	mm10_genes_promoters	Amacrine Cells					UMR
chr4	15807933	15809663	1731	*	1	8.88009	chr4	15807411	15808410	1000	+	promoter:10485	uc008sbl.1	12307	Calb1	mm9_genes_promoters	Amacrine Cells			1
chr4	15366515	15807777	441263	*	4	85.47	chr4	15807411	15808410	1000	+	promoter:10485	uc008sbl.1	12307	Calb1	mm9_genes_promoters	Amacrine Cells			4
chr4	15807943	15809767	1825	*	UMR	7.95848	chr4	15807411	15808410	1000	+	promoter:10485	uc008sbl.1	12307	Calb1	mm9_genes_promoters	Amacrine Cells			UMR
chr4	15437026	15880631	443606	*	4	87.09	chr4	15880264	15881263	1000	+	promoter:11941	uc008sbl.1	12307	Calb1	mm10_genes_promoters	Amacrine Cells	4
chr4	15880923	15882620	1698	*	UMR	12.0996	chr4	15880264	15881263	1000	+	promoter:11941	uc008sbl.1	12307	Calb1	mm10_genes_promoters	Amacrine Cells	UMR
chr4	15880841	15882495	1655	*	1	15.7248	chr4	15880264	15881263	1000	+	promoter:11941	uc008sbl.1	12307	Calb1	mm10_genes_promoters	Amacrine Cells		1
chr4	15714006	15880805	166800	*	4	86.1849	chr4	15880264	15881263	1000	+	promoter:11941	uc008sbl.1	12307	Calb1	mm10_genes_promoters	Amacrine Cells		4
chr4	15880939	15882154	1216	*	UMR	5.37849	chr4	15880264	15881263	1000	+	promoter:11941	uc008sbl.1	12307	Calb1	mm10_genes_promoters	Amacrine Cells		UMR
chr4	15880787	15882142	1356	*	1	7.23738	chr4	15880264	15881263	1000	+	promoter:11941	uc008sbl.1	12307	Calb1	mm10_genes_promoters	Amacrine Cells				1
chr4	15716355	15880631	164277	*	4	81.1343	chr4	15880264	15881263	1000	+	promoter:11941	uc008sbl.1	12307	Calb1	mm10_genes_promoters	Amacrine Cells				4
chr4	15880797	15882620	1824	*	UMR	7.26979	chr4	15880264	15881263	1000	+	promoter:11941	uc008sbl.1	12307	Calb1	mm10_genes_promoters	Amacrine Cells				UMR
chr4	15880787	15881704	918	*	1	6.50545	chr4	15880264	15881263	1000	+	promoter:11941	uc008sbl.1	12307	Calb1	mm10_genes_promoters	Amacrine Cells					1
chr4	15716354	15880631	164278	*	4	79.7907	chr4	15880264	15881263	1000	+	promoter:11941	uc008sbl.1	12307	Calb1	mm10_genes_promoters	Amacrine Cells					4
chr4	15880710	15882850	2141	*	UMR	10.9453	chr4	15880264	15881263	1000	+	promoter:11941	uc008sbl.1	12307	Calb1	mm10_genes_promoters	Amacrine Cells					UMR
chr8	112691496	112693183	1688	*	2	10.2664	chr8	112692107	112693106	1000	-	promoter:27033	uc009nkn.1	12308	Calb2	mm9_genes_promoters	Amacrine Cells			2
chr8	112691511	112693131	1621	*	UMR	8.18916	chr8	112692107	112693106	1000	-	promoter:27033	uc009nkn.1	12308	Calb2	mm9_genes_promoters	Amacrine Cells			UMR
chr8	112691496	112693183	1688	*	2	10.2664	chr8	112692107	112693106	1000	-	promoter:27034	uc009nko.1	12308	Calb2	mm9_genes_promoters	Amacrine Cells			2
chr8	112691511	112693131	1621	*	UMR	8.18916	chr8	112692107	112693106	1000	-	promoter:27034	uc009nko.1	12308	Calb2	mm9_genes_promoters	Amacrine Cells			UMR
chr8	110036950	110266159	229210	*	4	86.7646	chr8	110168207	110169206	1000	-	promoter:30775	uc009nkn.1	12308	Calb2	mm10_genes_promoters	Amacrine Cells	4
chr8	110034759	110182708	147950	*	4	86.0581	chr8	110168207	110169206	1000	-	promoter:30775	uc009nkn.1	12308	Calb2	mm10_genes_promoters	Amacrine Cells		4
chr8	110167393	110168504	1112	*	UMR	36.9231	chr8	110168207	110169206	1000	-	promoter:30775	uc009nkn.1	12308	Calb2	mm10_genes_promoters	Amacrine Cells		UMR
chr8	110008708	110182268	173561	*	4	81.0554	chr8	110168207	110169206	1000	-	promoter:30775	uc009nkn.1	12308	Calb2	mm10_genes_promoters	Amacrine Cells				4
chr8	110034759	110265454	230696	*	4	81.0698	chr8	110168207	110169206	1000	-	promoter:30775	uc009nkn.1	12308	Calb2	mm10_genes_promoters	Amacrine Cells					4
chr8	110167611	110169504	1894	*	UMR	25.7143	chr8	110168207	110169206	1000	-	promoter:30775	uc009nkn.1	12308	Calb2	mm10_genes_promoters	Amacrine Cells					UMR
chr8	110036950	110266159	229210	*	4	86.7646	chr8	110168207	110169206	1000	-	promoter:30776	uc009nko.1	12308	Calb2	mm10_genes_promoters	Amacrine Cells	4
chr8	110034759	110182708	147950	*	4	86.0581	chr8	110168207	110169206	1000	-	promoter:30776	uc009nko.1	12308	Calb2	mm10_genes_promoters	Amacrine Cells		4
chr8	110167393	110168504	1112	*	UMR	36.9231	chr8	110168207	110169206	1000	-	promoter:30776	uc009nko.1	12308	Calb2	mm10_genes_promoters	Amacrine Cells		UMR
chr8	110008708	110182268	173561	*	4	81.0554	chr8	110168207	110169206	1000	-	promoter:30776	uc009nko.1	12308	Calb2	mm10_genes_promoters	Amacrine Cells				4
chr8	110034759	110265454	230696	*	4	81.0698	chr8	110168207	110169206	1000	-	promoter:30776	uc009nko.1	12308	Calb2	mm10_genes_promoters	Amacrine Cells					4
chr8	110167611	110169504	1894	*	UMR	25.7143	chr8	110168207	110169206	1000	-	promoter:30776	uc009nko.1	12308	Calb2	mm10_genes_promoters	Amacrine Cells					UMR
chr7	150645980	150647014	1035	*	2	31.1419	chr7	150646956	150647955	1000	-	promoter:24636	uc009kpd.2	12577	Cdkn1c	mm9_genes_promoters	Amacrine Cells			2
chr7	150647032	150647114	83	*	2	39.4608	chr7	150646956	150647955	1000	-	promoter:24636	uc009kpd.2	12577	Cdkn1c	mm9_genes_promoters	Amacrine Cells			2
chr7	150647118	150647543	426	*	2	36.2229	chr7	150646956	150647955	1000	-	promoter:24636	uc009kpd.2	12577	Cdkn1c	mm9_genes_promoters	Amacrine Cells			2
chr7	150647642	150649718	2077	*	3	69.0359	chr7	150646956	150647955	1000	-	promoter:24636	uc009kpd.2	12577	Cdkn1c	mm9_genes_promoters	Amacrine Cells			3
chr7	150646177	150647086	910	*	UMR	27.1152	chr7	150646956	150647955	1000	-	promoter:24636	uc009kpd.2	12577	Cdkn1c	mm9_genes_promoters	Amacrine Cells			UMR
chr7	150647146	150647522	377	*	UMR	19.8529	chr7	150646956	150647955	1000	-	promoter:24636	uc009kpd.2	12577	Cdkn1c	mm9_genes_promoters	Amacrine Cells			UMR
chr7	150645980	150647014	1035	*	2	31.1419	chr7	150646956	150647955	1000	-	promoter:24637	uc009kpe.2	12577	Cdkn1c	mm9_genes_promoters	Amacrine Cells			2
chr7	150647032	150647114	83	*	2	39.4608	chr7	150646956	150647955	1000	-	promoter:24637	uc009kpe.2	12577	Cdkn1c	mm9_genes_promoters	Amacrine Cells			2
chr7	150647118	150647543	426	*	2	36.2229	chr7	150646956	150647955	1000	-	promoter:24637	uc009kpe.2	12577	Cdkn1c	mm9_genes_promoters	Amacrine Cells			2
chr7	150647642	150649718	2077	*	3	69.0359	chr7	150646956	150647955	1000	-	promoter:24637	uc009kpe.2	12577	Cdkn1c	mm9_genes_promoters	Amacrine Cells			3
chr7	150646177	150647086	910	*	UMR	27.1152	chr7	150646956	150647955	1000	-	promoter:24637	uc009kpe.2	12577	Cdkn1c	mm9_genes_promoters	Amacrine Cells			UMR
chr7	150647146	150647522	377	*	UMR	19.8529	chr7	150646956	150647955	1000	-	promoter:24637	uc009kpe.2	12577	Cdkn1c	mm9_genes_promoters	Amacrine Cells			UMR
chr7	150645980	150647014	1035	*	2	31.1419	chr7	150646956	150647955	1000	-	promoter:24638	uc009kpf.2	12577	Cdkn1c	mm9_genes_promoters	Amacrine Cells			2
chr7	150647032	150647114	83	*	2	39.4608	chr7	150646956	150647955	1000	-	promoter:24638	uc009kpf.2	12577	Cdkn1c	mm9_genes_promoters	Amacrine Cells			2
chr7	150647118	150647543	426	*	2	36.2229	chr7	150646956	150647955	1000	-	promoter:24638	uc009kpf.2	12577	Cdkn1c	mm9_genes_promoters	Amacrine Cells			2
chr7	150647642	150649718	2077	*	3	69.0359	chr7	150646956	150647955	1000	-	promoter:24638	uc009kpf.2	12577	Cdkn1c	mm9_genes_promoters	Amacrine Cells			3
chr7	150646177	150647086	910	*	UMR	27.1152	chr7	150646956	150647955	1000	-	promoter:24638	uc009kpf.2	12577	Cdkn1c	mm9_genes_promoters	Amacrine Cells			UMR
chr7	150647146	150647522	377	*	UMR	19.8529	chr7	150646956	150647955	1000	-	promoter:24638	uc009kpf.2	12577	Cdkn1c	mm9_genes_promoters	Amacrine Cells			UMR
chr7	143447725	143478327	30603	*	3	83.9746	chr7	143461051	143462050	1000	-	promoter:28085	uc009kpd.2	12577	Cdkn1c	mm10_genes_promoters	Amacrine Cells	3
chr7	143447507	143478327	30821	*	4	84.7321	chr7	143461051	143462050	1000	-	promoter:28085	uc009kpd.2	12577	Cdkn1c	mm10_genes_promoters	Amacrine Cells		4
chr7	143448188	143482110	33923	*	3	76.0892	chr7	143461051	143462050	1000	-	promoter:28085	uc009kpd.2	12577	Cdkn1c	mm10_genes_promoters	Amacrine Cells				3
chr7	143368740	143647737	278998	*	4	82.7097	chr7	143461051	143462050	1000	-	promoter:28085	uc009kpd.2	12577	Cdkn1c	mm10_genes_promoters	Amacrine Cells					4
chr7	143447725	143478327	30603	*	3	83.9746	chr7	143461051	143462050	1000	-	promoter:28086	uc009kpe.2	12577	Cdkn1c	mm10_genes_promoters	Amacrine Cells	3
chr7	143447507	143478327	30821	*	4	84.7321	chr7	143461051	143462050	1000	-	promoter:28086	uc009kpe.2	12577	Cdkn1c	mm10_genes_promoters	Amacrine Cells		4
chr7	143448188	143482110	33923	*	3	76.0892	chr7	143461051	143462050	1000	-	promoter:28086	uc009kpe.2	12577	Cdkn1c	mm10_genes_promoters	Amacrine Cells				3
chr7	143368740	143647737	278998	*	4	82.7097	chr7	143461051	143462050	1000	-	promoter:28086	uc009kpe.2	12577	Cdkn1c	mm10_genes_promoters	Amacrine Cells					4
chr7	143447725	143478327	30603	*	3	83.9746	chr7	143461051	143462050	1000	-	promoter:28087	uc009kpf.3	12577	Cdkn1c	mm10_genes_promoters	Amacrine Cells	3
chr7	143447507	143478327	30821	*	4	84.7321	chr7	143461051	143462050	1000	-	promoter:28087	uc009kpf.3	12577	Cdkn1c	mm10_genes_promoters	Amacrine Cells		4
chr7	143448188	143482110	33923	*	3	76.0892	chr7	143461051	143462050	1000	-	promoter:28087	uc009kpf.3	12577	Cdkn1c	mm10_genes_promoters	Amacrine Cells				3
chr7	143368740	143647737	278998	*	4	82.7097	chr7	143461051	143462050	1000	-	promoter:28087	uc009kpf.3	12577	Cdkn1c	mm10_genes_promoters	Amacrine Cells					4
chr14	33273015	33279659	6645	*	1	5.0871	chr14	33279096	33280095	1000	-	promoter:42504	uc007syv.1	12647	Chat	mm9_genes_promoters	Amacrine Cells			1
chr14	33279693	33294571	14879	*	3	75.3031	chr14	33279096	33280095	1000	-	promoter:42504	uc007syv.1	12647	Chat	mm9_genes_promoters	Amacrine Cells			3
chr14	33273083	33279490	6408	*	UMR	3.93862	chr14	33279096	33280095	1000	-	promoter:42504	uc007syv.1	12647	Chat	mm9_genes_promoters	Amacrine Cells			UMR
chr14	33273015	33279659	6645	*	1	5.0871	chr14	33274127	33275126	1000	-	promoter:42505	uc007syw.1	12647	Chat	mm9_genes_promoters	Amacrine Cells			1
chr14	33273083	33279490	6408	*	UMR	3.93862	chr14	33274127	33275126	1000	-	promoter:42505	uc007syw.1	12647	Chat	mm9_genes_promoters	Amacrine Cells			UMR
chr14	33273015	33279659	6645	*	1	5.0871	chr14	33279096	33280095	1000	-	promoter:42506	uc011zil.1	12647	Chat	mm9_genes_promoters	Amacrine Cells			1
chr14	33279693	33294571	14879	*	3	75.3031	chr14	33279096	33280095	1000	-	promoter:42506	uc011zil.1	12647	Chat	mm9_genes_promoters	Amacrine Cells			3
chr14	33273083	33279490	6408	*	UMR	3.93862	chr14	33279096	33280095	1000	-	promoter:42506	uc011zil.1	12647	Chat	mm9_genes_promoters	Amacrine Cells			UMR
chr14	33273015	33279659	6645	*	1	5.0871	chr14	33274100	33275099	1000	-	promoter:42507	uc007syx.1	12647	Chat	mm9_genes_promoters	Amacrine Cells			1
chr14	33273083	33279490	6408	*	UMR	3.93862	chr14	33274100	33275099	1000	-	promoter:42507	uc007syx.1	12647	Chat	mm9_genes_promoters	Amacrine Cells			UMR
chr14	33273015	33279659	6645	*	1	5.0871	chr14	33275229	33276228	1000	-	promoter:42508	uc007syy.1	12647	Chat	mm9_genes_promoters	Amacrine Cells			1
chr14	33273083	33279490	6408	*	UMR	3.93862	chr14	33275229	33276228	1000	-	promoter:42508	uc007syy.1	12647	Chat	mm9_genes_promoters	Amacrine Cells			UMR
chr14	33273015	33279659	6645	*	1	5.0871	chr14	33275229	33276228	1000	-	promoter:42509	uc011zim.1	12647	Chat	mm9_genes_promoters	Amacrine Cells			1
chr14	33273083	33279490	6408	*	UMR	3.93862	chr14	33275229	33276228	1000	-	promoter:42509	uc011zim.1	12647	Chat	mm9_genes_promoters	Amacrine Cells			UMR
chr14	33273015	33279659	6645	*	1	5.0871	chr14	33279144	33280143	1000	-	promoter:42510	uc007syz.1	12647	Chat	mm9_genes_promoters	Amacrine Cells			1
chr14	33279693	33294571	14879	*	3	75.3031	chr14	33279144	33280143	1000	-	promoter:42510	uc007syz.1	12647	Chat	mm9_genes_promoters	Amacrine Cells			3
chr14	33273083	33279490	6408	*	UMR	3.93862	chr14	33279144	33280143	1000	-	promoter:42510	uc007syz.1	12647	Chat	mm9_genes_promoters	Amacrine Cells			UMR
chr14	33273015	33279659	6645	*	1	5.0871	chr14	33279144	33280143	1000	-	promoter:42511	uc007sza.1	12647	Chat	mm9_genes_promoters	Amacrine Cells			1
chr14	33279693	33294571	14879	*	3	75.3031	chr14	33279144	33280143	1000	-	promoter:42511	uc007sza.1	12647	Chat	mm9_genes_promoters	Amacrine Cells			3
chr14	33273083	33279490	6408	*	UMR	3.93862	chr14	33279144	33280143	1000	-	promoter:42511	uc007sza.1	12647	Chat	mm9_genes_promoters	Amacrine Cells			UMR
chr14	32454471	32470281	15811	*	2	65.0403	chr14	32465910	32466909	1000	-	promoter:48633	uc007syv.1	12647	Chat	mm10_genes_promoters	Amacrine Cells	2
chr14	32458943	32466352	7410	*	UMR	6.66667	chr14	32465910	32466909	1000	-	promoter:48633	uc007syv.1	12647	Chat	mm10_genes_promoters	Amacrine Cells	UMR
chr14	32458445	32466869	8425	*	1	14.0687	chr14	32465910	32466909	1000	-	promoter:48633	uc007syv.1	12647	Chat	mm10_genes_promoters	Amacrine Cells		1
chr14	32459662	32466266	6605	*	UMR	7.47253	chr14	32465910	32466909	1000	-	promoter:48633	uc007syv.1	12647	Chat	mm10_genes_promoters	Amacrine Cells		UMR
chr14	32447064	32492048	44985	*	3	74.9334	chr14	32465910	32466909	1000	-	promoter:48633	uc007syv.1	12647	Chat	mm10_genes_promoters	Amacrine Cells				3
chr14	32459897	32466896	7000	*	UMR	3.87597	chr14	32465910	32466909	1000	-	promoter:48633	uc007syv.1	12647	Chat	mm10_genes_promoters	Amacrine Cells				UMR
chr14	32445714	32481583	35870	*	4	79.305	chr14	32465910	32466909	1000	-	promoter:48633	uc007syv.1	12647	Chat	mm10_genes_promoters	Amacrine Cells					4
chr14	32459897	32466014	6118	*	UMR	9.375	chr14	32465910	32466909	1000	-	promoter:48633	uc007syv.1	12647	Chat	mm10_genes_promoters	Amacrine Cells					UMR
chr14	32454471	32470281	15811	*	2	65.0403	chr14	32460941	32461940	1000	-	promoter:48634	uc007syw.1	12647	Chat	mm10_genes_promoters	Amacrine Cells	2
chr14	32458943	32466352	7410	*	UMR	6.66667	chr14	32460941	32461940	1000	-	promoter:48634	uc007syw.1	12647	Chat	mm10_genes_promoters	Amacrine Cells	UMR
chr14	32458445	32466869	8425	*	1	14.0687	chr14	32460941	32461940	1000	-	promoter:48634	uc007syw.1	12647	Chat	mm10_genes_promoters	Amacrine Cells		1
chr14	32459662	32466266	6605	*	UMR	7.47253	chr14	32460941	32461940	1000	-	promoter:48634	uc007syw.1	12647	Chat	mm10_genes_promoters	Amacrine Cells		UMR
chr14	32447064	32492048	44985	*	3	74.9334	chr14	32460941	32461940	1000	-	promoter:48634	uc007syw.1	12647	Chat	mm10_genes_promoters	Amacrine Cells				3
chr14	32459897	32466896	7000	*	UMR	3.87597	chr14	32460941	32461940	1000	-	promoter:48634	uc007syw.1	12647	Chat	mm10_genes_promoters	Amacrine Cells				UMR
chr14	32445714	32481583	35870	*	4	79.305	chr14	32460941	32461940	1000	-	promoter:48634	uc007syw.1	12647	Chat	mm10_genes_promoters	Amacrine Cells					4
chr14	32459897	32466014	6118	*	UMR	9.375	chr14	32460941	32461940	1000	-	promoter:48634	uc007syw.1	12647	Chat	mm10_genes_promoters	Amacrine Cells					UMR
chr14	32454471	32470281	15811	*	2	65.0403	chr14	32465910	32466909	1000	-	promoter:48635	uc011zil.1	12647	Chat	mm10_genes_promoters	Amacrine Cells	2
chr14	32458943	32466352	7410	*	UMR	6.66667	chr14	32465910	32466909	1000	-	promoter:48635	uc011zil.1	12647	Chat	mm10_genes_promoters	Amacrine Cells	UMR
chr14	32458445	32466869	8425	*	1	14.0687	chr14	32465910	32466909	1000	-	promoter:48635	uc011zil.1	12647	Chat	mm10_genes_promoters	Amacrine Cells		1
chr14	32459662	32466266	6605	*	UMR	7.47253	chr14	32465910	32466909	1000	-	promoter:48635	uc011zil.1	12647	Chat	mm10_genes_promoters	Amacrine Cells		UMR
chr14	32447064	32492048	44985	*	3	74.9334	chr14	32465910	32466909	1000	-	promoter:48635	uc011zil.1	12647	Chat	mm10_genes_promoters	Amacrine Cells				3
chr14	32459897	32466896	7000	*	UMR	3.87597	chr14	32465910	32466909	1000	-	promoter:48635	uc011zil.1	12647	Chat	mm10_genes_promoters	Amacrine Cells				UMR
chr14	32445714	32481583	35870	*	4	79.305	chr14	32465910	32466909	1000	-	promoter:48635	uc011zil.1	12647	Chat	mm10_genes_promoters	Amacrine Cells					4
chr14	32459897	32466014	6118	*	UMR	9.375	chr14	32465910	32466909	1000	-	promoter:48635	uc011zil.1	12647	Chat	mm10_genes_promoters	Amacrine Cells					UMR
chr14	32454471	32470281	15811	*	2	65.0403	chr14	32460914	32461913	1000	-	promoter:48636	uc007syx.1	12647	Chat	mm10_genes_promoters	Amacrine Cells	2
chr14	32458943	32466352	7410	*	UMR	6.66667	chr14	32460914	32461913	1000	-	promoter:48636	uc007syx.1	12647	Chat	mm10_genes_promoters	Amacrine Cells	UMR
chr14	32458445	32466869	8425	*	1	14.0687	chr14	32460914	32461913	1000	-	promoter:48636	uc007syx.1	12647	Chat	mm10_genes_promoters	Amacrine Cells		1
chr14	32459662	32466266	6605	*	UMR	7.47253	chr14	32460914	32461913	1000	-	promoter:48636	uc007syx.1	12647	Chat	mm10_genes_promoters	Amacrine Cells		UMR
chr14	32447064	32492048	44985	*	3	74.9334	chr14	32460914	32461913	1000	-	promoter:48636	uc007syx.1	12647	Chat	mm10_genes_promoters	Amacrine Cells				3
chr14	32459897	32466896	7000	*	UMR	3.87597	chr14	32460914	32461913	1000	-	promoter:48636	uc007syx.1	12647	Chat	mm10_genes_promoters	Amacrine Cells				UMR
chr14	32445714	32481583	35870	*	4	79.305	chr14	32460914	32461913	1000	-	promoter:48636	uc007syx.1	12647	Chat	mm10_genes_promoters	Amacrine Cells					4
chr14	32459897	32466014	6118	*	UMR	9.375	chr14	32460914	32461913	1000	-	promoter:48636	uc007syx.1	12647	Chat	mm10_genes_promoters	Amacrine Cells					UMR
chr14	32454471	32470281	15811	*	2	65.0403	chr14	32462043	32463042	1000	-	promoter:48637	uc007syy.1	12647	Chat	mm10_genes_promoters	Amacrine Cells	2
chr14	32458943	32466352	7410	*	UMR	6.66667	chr14	32462043	32463042	1000	-	promoter:48637	uc007syy.1	12647	Chat	mm10_genes_promoters	Amacrine Cells	UMR
chr14	32458445	32466869	8425	*	1	14.0687	chr14	32462043	32463042	1000	-	promoter:48637	uc007syy.1	12647	Chat	mm10_genes_promoters	Amacrine Cells		1
chr14	32459662	32466266	6605	*	UMR	7.47253	chr14	32462043	32463042	1000	-	promoter:48637	uc007syy.1	12647	Chat	mm10_genes_promoters	Amacrine Cells		UMR
chr14	32447064	32492048	44985	*	3	74.9334	chr14	32462043	32463042	1000	-	promoter:48637	uc007syy.1	12647	Chat	mm10_genes_promoters	Amacrine Cells				3
chr14	32459897	32466896	7000	*	UMR	3.87597	chr14	32462043	32463042	1000	-	promoter:48637	uc007syy.1	12647	Chat	mm10_genes_promoters	Amacrine Cells				UMR
chr14	32445714	32481583	35870	*	4	79.305	chr14	32462043	32463042	1000	-	promoter:48637	uc007syy.1	12647	Chat	mm10_genes_promoters	Amacrine Cells					4
chr14	32459897	32466014	6118	*	UMR	9.375	chr14	32462043	32463042	1000	-	promoter:48637	uc007syy.1	12647	Chat	mm10_genes_promoters	Amacrine Cells					UMR
chr14	32454471	32470281	15811	*	2	65.0403	chr14	32462043	32463042	1000	-	promoter:48638	uc011zim.1	12647	Chat	mm10_genes_promoters	Amacrine Cells	2
chr14	32458943	32466352	7410	*	UMR	6.66667	chr14	32462043	32463042	1000	-	promoter:48638	uc011zim.1	12647	Chat	mm10_genes_promoters	Amacrine Cells	UMR
chr14	32458445	32466869	8425	*	1	14.0687	chr14	32462043	32463042	1000	-	promoter:48638	uc011zim.1	12647	Chat	mm10_genes_promoters	Amacrine Cells		1
chr14	32459662	32466266	6605	*	UMR	7.47253	chr14	32462043	32463042	1000	-	promoter:48638	uc011zim.1	12647	Chat	mm10_genes_promoters	Amacrine Cells		UMR
chr14	32447064	32492048	44985	*	3	74.9334	chr14	32462043	32463042	1000	-	promoter:48638	uc011zim.1	12647	Chat	mm10_genes_promoters	Amacrine Cells				3
chr14	32459897	32466896	7000	*	UMR	3.87597	chr14	32462043	32463042	1000	-	promoter:48638	uc011zim.1	12647	Chat	mm10_genes_promoters	Amacrine Cells				UMR
chr14	32445714	32481583	35870	*	4	79.305	chr14	32462043	32463042	1000	-	promoter:48638	uc011zim.1	12647	Chat	mm10_genes_promoters	Amacrine Cells					4
chr14	32459897	32466014	6118	*	UMR	9.375	chr14	32462043	32463042	1000	-	promoter:48638	uc011zim.1	12647	Chat	mm10_genes_promoters	Amacrine Cells					UMR
chr14	32454471	32470281	15811	*	2	65.0403	chr14	32465958	32466957	1000	-	promoter:48639	uc007syz.1	12647	Chat	mm10_genes_promoters	Amacrine Cells	2
chr14	32458943	32466352	7410	*	UMR	6.66667	chr14	32465958	32466957	1000	-	promoter:48639	uc007syz.1	12647	Chat	mm10_genes_promoters	Amacrine Cells	UMR
chr14	32458445	32466869	8425	*	1	14.0687	chr14	32465958	32466957	1000	-	promoter:48639	uc007syz.1	12647	Chat	mm10_genes_promoters	Amacrine Cells		1
chr14	32466922	32480602	13681	*	4	84.2688	chr14	32465958	32466957	1000	-	promoter:48639	uc007syz.1	12647	Chat	mm10_genes_promoters	Amacrine Cells		4
chr14	32459662	32466266	6605	*	UMR	7.47253	chr14	32465958	32466957	1000	-	promoter:48639	uc007syz.1	12647	Chat	mm10_genes_promoters	Amacrine Cells		UMR
chr14	32447064	32492048	44985	*	3	74.9334	chr14	32465958	32466957	1000	-	promoter:48639	uc007syz.1	12647	Chat	mm10_genes_promoters	Amacrine Cells				3
chr14	32459897	32466896	7000	*	UMR	3.87597	chr14	32465958	32466957	1000	-	promoter:48639	uc007syz.1	12647	Chat	mm10_genes_promoters	Amacrine Cells				UMR
chr14	32445714	32481583	35870	*	4	79.305	chr14	32465958	32466957	1000	-	promoter:48639	uc007syz.1	12647	Chat	mm10_genes_promoters	Amacrine Cells					4
chr14	32459897	32466014	6118	*	UMR	9.375	chr14	32465958	32466957	1000	-	promoter:48639	uc007syz.1	12647	Chat	mm10_genes_promoters	Amacrine Cells					UMR
chr14	32454471	32470281	15811	*	2	65.0403	chr14	32465958	32466957	1000	-	promoter:48640	uc007sza.1	12647	Chat	mm10_genes_promoters	Amacrine Cells	2
chr14	32458943	32466352	7410	*	UMR	6.66667	chr14	32465958	32466957	1000	-	promoter:48640	uc007sza.1	12647	Chat	mm10_genes_promoters	Amacrine Cells	UMR
chr14	32458445	32466869	8425	*	1	14.0687	chr14	32465958	32466957	1000	-	promoter:48640	uc007sza.1	12647	Chat	mm10_genes_promoters	Amacrine Cells		1
chr14	32466922	32480602	13681	*	4	84.2688	chr14	32465958	32466957	1000	-	promoter:48640	uc007sza.1	12647	Chat	mm10_genes_promoters	Amacrine Cells		4
chr14	32459662	32466266	6605	*	UMR	7.47253	chr14	32465958	32466957	1000	-	promoter:48640	uc007sza.1	12647	Chat	mm10_genes_promoters	Amacrine Cells		UMR
chr14	32447064	32492048	44985	*	3	74.9334	chr14	32465958	32466957	1000	-	promoter:48640	uc007sza.1	12647	Chat	mm10_genes_promoters	Amacrine Cells				3
chr14	32459897	32466896	7000	*	UMR	3.87597	chr14	32465958	32466957	1000	-	promoter:48640	uc007sza.1	12647	Chat	mm10_genes_promoters	Amacrine Cells				UMR
chr14	32445714	32481583	35870	*	4	79.305	chr14	32465958	32466957	1000	-	promoter:48640	uc007sza.1	12647	Chat	mm10_genes_promoters	Amacrine Cells					4
chr14	32459897	32466014	6118	*	UMR	9.375	chr14	32465958	32466957	1000	-	promoter:48640	uc007sza.1	12647	Chat	mm10_genes_promoters	Amacrine Cells					UMR
chr4	103291661	103294554	2894	*	1	5.5968	chr4	103291270	103292269	1000	+	promoter:11105	uc008txu.1	13131	Dab1	mm9_genes_promoters	Amacrine Cells			1
chr4	103228005	103291468	63464	*	4	86.294	chr4	103291270	103292269	1000	+	promoter:11105	uc008txu.1	13131	Dab1	mm9_genes_promoters	Amacrine Cells			4
chr4	103291682	103294889	3208	*	UMR	5.11136	chr4	103291270	103292269	1000	+	promoter:11105	uc008txu.1	13131	Dab1	mm9_genes_promoters	Amacrine Cells			UMR
chr4	104038432	104042986	4555	*	1	3.03484	chr4	104039165	104040164	1000	+	promoter:11106	uc008txv.1	13131	Dab1	mm9_genes_promoters	Amacrine Cells			1
chr4	104038483	104042642	4160	*	UMR	1.69977	chr4	104039165	104040164	1000	+	promoter:11106	uc008txv.1	13131	Dab1	mm9_genes_promoters	Amacrine Cells			UMR
chr4	104038432	104042986	4555	*	1	3.03484	chr4	104039165	104040164	1000	+	promoter:11107	uc008txw.1	13131	Dab1	mm9_genes_promoters	Amacrine Cells			1
chr4	104038483	104042642	4160	*	UMR	1.69977	chr4	104039165	104040164	1000	+	promoter:11107	uc008txw.1	13131	Dab1	mm9_genes_promoters	Amacrine Cells			UMR
chr4	104038432	104042986	4555	*	1	3.03484	chr4	104039165	104040164	1000	+	promoter:11108	uc012dhu.1	13131	Dab1	mm9_genes_promoters	Amacrine Cells			1
chr4	104038483	104042642	4160	*	UMR	1.69977	chr4	104039165	104040164	1000	+	promoter:11108	uc012dhu.1	13131	Dab1	mm9_genes_promoters	Amacrine Cells			UMR
chr4	104359275	104391687	32413	*	4	84.374	chr4	104385227	104386226	1000	+	promoter:11109	uc008txx.1	13131	Dab1	mm9_genes_promoters	Amacrine Cells			4
chr4	103392471	103926424	533954	*	4	86.5576	chr4	103618665	103619664	1000	+	promoter:12672	uc008txu.1	13131	Dab1	mm10_genes_promoters	Amacrine Cells	4
chr4	103618657	103622220	3564	*	2	52.4843	chr4	103618665	103619664	1000	+	promoter:12672	uc008txu.1	13131	Dab1	mm10_genes_promoters	Amacrine Cells		2
chr4	103619057	103622084	3028	*	UMR	11.4286	chr4	103618665	103619664	1000	+	promoter:12672	uc008txu.1	13131	Dab1	mm10_genes_promoters	Amacrine Cells		UMR
chr4	103462947	103699208	236262	*	4	82.6823	chr4	103618665	103619664	1000	+	promoter:12672	uc008txu.1	13131	Dab1	mm10_genes_promoters	Amacrine Cells				4
chr4	103619451	103622284	2834	*	UMR	9.35673	chr4	103618665	103619664	1000	+	promoter:12672	uc008txu.1	13131	Dab1	mm10_genes_promoters	Amacrine Cells				UMR
chr4	103392354	103931677	539324	*	4	80.7387	chr4	103618665	103619664	1000	+	promoter:12672	uc008txu.1	13131	Dab1	mm10_genes_promoters	Amacrine Cells					4
chr4	103619591	103621150	1560	*	UMR	7.29167	chr4	103618665	103619664	1000	+	promoter:12672	uc008txu.1	13131	Dab1	mm10_genes_promoters	Amacrine Cells					UMR
chr4	104366022	104373093	7072	*	2	41.9318	chr4	104366538	104367537	1000	+	promoter:12673	uc008txv.2	13131	Dab1	mm10_genes_promoters	Amacrine Cells	2
chr4	104366075	104370235	4161	*	UMR	10.5263	chr4	104366538	104367537	1000	+	promoter:12673	uc008txv.2	13131	Dab1	mm10_genes_promoters	Amacrine Cells	UMR
chr4	104365929	104370088	4160	*	1	7.90574	chr4	104366538	104367537	1000	+	promoter:12673	uc008txv.2	13131	Dab1	mm10_genes_promoters	Amacrine Cells		1
chr4	104365829	104370088	4260	*	UMR	6.56109	chr4	104366538	104367537	1000	+	promoter:12673	uc008txv.2	13131	Dab1	mm10_genes_promoters	Amacrine Cells		UMR
chr4	104365929	104370087	4159	*	1	18.9736	chr4	104366538	104367537	1000	+	promoter:12673	uc008txv.2	13131	Dab1	mm10_genes_promoters	Amacrine Cells				1
chr4	104365879	104369982	4104	*	UMR	6.65499	chr4	104366538	104367537	1000	+	promoter:12673	uc008txv.2	13131	Dab1	mm10_genes_promoters	Amacrine Cells				UMR
chr4	104365879	104369982	4104	*	UMR	7.84314	chr4	104366538	104367537	1000	+	promoter:12673	uc008txv.2	13131	Dab1	mm10_genes_promoters	Amacrine Cells					UMR
chr4	104366022	104373093	7072	*	2	41.9318	chr4	104366538	104367537	1000	+	promoter:12674	uc008txw.2	13131	Dab1	mm10_genes_promoters	Amacrine Cells	2
chr4	104366075	104370235	4161	*	UMR	10.5263	chr4	104366538	104367537	1000	+	promoter:12674	uc008txw.2	13131	Dab1	mm10_genes_promoters	Amacrine Cells	UMR
chr4	104365929	104370088	4160	*	1	7.90574	chr4	104366538	104367537	1000	+	promoter:12674	uc008txw.2	13131	Dab1	mm10_genes_promoters	Amacrine Cells		1
chr4	104365829	104370088	4260	*	UMR	6.56109	chr4	104366538	104367537	1000	+	promoter:12674	uc008txw.2	13131	Dab1	mm10_genes_promoters	Amacrine Cells		UMR
chr4	104365929	104370087	4159	*	1	18.9736	chr4	104366538	104367537	1000	+	promoter:12674	uc008txw.2	13131	Dab1	mm10_genes_promoters	Amacrine Cells				1
chr4	104365879	104369982	4104	*	UMR	6.65499	chr4	104366538	104367537	1000	+	promoter:12674	uc008txw.2	13131	Dab1	mm10_genes_promoters	Amacrine Cells				UMR
chr4	104365879	104369982	4104	*	UMR	7.84314	chr4	104366538	104367537	1000	+	promoter:12674	uc008txw.2	13131	Dab1	mm10_genes_promoters	Amacrine Cells					UMR
chr4	104366022	104373093	7072	*	2	41.9318	chr4	104366538	104367537	1000	+	promoter:12675	uc012dhu.2	13131	Dab1	mm10_genes_promoters	Amacrine Cells	2
chr4	104366075	104370235	4161	*	UMR	10.5263	chr4	104366538	104367537	1000	+	promoter:12675	uc012dhu.2	13131	Dab1	mm10_genes_promoters	Amacrine Cells	UMR
chr4	104365929	104370088	4160	*	1	7.90574	chr4	104366538	104367537	1000	+	promoter:12675	uc012dhu.2	13131	Dab1	mm10_genes_promoters	Amacrine Cells		1
chr4	104365829	104370088	4260	*	UMR	6.56109	chr4	104366538	104367537	1000	+	promoter:12675	uc012dhu.2	13131	Dab1	mm10_genes_promoters	Amacrine Cells		UMR
chr4	104365929	104370087	4159	*	1	18.9736	chr4	104366538	104367537	1000	+	promoter:12675	uc012dhu.2	13131	Dab1	mm10_genes_promoters	Amacrine Cells				1
chr4	104365879	104369982	4104	*	UMR	6.65499	chr4	104366538	104367537	1000	+	promoter:12675	uc012dhu.2	13131	Dab1	mm10_genes_promoters	Amacrine Cells				UMR
chr4	104365879	104369982	4104	*	UMR	7.84314	chr4	104366538	104367537	1000	+	promoter:12675	uc012dhu.2	13131	Dab1	mm10_genes_promoters	Amacrine Cells					UMR
chr11	11720469	11725486	5018	*	2	14.4648	chr11	11722925	11723924	1000	-	promoter:35297	uc007iav.2	13195	Ddc	mm9_genes_promoters	Amacrine Cells			2
chr11	11721367	11725528	4162	*	UMR	8.4276	chr11	11722925	11723924	1000	-	promoter:35297	uc007iav.2	13195	Ddc	mm9_genes_promoters	Amacrine Cells			UMR
chr11	11787025	11840803	53779	*	4	84.1455	chr11	11790412	11791411	1000	-	promoter:35298	uc007iaw.2	13195	Ddc	mm9_genes_promoters	Amacrine Cells			4
chr11	11790265	11790479	215	*	LMR	41.1765	chr11	11790412	11791411	1000	-	promoter:35298	uc007iaw.2	13195	Ddc	mm9_genes_promoters	Amacrine Cells			LMR
chr11	11787025	11840803	53779	*	4	84.1455	chr11	11798148	11799147	1000	-	promoter:35299	uc007iax.2	13195	Ddc	mm9_genes_promoters	Amacrine Cells			4
chr11	11821835	11828693	6859	*	1	11.2274	chr11	11822922	11823921	1000	-	promoter:40280	uc007iav.2	13195	Ddc	mm10_genes_promoters	Amacrine Cells	1
chr11	11821307	11825738	4432	*	UMR	17.0455	chr11	11822922	11823921	1000	-	promoter:40280	uc007iav.2	13195	Ddc	mm10_genes_promoters	Amacrine Cells	UMR
chr11	11821387	11829873	8487	*	1	21.72	chr11	11822922	11823921	1000	-	promoter:40280	uc007iav.2	13195	Ddc	mm10_genes_promoters	Amacrine Cells		1
chr11	11821307	11825526	4220	*	UMR	14.5136	chr11	11822922	11823921	1000	-	promoter:40280	uc007iav.2	13195	Ddc	mm10_genes_promoters	Amacrine Cells		UMR
chr11	11820563	11833409	12847	*	2	30.1269	chr11	11822922	11823921	1000	-	promoter:40280	uc007iav.2	13195	Ddc	mm10_genes_promoters	Amacrine Cells				2
chr11	11821401	11825644	4244	*	UMR	17.7843	chr11	11822922	11823921	1000	-	promoter:40280	uc007iav.2	13195	Ddc	mm10_genes_promoters	Amacrine Cells				UMR
chr11	11820563	11833531	12969	*	2	31.0623	chr11	11822922	11823921	1000	-	promoter:40280	uc007iav.2	13195	Ddc	mm10_genes_promoters	Amacrine Cells					2
chr11	11821401	11825362	3962	*	UMR	11.9497	chr11	11822922	11823921	1000	-	promoter:40280	uc007iav.2	13195	Ddc	mm10_genes_promoters	Amacrine Cells					UMR
chr11	11883764	12034171	150408	*	4	86.6282	chr11	11890409	11891408	1000	-	promoter:40281	uc007iaw.2	13195	Ddc	mm10_genes_promoters	Amacrine Cells	4
chr11	11882759	11923461	40703	*	4	85.18	chr11	11890409	11891408	1000	-	promoter:40281	uc007iaw.2	13195	Ddc	mm10_genes_promoters	Amacrine Cells		4
chr11	11882759	11922628	39870	*	4	83.4799	chr11	11890409	11891408	1000	-	promoter:40281	uc007iaw.2	13195	Ddc	mm10_genes_promoters	Amacrine Cells				4
chr11	11883808	12032529	148722	*	4	82.6164	chr11	11890409	11891408	1000	-	promoter:40281	uc007iaw.2	13195	Ddc	mm10_genes_promoters	Amacrine Cells					4
chr11	11883764	12034171	150408	*	4	86.6282	chr11	11898145	11899144	1000	-	promoter:40282	uc007iax.2	13195	Ddc	mm10_genes_promoters	Amacrine Cells	4
chr11	11882759	11923461	40703	*	4	85.18	chr11	11898145	11899144	1000	-	promoter:40282	uc007iax.2	13195	Ddc	mm10_genes_promoters	Amacrine Cells		4
chr11	11882759	11922628	39870	*	4	83.4799	chr11	11898145	11899144	1000	-	promoter:40282	uc007iax.2	13195	Ddc	mm10_genes_promoters	Amacrine Cells				4
chr11	11883808	12032529	148722	*	4	82.6164	chr11	11898145	11899144	1000	-	promoter:40282	uc007iax.2	13195	Ddc	mm10_genes_promoters	Amacrine Cells					4
chr2	71362820	71390847	28028	*	1	2.73553	chr2	71384812	71385811	1000	-	promoter:6331	uc008kax.2	13392	Dlx2	mm9_genes_promoters	Amacrine Cells			1
chr2	71362825	71390870	28046	*	UMR	2.35061	chr2	71384812	71385811	1000	-	promoter:6331	uc008kax.2	13392	Dlx2	mm9_genes_promoters	Amacrine Cells			UMR
chr2	71526816	71554569	27754	*	1	9.19794	chr2	71546755	71547754	1000	-	promoter:7200	uc008kax.2	13392	Dlx2	mm10_genes_promoters	Amacrine Cells	1
chr2	71524833	71552814	27982	*	UMR	6.03965	chr2	71546755	71547754	1000	-	promoter:7200	uc008kax.2	13392	Dlx2	mm10_genes_promoters	Amacrine Cells	UMR
chr2	71524529	71552464	27936	*	1	7.3849	chr2	71546755	71547754	1000	-	promoter:7200	uc008kax.2	13392	Dlx2	mm10_genes_promoters	Amacrine Cells		1
chr2	71524911	71552814	27904	*	UMR	5.17511	chr2	71546755	71547754	1000	-	promoter:7200	uc008kax.2	13392	Dlx2	mm10_genes_promoters	Amacrine Cells		UMR
chr2	71526739	71551460	24722	*	1	9.00345	chr2	71546755	71547754	1000	-	promoter:7200	uc008kax.2	13392	Dlx2	mm10_genes_promoters	Amacrine Cells				1
chr2	71524647	71552628	27982	*	UMR	8.33625	chr2	71546755	71547754	1000	-	promoter:7200	uc008kax.2	13392	Dlx2	mm10_genes_promoters	Amacrine Cells				UMR
chr2	71525215	71550942	25728	*	1	11.5062	chr2	71546755	71547754	1000	-	promoter:7200	uc008kax.2	13392	Dlx2	mm10_genes_promoters	Amacrine Cells					1
chr2	71524911	71552628	27718	*	UMR	10.3369	chr2	71546755	71547754	1000	-	promoter:7200	uc008kax.2	13392	Dlx2	mm10_genes_promoters	Amacrine Cells					UMR
chr7	144500192	144515678	15487	*	1	1.19875	chr7	144506129	144507128	1000	-	promoter:24485	uc009ker.2	13593	Ebf3	mm9_genes_promoters	Amacrine Cells			1
chr7	144497955	144515444	17490	*	UMR	2.30571	chr7	144506129	144507128	1000	-	promoter:24485	uc009ker.2	13593	Ebf3	mm9_genes_promoters	Amacrine Cells			UMR
chr7	144500192	144515678	15487	*	1	1.19875	chr7	144506129	144507128	1000	-	promoter:24486	uc009kes.2	13593	Ebf3	mm9_genes_promoters	Amacrine Cells			1
chr7	144497955	144515444	17490	*	UMR	2.30571	chr7	144506129	144507128	1000	-	promoter:24486	uc009kes.2	13593	Ebf3	mm9_genes_promoters	Amacrine Cells			UMR
chr7	144500192	144515678	15487	*	1	1.19875	chr7	144506129	144507128	1000	-	promoter:24487	uc012fvm.1	13593	Ebf3	mm9_genes_promoters	Amacrine Cells			1
chr7	144497955	144515444	17490	*	UMR	2.30571	chr7	144506129	144507128	1000	-	promoter:24487	uc012fvm.1	13593	Ebf3	mm9_genes_promoters	Amacrine Cells			UMR
chr7	137302748	137323800	21053	*	1	30.4211	chr7	137314446	137315445	1000	-	promoter:27912	uc009ker.2	13593	Ebf3	mm10_genes_promoters	Amacrine Cells	1
chr7	137308261	137323762	15502	*	UMR	3.87532	chr7	137314446	137315445	1000	-	promoter:27912	uc009ker.2	13593	Ebf3	mm10_genes_promoters	Amacrine Cells	UMR
chr7	137306280	137323800	17521	*	1	11.1193	chr7	137314446	137315445	1000	-	promoter:27912	uc009ker.2	13593	Ebf3	mm10_genes_promoters	Amacrine Cells		1
chr7	137308341	137323762	15422	*	UMR	3.1283	chr7	137314446	137315445	1000	-	promoter:27912	uc009ker.2	13593	Ebf3	mm10_genes_promoters	Amacrine Cells		UMR
chr7	137308756	137323995	15240	*	1	4.98429	chr7	137314446	137315445	1000	-	promoter:27912	uc009ker.2	13593	Ebf3	mm10_genes_promoters	Amacrine Cells				1
chr7	137308757	137323898	15142	*	UMR	4.46339	chr7	137314446	137315445	1000	-	promoter:27912	uc009ker.2	13593	Ebf3	mm10_genes_promoters	Amacrine Cells				UMR
chr7	137308812	137322147	13336	*	1	6.46561	chr7	137314446	137315445	1000	-	promoter:27912	uc009ker.2	13593	Ebf3	mm10_genes_promoters	Amacrine Cells					1
chr7	137308785	137323762	14978	*	UMR	5.34794	chr7	137314446	137315445	1000	-	promoter:27912	uc009ker.2	13593	Ebf3	mm10_genes_promoters	Amacrine Cells					UMR
chr7	137302748	137323800	21053	*	1	30.4211	chr7	137314446	137315445	1000	-	promoter:27913	uc009kes.2	13593	Ebf3	mm10_genes_promoters	Amacrine Cells	1
chr7	137308261	137323762	15502	*	UMR	3.87532	chr7	137314446	137315445	1000	-	promoter:27913	uc009kes.2	13593	Ebf3	mm10_genes_promoters	Amacrine Cells	UMR
chr7	137306280	137323800	17521	*	1	11.1193	chr7	137314446	137315445	1000	-	promoter:27913	uc009kes.2	13593	Ebf3	mm10_genes_promoters	Amacrine Cells		1
chr7	137308341	137323762	15422	*	UMR	3.1283	chr7	137314446	137315445	1000	-	promoter:27913	uc009kes.2	13593	Ebf3	mm10_genes_promoters	Amacrine Cells		UMR
chr7	137308756	137323995	15240	*	1	4.98429	chr7	137314446	137315445	1000	-	promoter:27913	uc009kes.2	13593	Ebf3	mm10_genes_promoters	Amacrine Cells				1
chr7	137308757	137323898	15142	*	UMR	4.46339	chr7	137314446	137315445	1000	-	promoter:27913	uc009kes.2	13593	Ebf3	mm10_genes_promoters	Amacrine Cells				UMR
chr7	137308812	137322147	13336	*	1	6.46561	chr7	137314446	137315445	1000	-	promoter:27913	uc009kes.2	13593	Ebf3	mm10_genes_promoters	Amacrine Cells					1
chr7	137308785	137323762	14978	*	UMR	5.34794	chr7	137314446	137315445	1000	-	promoter:27913	uc009kes.2	13593	Ebf3	mm10_genes_promoters	Amacrine Cells					UMR
chr7	137302748	137323800	21053	*	1	30.4211	chr7	137314446	137315445	1000	-	promoter:27914	uc012fvm.1	13593	Ebf3	mm10_genes_promoters	Amacrine Cells	1
chr7	137308261	137323762	15502	*	UMR	3.87532	chr7	137314446	137315445	1000	-	promoter:27914	uc012fvm.1	13593	Ebf3	mm10_genes_promoters	Amacrine Cells	UMR
chr7	137306280	137323800	17521	*	1	11.1193	chr7	137314446	137315445	1000	-	promoter:27914	uc012fvm.1	13593	Ebf3	mm10_genes_promoters	Amacrine Cells		1
chr7	137308341	137323762	15422	*	UMR	3.1283	chr7	137314446	137315445	1000	-	promoter:27914	uc012fvm.1	13593	Ebf3	mm10_genes_promoters	Amacrine Cells		UMR
chr7	137308756	137323995	15240	*	1	4.98429	chr7	137314446	137315445	1000	-	promoter:27914	uc012fvm.1	13593	Ebf3	mm10_genes_promoters	Amacrine Cells				1
chr7	137308757	137323898	15142	*	UMR	4.46339	chr7	137314446	137315445	1000	-	promoter:27914	uc012fvm.1	13593	Ebf3	mm10_genes_promoters	Amacrine Cells				UMR
chr7	137308812	137322147	13336	*	1	6.46561	chr7	137314446	137315445	1000	-	promoter:27914	uc012fvm.1	13593	Ebf3	mm10_genes_promoters	Amacrine Cells					1
chr7	137308785	137323762	14978	*	UMR	5.34794	chr7	137314446	137315445	1000	-	promoter:27914	uc012fvm.1	13593	Ebf3	mm10_genes_promoters	Amacrine Cells					UMR
chr15	58043890	58047697	3808	*	1	3.59228	chr15	58046434	58047433	1000	-	promoter:44486	uc007vtk.2	67731	Fbxo32	mm9_genes_promoters	Amacrine Cells			1
chr15	58043887	58047732	3846	*	UMR	3.36776	chr15	58046434	58047433	1000	-	promoter:44486	uc007vtk.2	67731	Fbxo32	mm9_genes_promoters	Amacrine Cells			UMR
chr15	58136062	58414118	278057	*	4	87.5673	chr15	58214893	58215892	1000	-	promoter:50925	uc007vtk.3	67731	Fbxo32	mm10_genes_promoters	Amacrine Cells	4
chr15	58212266	58215940	3675	*	UMR	4.49438	chr15	58214893	58215892	1000	-	promoter:50925	uc007vtk.3	67731	Fbxo32	mm10_genes_promoters	Amacrine Cells	UMR
chr15	58212029	58216143	4115	*	1	6.54457	chr15	58214893	58215892	1000	-	promoter:50925	uc007vtk.3	67731	Fbxo32	mm10_genes_promoters	Amacrine Cells		1
chr15	58212331	58216178	3848	*	UMR	7.46988	chr15	58214893	58215892	1000	-	promoter:50925	uc007vtk.3	67731	Fbxo32	mm10_genes_promoters	Amacrine Cells		UMR
chr15	58212316	58216104	3789	*	2	34.812	chr15	58214893	58215892	1000	-	promoter:50925	uc007vtk.3	67731	Fbxo32	mm10_genes_promoters	Amacrine Cells				2
chr15	58212471	58216031	3561	*	UMR	9.95261	chr15	58214893	58215892	1000	-	promoter:50925	uc007vtk.3	67731	Fbxo32	mm10_genes_promoters	Amacrine Cells				UMR
chr15	58135784	58340560	204777	*	4	84.9697	chr15	58214893	58215892	1000	-	promoter:50925	uc007vtk.3	67731	Fbxo32	mm10_genes_promoters	Amacrine Cells					4
chr15	58212331	58216292	3962	*	UMR	12.6126	chr15	58214893	58215892	1000	-	promoter:50925	uc007vtk.3	67731	Fbxo32	mm10_genes_promoters	Amacrine Cells					UMR
chr4	82663786	82667482	3697	*	2	24.9658	chr4	82667007	82668006	1000	-	promoter:12632	uc008tkm.2	329872	Frem1	mm9_genes_promoters	Amacrine Cells			2
chr4	82667764	82696861	29098	*	3	75.8489	chr4	82667007	82668006	1000	-	promoter:12632	uc008tkm.2	329872	Frem1	mm9_genes_promoters	Amacrine Cells			3
chr4	82666509	82667795	1287	*	LMR	10.5042	chr4	82667007	82668006	1000	-	promoter:12632	uc008tkm.2	329872	Frem1	mm9_genes_promoters	Amacrine Cells			LMR
chr4	82663786	82667482	3697	*	2	24.9658	chr4	82667007	82668006	1000	-	promoter:12633	uc012dgo.1	329872	Frem1	mm9_genes_promoters	Amacrine Cells			2
chr4	82667764	82696861	29098	*	3	75.8489	chr4	82667007	82668006	1000	-	promoter:12633	uc012dgo.1	329872	Frem1	mm9_genes_promoters	Amacrine Cells			3
chr4	82666509	82667795	1287	*	LMR	10.5042	chr4	82667007	82668006	1000	-	promoter:12633	uc012dgo.1	329872	Frem1	mm9_genes_promoters	Amacrine Cells			LMR
chr4	82696937	82698633	1697	*	1	6.78733	chr4	82698072	82699071	1000	-	promoter:12634	uc008tkn.2	329872	Frem1	mm9_genes_promoters	Amacrine Cells			1
chr4	82698849	82791400	92552	*	4	86.4246	chr4	82698072	82699071	1000	-	promoter:12634	uc008tkn.2	329872	Frem1	mm9_genes_promoters	Amacrine Cells			4
chr4	82696945	82698873	1929	*	UMR	7.1644	chr4	82698072	82699071	1000	-	promoter:12634	uc008tkn.2	329872	Frem1	mm9_genes_promoters	Amacrine Cells			UMR
chr4	82506046	82579470	73425	*	4	84.9458	chr4	82570796	82571795	1000	-	promoter:12635	uc008tko.1	329872	Frem1	mm9_genes_promoters	Amacrine Cells			4
chr4	82580721	82663624	82904	*	4	87.1932	chr4	82616725	82617724	1000	-	promoter:12636	uc008tkp.1	329872	Frem1	mm9_genes_promoters	Amacrine Cells			4
chr4	83017883	83021861	3979	*	2	43.1781	chr4	83021103	83022102	1000	-	promoter:14398	uc008tkm.2	329872	Frem1	mm10_genes_promoters	Amacrine Cells	2
chr4	83020929	83021720	792	*	LMR	12.9032	chr4	83021103	83022102	1000	-	promoter:14398	uc008tkm.2	329872	Frem1	mm10_genes_promoters	Amacrine Cells	LMR
chr4	83019728	83048022	28295	*	3	76.7076	chr4	83021103	83022102	1000	-	promoter:14398	uc008tkm.2	329872	Frem1	mm10_genes_promoters	Amacrine Cells		3
chr4	83020629	83021720	1092	*	LMR	8.28025	chr4	83021103	83022102	1000	-	promoter:14398	uc008tkm.2	329872	Frem1	mm10_genes_promoters	Amacrine Cells		LMR
chr4	83020412	83048245	27834	*	4	78.6973	chr4	83021103	83022102	1000	-	promoter:14398	uc008tkm.2	329872	Frem1	mm10_genes_promoters	Amacrine Cells				4
chr4	83020606	83021720	1115	*	LMR	10.2804	chr4	83021103	83022102	1000	-	promoter:14398	uc008tkm.2	329872	Frem1	mm10_genes_promoters	Amacrine Cells				LMR
chr4	83017883	83021999	4117	*	1	25.6655	chr4	83021103	83022102	1000	-	promoter:14398	uc008tkm.2	329872	Frem1	mm10_genes_promoters	Amacrine Cells					1
chr4	83020865	83022052	1188	*	LMR	22.1053	chr4	83021103	83022102	1000	-	promoter:14398	uc008tkm.2	329872	Frem1	mm10_genes_promoters	Amacrine Cells					LMR
chr4	83017883	83021861	3979	*	2	43.1781	chr4	83021103	83022102	1000	-	promoter:14399	uc012dgo.1	329872	Frem1	mm10_genes_promoters	Amacrine Cells	2
chr4	83020929	83021720	792	*	LMR	12.9032	chr4	83021103	83022102	1000	-	promoter:14399	uc012dgo.1	329872	Frem1	mm10_genes_promoters	Amacrine Cells	LMR
chr4	83019728	83048022	28295	*	3	76.7076	chr4	83021103	83022102	1000	-	promoter:14399	uc012dgo.1	329872	Frem1	mm10_genes_promoters	Amacrine Cells		3
chr4	83020629	83021720	1092	*	LMR	8.28025	chr4	83021103	83022102	1000	-	promoter:14399	uc012dgo.1	329872	Frem1	mm10_genes_promoters	Amacrine Cells		LMR
chr4	83020412	83048245	27834	*	4	78.6973	chr4	83021103	83022102	1000	-	promoter:14399	uc012dgo.1	329872	Frem1	mm10_genes_promoters	Amacrine Cells				4
chr4	83020606	83021720	1115	*	LMR	10.2804	chr4	83021103	83022102	1000	-	promoter:14399	uc012dgo.1	329872	Frem1	mm10_genes_promoters	Amacrine Cells				LMR
chr4	83017883	83021999	4117	*	1	25.6655	chr4	83021103	83022102	1000	-	promoter:14399	uc012dgo.1	329872	Frem1	mm10_genes_promoters	Amacrine Cells					1
chr4	83020865	83022052	1188	*	LMR	22.1053	chr4	83021103	83022102	1000	-	promoter:14399	uc012dgo.1	329872	Frem1	mm10_genes_promoters	Amacrine Cells					LMR
chr4	83048005	83053085	5081	*	2	44.4728	chr4	83052168	83053167	1000	-	promoter:14400	uc008tkn.2	329872	Frem1	mm10_genes_promoters	Amacrine Cells	2
chr4	83053126	83415983	362858	*	4	86.6403	chr4	83052168	83053167	1000	-	promoter:14400	uc008tkn.2	329872	Frem1	mm10_genes_promoters	Amacrine Cells	4
chr4	83050823	83052969	2147	*	UMR	18.0328	chr4	83052168	83053167	1000	-	promoter:14400	uc008tkn.2	329872	Frem1	mm10_genes_promoters	Amacrine Cells	UMR
chr4	83048391	83052945	4555	*	2	26.1522	chr4	83052168	83053167	1000	-	promoter:14400	uc008tkn.2	329872	Frem1	mm10_genes_promoters	Amacrine Cells		2
chr4	83052993	83182511	129519	*	4	87.3366	chr4	83052168	83053167	1000	-	promoter:14400	uc008tkn.2	329872	Frem1	mm10_genes_promoters	Amacrine Cells		4
chr4	83051042	83052946	1905	*	UMR	10.8883	chr4	83052168	83053167	1000	-	promoter:14400	uc008tkn.2	329872	Frem1	mm10_genes_promoters	Amacrine Cells		UMR
chr4	83049049	83053128	4080	*	2	43.5344	chr4	83052168	83053167	1000	-	promoter:14400	uc008tkn.2	329872	Frem1	mm10_genes_promoters	Amacrine Cells				2
chr4	83053153	83206796	153644	*	4	85.0509	chr4	83052168	83053167	1000	-	promoter:14400	uc008tkn.2	329872	Frem1	mm10_genes_promoters	Amacrine Cells				4
chr4	83048989	83052838	3850	*	UMR	14.7059	chr4	83052168	83053167	1000	-	promoter:14400	uc008tkn.2	329872	Frem1	mm10_genes_promoters	Amacrine Cells				UMR
chr4	83052945	83301349	248405	*	4	85.0894	chr4	83052168	83053167	1000	-	promoter:14400	uc008tkn.2	329872	Frem1	mm10_genes_promoters	Amacrine Cells					4
chr4	83049241	83052838	3598	*	UMR	12.8205	chr4	83052168	83053167	1000	-	promoter:14400	uc008tkn.2	329872	Frem1	mm10_genes_promoters	Amacrine Cells					UMR
chr4	82764371	82933567	169197	*	4	87.5398	chr4	82924892	82925891	1000	-	promoter:14401	uc008tko.1	329872	Frem1	mm10_genes_promoters	Amacrine Cells	4
chr4	82764370	82933548	169179	*	4	87.2081	chr4	82924892	82925891	1000	-	promoter:14401	uc008tko.1	329872	Frem1	mm10_genes_promoters	Amacrine Cells		4
chr4	82764179	82933567	169389	*	4	86.778	chr4	82924892	82925891	1000	-	promoter:14401	uc008tko.1	329872	Frem1	mm10_genes_promoters	Amacrine Cells				4
chr4	82764161	82933567	169407	*	4	85.7052	chr4	82924892	82925891	1000	-	promoter:14401	uc008tko.1	329872	Frem1	mm10_genes_promoters	Amacrine Cells					4
chr4	82935117	83017721	82605	*	4	89.6954	chr4	82970821	82971820	1000	-	promoter:14402	uc008tkp.1	329872	Frem1	mm10_genes_promoters	Amacrine Cells	4
chr4	82971233	82971531	299	*	2	67.4478	chr4	82970821	82971820	1000	-	promoter:14402	uc008tkp.1	329872	Frem1	mm10_genes_promoters	Amacrine Cells		2
chr4	82934807	82971183	36377	*	4	89.823	chr4	82970821	82971820	1000	-	promoter:14402	uc008tkp.1	329872	Frem1	mm10_genes_promoters	Amacrine Cells		4
chr4	82971665	83017720	46056	*	4	89.3499	chr4	82970821	82971820	1000	-	promoter:14402	uc008tkp.1	329872	Frem1	mm10_genes_promoters	Amacrine Cells		4
chr4	82970557	82971813	1257	*	2	35.5477	chr4	82970821	82971820	1000	-	promoter:14402	uc008tkp.1	329872	Frem1	mm10_genes_promoters	Amacrine Cells				2
chr4	82971131	82971666	536	*	LMR	13.089	chr4	82970821	82971820	1000	-	promoter:14402	uc008tkp.1	329872	Frem1	mm10_genes_promoters	Amacrine Cells				LMR
chr4	82971427	82972833	1407	*	2	47.5763	chr4	82970821	82971820	1000	-	promoter:14402	uc008tkp.1	329872	Frem1	mm10_genes_promoters	Amacrine Cells					2
chr4	82971101	82971812	712	*	LMR	17.2662	chr4	82970821	82971820	1000	-	promoter:14402	uc008tkp.1	329872	Frem1	mm10_genes_promoters	Amacrine Cells					LMR
chr4	83048005	83053085	5081	*	2	44.4728	chr4	83052168	83053167	1000	-	promoter:14403	uc057lit.1	329872	Frem1	mm10_genes_promoters	Amacrine Cells	2
chr4	83053126	83415983	362858	*	4	86.6403	chr4	83052168	83053167	1000	-	promoter:14403	uc057lit.1	329872	Frem1	mm10_genes_promoters	Amacrine Cells	4
chr4	83050823	83052969	2147	*	UMR	18.0328	chr4	83052168	83053167	1000	-	promoter:14403	uc057lit.1	329872	Frem1	mm10_genes_promoters	Amacrine Cells	UMR
chr4	83048391	83052945	4555	*	2	26.1522	chr4	83052168	83053167	1000	-	promoter:14403	uc057lit.1	329872	Frem1	mm10_genes_promoters	Amacrine Cells		2
chr4	83052993	83182511	129519	*	4	87.3366	chr4	83052168	83053167	1000	-	promoter:14403	uc057lit.1	329872	Frem1	mm10_genes_promoters	Amacrine Cells		4
chr4	83051042	83052946	1905	*	UMR	10.8883	chr4	83052168	83053167	1000	-	promoter:14403	uc057lit.1	329872	Frem1	mm10_genes_promoters	Amacrine Cells		UMR
chr4	83049049	83053128	4080	*	2	43.5344	chr4	83052168	83053167	1000	-	promoter:14403	uc057lit.1	329872	Frem1	mm10_genes_promoters	Amacrine Cells				2
chr4	83053153	83206796	153644	*	4	85.0509	chr4	83052168	83053167	1000	-	promoter:14403	uc057lit.1	329872	Frem1	mm10_genes_promoters	Amacrine Cells				4
chr4	83048989	83052838	3850	*	UMR	14.7059	chr4	83052168	83053167	1000	-	promoter:14403	uc057lit.1	329872	Frem1	mm10_genes_promoters	Amacrine Cells				UMR
chr4	83052945	83301349	248405	*	4	85.0894	chr4	83052168	83053167	1000	-	promoter:14403	uc057lit.1	329872	Frem1	mm10_genes_promoters	Amacrine Cells					4
chr4	83049241	83052838	3598	*	UMR	12.8205	chr4	83052168	83053167	1000	-	promoter:14403	uc057lit.1	329872	Frem1	mm10_genes_promoters	Amacrine Cells					UMR
chr2	70396035	70410882	14848	*	1	4.66367	chr2	70399221	70400220	1000	+	promoter:3794	uc008jzj.1	14415	Gad1	mm9_genes_promoters	Amacrine Cells			1
chr2	70395979	70408434	12456	*	UMR	3.04136	chr2	70399221	70400220	1000	+	promoter:3794	uc008jzj.1	14415	Gad1	mm9_genes_promoters	Amacrine Cells			UMR
chr2	70396035	70410882	14848	*	1	4.66367	chr2	70399221	70400220	1000	+	promoter:3795	uc008jzk.1	14415	Gad1	mm9_genes_promoters	Amacrine Cells			1
chr2	70395979	70408434	12456	*	UMR	3.04136	chr2	70399221	70400220	1000	+	promoter:3795	uc008jzk.1	14415	Gad1	mm9_genes_promoters	Amacrine Cells			UMR
chr2	70396035	70410882	14848	*	1	4.66367	chr2	70399956	70400955	1000	+	promoter:3796	uc008jzl.1	14415	Gad1	mm9_genes_promoters	Amacrine Cells			1
chr2	70395979	70408434	12456	*	UMR	3.04136	chr2	70399956	70400955	1000	+	promoter:3796	uc008jzl.1	14415	Gad1	mm9_genes_promoters	Amacrine Cells			UMR
chr2	70396035	70410882	14848	*	1	4.66367	chr2	70400746	70401745	1000	+	promoter:3797	uc008jzm.1	14415	Gad1	mm9_genes_promoters	Amacrine Cells			1
chr2	70395979	70408434	12456	*	UMR	3.04136	chr2	70400746	70401745	1000	+	promoter:3797	uc008jzm.1	14415	Gad1	mm9_genes_promoters	Amacrine Cells			UMR
chr2	70558933	70572308	13376	*	1	6.22016	chr2	70561129	70562128	1000	+	promoter:4360	uc008jzj.2	14415	Gad1	mm10_genes_promoters	Amacrine Cells	1
chr2	70557753	70573064	15312	*	UMR	7.65607	chr2	70561129	70562128	1000	+	promoter:4360	uc008jzj.2	14415	Gad1	mm10_genes_promoters	Amacrine Cells	UMR
chr2	70557979	70572383	14405	*	1	11.7415	chr2	70561129	70562128	1000	+	promoter:4360	uc008jzj.2	14415	Gad1	mm10_genes_promoters	Amacrine Cells		1
chr2	70557865	70570524	12660	*	UMR	8.07619	chr2	70561129	70562128	1000	+	promoter:4360	uc008jzj.2	14415	Gad1	mm10_genes_promoters	Amacrine Cells		UMR
chr2	70557979	70572434	14456	*	1	8.5662	chr2	70561129	70562128	1000	+	promoter:4360	uc008jzj.2	14415	Gad1	mm10_genes_promoters	Amacrine Cells				1
chr2	70558113	70570378	12266	*	UMR	7.22222	chr2	70561129	70562128	1000	+	promoter:4360	uc008jzj.2	14415	Gad1	mm10_genes_promoters	Amacrine Cells				UMR
chr2	70557979	70572383	14405	*	1	6.94126	chr2	70561129	70562128	1000	+	promoter:4360	uc008jzj.2	14415	Gad1	mm10_genes_promoters	Amacrine Cells					1
chr2	70557923	70572907	14985	*	UMR	9.12209	chr2	70561129	70562128	1000	+	promoter:4360	uc008jzj.2	14415	Gad1	mm10_genes_promoters	Amacrine Cells					UMR
chr2	70558933	70572308	13376	*	1	6.22016	chr2	70561129	70562128	1000	+	promoter:4361	uc056znb.2	14415	Gad1	mm10_genes_promoters	Amacrine Cells	1
chr2	70557753	70573064	15312	*	UMR	7.65607	chr2	70561129	70562128	1000	+	promoter:4361	uc056znb.2	14415	Gad1	mm10_genes_promoters	Amacrine Cells	UMR
chr2	70557979	70572383	14405	*	1	11.7415	chr2	70561129	70562128	1000	+	promoter:4361	uc056znb.2	14415	Gad1	mm10_genes_promoters	Amacrine Cells		1
chr2	70557865	70570524	12660	*	UMR	8.07619	chr2	70561129	70562128	1000	+	promoter:4361	uc056znb.2	14415	Gad1	mm10_genes_promoters	Amacrine Cells		UMR
chr2	70557979	70572434	14456	*	1	8.5662	chr2	70561129	70562128	1000	+	promoter:4361	uc056znb.2	14415	Gad1	mm10_genes_promoters	Amacrine Cells				1
chr2	70558113	70570378	12266	*	UMR	7.22222	chr2	70561129	70562128	1000	+	promoter:4361	uc056znb.2	14415	Gad1	mm10_genes_promoters	Amacrine Cells				UMR
chr2	70557979	70572383	14405	*	1	6.94126	chr2	70561129	70562128	1000	+	promoter:4361	uc056znb.2	14415	Gad1	mm10_genes_promoters	Amacrine Cells					1
chr2	70557923	70572907	14985	*	UMR	9.12209	chr2	70561129	70562128	1000	+	promoter:4361	uc056znb.2	14415	Gad1	mm10_genes_promoters	Amacrine Cells					UMR
chr2	70558933	70572308	13376	*	1	6.22016	chr2	70561129	70562128	1000	+	promoter:4362	uc008jzk.2	14415	Gad1	mm10_genes_promoters	Amacrine Cells	1
chr2	70557753	70573064	15312	*	UMR	7.65607	chr2	70561129	70562128	1000	+	promoter:4362	uc008jzk.2	14415	Gad1	mm10_genes_promoters	Amacrine Cells	UMR
chr2	70557979	70572383	14405	*	1	11.7415	chr2	70561129	70562128	1000	+	promoter:4362	uc008jzk.2	14415	Gad1	mm10_genes_promoters	Amacrine Cells		1
chr2	70557865	70570524	12660	*	UMR	8.07619	chr2	70561129	70562128	1000	+	promoter:4362	uc008jzk.2	14415	Gad1	mm10_genes_promoters	Amacrine Cells		UMR
chr2	70557979	70572434	14456	*	1	8.5662	chr2	70561129	70562128	1000	+	promoter:4362	uc008jzk.2	14415	Gad1	mm10_genes_promoters	Amacrine Cells				1
chr2	70558113	70570378	12266	*	UMR	7.22222	chr2	70561129	70562128	1000	+	promoter:4362	uc008jzk.2	14415	Gad1	mm10_genes_promoters	Amacrine Cells				UMR
chr2	70557979	70572383	14405	*	1	6.94126	chr2	70561129	70562128	1000	+	promoter:4362	uc008jzk.2	14415	Gad1	mm10_genes_promoters	Amacrine Cells					1
chr2	70557923	70572907	14985	*	UMR	9.12209	chr2	70561129	70562128	1000	+	promoter:4362	uc008jzk.2	14415	Gad1	mm10_genes_promoters	Amacrine Cells					UMR
chr2	70558933	70572308	13376	*	1	6.22016	chr2	70561899	70562898	1000	+	promoter:4363	uc056znc.1	14415	Gad1	mm10_genes_promoters	Amacrine Cells	1
chr2	70557753	70573064	15312	*	UMR	7.65607	chr2	70561899	70562898	1000	+	promoter:4363	uc056znc.1	14415	Gad1	mm10_genes_promoters	Amacrine Cells	UMR
chr2	70557979	70572383	14405	*	1	11.7415	chr2	70561899	70562898	1000	+	promoter:4363	uc056znc.1	14415	Gad1	mm10_genes_promoters	Amacrine Cells		1
chr2	70557865	70570524	12660	*	UMR	8.07619	chr2	70561899	70562898	1000	+	promoter:4363	uc056znc.1	14415	Gad1	mm10_genes_promoters	Amacrine Cells		UMR
chr2	70557979	70572434	14456	*	1	8.5662	chr2	70561899	70562898	1000	+	promoter:4363	uc056znc.1	14415	Gad1	mm10_genes_promoters	Amacrine Cells				1
chr2	70558113	70570378	12266	*	UMR	7.22222	chr2	70561899	70562898	1000	+	promoter:4363	uc056znc.1	14415	Gad1	mm10_genes_promoters	Amacrine Cells				UMR
chr2	70557979	70572383	14405	*	1	6.94126	chr2	70561899	70562898	1000	+	promoter:4363	uc056znc.1	14415	Gad1	mm10_genes_promoters	Amacrine Cells					1
chr2	70557923	70572907	14985	*	UMR	9.12209	chr2	70561899	70562898	1000	+	promoter:4363	uc056znc.1	14415	Gad1	mm10_genes_promoters	Amacrine Cells					UMR
chr2	70558933	70572308	13376	*	1	6.22016	chr2	70561899	70562898	1000	+	promoter:4364	uc008jzl.1	14415	Gad1	mm10_genes_promoters	Amacrine Cells	1
chr2	70557753	70573064	15312	*	UMR	7.65607	chr2	70561899	70562898	1000	+	promoter:4364	uc008jzl.1	14415	Gad1	mm10_genes_promoters	Amacrine Cells	UMR
chr2	70557979	70572383	14405	*	1	11.7415	chr2	70561899	70562898	1000	+	promoter:4364	uc008jzl.1	14415	Gad1	mm10_genes_promoters	Amacrine Cells		1
chr2	70557865	70570524	12660	*	UMR	8.07619	chr2	70561899	70562898	1000	+	promoter:4364	uc008jzl.1	14415	Gad1	mm10_genes_promoters	Amacrine Cells		UMR
chr2	70557979	70572434	14456	*	1	8.5662	chr2	70561899	70562898	1000	+	promoter:4364	uc008jzl.1	14415	Gad1	mm10_genes_promoters	Amacrine Cells				1
chr2	70558113	70570378	12266	*	UMR	7.22222	chr2	70561899	70562898	1000	+	promoter:4364	uc008jzl.1	14415	Gad1	mm10_genes_promoters	Amacrine Cells				UMR
chr2	70557979	70572383	14405	*	1	6.94126	chr2	70561899	70562898	1000	+	promoter:4364	uc008jzl.1	14415	Gad1	mm10_genes_promoters	Amacrine Cells					1
chr2	70557923	70572907	14985	*	UMR	9.12209	chr2	70561899	70562898	1000	+	promoter:4364	uc008jzl.1	14415	Gad1	mm10_genes_promoters	Amacrine Cells					UMR
chr2	70558933	70572308	13376	*	1	6.22016	chr2	70562689	70563688	1000	+	promoter:4365	uc008jzm.2	14415	Gad1	mm10_genes_promoters	Amacrine Cells	1
chr2	70557753	70573064	15312	*	UMR	7.65607	chr2	70562689	70563688	1000	+	promoter:4365	uc008jzm.2	14415	Gad1	mm10_genes_promoters	Amacrine Cells	UMR
chr2	70557979	70572383	14405	*	1	11.7415	chr2	70562689	70563688	1000	+	promoter:4365	uc008jzm.2	14415	Gad1	mm10_genes_promoters	Amacrine Cells		1
chr2	70557865	70570524	12660	*	UMR	8.07619	chr2	70562689	70563688	1000	+	promoter:4365	uc008jzm.2	14415	Gad1	mm10_genes_promoters	Amacrine Cells		UMR
chr2	70557979	70572434	14456	*	1	8.5662	chr2	70562689	70563688	1000	+	promoter:4365	uc008jzm.2	14415	Gad1	mm10_genes_promoters	Amacrine Cells				1
chr2	70558113	70570378	12266	*	UMR	7.22222	chr2	70562689	70563688	1000	+	promoter:4365	uc008jzm.2	14415	Gad1	mm10_genes_promoters	Amacrine Cells				UMR
chr2	70557979	70572383	14405	*	1	6.94126	chr2	70562689	70563688	1000	+	promoter:4365	uc008jzm.2	14415	Gad1	mm10_genes_promoters	Amacrine Cells					1
chr2	70557923	70572907	14985	*	UMR	9.12209	chr2	70562689	70563688	1000	+	promoter:4365	uc008jzm.2	14415	Gad1	mm10_genes_promoters	Amacrine Cells					UMR
chr2	22473648	22481537	7890	*	1	4.97936	chr2	22476847	22477846	1000	+	promoter:3249	uc008ini.1	14417	Gad2	mm9_genes_promoters	Amacrine Cells			1
chr2	22473394	22483938	10545	*	UMR	7.00799	chr2	22476847	22477846	1000	+	promoter:3249	uc008ini.1	14417	Gad2	mm9_genes_promoters	Amacrine Cells			UMR
chr2	22473648	22481537	7890	*	1	4.97936	chr2	22476847	22477846	1000	+	promoter:3250	uc008inj.1	14417	Gad2	mm9_genes_promoters	Amacrine Cells			1
chr2	22473394	22483938	10545	*	UMR	7.00799	chr2	22476847	22477846	1000	+	promoter:3250	uc008inj.1	14417	Gad2	mm9_genes_promoters	Amacrine Cells			UMR
chr2	22473648	22481537	7890	*	1	4.97936	chr2	22476847	22477846	1000	+	promoter:3251	uc008ink.1	14417	Gad2	mm9_genes_promoters	Amacrine Cells			1
chr2	22473394	22483938	10545	*	UMR	7.00799	chr2	22476847	22477846	1000	+	promoter:3251	uc008ink.1	14417	Gad2	mm9_genes_promoters	Amacrine Cells			UMR
chr2	22617467	22628164	10698	*	1	18.725	chr2	22621327	22622326	1000	+	promoter:3743	uc008ini.1	14417	Gad2	mm10_genes_promoters	Amacrine Cells	1
chr2	22617434	22628418	10985	*	UMR	13.2333	chr2	22621327	22622326	1000	+	promoter:3743	uc008ini.1	14417	Gad2	mm10_genes_promoters	Amacrine Cells	UMR
chr2	22617866	22628164	10299	*	1	12.305	chr2	22621327	22622326	1000	+	promoter:3743	uc008ini.1	14417	Gad2	mm10_genes_promoters	Amacrine Cells		1
chr2	22617883	22628164	10282	*	UMR	10.3464	chr2	22621327	22622326	1000	+	promoter:3743	uc008ini.1	14417	Gad2	mm10_genes_promoters	Amacrine Cells		UMR
chr2	22620161	22628673	8513	*	2	36.3272	chr2	22621327	22622326	1000	+	promoter:3743	uc008ini.1	14417	Gad2	mm10_genes_promoters	Amacrine Cells				2
chr2	22618107	22624773	6667	*	UMR	12.8035	chr2	22621327	22622326	1000	+	promoter:3743	uc008ini.1	14417	Gad2	mm10_genes_promoters	Amacrine Cells				UMR
chr2	22617866	22626017	8152	*	2	39.1822	chr2	22621327	22622326	1000	+	promoter:3743	uc008ini.1	14417	Gad2	mm10_genes_promoters	Amacrine Cells					2
chr2	22617875	22624550	6676	*	UMR	20.2729	chr2	22621327	22622326	1000	+	promoter:3743	uc008ini.1	14417	Gad2	mm10_genes_promoters	Amacrine Cells					UMR
chr2	22617467	22628164	10698	*	1	18.725	chr2	22621327	22622326	1000	+	promoter:3744	uc008inj.1	14417	Gad2	mm10_genes_promoters	Amacrine Cells	1
chr2	22617434	22628418	10985	*	UMR	13.2333	chr2	22621327	22622326	1000	+	promoter:3744	uc008inj.1	14417	Gad2	mm10_genes_promoters	Amacrine Cells	UMR
chr2	22617866	22628164	10299	*	1	12.305	chr2	22621327	22622326	1000	+	promoter:3744	uc008inj.1	14417	Gad2	mm10_genes_promoters	Amacrine Cells		1
chr2	22617883	22628164	10282	*	UMR	10.3464	chr2	22621327	22622326	1000	+	promoter:3744	uc008inj.1	14417	Gad2	mm10_genes_promoters	Amacrine Cells		UMR
chr2	22620161	22628673	8513	*	2	36.3272	chr2	22621327	22622326	1000	+	promoter:3744	uc008inj.1	14417	Gad2	mm10_genes_promoters	Amacrine Cells				2
chr2	22618107	22624773	6667	*	UMR	12.8035	chr2	22621327	22622326	1000	+	promoter:3744	uc008inj.1	14417	Gad2	mm10_genes_promoters	Amacrine Cells				UMR
chr2	22617866	22626017	8152	*	2	39.1822	chr2	22621327	22622326	1000	+	promoter:3744	uc008inj.1	14417	Gad2	mm10_genes_promoters	Amacrine Cells					2
chr2	22617875	22624550	6676	*	UMR	20.2729	chr2	22621327	22622326	1000	+	promoter:3744	uc008inj.1	14417	Gad2	mm10_genes_promoters	Amacrine Cells					UMR
chr2	22617467	22628164	10698	*	1	18.725	chr2	22621327	22622326	1000	+	promoter:3745	uc008ink.1	14417	Gad2	mm10_genes_promoters	Amacrine Cells	1
chr2	22617434	22628418	10985	*	UMR	13.2333	chr2	22621327	22622326	1000	+	promoter:3745	uc008ink.1	14417	Gad2	mm10_genes_promoters	Amacrine Cells	UMR
chr2	22617866	22628164	10299	*	1	12.305	chr2	22621327	22622326	1000	+	promoter:3745	uc008ink.1	14417	Gad2	mm10_genes_promoters	Amacrine Cells		1
chr2	22617883	22628164	10282	*	UMR	10.3464	chr2	22621327	22622326	1000	+	promoter:3745	uc008ink.1	14417	Gad2	mm10_genes_promoters	Amacrine Cells		UMR
chr2	22620161	22628673	8513	*	2	36.3272	chr2	22621327	22622326	1000	+	promoter:3745	uc008ink.1	14417	Gad2	mm10_genes_promoters	Amacrine Cells				2
chr2	22618107	22624773	6667	*	UMR	12.8035	chr2	22621327	22622326	1000	+	promoter:3745	uc008ink.1	14417	Gad2	mm10_genes_promoters	Amacrine Cells				UMR
chr2	22617866	22626017	8152	*	2	39.1822	chr2	22621327	22622326	1000	+	promoter:3745	uc008ink.1	14417	Gad2	mm10_genes_promoters	Amacrine Cells					2
chr2	22617875	22624550	6676	*	UMR	20.2729	chr2	22621327	22622326	1000	+	promoter:3745	uc008ink.1	14417	Gad2	mm10_genes_promoters	Amacrine Cells					UMR
chr2	113837630	113840208	2579	*	1	4.97199	chr2	113839356	113840355	1000	-	promoter:6842	uc008lpu.1	14617	Gjd2	mm9_genes_promoters	Amacrine Cells			1
chr2	113840281	113843896	3616	*	3	78.733	chr2	113839356	113840355	1000	-	promoter:6842	uc008lpu.1	14617	Gjd2	mm9_genes_promoters	Amacrine Cells			3
chr2	113838499	113840293	1795	*	UMR	2.30827	chr2	113839356	113840355	1000	-	promoter:6842	uc008lpu.1	14617	Gjd2	mm9_genes_promoters	Amacrine Cells			UMR
chr2	113849667	114174209	324543	*	4	88.7751	chr2	114013620	114014619	1000	-	promoter:7793	uc008lpu.1	14617	Gjd2	mm10_genes_promoters	Amacrine Cells	4
chr2	113929847	114107283	177437	*	4	85.7626	chr2	114013620	114014619	1000	-	promoter:7793	uc008lpu.1	14617	Gjd2	mm10_genes_promoters	Amacrine Cells		4
chr2	114012600	114014546	1947	*	UMR	11.1842	chr2	114013620	114014619	1000	-	promoter:7793	uc008lpu.1	14617	Gjd2	mm10_genes_promoters	Amacrine Cells		UMR
chr2	113929847	114107033	177187	*	4	82.1072	chr2	114013620	114014619	1000	-	promoter:7793	uc008lpu.1	14617	Gjd2	mm10_genes_promoters	Amacrine Cells				4
chr2	114012167	114014546	2380	*	UMR	30.5085	chr2	114013620	114014619	1000	-	promoter:7793	uc008lpu.1	14617	Gjd2	mm10_genes_promoters	Amacrine Cells				UMR
chr2	113982740	114174317	191578	*	4	85.459	chr2	114013620	114014619	1000	-	promoter:7793	uc008lpu.1	14617	Gjd2	mm10_genes_promoters	Amacrine Cells					4
chr17	35810160	35810957	798	*	1	5.37084	chr17	35810628	35811627	1000	-	promoter:49241	uc008cig.1	14885	Gtf2h4	mm9_genes_promoters	Amacrine Cells			1
chr17	35811077	35833827	22751	*	4	87.1704	chr17	35810628	35811627	1000	-	promoter:49241	uc008cig.1	14885	Gtf2h4	mm9_genes_promoters	Amacrine Cells			4
chr17	35810155	35811017	863	*	LMR	5.11509	chr17	35810628	35811627	1000	-	promoter:49241	uc008cig.1	14885	Gtf2h4	mm9_genes_promoters	Amacrine Cells			LMR
chr17	35673360	35674013	654	*	1	3.65138	chr17	35673744	35674743	1000	-	promoter:56375	uc008cig.2	14885	Gtf2h4	mm10_genes_promoters	Amacrine Cells	1
chr17	35674133	35719313	45181	*	3	82.9557	chr17	35673744	35674743	1000	-	promoter:56375	uc008cig.2	14885	Gtf2h4	mm10_genes_promoters	Amacrine Cells	3
chr17	35673289	35674073	785	*	LMR	3.05344	chr17	35673744	35674743	1000	-	promoter:56375	uc008cig.2	14885	Gtf2h4	mm10_genes_promoters	Amacrine Cells	LMR
chr17	35673360	35674013	654	*	1	2.68549	chr17	35673744	35674743	1000	-	promoter:56375	uc008cig.2	14885	Gtf2h4	mm10_genes_promoters	Amacrine Cells		1
chr17	35674133	35699469	25337	*	4	84.6762	chr17	35673744	35674743	1000	-	promoter:56375	uc008cig.2	14885	Gtf2h4	mm10_genes_promoters	Amacrine Cells		4
chr17	35673289	35674073	785	*	LMR	2.27671	chr17	35673744	35674743	1000	-	promoter:56375	uc008cig.2	14885	Gtf2h4	mm10_genes_promoters	Amacrine Cells		LMR
chr17	35673360	35674013	654	*	1	3.62897	chr17	35673744	35674743	1000	-	promoter:56375	uc008cig.2	14885	Gtf2h4	mm10_genes_promoters	Amacrine Cells				1
chr17	35674133	35699345	25213	*	4	78.3267	chr17	35673744	35674743	1000	-	promoter:56375	uc008cig.2	14885	Gtf2h4	mm10_genes_promoters	Amacrine Cells				4
chr17	35673211	35674166	956	*	LMR	8.64198	chr17	35673744	35674743	1000	-	promoter:56375	uc008cig.2	14885	Gtf2h4	mm10_genes_promoters	Amacrine Cells				LMR
chr17	35673360	35673749	390	*	1	0.869565	chr17	35673744	35674743	1000	-	promoter:56375	uc008cig.2	14885	Gtf2h4	mm10_genes_promoters	Amacrine Cells					1
chr17	35674198	35699373	25176	*	4	79.0291	chr17	35673744	35674743	1000	-	promoter:56375	uc008cig.2	14885	Gtf2h4	mm10_genes_promoters	Amacrine Cells					4
chr17	35673289	35674073	785	*	LMR	1.17647	chr17	35673744	35674743	1000	-	promoter:56375	uc008cig.2	14885	Gtf2h4	mm10_genes_promoters	Amacrine Cells					LMR
chr1	72869852	72874406	4555	*	1	5.73675	chr1	72870077	72871076	1000	+	promoter:465	uc007bkw.1	16008	Igfbp2	mm9_genes_promoters	Amacrine Cells			1
chr1	72869843	72874194	4352	*	UMR	2.81734	chr1	72870077	72871076	1000	+	promoter:465	uc007bkw.1	16008	Igfbp2	mm9_genes_promoters	Amacrine Cells			UMR
chr1	72822989	72826505	3517	*	2	40.9623	chr1	72823480	72824479	1000	+	promoter:516	uc007bkw.3	16008	Igfbp2	mm10_genes_promoters	Amacrine Cells	2
chr1	72823270	72827864	4595	*	UMR	16.3265	chr1	72823480	72824479	1000	+	promoter:516	uc007bkw.3	16008	Igfbp2	mm10_genes_promoters	Amacrine Cells	UMR
chr1	72822970	72826505	3536	*	1	24.3703	chr1	72823480	72824479	1000	+	promoter:516	uc007bkw.3	16008	Igfbp2	mm10_genes_promoters	Amacrine Cells		1
chr1	72823270	72827712	4443	*	UMR	3.96825	chr1	72823480	72824479	1000	+	promoter:516	uc007bkw.3	16008	Igfbp2	mm10_genes_promoters	Amacrine Cells		UMR
chr1	72823279	72826381	3103	*	1	10.4377	chr1	72823480	72824479	1000	+	promoter:516	uc007bkw.3	16008	Igfbp2	mm10_genes_promoters	Amacrine Cells				1
chr1	72823415	72827802	4388	*	UMR	6.5	chr1	72823480	72824479	1000	+	promoter:516	uc007bkw.3	16008	Igfbp2	mm10_genes_promoters	Amacrine Cells				UMR
chr1	72823487	72827620	4134	*	UMR	4.79798	chr1	72823480	72824479	1000	+	promoter:516	uc007bkw.3	16008	Igfbp2	mm10_genes_promoters	Amacrine Cells					UMR
chr1	72822989	72826505	3517	*	2	40.9623	chr1	72824387	72825386	1000	+	promoter:517	uc057auw.2	16008	Igfbp2	mm10_genes_promoters	Amacrine Cells	2
chr1	72823270	72827864	4595	*	UMR	16.3265	chr1	72824387	72825386	1000	+	promoter:517	uc057auw.2	16008	Igfbp2	mm10_genes_promoters	Amacrine Cells	UMR
chr1	72822970	72826505	3536	*	1	24.3703	chr1	72824387	72825386	1000	+	promoter:517	uc057auw.2	16008	Igfbp2	mm10_genes_promoters	Amacrine Cells		1
chr1	72823270	72827712	4443	*	UMR	3.96825	chr1	72824387	72825386	1000	+	promoter:517	uc057auw.2	16008	Igfbp2	mm10_genes_promoters	Amacrine Cells		UMR
chr1	72823279	72826381	3103	*	1	10.4377	chr1	72824387	72825386	1000	+	promoter:517	uc057auw.2	16008	Igfbp2	mm10_genes_promoters	Amacrine Cells				1
chr1	72823415	72827802	4388	*	UMR	6.5	chr1	72824387	72825386	1000	+	promoter:517	uc057auw.2	16008	Igfbp2	mm10_genes_promoters	Amacrine Cells				UMR
chr1	72825138	72826505	1368	*	1	4.19872	chr1	72824387	72825386	1000	+	promoter:517	uc057auw.2	16008	Igfbp2	mm10_genes_promoters	Amacrine Cells					1
chr1	72823487	72827620	4134	*	UMR	4.79798	chr1	72824387	72825386	1000	+	promoter:517	uc057auw.2	16008	Igfbp2	mm10_genes_promoters	Amacrine Cells					UMR
chr13	117082809	117105784	22976	*	1	2.91356	chr13	117099897	117100896	1000	-	promoter:40949	uc007rye.2	16392	Isl1	mm9_genes_promoters	Amacrine Cells			1
chr13	117082672	117105936	23265	*	UMR	2.83148	chr13	117099897	117100896	1000	-	promoter:40949	uc007rye.2	16392	Isl1	mm9_genes_promoters	Amacrine Cells			UMR
chr13	117082809	117105784	22976	*	1	2.91356	chr13	117099897	117100896	1000	-	promoter:40950	uc007ryf.2	16392	Isl1	mm9_genes_promoters	Amacrine Cells			1
chr13	117082672	117105936	23265	*	UMR	2.83148	chr13	117099897	117100896	1000	-	promoter:40950	uc007ryf.2	16392	Isl1	mm9_genes_promoters	Amacrine Cells			UMR
chr13	117082809	117105784	22976	*	1	2.91356	chr13	117099897	117100896	1000	-	promoter:40951	uc007ryg.2	16392	Isl1	mm9_genes_promoters	Amacrine Cells			1
chr13	117082672	117105936	23265	*	UMR	2.83148	chr13	117099897	117100896	1000	-	promoter:40951	uc007ryg.2	16392	Isl1	mm9_genes_promoters	Amacrine Cells			UMR
chr13	116292622	116315576	22955	*	1	6.09016	chr13	116309689	116310688	1000	-	promoter:46864	uc007rye.2	16392	Isl1	mm10_genes_promoters	Amacrine Cells	1
chr13	116292659	116315010	22352	*	UMR	4.41281	chr13	116309689	116310688	1000	-	promoter:46864	uc007rye.2	16392	Isl1	mm10_genes_promoters	Amacrine Cells	UMR
chr13	116292601	116315355	22755	*	1	4.70025	chr13	116309689	116310688	1000	-	promoter:46864	uc007rye.2	16392	Isl1	mm10_genes_promoters	Amacrine Cells		1
chr13	116292659	116315466	22808	*	UMR	3.59982	chr13	116309689	116310688	1000	-	promoter:46864	uc007rye.2	16392	Isl1	mm10_genes_promoters	Amacrine Cells		UMR
chr13	116292601	116314856	22256	*	1	6.87718	chr13	116309689	116310688	1000	-	promoter:46864	uc007rye.2	16392	Isl1	mm10_genes_promoters	Amacrine Cells				1
chr13	116292465	116315058	22594	*	UMR	5.50043	chr13	116309689	116310688	1000	-	promoter:46864	uc007rye.2	16392	Isl1	mm10_genes_promoters	Amacrine Cells				UMR
chr13	116292602	116317199	24598	*	1	8.11361	chr13	116309689	116310688	1000	-	promoter:46864	uc007rye.2	16392	Isl1	mm10_genes_promoters	Amacrine Cells					1
chr13	116292641	116315952	23312	*	UMR	7.02115	chr13	116309689	116310688	1000	-	promoter:46864	uc007rye.2	16392	Isl1	mm10_genes_promoters	Amacrine Cells					UMR
chr13	116292622	116315576	22955	*	1	6.09016	chr13	116309689	116310688	1000	-	promoter:46865	uc007ryf.2	16392	Isl1	mm10_genes_promoters	Amacrine Cells	1
chr13	116292659	116315010	22352	*	UMR	4.41281	chr13	116309689	116310688	1000	-	promoter:46865	uc007ryf.2	16392	Isl1	mm10_genes_promoters	Amacrine Cells	UMR
chr13	116292601	116315355	22755	*	1	4.70025	chr13	116309689	116310688	1000	-	promoter:46865	uc007ryf.2	16392	Isl1	mm10_genes_promoters	Amacrine Cells		1
chr13	116292659	116315466	22808	*	UMR	3.59982	chr13	116309689	116310688	1000	-	promoter:46865	uc007ryf.2	16392	Isl1	mm10_genes_promoters	Amacrine Cells		UMR
chr13	116292601	116314856	22256	*	1	6.87718	chr13	116309689	116310688	1000	-	promoter:46865	uc007ryf.2	16392	Isl1	mm10_genes_promoters	Amacrine Cells				1
chr13	116292465	116315058	22594	*	UMR	5.50043	chr13	116309689	116310688	1000	-	promoter:46865	uc007ryf.2	16392	Isl1	mm10_genes_promoters	Amacrine Cells				UMR
chr13	116292602	116317199	24598	*	1	8.11361	chr13	116309689	116310688	1000	-	promoter:46865	uc007ryf.2	16392	Isl1	mm10_genes_promoters	Amacrine Cells					1
chr13	116292641	116315952	23312	*	UMR	7.02115	chr13	116309689	116310688	1000	-	promoter:46865	uc007ryf.2	16392	Isl1	mm10_genes_promoters	Amacrine Cells					UMR
chr13	116292622	116315576	22955	*	1	6.09016	chr13	116309689	116310688	1000	-	promoter:46866	uc007ryg.2	16392	Isl1	mm10_genes_promoters	Amacrine Cells	1
chr13	116292659	116315010	22352	*	UMR	4.41281	chr13	116309689	116310688	1000	-	promoter:46866	uc007ryg.2	16392	Isl1	mm10_genes_promoters	Amacrine Cells	UMR
chr13	116292601	116315355	22755	*	1	4.70025	chr13	116309689	116310688	1000	-	promoter:46866	uc007ryg.2	16392	Isl1	mm10_genes_promoters	Amacrine Cells		1
chr13	116292659	116315466	22808	*	UMR	3.59982	chr13	116309689	116310688	1000	-	promoter:46866	uc007ryg.2	16392	Isl1	mm10_genes_promoters	Amacrine Cells		UMR
chr13	116292601	116314856	22256	*	1	6.87718	chr13	116309689	116310688	1000	-	promoter:46866	uc007ryg.2	16392	Isl1	mm10_genes_promoters	Amacrine Cells				1
chr13	116292465	116315058	22594	*	UMR	5.50043	chr13	116309689	116310688	1000	-	promoter:46866	uc007ryg.2	16392	Isl1	mm10_genes_promoters	Amacrine Cells				UMR
chr13	116292602	116317199	24598	*	1	8.11361	chr13	116309689	116310688	1000	-	promoter:46866	uc007ryg.2	16392	Isl1	mm10_genes_promoters	Amacrine Cells					1
chr13	116292641	116315952	23312	*	UMR	7.02115	chr13	116309689	116310688	1000	-	promoter:46866	uc007ryg.2	16392	Isl1	mm10_genes_promoters	Amacrine Cells					UMR
chr18	57292157	57293670	1514	*	1	4.81744	chr18	57291744	57292743	1000	+	promoter:50346	uc008eyz.2	70417	Megf10	mm9_genes_promoters	Amacrine Cells			1
chr18	57245839	57291965	46127	*	4	84.7519	chr18	57291744	57292743	1000	+	promoter:50346	uc008eyz.2	70417	Megf10	mm9_genes_promoters	Amacrine Cells			4
chr18	57292198	57293664	1467	*	UMR	3.78151	chr18	57291744	57292743	1000	+	promoter:50346	uc008eyz.2	70417	Megf10	mm9_genes_promoters	Amacrine Cells			UMR
chr18	57293737	57343432	49696	*	4	83.371	chr18	57301440	57302439	1000	+	promoter:50347	uc008eza.1	70417	Megf10	mm9_genes_promoters	Amacrine Cells			4
chr18	56922337	57353619	431283	*	4	87.1046	chr18	57132090	57133089	1000	+	promoter:57596	uc008eyz.2	70417	Megf10	mm10_genes_promoters	Amacrine Cells	4
chr18	57132240	57134012	1773	*	UMR	24.5902	chr18	57132090	57133089	1000	+	promoter:57596	uc008eyz.2	70417	Megf10	mm10_genes_promoters	Amacrine Cells	UMR
chr18	57132312	57134233	1922	*	2	25.8674	chr18	57132090	57133089	1000	+	promoter:57596	uc008eyz.2	70417	Megf10	mm10_genes_promoters	Amacrine Cells		2
chr18	57129202	57132311	3110	*	4	87.5148	chr18	57132090	57133089	1000	+	promoter:57596	uc008eyz.2	70417	Megf10	mm10_genes_promoters	Amacrine Cells		4
chr18	57132409	57134050	1642	*	UMR	16.3415	chr18	57132090	57133089	1000	+	promoter:57596	uc008eyz.2	70417	Megf10	mm10_genes_promoters	Amacrine Cells		UMR
chr18	57132503	57134627	2125	*	2	32.3228	chr18	57132090	57133089	1000	+	promoter:57596	uc008eyz.2	70417	Megf10	mm10_genes_promoters	Amacrine Cells				2
chr18	57129214	57132282	3069	*	4	87.0602	chr18	57132090	57133089	1000	+	promoter:57596	uc008eyz.2	70417	Megf10	mm10_genes_promoters	Amacrine Cells				4
chr18	57132614	57134290	1677	*	UMR	17.6471	chr18	57132090	57133089	1000	+	promoter:57596	uc008eyz.2	70417	Megf10	mm10_genes_promoters	Amacrine Cells				UMR
chr18	57132282	57136917	4636	*	2	45.5285	chr18	57132090	57133089	1000	+	promoter:57596	uc008eyz.2	70417	Megf10	mm10_genes_promoters	Amacrine Cells					2
chr18	57132544	57134580	2037	*	UMR	31.4286	chr18	57132090	57133089	1000	+	promoter:57596	uc008eyz.2	70417	Megf10	mm10_genes_promoters	Amacrine Cells					UMR
chr18	56922337	57353619	431283	*	4	87.1046	chr18	57141786	57142785	1000	+	promoter:57597	uc008eza.1	70417	Megf10	mm10_genes_promoters	Amacrine Cells	4
chr18	57134346	57144359	10014	*	4	85.4533	chr18	57141786	57142785	1000	+	promoter:57597	uc008eza.1	70417	Megf10	mm10_genes_promoters	Amacrine Cells		4
chr18	57135707	57144359	8653	*	4	87.2	chr18	57141786	57142785	1000	+	promoter:57597	uc008eza.1	70417	Megf10	mm10_genes_promoters	Amacrine Cells				4
chr18	57137107	57249441	112335	*	4	85.4676	chr18	57141786	57142785	1000	+	promoter:57597	uc008eza.1	70417	Megf10	mm10_genes_promoters	Amacrine Cells					4
chr9	64231494	64235538	4045	*	1	4.81283	chr9	64232433	64233432	1000	+	promoter:27967	uc009qby.2	214058	Megf11	mm9_genes_promoters	Amacrine Cells			1
chr9	64231331	64235495	4165	*	UMR	4.29864	chr9	64232433	64233432	1000	+	promoter:27967	uc009qby.2	214058	Megf11	mm9_genes_promoters	Amacrine Cells			UMR
chr9	64231494	64235538	4045	*	1	4.81283	chr9	64232433	64233432	1000	+	promoter:27968	uc012gvd.1	214058	Megf11	mm9_genes_promoters	Amacrine Cells			1
chr9	64231331	64235495	4165	*	UMR	4.29864	chr9	64232433	64233432	1000	+	promoter:27968	uc012gvd.1	214058	Megf11	mm9_genes_promoters	Amacrine Cells			UMR
chr9	64231494	64235538	4045	*	1	4.81283	chr9	64232433	64233432	1000	+	promoter:27969	uc009qbz.2	214058	Megf11	mm9_genes_promoters	Amacrine Cells			1
chr9	64231331	64235495	4165	*	UMR	4.29864	chr9	64232433	64233432	1000	+	promoter:27969	uc009qbz.2	214058	Megf11	mm9_genes_promoters	Amacrine Cells			UMR
chr9	64231494	64235538	4045	*	1	4.81283	chr9	64232433	64233432	1000	+	promoter:27970	uc009qca.2	214058	Megf11	mm9_genes_promoters	Amacrine Cells			1
chr9	64231331	64235495	4165	*	UMR	4.29864	chr9	64232433	64233432	1000	+	promoter:27970	uc009qca.2	214058	Megf11	mm9_genes_promoters	Amacrine Cells			UMR
chr9	64231494	64235538	4045	*	1	4.81283	chr9	64232433	64233432	1000	+	promoter:27971	uc012gve.1	214058	Megf11	mm9_genes_promoters	Amacrine Cells			1
chr9	64231331	64235495	4165	*	UMR	4.29864	chr9	64232433	64233432	1000	+	promoter:27971	uc012gve.1	214058	Megf11	mm9_genes_promoters	Amacrine Cells			UMR
chr9	64304263	64355306	51044	*	3	77.2258	chr9	64348330	64349329	1000	+	promoter:27972	uc009qcb.1	214058	Megf11	mm9_genes_promoters	Amacrine Cells			3
chr9	64347929	64348462	534	*	LMR	39.7059	chr9	64348330	64349329	1000	+	promoter:27972	uc009qcb.1	214058	Megf11	mm9_genes_promoters	Amacrine Cells			LMR
chr9	64532921	64535136	2216	*	3	72.3739	chr9	64533170	64534169	1000	+	promoter:27973	uc009qcc.2	214058	Megf11	mm9_genes_promoters	Amacrine Cells			3
chr9	64536203	64583964	47762	*	4	85.7187	chr9	64540568	64541567	1000	+	promoter:27974	uc009qcd.1	214058	Megf11	mm9_genes_promoters	Amacrine Cells			4
chr9	64385287	64385507	221	*	1	0.4329	chr9	64384626	64385625	1000	+	promoter:31832	uc009qby.2	214058	Megf11	mm10_genes_promoters	Amacrine Cells	1
chr9	64383327	64387072	3746	*	UMR	0.409836	chr9	64384626	64385625	1000	+	promoter:31832	uc009qby.2	214058	Megf11	mm10_genes_promoters	Amacrine Cells	UMR
chr9	64385287	64385507	221	*	1	0.4329	chr9	64384626	64385625	1000	+	promoter:31832	uc009qby.2	214058	Megf11	mm10_genes_promoters	Amacrine Cells		1
chr9	64383523	64388118	4596	*	UMR	3.35196	chr9	64384626	64385625	1000	+	promoter:31832	uc009qby.2	214058	Megf11	mm10_genes_promoters	Amacrine Cells		UMR
chr9	64385383	64385552	170	*	1	0.833333	chr9	64384626	64385625	1000	+	promoter:31832	uc009qby.2	214058	Megf11	mm10_genes_promoters	Amacrine Cells				1
chr9	64384599	64387652	3054	*	UMR	0.485437	chr9	64384626	64385625	1000	+	promoter:31832	uc009qby.2	214058	Megf11	mm10_genes_promoters	Amacrine Cells				UMR
chr9	64385287	64390077	4791	*	1	8.48485	chr9	64384626	64385625	1000	+	promoter:31832	uc009qby.2	214058	Megf11	mm10_genes_promoters	Amacrine Cells					1
chr9	64382275	64390011	7737	*	UMR	3.29218	chr9	64384626	64385625	1000	+	promoter:31832	uc009qby.2	214058	Megf11	mm10_genes_promoters	Amacrine Cells					UMR
chr9	64385287	64385507	221	*	1	0.4329	chr9	64384626	64385625	1000	+	promoter:31833	uc012gvd.2	214058	Megf11	mm10_genes_promoters	Amacrine Cells	1
chr9	64383327	64387072	3746	*	UMR	0.409836	chr9	64384626	64385625	1000	+	promoter:31833	uc012gvd.2	214058	Megf11	mm10_genes_promoters	Amacrine Cells	UMR
chr9	64385287	64385507	221	*	1	0.4329	chr9	64384626	64385625	1000	+	promoter:31833	uc012gvd.2	214058	Megf11	mm10_genes_promoters	Amacrine Cells		1
chr9	64383523	64388118	4596	*	UMR	3.35196	chr9	64384626	64385625	1000	+	promoter:31833	uc012gvd.2	214058	Megf11	mm10_genes_promoters	Amacrine Cells		UMR
chr9	64385383	64385552	170	*	1	0.833333	chr9	64384626	64385625	1000	+	promoter:31833	uc012gvd.2	214058	Megf11	mm10_genes_promoters	Amacrine Cells				1
chr9	64384599	64387652	3054	*	UMR	0.485437	chr9	64384626	64385625	1000	+	promoter:31833	uc012gvd.2	214058	Megf11	mm10_genes_promoters	Amacrine Cells				UMR
chr9	64385287	64390077	4791	*	1	8.48485	chr9	64384626	64385625	1000	+	promoter:31833	uc012gvd.2	214058	Megf11	mm10_genes_promoters	Amacrine Cells					1
chr9	64382275	64390011	7737	*	UMR	3.29218	chr9	64384626	64385625	1000	+	promoter:31833	uc012gvd.2	214058	Megf11	mm10_genes_promoters	Amacrine Cells					UMR
chr9	64385287	64385507	221	*	1	0.4329	chr9	64384626	64385625	1000	+	promoter:31834	uc009qbz.2	214058	Megf11	mm10_genes_promoters	Amacrine Cells	1
chr9	64383327	64387072	3746	*	UMR	0.409836	chr9	64384626	64385625	1000	+	promoter:31834	uc009qbz.2	214058	Megf11	mm10_genes_promoters	Amacrine Cells	UMR
chr9	64385287	64385507	221	*	1	0.4329	chr9	64384626	64385625	1000	+	promoter:31834	uc009qbz.2	214058	Megf11	mm10_genes_promoters	Amacrine Cells		1
chr9	64383523	64388118	4596	*	UMR	3.35196	chr9	64384626	64385625	1000	+	promoter:31834	uc009qbz.2	214058	Megf11	mm10_genes_promoters	Amacrine Cells		UMR
chr9	64385383	64385552	170	*	1	0.833333	chr9	64384626	64385625	1000	+	promoter:31834	uc009qbz.2	214058	Megf11	mm10_genes_promoters	Amacrine Cells				1
chr9	64384599	64387652	3054	*	UMR	0.485437	chr9	64384626	64385625	1000	+	promoter:31834	uc009qbz.2	214058	Megf11	mm10_genes_promoters	Amacrine Cells				UMR
chr9	64385287	64390077	4791	*	1	8.48485	chr9	64384626	64385625	1000	+	promoter:31834	uc009qbz.2	214058	Megf11	mm10_genes_promoters	Amacrine Cells					1
chr9	64382275	64390011	7737	*	UMR	3.29218	chr9	64384626	64385625	1000	+	promoter:31834	uc009qbz.2	214058	Megf11	mm10_genes_promoters	Amacrine Cells					UMR
chr9	64385287	64385507	221	*	1	0.4329	chr9	64384626	64385625	1000	+	promoter:31835	uc009qca.2	214058	Megf11	mm10_genes_promoters	Amacrine Cells	1
chr9	64383327	64387072	3746	*	UMR	0.409836	chr9	64384626	64385625	1000	+	promoter:31835	uc009qca.2	214058	Megf11	mm10_genes_promoters	Amacrine Cells	UMR
chr9	64385287	64385507	221	*	1	0.4329	chr9	64384626	64385625	1000	+	promoter:31835	uc009qca.2	214058	Megf11	mm10_genes_promoters	Amacrine Cells		1
chr9	64383523	64388118	4596	*	UMR	3.35196	chr9	64384626	64385625	1000	+	promoter:31835	uc009qca.2	214058	Megf11	mm10_genes_promoters	Amacrine Cells		UMR
chr9	64385383	64385552	170	*	1	0.833333	chr9	64384626	64385625	1000	+	promoter:31835	uc009qca.2	214058	Megf11	mm10_genes_promoters	Amacrine Cells				1
chr9	64384599	64387652	3054	*	UMR	0.485437	chr9	64384626	64385625	1000	+	promoter:31835	uc009qca.2	214058	Megf11	mm10_genes_promoters	Amacrine Cells				UMR
chr9	64385287	64390077	4791	*	1	8.48485	chr9	64384626	64385625	1000	+	promoter:31835	uc009qca.2	214058	Megf11	mm10_genes_promoters	Amacrine Cells					1
chr9	64382275	64390011	7737	*	UMR	3.29218	chr9	64384626	64385625	1000	+	promoter:31835	uc009qca.2	214058	Megf11	mm10_genes_promoters	Amacrine Cells					UMR
chr9	64385287	64385507	221	*	1	0.4329	chr9	64384626	64385625	1000	+	promoter:31836	uc012gve.1	214058	Megf11	mm10_genes_promoters	Amacrine Cells	1
chr9	64383327	64387072	3746	*	UMR	0.409836	chr9	64384626	64385625	1000	+	promoter:31836	uc012gve.1	214058	Megf11	mm10_genes_promoters	Amacrine Cells	UMR
chr9	64385287	64385507	221	*	1	0.4329	chr9	64384626	64385625	1000	+	promoter:31836	uc012gve.1	214058	Megf11	mm10_genes_promoters	Amacrine Cells		1
chr9	64383523	64388118	4596	*	UMR	3.35196	chr9	64384626	64385625	1000	+	promoter:31836	uc012gve.1	214058	Megf11	mm10_genes_promoters	Amacrine Cells		UMR
chr9	64385383	64385552	170	*	1	0.833333	chr9	64384626	64385625	1000	+	promoter:31836	uc012gve.1	214058	Megf11	mm10_genes_promoters	Amacrine Cells				1
chr9	64384599	64387652	3054	*	UMR	0.485437	chr9	64384626	64385625	1000	+	promoter:31836	uc012gve.1	214058	Megf11	mm10_genes_promoters	Amacrine Cells				UMR
chr9	64385287	64390077	4791	*	1	8.48485	chr9	64384626	64385625	1000	+	promoter:31836	uc012gve.1	214058	Megf11	mm10_genes_promoters	Amacrine Cells					1
chr9	64382275	64390011	7737	*	UMR	3.29218	chr9	64384626	64385625	1000	+	promoter:31836	uc012gve.1	214058	Megf11	mm10_genes_promoters	Amacrine Cells					UMR
chr9	64489363	64661103	171741	*	3	82.5847	chr9	64500523	64501522	1000	+	promoter:31837	uc009qcb.1	214058	Megf11	mm10_genes_promoters	Amacrine Cells	3
chr9	64500037	64500654	618	*	LMR	28.5714	chr9	64500523	64501522	1000	+	promoter:31837	uc009qcb.1	214058	Megf11	mm10_genes_promoters	Amacrine Cells		LMR
chr9	64478522	64643976	165455	*	4	79.0533	chr9	64500523	64501522	1000	+	promoter:31837	uc009qcb.1	214058	Megf11	mm10_genes_promoters	Amacrine Cells				4
chr9	64489363	64523024	33662	*	4	80.4063	chr9	64500523	64501522	1000	+	promoter:31837	uc009qcb.1	214058	Megf11	mm10_genes_promoters	Amacrine Cells					4
chr9	64673490	64735383	61894	*	4	87.209	chr9	64685363	64686362	1000	+	promoter:31838	uc009qcc.2	214058	Megf11	mm10_genes_promoters	Amacrine Cells	4
chr9	64661624	64736158	74535	*	4	84.8694	chr9	64685363	64686362	1000	+	promoter:31838	uc009qcc.2	214058	Megf11	mm10_genes_promoters	Amacrine Cells		4
chr9	64673695	64735669	61975	*	4	85.1557	chr9	64685363	64686362	1000	+	promoter:31838	uc009qcc.2	214058	Megf11	mm10_genes_promoters	Amacrine Cells				4
chr9	64675211	64735669	60459	*	4	86.7149	chr9	64685363	64686362	1000	+	promoter:31838	uc009qcc.2	214058	Megf11	mm10_genes_promoters	Amacrine Cells					4
chr9	64673490	64735383	61894	*	4	87.209	chr9	64692761	64693760	1000	+	promoter:31839	uc009qcd.1	214058	Megf11	mm10_genes_promoters	Amacrine Cells	4
chr9	64661624	64736158	74535	*	4	84.8694	chr9	64692761	64693760	1000	+	promoter:31839	uc009qcd.1	214058	Megf11	mm10_genes_promoters	Amacrine Cells		4
chr9	64673695	64735669	61975	*	4	85.1557	chr9	64692761	64693760	1000	+	promoter:31839	uc009qcd.1	214058	Megf11	mm10_genes_promoters	Amacrine Cells				4
chr9	64675211	64735669	60459	*	4	86.7149	chr9	64692761	64693760	1000	+	promoter:31839	uc009qcd.1	214058	Megf11	mm10_genes_promoters	Amacrine Cells					4
chr2	79293851	79301531	7681	*	1	5.03445	chr2	79296794	79297793	1000	-	promoter:6425	uc008kgt.1	18012	Neurod1	mm9_genes_promoters	Amacrine Cells			1
chr2	79293855	79301572	7718	*	UMR	4.19217	chr2	79296794	79297793	1000	-	promoter:6425	uc008kgt.1	18012	Neurod1	mm9_genes_promoters	Amacrine Cells			UMR
chr2	79453822	79461375	7554	*	1	9.65492	chr2	79456637	79457636	1000	-	promoter:7331	uc008kgt.1	18012	Neurod1	mm10_genes_promoters	Amacrine Cells	1
chr2	79453703	79461374	7672	*	UMR	11.6343	chr2	79456637	79457636	1000	-	promoter:7331	uc008kgt.1	18012	Neurod1	mm10_genes_promoters	Amacrine Cells	UMR
chr2	79453821	79461374	7554	*	1	10.7743	chr2	79456637	79457636	1000	-	promoter:7331	uc008kgt.1	18012	Neurod1	mm10_genes_promoters	Amacrine Cells		1
chr2	79453703	79461374	7672	*	UMR	9.49848	chr2	79456637	79457636	1000	-	promoter:7331	uc008kgt.1	18012	Neurod1	mm10_genes_promoters	Amacrine Cells		UMR
chr2	79453821	79461375	7555	*	1	12.4963	chr2	79456637	79457636	1000	-	promoter:7331	uc008kgt.1	18012	Neurod1	mm10_genes_promoters	Amacrine Cells				1
chr2	79453703	79461374	7672	*	UMR	11.6364	chr2	79456637	79457636	1000	-	promoter:7331	uc008kgt.1	18012	Neurod1	mm10_genes_promoters	Amacrine Cells				UMR
chr2	79453702	79461374	7673	*	1	13.1294	chr2	79456637	79457636	1000	-	promoter:7331	uc008kgt.1	18012	Neurod1	mm10_genes_promoters	Amacrine Cells					1
chr2	79453703	79461374	7672	*	UMR	8.46063	chr2	79456637	79457636	1000	-	promoter:7331	uc008kgt.1	18012	Neurod1	mm10_genes_promoters	Amacrine Cells					UMR
chr11	98177831	98191647	13817	*	1	1.7997	chr11	98190960	98191959	1000	-	promoter:36431	uc009vai.1	18013	Neurod2	mm9_genes_promoters	Amacrine Cells			1
chr11	98191656	98195226	3571	*	3	65.7169	chr11	98190960	98191959	1000	-	promoter:36431	uc009vai.1	18013	Neurod2	mm9_genes_promoters	Amacrine Cells			3
chr11	98174470	98191652	17183	*	UMR	3.01526	chr11	98190960	98191959	1000	-	promoter:36431	uc009vai.1	18013	Neurod2	mm9_genes_promoters	Amacrine Cells			UMR
chr11	98316142	98331402	15261	*	UMR	3.56589	chr11	98329646	98330645	1000	-	promoter:41546	uc009vai.1	18013	Neurod2	mm10_genes_promoters	Amacrine Cells	UMR
chr11	98314234	98331354	17121	*	1	12.8885	chr11	98329646	98330645	1000	-	promoter:41546	uc009vai.1	18013	Neurod2	mm10_genes_promoters	Amacrine Cells		1
chr11	98314768	98330348	15581	*	UMR	7.20969	chr11	98329646	98330645	1000	-	promoter:41546	uc009vai.1	18013	Neurod2	mm10_genes_promoters	Amacrine Cells		UMR
chr11	98314903	98330338	15436	*	UMR	7.52137	chr11	98329646	98330645	1000	-	promoter:41546	uc009vai.1	18013	Neurod2	mm10_genes_promoters	Amacrine Cells				UMR
chr11	98313564	98329851	16288	*	1	16.5785	chr11	98329646	98330645	1000	-	promoter:41546	uc009vai.1	18013	Neurod2	mm10_genes_promoters	Amacrine Cells					1
chr11	98313156	98331584	18429	*	UMR	9.95951	chr11	98329646	98330645	1000	-	promoter:41546	uc009vai.1	18013	Neurod2	mm10_genes_promoters	Amacrine Cells					UMR
chr6	55631399	55632512	1114	*	2	32.8054	chr6	55631258	55632257	1000	-	promoter:19056	uc009cav.2	11922	Neurod6	mm9_genes_promoters	Amacrine Cells			2
chr6	55627995	55631368	3374	*	4	85.8957	chr6	55631258	55632257	1000	-	promoter:19056	uc009cav.2	11922	Neurod6	mm9_genes_promoters	Amacrine Cells			4
chr6	55631919	55632464	546	*	LMR	24.5098	chr6	55631258	55632257	1000	-	promoter:19056	uc009cav.2	11922	Neurod6	mm9_genes_promoters	Amacrine Cells			LMR
chr6	55680560	55682898	2339	*	2	38.6934	chr6	55681264	55682263	1000	-	promoter:21823	uc009cav.3	11922	Neurod6	mm10_genes_promoters	Amacrine Cells	2
chr6	55681833	55682472	640	*	LMR	20.8791	chr6	55681264	55682263	1000	-	promoter:21823	uc009cav.3	11922	Neurod6	mm10_genes_promoters	Amacrine Cells	LMR
chr6	55681682	55682696	1015	*	2	45.9848	chr6	55681264	55682263	1000	-	promoter:21823	uc009cav.3	11922	Neurod6	mm10_genes_promoters	Amacrine Cells		2
chr6	55681391	55681638	248	*	LMR	35.1351	chr6	55681264	55682263	1000	-	promoter:21823	uc009cav.3	11922	Neurod6	mm10_genes_promoters	Amacrine Cells		LMR
chr6	55681926	55682382	457	*	LMR	15.534	chr6	55681264	55682263	1000	-	promoter:21823	uc009cav.3	11922	Neurod6	mm10_genes_promoters	Amacrine Cells		LMR
chr6	55680560	55682696	2137	*	2	50.7237	chr6	55681264	55682263	1000	-	promoter:21823	uc009cav.3	11922	Neurod6	mm10_genes_promoters	Amacrine Cells				2
chr6	55681407	55682340	934	*	LMR	30.2439	chr6	55681264	55682263	1000	-	promoter:21823	uc009cav.3	11922	Neurod6	mm10_genes_promoters	Amacrine Cells				LMR
chr6	55680560	55683076	2517	*	2	46.1614	chr6	55681264	55682263	1000	-	promoter:21823	uc009cav.3	11922	Neurod6	mm10_genes_promoters	Amacrine Cells					2
chr6	55681926	55682568	643	*	LMR	22.695	chr6	55681264	55682263	1000	-	promoter:21823	uc009cav.3	11922	Neurod6	mm10_genes_promoters	Amacrine Cells					LMR
chr3	127624999	127646020	21022	*	1	21.3237	chr3	127632145	127633144	1000	+	promoter:10151	uc008rhi.1	11924	Neurog2	mm10_genes_promoters	Amacrine Cells	1
chr3	127624403	127637194	12792	*	UMR	8.74786	chr3	127632145	127633144	1000	+	promoter:10151	uc008rhi.1	11924	Neurog2	mm10_genes_promoters	Amacrine Cells	UMR
chr3	127624754	127646803	22050	*	1	17.7068	chr3	127632145	127633144	1000	+	promoter:10151	uc008rhi.1	11924	Neurog2	mm10_genes_promoters	Amacrine Cells		1
chr3	127624921	127636108	11188	*	UMR	4.54038	chr3	127632145	127633144	1000	+	promoter:10151	uc008rhi.1	11924	Neurog2	mm10_genes_promoters	Amacrine Cells		UMR
chr3	127624754	127635138	10385	*	1	11.7327	chr3	127632145	127633144	1000	+	promoter:10151	uc008rhi.1	11924	Neurog2	mm10_genes_promoters	Amacrine Cells				1
chr3	127624407	127635525	11119	*	UMR	9.69667	chr3	127632145	127633144	1000	+	promoter:10151	uc008rhi.1	11924	Neurog2	mm10_genes_promoters	Amacrine Cells				UMR
chr3	127624754	127635573	10820	*	1	13.9558	chr3	127632145	127633144	1000	+	promoter:10151	uc008rhi.1	11924	Neurog2	mm10_genes_promoters	Amacrine Cells					1
chr3	127624421	127635476	11056	*	UMR	11.8625	chr3	127632145	127633144	1000	+	promoter:10151	uc008rhi.1	11924	Neurog2	mm10_genes_promoters	Amacrine Cells					UMR
chr3	127327337	127338394	11058	*	1	2.71114	chr3	127335063	127336062	1000	+	promoter:8942	uc008rhi.1	11924	Neurog2	mm9_genes_promoters	Amacrine Cells			1
chr3	127327325	127338532	11208	*	UMR	2.62166	chr3	127335063	127336062	1000	+	promoter:8942	uc008rhi.1	11924	Neurog2	mm9_genes_promoters	Amacrine Cells			UMR
chr6	49771036	49774752	3717	*	1	6.23638	chr6	49771728	49772727	1000	+	promoter:17604	uc009bwt.1	109648	Npy	mm9_genes_promoters	Amacrine Cells			1
chr6	49770927	49774289	3363	*	UMR	4.22969	chr6	49771728	49772727	1000	+	promoter:17604	uc009bwt.1	109648	Npy	mm9_genes_promoters	Amacrine Cells			UMR
chr6	49821037	49824496	3460	*	1	7.53808	chr6	49821710	49822709	1000	+	promoter:20122	uc009bwt.3	109648	Npy	mm10_genes_promoters	Amacrine Cells	1
chr6	49820997	49824522	3526	*	UMR	7.33591	chr6	49821710	49822709	1000	+	promoter:20122	uc009bwt.3	109648	Npy	mm10_genes_promoters	Amacrine Cells	UMR
chr6	49821037	49824751	3715	*	1	7.99917	chr6	49821710	49822709	1000	+	promoter:20122	uc009bwt.3	109648	Npy	mm10_genes_promoters	Amacrine Cells		1
chr6	49820998	49824496	3499	*	UMR	7.34597	chr6	49821710	49822709	1000	+	promoter:20122	uc009bwt.3	109648	Npy	mm10_genes_promoters	Amacrine Cells		UMR
chr6	49821037	49823388	2352	*	1	6.76091	chr6	49821710	49822709	1000	+	promoter:20122	uc009bwt.3	109648	Npy	mm10_genes_promoters	Amacrine Cells				1
chr6	49820997	49824290	3294	*	UMR	8.3871	chr6	49821710	49822709	1000	+	promoter:20122	uc009bwt.3	109648	Npy	mm10_genes_promoters	Amacrine Cells				UMR
chr6	49820863	49824753	3891	*	2	36.121	chr6	49821710	49822709	1000	+	promoter:20122	uc009bwt.3	109648	Npy	mm10_genes_promoters	Amacrine Cells					2
chr6	49820928	49824290	3363	*	UMR	22.3464	chr6	49821710	49822709	1000	+	promoter:20122	uc009bwt.3	109648	Npy	mm10_genes_promoters	Amacrine Cells					UMR
chr2	105499450	105531805	32356	*	1	1.98783	chr2	105508053	105509052	1000	+	promoter:4371	uc008lku.1	18508	Pax6	mm9_genes_promoters	Amacrine Cells			1
chr2	105498632	105531934	33303	*	UMR	1.82474	chr2	105508053	105509052	1000	+	promoter:4371	uc008lku.1	18508	Pax6	mm9_genes_promoters	Amacrine Cells			UMR
chr2	105499450	105531805	32356	*	1	1.98783	chr2	105508053	105509052	1000	+	promoter:4372	uc008lkv.1	18508	Pax6	mm9_genes_promoters	Amacrine Cells			1
chr2	105498632	105531934	33303	*	UMR	1.82474	chr2	105508053	105509052	1000	+	promoter:4372	uc008lkv.1	18508	Pax6	mm9_genes_promoters	Amacrine Cells			UMR
chr2	105499450	105531805	32356	*	1	1.98783	chr2	105508053	105509052	1000	+	promoter:4373	uc012cat.1	18508	Pax6	mm9_genes_promoters	Amacrine Cells			1
chr2	105498632	105531934	33303	*	UMR	1.82474	chr2	105508053	105509052	1000	+	promoter:4373	uc012cat.1	18508	Pax6	mm9_genes_promoters	Amacrine Cells			UMR
chr2	105499450	105531805	32356	*	1	1.98783	chr2	105513121	105514120	1000	+	promoter:4375	uc008lky.1	18508	Pax6	mm9_genes_promoters	Amacrine Cells			1
chr2	105498632	105531934	33303	*	UMR	1.82474	chr2	105513121	105514120	1000	+	promoter:4375	uc008lky.1	18508	Pax6	mm9_genes_promoters	Amacrine Cells			UMR
chr2	105499450	105531805	32356	*	1	1.98783	chr2	105515602	105516601	1000	+	promoter:4377	uc008lla.1	18508	Pax6	mm9_genes_promoters	Amacrine Cells			1
chr2	105498632	105531934	33303	*	UMR	1.82474	chr2	105515602	105516601	1000	+	promoter:4377	uc008lla.1	18508	Pax6	mm9_genes_promoters	Amacrine Cells			UMR
chr2	105499450	105531805	32356	*	1	1.98783	chr2	105515602	105516601	1000	+	promoter:4378	uc008llb.1	18508	Pax6	mm9_genes_promoters	Amacrine Cells			1
chr2	105498632	105531934	33303	*	UMR	1.82474	chr2	105515602	105516601	1000	+	promoter:4378	uc008llb.1	18508	Pax6	mm9_genes_promoters	Amacrine Cells			UMR
chr2	105499450	105531805	32356	*	1	1.98783	chr2	105524935	105525934	1000	+	promoter:4379	uc008llc.1	18508	Pax6	mm9_genes_promoters	Amacrine Cells			1
chr2	105498632	105531934	33303	*	UMR	1.82474	chr2	105524935	105525934	1000	+	promoter:4379	uc008llc.1	18508	Pax6	mm9_genes_promoters	Amacrine Cells			UMR
chr2	105662234	105691206	28973	*	1	7.91066	chr2	105667896	105668895	1000	+	promoter:5054	uc008lku.3	18508	Pax6	mm10_genes_promoters	Amacrine Cells	1
chr2	105658840	105690726	31887	*	UMR	3.61757	chr2	105667896	105668895	1000	+	promoter:5054	uc008lku.3	18508	Pax6	mm10_genes_promoters	Amacrine Cells	UMR
chr2	105658565	105691351	32787	*	1	6.79815	chr2	105667896	105668895	1000	+	promoter:5054	uc008lku.3	18508	Pax6	mm10_genes_promoters	Amacrine Cells		1
chr2	105658930	105685508	26579	*	UMR	3.7122	chr2	105667896	105668895	1000	+	promoter:5054	uc008lku.3	18508	Pax6	mm10_genes_promoters	Amacrine Cells		UMR
chr2	105658385	105690963	32579	*	1	4.24669	chr2	105667896	105668895	1000	+	promoter:5054	uc008lku.3	18508	Pax6	mm10_genes_promoters	Amacrine Cells				1
chr2	105658476	105691778	33303	*	UMR	3.14583	chr2	105667896	105668895	1000	+	promoter:5054	uc008lku.3	18508	Pax6	mm10_genes_promoters	Amacrine Cells				UMR
chr2	105658384	105691663	33280	*	1	5.33051	chr2	105667896	105668895	1000	+	promoter:5054	uc008lku.3	18508	Pax6	mm10_genes_promoters	Amacrine Cells					1
chr2	105658840	105692062	33223	*	UMR	3.61272	chr2	105667896	105668895	1000	+	promoter:5054	uc008lku.3	18508	Pax6	mm10_genes_promoters	Amacrine Cells					UMR
chr2	105662234	105691206	28973	*	1	7.91066	chr2	105667896	105668895	1000	+	promoter:5055	uc008lkv.3	18508	Pax6	mm10_genes_promoters	Amacrine Cells	1
chr2	105658840	105690726	31887	*	UMR	3.61757	chr2	105667896	105668895	1000	+	promoter:5055	uc008lkv.3	18508	Pax6	mm10_genes_promoters	Amacrine Cells	UMR
chr2	105658565	105691351	32787	*	1	6.79815	chr2	105667896	105668895	1000	+	promoter:5055	uc008lkv.3	18508	Pax6	mm10_genes_promoters	Amacrine Cells		1
chr2	105658930	105685508	26579	*	UMR	3.7122	chr2	105667896	105668895	1000	+	promoter:5055	uc008lkv.3	18508	Pax6	mm10_genes_promoters	Amacrine Cells		UMR
chr2	105658385	105690963	32579	*	1	4.24669	chr2	105667896	105668895	1000	+	promoter:5055	uc008lkv.3	18508	Pax6	mm10_genes_promoters	Amacrine Cells				1
chr2	105658476	105691778	33303	*	UMR	3.14583	chr2	105667896	105668895	1000	+	promoter:5055	uc008lkv.3	18508	Pax6	mm10_genes_promoters	Amacrine Cells				UMR
chr2	105658384	105691663	33280	*	1	5.33051	chr2	105667896	105668895	1000	+	promoter:5055	uc008lkv.3	18508	Pax6	mm10_genes_promoters	Amacrine Cells					1
chr2	105658840	105692062	33223	*	UMR	3.61272	chr2	105667896	105668895	1000	+	promoter:5055	uc008lkv.3	18508	Pax6	mm10_genes_promoters	Amacrine Cells					UMR
chr2	105662234	105691206	28973	*	1	7.91066	chr2	105667896	105668895	1000	+	promoter:5056	uc012cat.3	18508	Pax6	mm10_genes_promoters	Amacrine Cells	1
chr2	105658840	105690726	31887	*	UMR	3.61757	chr2	105667896	105668895	1000	+	promoter:5056	uc012cat.3	18508	Pax6	mm10_genes_promoters	Amacrine Cells	UMR
chr2	105658565	105691351	32787	*	1	6.79815	chr2	105667896	105668895	1000	+	promoter:5056	uc012cat.3	18508	Pax6	mm10_genes_promoters	Amacrine Cells		1
chr2	105658930	105685508	26579	*	UMR	3.7122	chr2	105667896	105668895	1000	+	promoter:5056	uc012cat.3	18508	Pax6	mm10_genes_promoters	Amacrine Cells		UMR
chr2	105658385	105690963	32579	*	1	4.24669	chr2	105667896	105668895	1000	+	promoter:5056	uc012cat.3	18508	Pax6	mm10_genes_promoters	Amacrine Cells				1
chr2	105658476	105691778	33303	*	UMR	3.14583	chr2	105667896	105668895	1000	+	promoter:5056	uc012cat.3	18508	Pax6	mm10_genes_promoters	Amacrine Cells				UMR
chr2	105658384	105691663	33280	*	1	5.33051	chr2	105667896	105668895	1000	+	promoter:5056	uc012cat.3	18508	Pax6	mm10_genes_promoters	Amacrine Cells					1
chr2	105658840	105692062	33223	*	UMR	3.61272	chr2	105667896	105668895	1000	+	promoter:5056	uc012cat.3	18508	Pax6	mm10_genes_promoters	Amacrine Cells					UMR
chr2	105662234	105691206	28973	*	1	7.91066	chr2	105672964	105673963	1000	+	promoter:5058	uc008lky.3	18508	Pax6	mm10_genes_promoters	Amacrine Cells	1
chr2	105658840	105690726	31887	*	UMR	3.61757	chr2	105672964	105673963	1000	+	promoter:5058	uc008lky.3	18508	Pax6	mm10_genes_promoters	Amacrine Cells	UMR
chr2	105658565	105691351	32787	*	1	6.79815	chr2	105672964	105673963	1000	+	promoter:5058	uc008lky.3	18508	Pax6	mm10_genes_promoters	Amacrine Cells		1
chr2	105658930	105685508	26579	*	UMR	3.7122	chr2	105672964	105673963	1000	+	promoter:5058	uc008lky.3	18508	Pax6	mm10_genes_promoters	Amacrine Cells		UMR
chr2	105658385	105690963	32579	*	1	4.24669	chr2	105672964	105673963	1000	+	promoter:5058	uc008lky.3	18508	Pax6	mm10_genes_promoters	Amacrine Cells				1
chr2	105658476	105691778	33303	*	UMR	3.14583	chr2	105672964	105673963	1000	+	promoter:5058	uc008lky.3	18508	Pax6	mm10_genes_promoters	Amacrine Cells				UMR
chr2	105658384	105691663	33280	*	1	5.33051	chr2	105672964	105673963	1000	+	promoter:5058	uc008lky.3	18508	Pax6	mm10_genes_promoters	Amacrine Cells					1
chr2	105658840	105692062	33223	*	UMR	3.61272	chr2	105672964	105673963	1000	+	promoter:5058	uc008lky.3	18508	Pax6	mm10_genes_promoters	Amacrine Cells					UMR
chr2	105662234	105691206	28973	*	1	7.91066	chr2	105674744	105675743	1000	+	promoter:5060	uc057bnv.1	18508	Pax6	mm10_genes_promoters	Amacrine Cells	1
chr2	105658840	105690726	31887	*	UMR	3.61757	chr2	105674744	105675743	1000	+	promoter:5060	uc057bnv.1	18508	Pax6	mm10_genes_promoters	Amacrine Cells	UMR
chr2	105658565	105691351	32787	*	1	6.79815	chr2	105674744	105675743	1000	+	promoter:5060	uc057bnv.1	18508	Pax6	mm10_genes_promoters	Amacrine Cells		1
chr2	105658930	105685508	26579	*	UMR	3.7122	chr2	105674744	105675743	1000	+	promoter:5060	uc057bnv.1	18508	Pax6	mm10_genes_promoters	Amacrine Cells		UMR
chr2	105658385	105690963	32579	*	1	4.24669	chr2	105674744	105675743	1000	+	promoter:5060	uc057bnv.1	18508	Pax6	mm10_genes_promoters	Amacrine Cells				1
chr2	105658476	105691778	33303	*	UMR	3.14583	chr2	105674744	105675743	1000	+	promoter:5060	uc057bnv.1	18508	Pax6	mm10_genes_promoters	Amacrine Cells				UMR
chr2	105658384	105691663	33280	*	1	5.33051	chr2	105674744	105675743	1000	+	promoter:5060	uc057bnv.1	18508	Pax6	mm10_genes_promoters	Amacrine Cells					1
chr2	105658840	105692062	33223	*	UMR	3.61272	chr2	105674744	105675743	1000	+	promoter:5060	uc057bnv.1	18508	Pax6	mm10_genes_promoters	Amacrine Cells					UMR
chr2	105662234	105691206	28973	*	1	7.91066	chr2	105674744	105675743	1000	+	promoter:5061	uc057bnw.1	18508	Pax6	mm10_genes_promoters	Amacrine Cells	1
chr2	105658840	105690726	31887	*	UMR	3.61757	chr2	105674744	105675743	1000	+	promoter:5061	uc057bnw.1	18508	Pax6	mm10_genes_promoters	Amacrine Cells	UMR
chr2	105658565	105691351	32787	*	1	6.79815	chr2	105674744	105675743	1000	+	promoter:5061	uc057bnw.1	18508	Pax6	mm10_genes_promoters	Amacrine Cells		1
chr2	105658930	105685508	26579	*	UMR	3.7122	chr2	105674744	105675743	1000	+	promoter:5061	uc057bnw.1	18508	Pax6	mm10_genes_promoters	Amacrine Cells		UMR
chr2	105658385	105690963	32579	*	1	4.24669	chr2	105674744	105675743	1000	+	promoter:5061	uc057bnw.1	18508	Pax6	mm10_genes_promoters	Amacrine Cells				1
chr2	105658476	105691778	33303	*	UMR	3.14583	chr2	105674744	105675743	1000	+	promoter:5061	uc057bnw.1	18508	Pax6	mm10_genes_promoters	Amacrine Cells				UMR
chr2	105658384	105691663	33280	*	1	5.33051	chr2	105674744	105675743	1000	+	promoter:5061	uc057bnw.1	18508	Pax6	mm10_genes_promoters	Amacrine Cells					1
chr2	105658840	105692062	33223	*	UMR	3.61272	chr2	105674744	105675743	1000	+	promoter:5061	uc057bnw.1	18508	Pax6	mm10_genes_promoters	Amacrine Cells					UMR
chr2	105662234	105691206	28973	*	1	7.91066	chr2	105675129	105676128	1000	+	promoter:5062	uc008lla.3	18508	Pax6	mm10_genes_promoters	Amacrine Cells	1
chr2	105658840	105690726	31887	*	UMR	3.61757	chr2	105675129	105676128	1000	+	promoter:5062	uc008lla.3	18508	Pax6	mm10_genes_promoters	Amacrine Cells	UMR
chr2	105658565	105691351	32787	*	1	6.79815	chr2	105675129	105676128	1000	+	promoter:5062	uc008lla.3	18508	Pax6	mm10_genes_promoters	Amacrine Cells		1
chr2	105658930	105685508	26579	*	UMR	3.7122	chr2	105675129	105676128	1000	+	promoter:5062	uc008lla.3	18508	Pax6	mm10_genes_promoters	Amacrine Cells		UMR
chr2	105658385	105690963	32579	*	1	4.24669	chr2	105675129	105676128	1000	+	promoter:5062	uc008lla.3	18508	Pax6	mm10_genes_promoters	Amacrine Cells				1
chr2	105658476	105691778	33303	*	UMR	3.14583	chr2	105675129	105676128	1000	+	promoter:5062	uc008lla.3	18508	Pax6	mm10_genes_promoters	Amacrine Cells				UMR
chr2	105658384	105691663	33280	*	1	5.33051	chr2	105675129	105676128	1000	+	promoter:5062	uc008lla.3	18508	Pax6	mm10_genes_promoters	Amacrine Cells					1
chr2	105658840	105692062	33223	*	UMR	3.61272	chr2	105675129	105676128	1000	+	promoter:5062	uc008lla.3	18508	Pax6	mm10_genes_promoters	Amacrine Cells					UMR
chr2	105662234	105691206	28973	*	1	7.91066	chr2	105675129	105676128	1000	+	promoter:5063	uc008llb.3	18508	Pax6	mm10_genes_promoters	Amacrine Cells	1
chr2	105658840	105690726	31887	*	UMR	3.61757	chr2	105675129	105676128	1000	+	promoter:5063	uc008llb.3	18508	Pax6	mm10_genes_promoters	Amacrine Cells	UMR
chr2	105658565	105691351	32787	*	1	6.79815	chr2	105675129	105676128	1000	+	promoter:5063	uc008llb.3	18508	Pax6	mm10_genes_promoters	Amacrine Cells		1
chr2	105658930	105685508	26579	*	UMR	3.7122	chr2	105675129	105676128	1000	+	promoter:5063	uc008llb.3	18508	Pax6	mm10_genes_promoters	Amacrine Cells		UMR
chr2	105658385	105690963	32579	*	1	4.24669	chr2	105675129	105676128	1000	+	promoter:5063	uc008llb.3	18508	Pax6	mm10_genes_promoters	Amacrine Cells				1
chr2	105658476	105691778	33303	*	UMR	3.14583	chr2	105675129	105676128	1000	+	promoter:5063	uc008llb.3	18508	Pax6	mm10_genes_promoters	Amacrine Cells				UMR
chr2	105658384	105691663	33280	*	1	5.33051	chr2	105675129	105676128	1000	+	promoter:5063	uc008llb.3	18508	Pax6	mm10_genes_promoters	Amacrine Cells					1
chr2	105658840	105692062	33223	*	UMR	3.61272	chr2	105675129	105676128	1000	+	promoter:5063	uc008llb.3	18508	Pax6	mm10_genes_promoters	Amacrine Cells					UMR
chr2	105662234	105691206	28973	*	1	7.91066	chr2	105681463	105682462	1000	+	promoter:5064	uc057bnx.1	18508	Pax6	mm10_genes_promoters	Amacrine Cells	1
chr2	105658840	105690726	31887	*	UMR	3.61757	chr2	105681463	105682462	1000	+	promoter:5064	uc057bnx.1	18508	Pax6	mm10_genes_promoters	Amacrine Cells	UMR
chr2	105658565	105691351	32787	*	1	6.79815	chr2	105681463	105682462	1000	+	promoter:5064	uc057bnx.1	18508	Pax6	mm10_genes_promoters	Amacrine Cells		1
chr2	105658930	105685508	26579	*	UMR	3.7122	chr2	105681463	105682462	1000	+	promoter:5064	uc057bnx.1	18508	Pax6	mm10_genes_promoters	Amacrine Cells		UMR
chr2	105658385	105690963	32579	*	1	4.24669	chr2	105681463	105682462	1000	+	promoter:5064	uc057bnx.1	18508	Pax6	mm10_genes_promoters	Amacrine Cells				1
chr2	105658476	105691778	33303	*	UMR	3.14583	chr2	105681463	105682462	1000	+	promoter:5064	uc057bnx.1	18508	Pax6	mm10_genes_promoters	Amacrine Cells				UMR
chr2	105658384	105691663	33280	*	1	5.33051	chr2	105681463	105682462	1000	+	promoter:5064	uc057bnx.1	18508	Pax6	mm10_genes_promoters	Amacrine Cells					1
chr2	105658840	105692062	33223	*	UMR	3.61272	chr2	105681463	105682462	1000	+	promoter:5064	uc057bnx.1	18508	Pax6	mm10_genes_promoters	Amacrine Cells					UMR
chr2	105662234	105691206	28973	*	1	7.91066	chr2	105681463	105682462	1000	+	promoter:5065	uc057bny.1	18508	Pax6	mm10_genes_promoters	Amacrine Cells	1
chr2	105658840	105690726	31887	*	UMR	3.61757	chr2	105681463	105682462	1000	+	promoter:5065	uc057bny.1	18508	Pax6	mm10_genes_promoters	Amacrine Cells	UMR
chr2	105658565	105691351	32787	*	1	6.79815	chr2	105681463	105682462	1000	+	promoter:5065	uc057bny.1	18508	Pax6	mm10_genes_promoters	Amacrine Cells		1
chr2	105658930	105685508	26579	*	UMR	3.7122	chr2	105681463	105682462	1000	+	promoter:5065	uc057bny.1	18508	Pax6	mm10_genes_promoters	Amacrine Cells		UMR
chr2	105658385	105690963	32579	*	1	4.24669	chr2	105681463	105682462	1000	+	promoter:5065	uc057bny.1	18508	Pax6	mm10_genes_promoters	Amacrine Cells				1
chr2	105658476	105691778	33303	*	UMR	3.14583	chr2	105681463	105682462	1000	+	promoter:5065	uc057bny.1	18508	Pax6	mm10_genes_promoters	Amacrine Cells				UMR
chr2	105658384	105691663	33280	*	1	5.33051	chr2	105681463	105682462	1000	+	promoter:5065	uc057bny.1	18508	Pax6	mm10_genes_promoters	Amacrine Cells					1
chr2	105658840	105692062	33223	*	UMR	3.61272	chr2	105681463	105682462	1000	+	promoter:5065	uc057bny.1	18508	Pax6	mm10_genes_promoters	Amacrine Cells					UMR
chr2	105662234	105691206	28973	*	1	7.91066	chr2	105684778	105685777	1000	+	promoter:5066	uc008llc.3	18508	Pax6	mm10_genes_promoters	Amacrine Cells	1
chr2	105658840	105690726	31887	*	UMR	3.61757	chr2	105684778	105685777	1000	+	promoter:5066	uc008llc.3	18508	Pax6	mm10_genes_promoters	Amacrine Cells	UMR
chr2	105658565	105691351	32787	*	1	6.79815	chr2	105684778	105685777	1000	+	promoter:5066	uc008llc.3	18508	Pax6	mm10_genes_promoters	Amacrine Cells		1
chr2	105658930	105685508	26579	*	UMR	3.7122	chr2	105684778	105685777	1000	+	promoter:5066	uc008llc.3	18508	Pax6	mm10_genes_promoters	Amacrine Cells		UMR
chr2	105658385	105690963	32579	*	1	4.24669	chr2	105684778	105685777	1000	+	promoter:5066	uc008llc.3	18508	Pax6	mm10_genes_promoters	Amacrine Cells				1
chr2	105658476	105691778	33303	*	UMR	3.14583	chr2	105684778	105685777	1000	+	promoter:5066	uc008llc.3	18508	Pax6	mm10_genes_promoters	Amacrine Cells				UMR
chr2	105658384	105691663	33280	*	1	5.33051	chr2	105684778	105685777	1000	+	promoter:5066	uc008llc.3	18508	Pax6	mm10_genes_promoters	Amacrine Cells					1
chr2	105658840	105692062	33223	*	UMR	3.61272	chr2	105684778	105685777	1000	+	promoter:5066	uc008llc.3	18508	Pax6	mm10_genes_promoters	Amacrine Cells					UMR
chr1	171584446	171585844	1399	*	2	37.3702	chr1	171584632	171585631	1000	+	promoter:1231	uc007dlm.1	19737	Rgs5	mm9_genes_promoters	Amacrine Cells			2
chr1	171584587	171585789	1203	*	LMR	35.098	chr1	171584632	171585631	1000	+	promoter:1231	uc007dlm.1	19737	Rgs5	mm9_genes_promoters	Amacrine Cells			LMR
chr1	169532753	169866623	333871	*	4	87.1788	chr1	169654501	169655500	1000	+	promoter:1407	uc057avu.1	19737	Rgs5	mm10_genes_promoters	Amacrine Cells	4
chr1	169532752	169674112	141361	*	4	84.8012	chr1	169654501	169655500	1000	+	promoter:1407	uc057avu.1	19737	Rgs5	mm10_genes_promoters	Amacrine Cells		4
chr1	169655074	169655533	460	*	LMR	34.2857	chr1	169654501	169655500	1000	+	promoter:1407	uc057avu.1	19737	Rgs5	mm10_genes_promoters	Amacrine Cells		LMR
chr1	169532578	169674112	141535	*	4	79.3147	chr1	169654501	169655500	1000	+	promoter:1407	uc057avu.1	19737	Rgs5	mm10_genes_promoters	Amacrine Cells				4
chr1	169654819	169655555	737	*	LMR	40.9091	chr1	169654501	169655500	1000	+	promoter:1407	uc057avu.1	19737	Rgs5	mm10_genes_promoters	Amacrine Cells				LMR
chr1	169532753	169968126	435374	*	4	80.5901	chr1	169654501	169655500	1000	+	promoter:1407	uc057avu.1	19737	Rgs5	mm10_genes_promoters	Amacrine Cells					4
chr1	169654457	169655780	1324	*	LMR	25.641	chr1	169654501	169655500	1000	+	promoter:1407	uc057avu.1	19737	Rgs5	mm10_genes_promoters	Amacrine Cells					LMR
chr1	169532753	169866623	333871	*	4	87.1788	chr1	169654501	169655500	1000	+	promoter:1408	uc007dlm.2	19737	Rgs5	mm10_genes_promoters	Amacrine Cells	4
chr1	169532752	169674112	141361	*	4	84.8012	chr1	169654501	169655500	1000	+	promoter:1408	uc007dlm.2	19737	Rgs5	mm10_genes_promoters	Amacrine Cells		4
chr1	169655074	169655533	460	*	LMR	34.2857	chr1	169654501	169655500	1000	+	promoter:1408	uc007dlm.2	19737	Rgs5	mm10_genes_promoters	Amacrine Cells		LMR
chr1	169532578	169674112	141535	*	4	79.3147	chr1	169654501	169655500	1000	+	promoter:1408	uc007dlm.2	19737	Rgs5	mm10_genes_promoters	Amacrine Cells				4
chr1	169654819	169655555	737	*	LMR	40.9091	chr1	169654501	169655500	1000	+	promoter:1408	uc007dlm.2	19737	Rgs5	mm10_genes_promoters	Amacrine Cells				LMR
chr1	169532753	169968126	435374	*	4	80.5901	chr1	169654501	169655500	1000	+	promoter:1408	uc007dlm.2	19737	Rgs5	mm10_genes_promoters	Amacrine Cells					4
chr1	169654457	169655780	1324	*	LMR	25.641	chr1	169654501	169655500	1000	+	promoter:1408	uc007dlm.2	19737	Rgs5	mm10_genes_promoters	Amacrine Cells					LMR
chr1	57025924	57042186	16263	*	1	2.74018	chr1	57028179	57029178	1000	-	promoter:1835	uc007bas.1	212712	Satb2	mm9_genes_promoters	Amacrine Cells			1
chr1	57025928	57042072	16145	*	UMR	1.96078	chr1	57028179	57029178	1000	-	promoter:1835	uc007bas.1	212712	Satb2	mm9_genes_promoters	Amacrine Cells			UMR
chr1	57025924	57042186	16263	*	1	2.74018	chr1	57028179	57029178	1000	-	promoter:1836	uc011wlc.1	212712	Satb2	mm9_genes_promoters	Amacrine Cells			1
chr1	57025928	57042072	16145	*	UMR	1.96078	chr1	57028179	57029178	1000	-	promoter:1836	uc011wlc.1	212712	Satb2	mm9_genes_promoters	Amacrine Cells			UMR
chr1	56969081	56981739	12659	*	1	5.63717	chr1	56971335	56972334	1000	-	promoter:2107	uc007bas.1	212712	Satb2	mm10_genes_promoters	Amacrine Cells	1
chr1	56969085	56983714	14630	*	UMR	4.01408	chr1	56971335	56972334	1000	-	promoter:2107	uc007bas.1	212712	Satb2	mm10_genes_promoters	Amacrine Cells	UMR
chr1	56969081	56981739	12659	*	1	4.35461	chr1	56971335	56972334	1000	-	promoter:2107	uc007bas.1	212712	Satb2	mm10_genes_promoters	Amacrine Cells		1
chr1	56969085	56985374	16290	*	UMR	3.08929	chr1	56971335	56972334	1000	-	promoter:2107	uc007bas.1	212712	Satb2	mm10_genes_promoters	Amacrine Cells		UMR
chr1	56969087	56985406	16320	*	1	8.17664	chr1	56971335	56972334	1000	-	promoter:2107	uc007bas.1	212712	Satb2	mm10_genes_promoters	Amacrine Cells				1
chr1	56969116	56985192	16077	*	UMR	3.51455	chr1	56971335	56972334	1000	-	promoter:2107	uc007bas.1	212712	Satb2	mm10_genes_promoters	Amacrine Cells				UMR
chr1	56969205	56984791	15587	*	UMR	3.68488	chr1	56971335	56972334	1000	-	promoter:2107	uc007bas.1	212712	Satb2	mm10_genes_promoters	Amacrine Cells					UMR
chr1	56969081	56981739	12659	*	1	5.63717	chr1	56971335	56972334	1000	-	promoter:2108	uc011wlc.1	212712	Satb2	mm10_genes_promoters	Amacrine Cells	1
chr1	56969085	56983714	14630	*	UMR	4.01408	chr1	56971335	56972334	1000	-	promoter:2108	uc011wlc.1	212712	Satb2	mm10_genes_promoters	Amacrine Cells	UMR
chr1	56969081	56981739	12659	*	1	4.35461	chr1	56971335	56972334	1000	-	promoter:2108	uc011wlc.1	212712	Satb2	mm10_genes_promoters	Amacrine Cells		1
chr1	56969085	56985374	16290	*	UMR	3.08929	chr1	56971335	56972334	1000	-	promoter:2108	uc011wlc.1	212712	Satb2	mm10_genes_promoters	Amacrine Cells		UMR
chr1	56969087	56985406	16320	*	1	8.17664	chr1	56971335	56972334	1000	-	promoter:2108	uc011wlc.1	212712	Satb2	mm10_genes_promoters	Amacrine Cells				1
chr1	56969116	56985192	16077	*	UMR	3.51455	chr1	56971335	56972334	1000	-	promoter:2108	uc011wlc.1	212712	Satb2	mm10_genes_promoters	Amacrine Cells				UMR
chr1	56969205	56984791	15587	*	UMR	3.68488	chr1	56971335	56972334	1000	-	promoter:2108	uc011wlc.1	212712	Satb2	mm10_genes_promoters	Amacrine Cells					UMR
chr10	88945894	89081787	135894	*	4	84.3692	chr10	89062561	89063560	1000	-	promoter:32814	uc007gsj.1	216227	Slc17a8	mm9_genes_promoters	Amacrine Cells			4
chr10	89083651	89084300	650	*	2	34.1629	chr10	89083995	89084994	1000	-	promoter:32815	uc007gsk.2	216227	Slc17a8	mm9_genes_promoters	Amacrine Cells			2
chr10	89084350	89147998	63649	*	4	88.8014	chr10	89083995	89084994	1000	-	promoter:32815	uc007gsk.2	216227	Slc17a8	mm9_genes_promoters	Amacrine Cells			4
chr10	89083735	89084234	500	*	LMR	24.5098	chr10	89083995	89084994	1000	-	promoter:32815	uc007gsk.2	216227	Slc17a8	mm9_genes_promoters	Amacrine Cells			LMR
chr10	89436309	89708840	272532	*	4	87.5589	chr10	89599816	89600815	1000	-	promoter:37459	uc007gsj.1	216227	Slc17a8	mm10_genes_promoters	Amacrine Cells	4
chr10	89561432	89685039	123608	*	4	89.087	chr10	89599816	89600815	1000	-	promoter:37459	uc007gsj.1	216227	Slc17a8	mm10_genes_promoters	Amacrine Cells		4
chr10	89483150	89708628	225479	*	4	82.8585	chr10	89599816	89600815	1000	-	promoter:37459	uc007gsj.1	216227	Slc17a8	mm10_genes_promoters	Amacrine Cells				4
chr10	89483609	89708628	225020	*	4	82.6929	chr10	89599816	89600815	1000	-	promoter:37459	uc007gsj.1	216227	Slc17a8	mm10_genes_promoters	Amacrine Cells					4
chr10	89436309	89708840	272532	*	4	87.5589	chr10	89621250	89622249	1000	-	promoter:37460	uc007gsk.2	216227	Slc17a8	mm10_genes_promoters	Amacrine Cells	4
chr10	89561432	89685039	123608	*	4	89.087	chr10	89621250	89622249	1000	-	promoter:37460	uc007gsk.2	216227	Slc17a8	mm10_genes_promoters	Amacrine Cells		4
chr10	89483150	89708628	225479	*	4	82.8585	chr10	89621250	89622249	1000	-	promoter:37460	uc007gsk.2	216227	Slc17a8	mm10_genes_promoters	Amacrine Cells				4
chr10	89620823	89621408	586	*	LMR	46.5116	chr10	89621250	89622249	1000	-	promoter:37460	uc007gsk.2	216227	Slc17a8	mm10_genes_promoters	Amacrine Cells				LMR
chr10	89483609	89708628	225020	*	4	82.6929	chr10	89621250	89622249	1000	-	promoter:37460	uc007gsk.2	216227	Slc17a8	mm10_genes_promoters	Amacrine Cells					4
chr14	33273015	33279659	6645	*	1	5.0871	chr14	33278037	33279036	1000	-	promoter:42512	uc007szb.1	20508	Slc18a3	mm9_genes_promoters	Amacrine Cells			1
chr14	33273083	33279490	6408	*	UMR	3.93862	chr14	33278037	33279036	1000	-	promoter:42512	uc007szb.1	20508	Slc18a3	mm9_genes_promoters	Amacrine Cells			UMR
chr14	32454471	32470281	15811	*	2	65.0403	chr14	32464851	32465850	1000	-	promoter:48641	uc007szb.1	20508	Slc18a3	mm10_genes_promoters	Amacrine Cells	2
chr14	32458943	32466352	7410	*	UMR	6.66667	chr14	32464851	32465850	1000	-	promoter:48641	uc007szb.1	20508	Slc18a3	mm10_genes_promoters	Amacrine Cells	UMR
chr14	32458445	32466869	8425	*	1	14.0687	chr14	32464851	32465850	1000	-	promoter:48641	uc007szb.1	20508	Slc18a3	mm10_genes_promoters	Amacrine Cells		1
chr14	32459662	32466266	6605	*	UMR	7.47253	chr14	32464851	32465850	1000	-	promoter:48641	uc007szb.1	20508	Slc18a3	mm10_genes_promoters	Amacrine Cells		UMR
chr14	32447064	32492048	44985	*	3	74.9334	chr14	32464851	32465850	1000	-	promoter:48641	uc007szb.1	20508	Slc18a3	mm10_genes_promoters	Amacrine Cells				3
chr14	32459897	32466896	7000	*	UMR	3.87597	chr14	32464851	32465850	1000	-	promoter:48641	uc007szb.1	20508	Slc18a3	mm10_genes_promoters	Amacrine Cells				UMR
chr14	32445714	32481583	35870	*	4	79.305	chr14	32464851	32465850	1000	-	promoter:48641	uc007szb.1	20508	Slc18a3	mm10_genes_promoters	Amacrine Cells					4
chr14	32459897	32466014	6118	*	UMR	9.375	chr14	32464851	32465850	1000	-	promoter:48641	uc007szb.1	20508	Slc18a3	mm10_genes_promoters	Amacrine Cells					UMR
chr4	117507215	117509442	2228	*	1	0.559067	chr4	117506863	117507862	1000	+	promoter:11308	uc008uiy.1	14664	Slc6a9	mm9_genes_promoters	Amacrine Cells			1
chr4	117503182	117507081	3900	*	3	79.4118	chr4	117506863	117507862	1000	+	promoter:11308	uc008uiy.1	14664	Slc6a9	mm9_genes_promoters	Amacrine Cells			3
chr4	117507011	117509566	2556	*	UMR	1.63662	chr4	117506863	117507862	1000	+	promoter:11308	uc008uiy.1	14664	Slc6a9	mm9_genes_promoters	Amacrine Cells			UMR
chr4	117773018	118288595	515578	*	4	87.3891	chr4	117834258	117835257	1000	+	promoter:12899	uc008uiy.1	14664	Slc6a9	mm10_genes_promoters	Amacrine Cells	4
chr4	117834094	117837319	3226	*	2	48.1496	chr4	117834258	117835257	1000	+	promoter:12899	uc008uiy.1	14664	Slc6a9	mm10_genes_promoters	Amacrine Cells		2
chr4	117834406	117836962	2557	*	UMR	6.19048	chr4	117834258	117835257	1000	+	promoter:12899	uc008uiy.1	14664	Slc6a9	mm10_genes_promoters	Amacrine Cells		UMR
chr4	117834144	117837319	3176	*	2	46.1394	chr4	117834258	117835257	1000	+	promoter:12899	uc008uiy.1	14664	Slc6a9	mm10_genes_promoters	Amacrine Cells				2
chr4	117833359	117837086	3728	*	1	26.6437	chr4	117834258	117835257	1000	+	promoter:12899	uc008uiy.1	14664	Slc6a9	mm10_genes_promoters	Amacrine Cells					1
chr4	117834425	117836962	2538	*	UMR	2.45902	chr4	117834258	117835257	1000	+	promoter:12899	uc008uiy.1	14664	Slc6a9	mm10_genes_promoters	Amacrine Cells					UMR
chr3	34544797	34556675	11879	*	1	3.4789	chr3	34547927	34548926	1000	+	promoter:8051	uc008oxu.1	20674	Sox2	mm9_genes_promoters	Amacrine Cells			1
chr3	34544432	34556840	12409	*	UMR	3.27429	chr3	34547927	34548926	1000	+	promoter:8051	uc008oxu.1	20674	Sox2	mm9_genes_promoters	Amacrine Cells			UMR
chr3	34637966	34673636	35671	*	1	13.8207	chr3	34648995	34649994	1000	+	promoter:9130	uc008oxu.3	20674	Sox2	mm10_genes_promoters	Amacrine Cells	1
chr3	34645456	34658875	13420	*	UMR	6.69966	chr3	34648995	34649994	1000	+	promoter:9130	uc008oxu.3	20674	Sox2	mm10_genes_promoters	Amacrine Cells	UMR
chr3	34637965	34658563	20599	*	1	9.94627	chr3	34648995	34649994	1000	+	promoter:9130	uc008oxu.3	20674	Sox2	mm10_genes_promoters	Amacrine Cells		1
chr3	34645445	34657918	12474	*	UMR	6.28728	chr3	34648995	34649994	1000	+	promoter:9130	uc008oxu.3	20674	Sox2	mm10_genes_promoters	Amacrine Cells		UMR
chr3	34641815	34658563	16749	*	1	9.75664	chr3	34648995	34649994	1000	+	promoter:9130	uc008oxu.3	20674	Sox2	mm10_genes_promoters	Amacrine Cells				1
chr3	34645457	34657547	12091	*	UMR	4.40729	chr3	34648995	34649994	1000	+	promoter:9130	uc008oxu.3	20674	Sox2	mm10_genes_promoters	Amacrine Cells				UMR
chr3	34646148	34668760	22613	*	1	8.22008	chr3	34648995	34649994	1000	+	promoter:9130	uc008oxu.3	20674	Sox2	mm10_genes_promoters	Amacrine Cells					1
chr3	34645511	34658624	13114	*	UMR	7.87921	chr3	34648995	34649994	1000	+	promoter:9130	uc008oxu.3	20674	Sox2	mm10_genes_promoters	Amacrine Cells					UMR
chr5	135498922	135500123	1202	*	1	1.77696	chr5	135498442	135499441	1000	+	promoter:15044	uc008zxk.1	20907	Stx1a	mm9_genes_promoters	Amacrine Cells			1
chr5	135489491	135498915	9425	*	3	77.121	chr5	135498442	135499441	1000	+	promoter:15044	uc008zxk.1	20907	Stx1a	mm9_genes_promoters	Amacrine Cells			3
chr5	135498919	135500515	1597	*	UMR	6.10022	chr5	135498442	135499441	1000	+	promoter:15044	uc008zxk.1	20907	Stx1a	mm9_genes_promoters	Amacrine Cells			UMR
chr5	135498922	135500123	1202	*	1	1.77696	chr5	135498442	135499441	1000	+	promoter:15045	uc008zxl.1	20907	Stx1a	mm9_genes_promoters	Amacrine Cells			1
chr5	135489491	135498915	9425	*	3	77.121	chr5	135498442	135499441	1000	+	promoter:15045	uc008zxl.1	20907	Stx1a	mm9_genes_promoters	Amacrine Cells			3
chr5	135498919	135500515	1597	*	UMR	6.10022	chr5	135498442	135499441	1000	+	promoter:15045	uc008zxl.1	20907	Stx1a	mm9_genes_promoters	Amacrine Cells			UMR
chr5	134989348	135106151	116804	*	3	84.3465	chr5	135022482	135023481	1000	+	promoter:17140	uc008zxk.2	20907	Stx1a	mm10_genes_promoters	Amacrine Cells	3
chr5	134989434	135076885	87452	*	4	84.2599	chr5	135022482	135023481	1000	+	promoter:17140	uc008zxk.2	20907	Stx1a	mm10_genes_promoters	Amacrine Cells		4
chr5	135023049	135024190	1142	*	UMR	5.40541	chr5	135022482	135023481	1000	+	promoter:17140	uc008zxk.2	20907	Stx1a	mm10_genes_promoters	Amacrine Cells		UMR
chr5	134989311	135106114	116804	*	4	80.2545	chr5	135022482	135023481	1000	+	promoter:17140	uc008zxk.2	20907	Stx1a	mm10_genes_promoters	Amacrine Cells				4
chr5	134989330	135060692	71363	*	4	81.6079	chr5	135022482	135023481	1000	+	promoter:17140	uc008zxk.2	20907	Stx1a	mm10_genes_promoters	Amacrine Cells					4
chr5	134989348	135106151	116804	*	3	84.3465	chr5	135022482	135023481	1000	+	promoter:17141	uc008zxl.2	20907	Stx1a	mm10_genes_promoters	Amacrine Cells	3
chr5	134989434	135076885	87452	*	4	84.2599	chr5	135022482	135023481	1000	+	promoter:17141	uc008zxl.2	20907	Stx1a	mm10_genes_promoters	Amacrine Cells		4
chr5	135023049	135024190	1142	*	UMR	5.40541	chr5	135022482	135023481	1000	+	promoter:17141	uc008zxl.2	20907	Stx1a	mm10_genes_promoters	Amacrine Cells		UMR
chr5	134989311	135106114	116804	*	4	80.2545	chr5	135022482	135023481	1000	+	promoter:17141	uc008zxl.2	20907	Stx1a	mm10_genes_promoters	Amacrine Cells				4
chr5	134989330	135060692	71363	*	4	81.6079	chr5	135022482	135023481	1000	+	promoter:17141	uc008zxl.2	20907	Stx1a	mm10_genes_promoters	Amacrine Cells					4
chr7	150085941	150086127	187	*	2	34.3137	chr7	150085872	150086871	1000	-	promoter:24625	uc009koi.1	21823	Th	mm9_genes_promoters	Amacrine Cells			2
chr7	150037541	150085918	48378	*	3	77.1176	chr7	150085872	150086871	1000	-	promoter:24625	uc009koi.1	21823	Th	mm9_genes_promoters	Amacrine Cells			3
chr7	150086207	150101913	15707	*	3	72.8195	chr7	150085872	150086871	1000	-	promoter:24625	uc009koi.1	21823	Th	mm9_genes_promoters	Amacrine Cells			3
chr7	150085903	150086073	171	*	LMR	34.7059	chr7	150085872	150086871	1000	-	promoter:24625	uc009koi.1	21823	Th	mm9_genes_promoters	Amacrine Cells			LMR
chr7	142666005	143442852	776848	*	3	84.7122	chr7	142899967	142900966	1000	-	promoter:28073	uc009koi.1	21823	Th	mm10_genes_promoters	Amacrine Cells	3
chr7	142870874	142965371	94498	*	3	82.7991	chr7	142899967	142900966	1000	-	promoter:28073	uc009koi.1	21823	Th	mm10_genes_promoters	Amacrine Cells		3
chr7	142666005	143343244	677240	*	4	81.6734	chr7	142899967	142900966	1000	-	promoter:28073	uc009koi.1	21823	Th	mm10_genes_promoters	Amacrine Cells				4
chr7	142667353	143295731	628379	*	4	80.9675	chr7	142899967	142900966	1000	-	promoter:28073	uc009koi.1	21823	Th	mm10_genes_promoters	Amacrine Cells					4
chr16	10446519	10447868	1350	*	1	8.62745	chr16	10447444	10448443	1000	-	promoter:46294	uc007ydp.1	383103	Tvp23a	mm9_genes_promoters	Amacrine Cells			1
chr16	10448081	10489353	41273	*	4	81.7496	chr16	10447444	10448443	1000	-	promoter:46294	uc007ydp.1	383103	Tvp23a	mm9_genes_promoters	Amacrine Cells			4
chr16	10446465	10447974	1510	*	UMR	7.94118	chr16	10447444	10448443	1000	-	promoter:46294	uc007ydp.1	383103	Tvp23a	mm9_genes_promoters	Amacrine Cells			UMR
chr16	10412692	10768099	355408	*	3	84.9811	chr16	10447351	10448350	1000	-	promoter:52984	uc007ydp.2	383103	Tvp23a	mm10_genes_promoters	Amacrine Cells	3
chr16	10446372	10448370	1999	*	UMR	11.1111	chr16	10447351	10448350	1000	-	promoter:52984	uc007ydp.2	383103	Tvp23a	mm10_genes_promoters	Amacrine Cells	UMR
chr16	10446426	10447989	1564	*	1	9.8874	chr16	10447351	10448350	1000	-	promoter:52984	uc007ydp.2	383103	Tvp23a	mm10_genes_promoters	Amacrine Cells		1
chr16	10446437	10448011	1575	*	UMR	9.05923	chr16	10447351	10448350	1000	-	promoter:52984	uc007ydp.2	383103	Tvp23a	mm10_genes_promoters	Amacrine Cells		UMR
chr16	10412960	10833499	420540	*	4	80.7346	chr16	10447351	10448350	1000	-	promoter:52984	uc007ydp.2	383103	Tvp23a	mm10_genes_promoters	Amacrine Cells				4
chr16	10446372	10448011	1640	*	UMR	9.83607	chr16	10447351	10448350	1000	-	promoter:52984	uc007ydp.2	383103	Tvp23a	mm10_genes_promoters	Amacrine Cells				UMR
chr16	10446684	10451223	4540	*	1	20.5126	chr16	10447351	10448350	1000	-	promoter:52984	uc007ydp.2	383103	Tvp23a	mm10_genes_promoters	Amacrine Cells					1
chr16	10446437	10448011	1575	*	UMR	13.9423	chr16	10447351	10448350	1000	-	promoter:52984	uc007ydp.2	383103	Tvp23a	mm10_genes_promoters	Amacrine Cells					UMR

## Sheet: HC precursors
seqnames	start	end	width	strand	name	mean.meth, %	annot.seqnames	annot.start	annot.end	annot.width	annot.strand	annot.id	annot.tx_id	annot.gene_id	annot.symbol	annot.type	HC precursors	RPCe11	RPCe12	RPCe14	RPCp0	RPCp3
chr2	119147347	119155356	8010	*	1	2.8961	chr2	119150520	119151519	1000	+	promoter:4518	uc008ltr.2	54485	Dll4	mm9_genes_promoters	Amacrine Horizontal Precursor Cells			1
chr2	119147280	119154495	7216	*	UMR	2.39609	chr2	119150520	119151519	1000	+	promoter:4518	uc008ltr.2	54485	Dll4	mm9_genes_promoters	Amacrine Horizontal Precursor Cells			UMR
chr2	119316419	119327685	11267	*	2	39.5293	chr2	119324784	119325783	1000	+	promoter:5211	uc008ltr.2	54485	Dll4	mm10_genes_promoters	Amacrine Horizontal Precursor Cells	2
chr2	119321165	119329200	8036	*	UMR	9.12548	chr2	119324784	119325783	1000	+	promoter:5211	uc008ltr.2	54485	Dll4	mm10_genes_promoters	Amacrine Horizontal Precursor Cells	UMR
chr2	119321401	119327685	6285	*	1	14.7347	chr2	119324784	119325783	1000	+	promoter:5211	uc008ltr.2	54485	Dll4	mm10_genes_promoters	Amacrine Horizontal Precursor Cells		1
chr2	119321545	119328649	7105	*	UMR	6.88525	chr2	119324784	119325783	1000	+	promoter:5211	uc008ltr.2	54485	Dll4	mm10_genes_promoters	Amacrine Horizontal Precursor Cells		UMR
chr2	119321401	119329621	8221	*	1	20.8252	chr2	119324784	119325783	1000	+	promoter:5211	uc008ltr.2	54485	Dll4	mm10_genes_promoters	Amacrine Horizontal Precursor Cells				1
chr2	119321545	119329688	8144	*	UMR	12.069	chr2	119324784	119325783	1000	+	promoter:5211	uc008ltr.2	54485	Dll4	mm10_genes_promoters	Amacrine Horizontal Precursor Cells				UMR
chr2	119321533	119329621	8089	*	1	17.5695	chr2	119324784	119325783	1000	+	promoter:5211	uc008ltr.2	54485	Dll4	mm10_genes_promoters	Amacrine Horizontal Precursor Cells					1
chr2	119321545	119327666	6122	*	UMR	11.804	chr2	119324784	119325783	1000	+	promoter:5211	uc008ltr.2	54485	Dll4	mm10_genes_promoters	Amacrine Horizontal Precursor Cells					UMR
chr5	114721939	114726759	4821	*	1	4.42282	chr5	114723771	114724770	1000	-	promoter:16359	uc008yzk.1	116810	Foxn4	mm9_genes_promoters	Amacrine Horizontal Precursor Cells			1
chr5	114721741	114726796	5056	*	UMR	4.23617	chr5	114723771	114724770	1000	-	promoter:16359	uc008yzk.1	116810	Foxn4	mm9_genes_promoters	Amacrine Horizontal Precursor Cells			UMR
chr5	114177099	114301216	124118	*	4	87.6159	chr5	114273762	114274761	1000	-	promoter:18642	uc008yzk.1	116810	Foxn4	mm10_genes_promoters	Amacrine Horizontal Precursor Cells	4
chr5	114273525	114277257	3733	*	UMR	21.6667	chr5	114273762	114274761	1000	-	promoter:18642	uc008yzk.1	116810	Foxn4	mm10_genes_promoters	Amacrine Horizontal Precursor Cells	UMR
chr5	114272209	114276916	4708	*	UMR	14.2589	chr5	114273762	114274761	1000	-	promoter:18642	uc008yzk.1	116810	Foxn4	mm10_genes_promoters	Amacrine Horizontal Precursor Cells		UMR
chr5	114177099	114472333	295235	*	4	82.6925	chr5	114273762	114274761	1000	-	promoter:18642	uc008yzk.1	116810	Foxn4	mm10_genes_promoters	Amacrine Horizontal Precursor Cells				4
chr5	114272051	114277034	4984	*	UMR	17.6923	chr5	114273762	114274761	1000	-	promoter:18642	uc008yzk.1	116810	Foxn4	mm10_genes_promoters	Amacrine Horizontal Precursor Cells				UMR
chr5	114265777	114276797	11021	*	2	33.1341	chr5	114273762	114274761	1000	-	promoter:18642	uc008yzk.1	116810	Foxn4	mm10_genes_promoters	Amacrine Horizontal Precursor Cells					2
chr5	114272375	114276998	4624	*	UMR	20.8696	chr5	114273762	114274761	1000	-	promoter:18642	uc008yzk.1	116810	Foxn4	mm10_genes_promoters	Amacrine Horizontal Precursor Cells					UMR
chr11	84326372	84344174	17803	*	1	2.23442	chr11	84339037	84340036	1000	-	promoter:36213	uc007kqo.1	16869	Lhx1	mm9_genes_promoters	Immature Horizontal Cells			1
chr11	84326306	84344352	18047	*	UMR	2.05665	chr11	84339037	84340036	1000	-	promoter:36213	uc007kqo.1	16869	Lhx1	mm9_genes_promoters	Immature Horizontal Cells			UMR
chr11	84512871	84531622	18752	*	1	7.54526	chr11	84525535	84526534	1000	-	promoter:41307	uc007kqo.1	16869	Lhx1	mm10_genes_promoters	Immature Horizontal Cells	1
chr11	84512805	84531206	18402	*	UMR	5.86643	chr11	84525535	84526534	1000	-	promoter:41307	uc007kqo.1	16869	Lhx1	mm10_genes_promoters	Immature Horizontal Cells	UMR
chr11	84512871	84531608	18738	*	1	5.12289	chr11	84525535	84526534	1000	-	promoter:41307	uc007kqo.1	16869	Lhx1	mm10_genes_promoters	Immature Horizontal Cells		1
chr11	84512805	84530738	17934	*	UMR	3.76805	chr11	84525535	84526534	1000	-	promoter:41307	uc007kqo.1	16869	Lhx1	mm10_genes_promoters	Immature Horizontal Cells		UMR
chr11	84512871	84531608	18738	*	1	7.03656	chr11	84525535	84526534	1000	-	promoter:41307	uc007kqo.1	16869	Lhx1	mm10_genes_promoters	Immature Horizontal Cells				1
chr11	84512805	84531252	18448	*	UMR	5.74754	chr11	84525535	84526534	1000	-	promoter:41307	uc007kqo.1	16869	Lhx1	mm10_genes_promoters	Immature Horizontal Cells				UMR
chr11	84514614	84531608	16995	*	1	6.30343	chr11	84525535	84526534	1000	-	promoter:41307	uc007kqo.1	16869	Lhx1	mm10_genes_promoters	Immature Horizontal Cells					1
chr11	84512805	84530738	17934	*	UMR	4.79635	chr11	84525535	84526534	1000	-	promoter:41307	uc007kqo.1	16869	Lhx1	mm10_genes_promoters	Immature Horizontal Cells					UMR
chr9	74694216	74716768	22553	*	1	2.09944	chr9	74695270	74696269	1000	+	promoter:28172	uc009qrg.1	15379	Onecut1	mm9_genes_promoters	Horizontal Precursor Cells			1
chr9	74694349	74716911	22563	*	UMR	1.78519	chr9	74695270	74696269	1000	+	promoter:28172	uc009qrg.1	15379	Onecut1	mm9_genes_promoters	Horizontal Precursor Cells			UMR
chr9	74694216	74716768	22553	*	1	2.09944	chr9	74708728	74709727	1000	+	promoter:28173	uc009qrh.1	15379	Onecut1	mm9_genes_promoters	Horizontal Precursor Cells			1
chr9	74694349	74716911	22563	*	UMR	1.78519	chr9	74708728	74709727	1000	+	promoter:28173	uc009qrh.1	15379	Onecut1	mm9_genes_promoters	Horizontal Precursor Cells			UMR
chr9	74846675	74869049	22375	*	1	5.66972	chr9	74860921	74861920	1000	+	promoter:32062	uc009qrh.2	15379	Onecut1	mm10_genes_promoters	Horizontal Precursor Cells	1
chr9	74846543	74869026	22484	*	UMR	4.38247	chr9	74860921	74861920	1000	+	promoter:32062	uc009qrh.2	15379	Onecut1	mm10_genes_promoters	Horizontal Precursor Cells	UMR
chr9	74846410	74868961	22552	*	1	3.43766	chr9	74860921	74861920	1000	+	promoter:32062	uc009qrh.2	15379	Onecut1	mm10_genes_promoters	Horizontal Precursor Cells		1
chr9	74846543	74868978	22436	*	UMR	2.61794	chr9	74860921	74861920	1000	+	promoter:32062	uc009qrh.2	15379	Onecut1	mm10_genes_promoters	Horizontal Precursor Cells		UMR
chr9	74846364	74869159	22796	*	1	7.17508	chr9	74860921	74861920	1000	+	promoter:32062	uc009qrh.2	15379	Onecut1	mm10_genes_promoters	Horizontal Precursor Cells				1
chr9	74846388	74869250	22863	*	UMR	5.7526	chr9	74860921	74861920	1000	+	promoter:32062	uc009qrh.2	15379	Onecut1	mm10_genes_promoters	Horizontal Precursor Cells				UMR
chr9	74846410	74871476	25067	*	1	12.1789	chr9	74860921	74861920	1000	+	promoter:32062	uc009qrh.2	15379	Onecut1	mm10_genes_promoters	Horizontal Precursor Cells					1
chr9	74846543	74869104	22562	*	UMR	5.20784	chr9	74860921	74861920	1000	+	promoter:32062	uc009qrh.2	15379	Onecut1	mm10_genes_promoters	Horizontal Precursor Cells					UMR
chr18	64489203	64508242	19040	*	1	2.28142	chr18	64499018	64500017	1000	+	promoter:50425	uc008fef.1	225631	Onecut2	mm9_genes_promoters	Horizontal Precursor Cells			1
chr18	64489277	64508389	19113	*	UMR	1.99778	chr18	64499018	64500017	1000	+	promoter:50425	uc008fef.1	225631	Onecut2	mm9_genes_promoters	Horizontal Precursor Cells			UMR
chr18	64330416	64349541	19126	*	1	3.40196	chr18	64339364	64340363	1000	+	promoter:57690	uc008fef.1	225631	Onecut2	mm10_genes_promoters	Horizontal Precursor Cells	1
chr18	64329928	64349483	19556	*	UMR	3.46562	chr18	64339364	64340363	1000	+	promoter:57690	uc008fef.1	225631	Onecut2	mm10_genes_promoters	Horizontal Precursor Cells	UMR
chr18	64330416	64349541	19126	*	1	5.19626	chr18	64339364	64340363	1000	+	promoter:57690	uc008fef.1	225631	Onecut2	mm10_genes_promoters	Horizontal Precursor Cells		1
chr18	64329495	64348732	19238	*	UMR	3.32071	chr18	64339364	64340363	1000	+	promoter:57690	uc008fef.1	225631	Onecut2	mm10_genes_promoters	Horizontal Precursor Cells		UMR
chr18	64329142	64349425	20284	*	1	7.17528	chr18	64339364	64340363	1000	+	promoter:57690	uc008fef.1	225631	Onecut2	mm10_genes_promoters	Horizontal Precursor Cells				1
chr18	64329623	64346836	17214	*	UMR	3.87213	chr18	64339364	64340363	1000	+	promoter:57690	uc008fef.1	225631	Onecut2	mm10_genes_promoters	Horizontal Precursor Cells				UMR
chr18	64329143	64349541	20399	*	1	8.19693	chr18	64339364	64340363	1000	+	promoter:57690	uc008fef.1	225631	Onecut2	mm10_genes_promoters	Horizontal Precursor Cells					1
chr18	64329291	64348320	19030	*	UMR	7.72288	chr18	64339364	64340363	1000	+	promoter:57690	uc008fef.1	225631	Onecut2	mm10_genes_promoters	Horizontal Precursor Cells					UMR
chr2	105499450	105531805	32356	*	1	1.98783	chr2	105508053	105509052	1000	+	promoter:4371	uc008lku.1	18508	Pax6	mm9_genes_promoters	Amacrine Horizontal Precursor Cells			1
chr2	105498632	105531934	33303	*	UMR	1.82474	chr2	105508053	105509052	1000	+	promoter:4371	uc008lku.1	18508	Pax6	mm9_genes_promoters	Amacrine Horizontal Precursor Cells			UMR
chr2	105499450	105531805	32356	*	1	1.98783	chr2	105508053	105509052	1000	+	promoter:4372	uc008lkv.1	18508	Pax6	mm9_genes_promoters	Amacrine Horizontal Precursor Cells			1
chr2	105498632	105531934	33303	*	UMR	1.82474	chr2	105508053	105509052	1000	+	promoter:4372	uc008lkv.1	18508	Pax6	mm9_genes_promoters	Amacrine Horizontal Precursor Cells			UMR
chr2	105499450	105531805	32356	*	1	1.98783	chr2	105508053	105509052	1000	+	promoter:4373	uc012cat.1	18508	Pax6	mm9_genes_promoters	Amacrine Horizontal Precursor Cells			1
chr2	105498632	105531934	33303	*	UMR	1.82474	chr2	105508053	105509052	1000	+	promoter:4373	uc012cat.1	18508	Pax6	mm9_genes_promoters	Amacrine Horizontal Precursor Cells			UMR
chr2	105499450	105531805	32356	*	1	1.98783	chr2	105513121	105514120	1000	+	promoter:4375	uc008lky.1	18508	Pax6	mm9_genes_promoters	Amacrine Horizontal Precursor Cells			1
chr2	105498632	105531934	33303	*	UMR	1.82474	chr2	105513121	105514120	1000	+	promoter:4375	uc008lky.1	18508	Pax6	mm9_genes_promoters	Amacrine Horizontal Precursor Cells			UMR
chr2	105499450	105531805	32356	*	1	1.98783	chr2	105515602	105516601	1000	+	promoter:4377	uc008lla.1	18508	Pax6	mm9_genes_promoters	Amacrine Horizontal Precursor Cells			1
chr2	105498632	105531934	33303	*	UMR	1.82474	chr2	105515602	105516601	1000	+	promoter:4377	uc008lla.1	18508	Pax6	mm9_genes_promoters	Amacrine Horizontal Precursor Cells			UMR
chr2	105499450	105531805	32356	*	1	1.98783	chr2	105515602	105516601	1000	+	promoter:4378	uc008llb.1	18508	Pax6	mm9_genes_promoters	Amacrine Horizontal Precursor Cells			1
chr2	105498632	105531934	33303	*	UMR	1.82474	chr2	105515602	105516601	1000	+	promoter:4378	uc008llb.1	18508	Pax6	mm9_genes_promoters	Amacrine Horizontal Precursor Cells			UMR
chr2	105499450	105531805	32356	*	1	1.98783	chr2	105524935	105525934	1000	+	promoter:4379	uc008llc.1	18508	Pax6	mm9_genes_promoters	Amacrine Horizontal Precursor Cells			1
chr2	105498632	105531934	33303	*	UMR	1.82474	chr2	105524935	105525934	1000	+	promoter:4379	uc008llc.1	18508	Pax6	mm9_genes_promoters	Amacrine Horizontal Precursor Cells			UMR
chr2	105662234	105691206	28973	*	1	7.91066	chr2	105667896	105668895	1000	+	promoter:5054	uc008lku.3	18508	Pax6	mm10_genes_promoters	Amacrine Horizontal Precursor Cells	1
chr2	105658840	105690726	31887	*	UMR	3.61757	chr2	105667896	105668895	1000	+	promoter:5054	uc008lku.3	18508	Pax6	mm10_genes_promoters	Amacrine Horizontal Precursor Cells	UMR
chr2	105658565	105691351	32787	*	1	6.79815	chr2	105667896	105668895	1000	+	promoter:5054	uc008lku.3	18508	Pax6	mm10_genes_promoters	Amacrine Horizontal Precursor Cells		1
chr2	105658930	105685508	26579	*	UMR	3.7122	chr2	105667896	105668895	1000	+	promoter:5054	uc008lku.3	18508	Pax6	mm10_genes_promoters	Amacrine Horizontal Precursor Cells		UMR
chr2	105658385	105690963	32579	*	1	4.24669	chr2	105667896	105668895	1000	+	promoter:5054	uc008lku.3	18508	Pax6	mm10_genes_promoters	Amacrine Horizontal Precursor Cells				1
chr2	105658476	105691778	33303	*	UMR	3.14583	chr2	105667896	105668895	1000	+	promoter:5054	uc008lku.3	18508	Pax6	mm10_genes_promoters	Amacrine Horizontal Precursor Cells				UMR
chr2	105658384	105691663	33280	*	1	5.33051	chr2	105667896	105668895	1000	+	promoter:5054	uc008lku.3	18508	Pax6	mm10_genes_promoters	Amacrine Horizontal Precursor Cells					1
chr2	105658840	105692062	33223	*	UMR	3.61272	chr2	105667896	105668895	1000	+	promoter:5054	uc008lku.3	18508	Pax6	mm10_genes_promoters	Amacrine Horizontal Precursor Cells					UMR
chr2	105662234	105691206	28973	*	1	7.91066	chr2	105667896	105668895	1000	+	promoter:5055	uc008lkv.3	18508	Pax6	mm10_genes_promoters	Amacrine Horizontal Precursor Cells	1
chr2	105658840	105690726	31887	*	UMR	3.61757	chr2	105667896	105668895	1000	+	promoter:5055	uc008lkv.3	18508	Pax6	mm10_genes_promoters	Amacrine Horizontal Precursor Cells	UMR
chr2	105658565	105691351	32787	*	1	6.79815	chr2	105667896	105668895	1000	+	promoter:5055	uc008lkv.3	18508	Pax6	mm10_genes_promoters	Amacrine Horizontal Precursor Cells		1
chr2	105658930	105685508	26579	*	UMR	3.7122	chr2	105667896	105668895	1000	+	promoter:5055	uc008lkv.3	18508	Pax6	mm10_genes_promoters	Amacrine Horizontal Precursor Cells		UMR
chr2	105658385	105690963	32579	*	1	4.24669	chr2	105667896	105668895	1000	+	promoter:5055	uc008lkv.3	18508	Pax6	mm10_genes_promoters	Amacrine Horizontal Precursor Cells				1
chr2	105658476	105691778	33303	*	UMR	3.14583	chr2	105667896	105668895	1000	+	promoter:5055	uc008lkv.3	18508	Pax6	mm10_genes_promoters	Amacrine Horizontal Precursor Cells				UMR
chr2	105658384	105691663	33280	*	1	5.33051	chr2	105667896	105668895	1000	+	promoter:5055	uc008lkv.3	18508	Pax6	mm10_genes_promoters	Amacrine Horizontal Precursor Cells					1
chr2	105658840	105692062	33223	*	UMR	3.61272	chr2	105667896	105668895	1000	+	promoter:5055	uc008lkv.3	18508	Pax6	mm10_genes_promoters	Amacrine Horizontal Precursor Cells					UMR
chr2	105662234	105691206	28973	*	1	7.91066	chr2	105667896	105668895	1000	+	promoter:5056	uc012cat.3	18508	Pax6	mm10_genes_promoters	Amacrine Horizontal Precursor Cells	1
chr2	105658840	105690726	31887	*	UMR	3.61757	chr2	105667896	105668895	1000	+	promoter:5056	uc012cat.3	18508	Pax6	mm10_genes_promoters	Amacrine Horizontal Precursor Cells	UMR
chr2	105658565	105691351	32787	*	1	6.79815	chr2	105667896	105668895	1000	+	promoter:5056	uc012cat.3	18508	Pax6	mm10_genes_promoters	Amacrine Horizontal Precursor Cells		1
chr2	105658930	105685508	26579	*	UMR	3.7122	chr2	105667896	105668895	1000	+	promoter:5056	uc012cat.3	18508	Pax6	mm10_genes_promoters	Amacrine Horizontal Precursor Cells		UMR
chr2	105658385	105690963	32579	*	1	4.24669	chr2	105667896	105668895	1000	+	promoter:5056	uc012cat.3	18508	Pax6	mm10_genes_promoters	Amacrine Horizontal Precursor Cells				1
chr2	105658476	105691778	33303	*	UMR	3.14583	chr2	105667896	105668895	1000	+	promoter:5056	uc012cat.3	18508	Pax6	mm10_genes_promoters	Amacrine Horizontal Precursor Cells				UMR
chr2	105658384	105691663	33280	*	1	5.33051	chr2	105667896	105668895	1000	+	promoter:5056	uc012cat.3	18508	Pax6	mm10_genes_promoters	Amacrine Horizontal Precursor Cells					1
chr2	105658840	105692062	33223	*	UMR	3.61272	chr2	105667896	105668895	1000	+	promoter:5056	uc012cat.3	18508	Pax6	mm10_genes_promoters	Amacrine Horizontal Precursor Cells					UMR
chr2	105662234	105691206	28973	*	1	7.91066	chr2	105672964	105673963	1000	+	promoter:5058	uc008lky.3	18508	Pax6	mm10_genes_promoters	Amacrine Horizontal Precursor Cells	1
chr2	105658840	105690726	31887	*	UMR	3.61757	chr2	105672964	105673963	1000	+	promoter:5058	uc008lky.3	18508	Pax6	mm10_genes_promoters	Amacrine Horizontal Precursor Cells	UMR
chr2	105658565	105691351	32787	*	1	6.79815	chr2	105672964	105673963	1000	+	promoter:5058	uc008lky.3	18508	Pax6	mm10_genes_promoters	Amacrine Horizontal Precursor Cells		1
chr2	105658930	105685508	26579	*	UMR	3.7122	chr2	105672964	105673963	1000	+	promoter:5058	uc008lky.3	18508	Pax6	mm10_genes_promoters	Amacrine Horizontal Precursor Cells		UMR
chr2	105658385	105690963	32579	*	1	4.24669	chr2	105672964	105673963	1000	+	promoter:5058	uc008lky.3	18508	Pax6	mm10_genes_promoters	Amacrine Horizontal Precursor Cells				1
chr2	105658476	105691778	33303	*	UMR	3.14583	chr2	105672964	105673963	1000	+	promoter:5058	uc008lky.3	18508	Pax6	mm10_genes_promoters	Amacrine Horizontal Precursor Cells				UMR
chr2	105658384	105691663	33280	*	1	5.33051	chr2	105672964	105673963	1000	+	promoter:5058	uc008lky.3	18508	Pax6	mm10_genes_promoters	Amacrine Horizontal Precursor Cells					1
chr2	105658840	105692062	33223	*	UMR	3.61272	chr2	105672964	105673963	1000	+	promoter:5058	uc008lky.3	18508	Pax6	mm10_genes_promoters	Amacrine Horizontal Precursor Cells					UMR
chr2	105662234	105691206	28973	*	1	7.91066	chr2	105674744	105675743	1000	+	promoter:5060	uc057bnv.1	18508	Pax6	mm10_genes_promoters	Amacrine Horizontal Precursor Cells	1
chr2	105658840	105690726	31887	*	UMR	3.61757	chr2	105674744	105675743	1000	+	promoter:5060	uc057bnv.1	18508	Pax6	mm10_genes_promoters	Amacrine Horizontal Precursor Cells	UMR
chr2	105658565	105691351	32787	*	1	6.79815	chr2	105674744	105675743	1000	+	promoter:5060	uc057bnv.1	18508	Pax6	mm10_genes_promoters	Amacrine Horizontal Precursor Cells		1
chr2	105658930	105685508	26579	*	UMR	3.7122	chr2	105674744	105675743	1000	+	promoter:5060	uc057bnv.1	18508	Pax6	mm10_genes_promoters	Amacrine Horizontal Precursor Cells		UMR
chr2	105658385	105690963	32579	*	1	4.24669	chr2	105674744	105675743	1000	+	promoter:5060	uc057bnv.1	18508	Pax6	mm10_genes_promoters	Amacrine Horizontal Precursor Cells				1
chr2	105658476	105691778	33303	*	UMR	3.14583	chr2	105674744	105675743	1000	+	promoter:5060	uc057bnv.1	18508	Pax6	mm10_genes_promoters	Amacrine Horizontal Precursor Cells				UMR
chr2	105658384	105691663	33280	*	1	5.33051	chr2	105674744	105675743	1000	+	promoter:5060	uc057bnv.1	18508	Pax6	mm10_genes_promoters	Amacrine Horizontal Precursor Cells					1
chr2	105658840	105692062	33223	*	UMR	3.61272	chr2	105674744	105675743	1000	+	promoter:5060	uc057bnv.1	18508	Pax6	mm10_genes_promoters	Amacrine Horizontal Precursor Cells					UMR
chr2	105662234	105691206	28973	*	1	7.91066	chr2	105674744	105675743	1000	+	promoter:5061	uc057bnw.1	18508	Pax6	mm10_genes_promoters	Amacrine Horizontal Precursor Cells	1
chr2	105658840	105690726	31887	*	UMR	3.61757	chr2	105674744	105675743	1000	+	promoter:5061	uc057bnw.1	18508	Pax6	mm10_genes_promoters	Amacrine Horizontal Precursor Cells	UMR
chr2	105658565	105691351	32787	*	1	6.79815	chr2	105674744	105675743	1000	+	promoter:5061	uc057bnw.1	18508	Pax6	mm10_genes_promoters	Amacrine Horizontal Precursor Cells		1
chr2	105658930	105685508	26579	*	UMR	3.7122	chr2	105674744	105675743	1000	+	promoter:5061	uc057bnw.1	18508	Pax6	mm10_genes_promoters	Amacrine Horizontal Precursor Cells		UMR
chr2	105658385	105690963	32579	*	1	4.24669	chr2	105674744	105675743	1000	+	promoter:5061	uc057bnw.1	18508	Pax6	mm10_genes_promoters	Amacrine Horizontal Precursor Cells				1
chr2	105658476	105691778	33303	*	UMR	3.14583	chr2	105674744	105675743	1000	+	promoter:5061	uc057bnw.1	18508	Pax6	mm10_genes_promoters	Amacrine Horizontal Precursor Cells				UMR
chr2	105658384	105691663	33280	*	1	5.33051	chr2	105674744	105675743	1000	+	promoter:5061	uc057bnw.1	18508	Pax6	mm10_genes_promoters	Amacrine Horizontal Precursor Cells					1
chr2	105658840	105692062	33223	*	UMR	3.61272	chr2	105674744	105675743	1000	+	promoter:5061	uc057bnw.1	18508	Pax6	mm10_genes_promoters	Amacrine Horizontal Precursor Cells					UMR
chr2	105662234	105691206	28973	*	1	7.91066	chr2	105675129	105676128	1000	+	promoter:5062	uc008lla.3	18508	Pax6	mm10_genes_promoters	Amacrine Horizontal Precursor Cells	1
chr2	105658840	105690726	31887	*	UMR	3.61757	chr2	105675129	105676128	1000	+	promoter:5062	uc008lla.3	18508	Pax6	mm10_genes_promoters	Amacrine Horizontal Precursor Cells	UMR
chr2	105658565	105691351	32787	*	1	6.79815	chr2	105675129	105676128	1000	+	promoter:5062	uc008lla.3	18508	Pax6	mm10_genes_promoters	Amacrine Horizontal Precursor Cells		1
chr2	105658930	105685508	26579	*	UMR	3.7122	chr2	105675129	105676128	1000	+	promoter:5062	uc008lla.3	18508	Pax6	mm10_genes_promoters	Amacrine Horizontal Precursor Cells		UMR
chr2	105658385	105690963	32579	*	1	4.24669	chr2	105675129	105676128	1000	+	promoter:5062	uc008lla.3	18508	Pax6	mm10_genes_promoters	Amacrine Horizontal Precursor Cells				1
chr2	105658476	105691778	33303	*	UMR	3.14583	chr2	105675129	105676128	1000	+	promoter:5062	uc008lla.3	18508	Pax6	mm10_genes_promoters	Amacrine Horizontal Precursor Cells				UMR
chr2	105658384	105691663	33280	*	1	5.33051	chr2	105675129	105676128	1000	+	promoter:5062	uc008lla.3	18508	Pax6	mm10_genes_promoters	Amacrine Horizontal Precursor Cells					1
chr2	105658840	105692062	33223	*	UMR	3.61272	chr2	105675129	105676128	1000	+	promoter:5062	uc008lla.3	18508	Pax6	mm10_genes_promoters	Amacrine Horizontal Precursor Cells					UMR
chr2	105662234	105691206	28973	*	1	7.91066	chr2	105675129	105676128	1000	+	promoter:5063	uc008llb.3	18508	Pax6	mm10_genes_promoters	Amacrine Horizontal Precursor Cells	1
chr2	105658840	105690726	31887	*	UMR	3.61757	chr2	105675129	105676128	1000	+	promoter:5063	uc008llb.3	18508	Pax6	mm10_genes_promoters	Amacrine Horizontal Precursor Cells	UMR
chr2	105658565	105691351	32787	*	1	6.79815	chr2	105675129	105676128	1000	+	promoter:5063	uc008llb.3	18508	Pax6	mm10_genes_promoters	Amacrine Horizontal Precursor Cells		1
chr2	105658930	105685508	26579	*	UMR	3.7122	chr2	105675129	105676128	1000	+	promoter:5063	uc008llb.3	18508	Pax6	mm10_genes_promoters	Amacrine Horizontal Precursor Cells		UMR
chr2	105658385	105690963	32579	*	1	4.24669	chr2	105675129	105676128	1000	+	promoter:5063	uc008llb.3	18508	Pax6	mm10_genes_promoters	Amacrine Horizontal Precursor Cells				1
chr2	105658476	105691778	33303	*	UMR	3.14583	chr2	105675129	105676128	1000	+	promoter:5063	uc008llb.3	18508	Pax6	mm10_genes_promoters	Amacrine Horizontal Precursor Cells				UMR
chr2	105658384	105691663	33280	*	1	5.33051	chr2	105675129	105676128	1000	+	promoter:5063	uc008llb.3	18508	Pax6	mm10_genes_promoters	Amacrine Horizontal Precursor Cells					1
chr2	105658840	105692062	33223	*	UMR	3.61272	chr2	105675129	105676128	1000	+	promoter:5063	uc008llb.3	18508	Pax6	mm10_genes_promoters	Amacrine Horizontal Precursor Cells					UMR
chr2	105662234	105691206	28973	*	1	7.91066	chr2	105681463	105682462	1000	+	promoter:5064	uc057bnx.1	18508	Pax6	mm10_genes_promoters	Amacrine Horizontal Precursor Cells	1
chr2	105658840	105690726	31887	*	UMR	3.61757	chr2	105681463	105682462	1000	+	promoter:5064	uc057bnx.1	18508	Pax6	mm10_genes_promoters	Amacrine Horizontal Precursor Cells	UMR
chr2	105658565	105691351	32787	*	1	6.79815	chr2	105681463	105682462	1000	+	promoter:5064	uc057bnx.1	18508	Pax6	mm10_genes_promoters	Amacrine Horizontal Precursor Cells		1
chr2	105658930	105685508	26579	*	UMR	3.7122	chr2	105681463	105682462	1000	+	promoter:5064	uc057bnx.1	18508	Pax6	mm10_genes_promoters	Amacrine Horizontal Precursor Cells		UMR
chr2	105658385	105690963	32579	*	1	4.24669	chr2	105681463	105682462	1000	+	promoter:5064	uc057bnx.1	18508	Pax6	mm10_genes_promoters	Amacrine Horizontal Precursor Cells				1
chr2	105658476	105691778	33303	*	UMR	3.14583	chr2	105681463	105682462	1000	+	promoter:5064	uc057bnx.1	18508	Pax6	mm10_genes_promoters	Amacrine Horizontal Precursor Cells				UMR
chr2	105658384	105691663	33280	*	1	5.33051	chr2	105681463	105682462	1000	+	promoter:5064	uc057bnx.1	18508	Pax6	mm10_genes_promoters	Amacrine Horizontal Precursor Cells					1
chr2	105658840	105692062	33223	*	UMR	3.61272	chr2	105681463	105682462	1000	+	promoter:5064	uc057bnx.1	18508	Pax6	mm10_genes_promoters	Amacrine Horizontal Precursor Cells					UMR
chr2	105662234	105691206	28973	*	1	7.91066	chr2	105681463	105682462	1000	+	promoter:5065	uc057bny.1	18508	Pax6	mm10_genes_promoters	Amacrine Horizontal Precursor Cells	1
chr2	105658840	105690726	31887	*	UMR	3.61757	chr2	105681463	105682462	1000	+	promoter:5065	uc057bny.1	18508	Pax6	mm10_genes_promoters	Amacrine Horizontal Precursor Cells	UMR
chr2	105658565	105691351	32787	*	1	6.79815	chr2	105681463	105682462	1000	+	promoter:5065	uc057bny.1	18508	Pax6	mm10_genes_promoters	Amacrine Horizontal Precursor Cells		1
chr2	105658930	105685508	26579	*	UMR	3.7122	chr2	105681463	105682462	1000	+	promoter:5065	uc057bny.1	18508	Pax6	mm10_genes_promoters	Amacrine Horizontal Precursor Cells		UMR
chr2	105658385	105690963	32579	*	1	4.24669	chr2	105681463	105682462	1000	+	promoter:5065	uc057bny.1	18508	Pax6	mm10_genes_promoters	Amacrine Horizontal Precursor Cells				1
chr2	105658476	105691778	33303	*	UMR	3.14583	chr2	105681463	105682462	1000	+	promoter:5065	uc057bny.1	18508	Pax6	mm10_genes_promoters	Amacrine Horizontal Precursor Cells				UMR
chr2	105658384	105691663	33280	*	1	5.33051	chr2	105681463	105682462	1000	+	promoter:5065	uc057bny.1	18508	Pax6	mm10_genes_promoters	Amacrine Horizontal Precursor Cells					1
chr2	105658840	105692062	33223	*	UMR	3.61272	chr2	105681463	105682462	1000	+	promoter:5065	uc057bny.1	18508	Pax6	mm10_genes_promoters	Amacrine Horizontal Precursor Cells					UMR
chr2	105662234	105691206	28973	*	1	7.91066	chr2	105684778	105685777	1000	+	promoter:5066	uc008llc.3	18508	Pax6	mm10_genes_promoters	Amacrine Horizontal Precursor Cells	1
chr2	105658840	105690726	31887	*	UMR	3.61757	chr2	105684778	105685777	1000	+	promoter:5066	uc008llc.3	18508	Pax6	mm10_genes_promoters	Amacrine Horizontal Precursor Cells	UMR
chr2	105658565	105691351	32787	*	1	6.79815	chr2	105684778	105685777	1000	+	promoter:5066	uc008llc.3	18508	Pax6	mm10_genes_promoters	Amacrine Horizontal Precursor Cells		1
chr2	105658930	105685508	26579	*	UMR	3.7122	chr2	105684778	105685777	1000	+	promoter:5066	uc008llc.3	18508	Pax6	mm10_genes_promoters	Amacrine Horizontal Precursor Cells		UMR
chr2	105658385	105690963	32579	*	1	4.24669	chr2	105684778	105685777	1000	+	promoter:5066	uc008llc.3	18508	Pax6	mm10_genes_promoters	Amacrine Horizontal Precursor Cells				1
chr2	105658476	105691778	33303	*	UMR	3.14583	chr2	105684778	105685777	1000	+	promoter:5066	uc008llc.3	18508	Pax6	mm10_genes_promoters	Amacrine Horizontal Precursor Cells				UMR
chr2	105658384	105691663	33280	*	1	5.33051	chr2	105684778	105685777	1000	+	promoter:5066	uc008llc.3	18508	Pax6	mm10_genes_promoters	Amacrine Horizontal Precursor Cells					1
chr2	105658840	105692062	33223	*	UMR	3.61272	chr2	105684778	105685777	1000	+	promoter:5066	uc008llc.3	18508	Pax6	mm10_genes_promoters	Amacrine Horizontal Precursor Cells					UMR
chr1	191989521	191999965	10445	*	1	3.83086	chr1	191994560	191995559	1000	-	promoter:2989	uc007ebb.1	19130	Prox1	mm9_genes_promoters	Immature Horizontal Cells			1
chr1	191991219	191999764	8546	*	UMR	1.7799	chr1	191994560	191995559	1000	-	promoter:2989	uc007ebb.1	19130	Prox1	mm9_genes_promoters	Immature Horizontal Cells			UMR
chr1	191989521	191999965	10445	*	1	3.83086	chr1	191993279	191994278	1000	-	promoter:2990	uc007ebc.1	19130	Prox1	mm9_genes_promoters	Immature Horizontal Cells			1
chr1	191991219	191999764	8546	*	UMR	1.7799	chr1	191993279	191994278	1000	-	promoter:2990	uc007ebc.1	19130	Prox1	mm9_genes_promoters	Immature Horizontal Cells			UMR
chr1	190167581	190174601	7021	*	1	4.82955	chr1	190170681	190171680	1000	-	promoter:3422	uc033fol.2	19130	Prox1	mm10_genes_promoters	Immature Horizontal Cells	1
chr1	190167583	190175764	8182	*	UMR	1.15942	chr1	190170681	190171680	1000	-	promoter:3422	uc033fol.2	19130	Prox1	mm10_genes_promoters	Immature Horizontal Cells	UMR
chr1	190167582	190174792	7211	*	1	2.38202	chr1	190170681	190171680	1000	-	promoter:3422	uc033fol.2	19130	Prox1	mm10_genes_promoters	Immature Horizontal Cells		1
chr1	190167722	190176086	8365	*	UMR	1.74387	chr1	190170681	190171680	1000	-	promoter:3422	uc033fol.2	19130	Prox1	mm10_genes_promoters	Immature Horizontal Cells		UMR
chr1	190168527	190174301	5775	*	1	6.79489	chr1	190170681	190171680	1000	-	promoter:3422	uc033fol.2	19130	Prox1	mm10_genes_promoters	Immature Horizontal Cells				1
chr1	190167583	190176086	8504	*	UMR	7.33945	chr1	190170681	190171680	1000	-	promoter:3422	uc033fol.2	19130	Prox1	mm10_genes_promoters	Immature Horizontal Cells				UMR
chr1	190167582	190174154	6573	*	1	5.2765	chr1	190170681	190171680	1000	-	promoter:3422	uc033fol.2	19130	Prox1	mm10_genes_promoters	Immature Horizontal Cells					1
chr1	190167583	190175344	7762	*	UMR	5.82627	chr1	190170681	190171680	1000	-	promoter:3422	uc033fol.2	19130	Prox1	mm10_genes_promoters	Immature Horizontal Cells					UMR
chr1	190167581	190174601	7021	*	1	4.82955	chr1	190169400	190170399	1000	-	promoter:3423	uc007ebc.2	19130	Prox1	mm10_genes_promoters	Immature Horizontal Cells	1
chr1	190167583	190175764	8182	*	UMR	1.15942	chr1	190169400	190170399	1000	-	promoter:3423	uc007ebc.2	19130	Prox1	mm10_genes_promoters	Immature Horizontal Cells	UMR
chr1	190167582	190174792	7211	*	1	2.38202	chr1	190169400	190170399	1000	-	promoter:3423	uc007ebc.2	19130	Prox1	mm10_genes_promoters	Immature Horizontal Cells		1
chr1	190167722	190176086	8365	*	UMR	1.74387	chr1	190169400	190170399	1000	-	promoter:3423	uc007ebc.2	19130	Prox1	mm10_genes_promoters	Immature Horizontal Cells		UMR
chr1	190168527	190174301	5775	*	1	6.79489	chr1	190169400	190170399	1000	-	promoter:3423	uc007ebc.2	19130	Prox1	mm10_genes_promoters	Immature Horizontal Cells				1
chr1	190167583	190176086	8504	*	UMR	7.33945	chr1	190169400	190170399	1000	-	promoter:3423	uc007ebc.2	19130	Prox1	mm10_genes_promoters	Immature Horizontal Cells				UMR
chr1	190167582	190174154	6573	*	1	5.2765	chr1	190169400	190170399	1000	-	promoter:3423	uc007ebc.2	19130	Prox1	mm10_genes_promoters	Immature Horizontal Cells					1
chr1	190167583	190175344	7762	*	UMR	5.82627	chr1	190169400	190170399	1000	-	promoter:3423	uc007ebc.2	19130	Prox1	mm10_genes_promoters	Immature Horizontal Cells					UMR
chr2	19363308	19382169	18862	*	1	4.95533	chr2	19366290	19367289	1000	+	promoter:3225	uc012brh.1	19213	Ptf1a	mm9_genes_promoters	Amacrine Horizontal Precursor Cells			1
chr2	19363295	19381197	17903	*	UMR	4.10397	chr2	19366290	19367289	1000	+	promoter:3225	uc012brh.1	19213	Ptf1a	mm9_genes_promoters	Amacrine Horizontal Precursor Cells			UMR
chr2	19441648	19459140	17493	*	1	14.1405	chr2	19444663	19445662	1000	+	promoter:3718	uc012brh.1	19213	Ptf1a	mm10_genes_promoters	Amacrine Horizontal Precursor Cells	1
chr2	19441651	19458650	17000	*	UMR	11.0092	chr2	19444663	19445662	1000	+	promoter:3718	uc012brh.1	19213	Ptf1a	mm10_genes_promoters	Amacrine Horizontal Precursor Cells	UMR
chr2	19441974	19460543	18570	*	1	11.5862	chr2	19444663	19445662	1000	+	promoter:3718	uc012brh.1	19213	Ptf1a	mm10_genes_promoters	Amacrine Horizontal Precursor Cells		1
chr2	19441829	19458170	16342	*	UMR	6.29306	chr2	19444663	19445662	1000	+	promoter:3718	uc012brh.1	19213	Ptf1a	mm10_genes_promoters	Amacrine Horizontal Precursor Cells		UMR
chr2	19443930	19460543	16614	*	1	12.7991	chr2	19444663	19445662	1000	+	promoter:3718	uc012brh.1	19213	Ptf1a	mm10_genes_promoters	Amacrine Horizontal Precursor Cells				1
chr2	19441667	19460576	18910	*	UMR	13.4176	chr2	19444663	19445662	1000	+	promoter:3718	uc012brh.1	19213	Ptf1a	mm10_genes_promoters	Amacrine Horizontal Precursor Cells				UMR
chr2	19442676	19460510	17835	*	1	11.7984	chr2	19444663	19445662	1000	+	promoter:3718	uc012brh.1	19213	Ptf1a	mm10_genes_promoters	Amacrine Horizontal Precursor Cells					1
chr2	19441667	19460526	18860	*	UMR	13.3593	chr2	19444663	19445662	1000	+	promoter:3718	uc012brh.1	19213	Ptf1a	mm10_genes_promoters	Amacrine Horizontal Precursor Cells					UMR
chr19	19075414	19076213	800	*	2	27.0588	chr19	19075608	19076607	1000	-	promoter:52614	uc008gyc.1	225998	Rorb	mm9_genes_promoters	Amacrine Horizontal Precursor Cells			2
chr19	19076219	19150733	74515	*	4	82.3529	chr19	19075608	19076607	1000	-	promoter:52614	uc008gyc.1	225998	Rorb	mm9_genes_promoters	Amacrine Horizontal Precursor Cells			4
chr19	19075463	19076191	729	*	LMR	16.5775	chr19	19075608	19076607	1000	-	promoter:52614	uc008gyc.1	225998	Rorb	mm9_genes_promoters	Amacrine Horizontal Precursor Cells			LMR
chr19	19075414	19076213	800	*	2	27.0588	chr19	19075608	19076607	1000	-	promoter:52615	uc008gyd.1	225998	Rorb	mm9_genes_promoters	Amacrine Horizontal Precursor Cells			2
chr19	19076219	19150733	74515	*	4	82.3529	chr19	19075608	19076607	1000	-	promoter:52615	uc008gyd.1	225998	Rorb	mm9_genes_promoters	Amacrine Horizontal Precursor Cells			4
chr19	19075463	19076191	729	*	LMR	16.5775	chr19	19075608	19076607	1000	-	promoter:52615	uc008gyd.1	225998	Rorb	mm9_genes_promoters	Amacrine Horizontal Precursor Cells			LMR
chr19	19178983	19186775	7793	*	1	6.04195	chr19	19185687	19186686	1000	-	promoter:52616	uc008gye.1	225998	Rorb	mm9_genes_promoters	Amacrine Horizontal Precursor Cells			1
chr19	19178945	19186688	7744	*	UMR	5.07812	chr19	19185687	19186686	1000	-	promoter:52616	uc008gye.1	225998	Rorb	mm9_genes_promoters	Amacrine Horizontal Precursor Cells			UMR
chr19	19075414	19076213	800	*	2	27.0588	chr19	19075608	19076607	1000	-	promoter:52617	uc008gyf.1	225998	Rorb	mm9_genes_promoters	Amacrine Horizontal Precursor Cells			2
chr19	19076219	19150733	74515	*	4	82.3529	chr19	19075608	19076607	1000	-	promoter:52617	uc008gyf.1	225998	Rorb	mm9_genes_promoters	Amacrine Horizontal Precursor Cells			4
chr19	19075463	19076191	729	*	LMR	16.5775	chr19	19075608	19076607	1000	-	promoter:52617	uc008gyf.1	225998	Rorb	mm9_genes_promoters	Amacrine Horizontal Precursor Cells			LMR
chr19	19075414	19076213	800	*	2	27.0588	chr19	19075608	19076607	1000	-	promoter:52618	uc008gyg.1	225998	Rorb	mm9_genes_promoters	Amacrine Horizontal Precursor Cells			2
chr19	19076219	19150733	74515	*	4	82.3529	chr19	19075608	19076607	1000	-	promoter:52618	uc008gyg.1	225998	Rorb	mm9_genes_promoters	Amacrine Horizontal Precursor Cells			4
chr19	19075463	19076191	729	*	LMR	16.5775	chr19	19075608	19076607	1000	-	promoter:52618	uc008gyg.1	225998	Rorb	mm9_genes_promoters	Amacrine Horizontal Precursor Cells			LMR
chr19	17395126	19041468	1646343	*	4	87.2366	chr19	19001118	19002117	1000	-	promoter:60133	uc008gyc.2	225998	Rorb	mm10_genes_promoters	Amacrine Horizontal Precursor Cells	4
chr19	19000975	19001728	754	*	LMR	28.8889	chr19	19001118	19002117	1000	-	promoter:60133	uc008gyc.2	225998	Rorb	mm10_genes_promoters	Amacrine Horizontal Precursor Cells	LMR
chr19	19000949	19001464	516	*	1	16.899	chr19	19001118	19002117	1000	-	promoter:60133	uc008gyc.2	225998	Rorb	mm10_genes_promoters	Amacrine Horizontal Precursor Cells		1
chr19	19002091	19064112	62022	*	4	86.1774	chr19	19001118	19002117	1000	-	promoter:60133	uc008gyc.2	225998	Rorb	mm10_genes_promoters	Amacrine Horizontal Precursor Cells		4
chr19	19001007	19001680	674	*	LMR	14.2308	chr19	19001118	19002117	1000	-	promoter:60133	uc008gyc.2	225998	Rorb	mm10_genes_promoters	Amacrine Horizontal Precursor Cells		LMR
chr19	19000949	19001724	776	*	1	21.2577	chr19	19001118	19002117	1000	-	promoter:60133	uc008gyc.2	225998	Rorb	mm10_genes_promoters	Amacrine Horizontal Precursor Cells				1
chr19	19002091	19039821	37731	*	4	88.3158	chr19	19001118	19002117	1000	-	promoter:60133	uc008gyc.2	225998	Rorb	mm10_genes_promoters	Amacrine Horizontal Precursor Cells				4
chr19	19000947	19001724	778	*	LMR	18.8119	chr19	19001118	19002117	1000	-	promoter:60133	uc008gyc.2	225998	Rorb	mm10_genes_promoters	Amacrine Horizontal Precursor Cells				LMR
chr19	19000925	19001464	540	*	2	28.8574	chr19	19001118	19002117	1000	-	promoter:60133	uc008gyc.2	225998	Rorb	mm10_genes_promoters	Amacrine Horizontal Precursor Cells					2
chr19	19002091	19039821	37731	*	4	85.7821	chr19	19001118	19002117	1000	-	promoter:60133	uc008gyc.2	225998	Rorb	mm10_genes_promoters	Amacrine Horizontal Precursor Cells					4
chr19	19000975	19001724	750	*	LMR	18.7919	chr19	19001118	19002117	1000	-	promoter:60133	uc008gyc.2	225998	Rorb	mm10_genes_promoters	Amacrine Horizontal Precursor Cells					LMR
chr19	17395126	19041468	1646343	*	4	87.2366	chr19	19001118	19002117	1000	-	promoter:60134	uc008gyd.2	225998	Rorb	mm10_genes_promoters	Amacrine Horizontal Precursor Cells	4
chr19	19000975	19001728	754	*	LMR	28.8889	chr19	19001118	19002117	1000	-	promoter:60134	uc008gyd.2	225998	Rorb	mm10_genes_promoters	Amacrine Horizontal Precursor Cells	LMR
chr19	19000949	19001464	516	*	1	16.899	chr19	19001118	19002117	1000	-	promoter:60134	uc008gyd.2	225998	Rorb	mm10_genes_promoters	Amacrine Horizontal Precursor Cells		1
chr19	19002091	19064112	62022	*	4	86.1774	chr19	19001118	19002117	1000	-	promoter:60134	uc008gyd.2	225998	Rorb	mm10_genes_promoters	Amacrine Horizontal Precursor Cells		4
chr19	19001007	19001680	674	*	LMR	14.2308	chr19	19001118	19002117	1000	-	promoter:60134	uc008gyd.2	225998	Rorb	mm10_genes_promoters	Amacrine Horizontal Precursor Cells		LMR
chr19	19000949	19001724	776	*	1	21.2577	chr19	19001118	19002117	1000	-	promoter:60134	uc008gyd.2	225998	Rorb	mm10_genes_promoters	Amacrine Horizontal Precursor Cells				1
chr19	19002091	19039821	37731	*	4	88.3158	chr19	19001118	19002117	1000	-	promoter:60134	uc008gyd.2	225998	Rorb	mm10_genes_promoters	Amacrine Horizontal Precursor Cells				4
chr19	19000947	19001724	778	*	LMR	18.8119	chr19	19001118	19002117	1000	-	promoter:60134	uc008gyd.2	225998	Rorb	mm10_genes_promoters	Amacrine Horizontal Precursor Cells				LMR
chr19	19000925	19001464	540	*	2	28.8574	chr19	19001118	19002117	1000	-	promoter:60134	uc008gyd.2	225998	Rorb	mm10_genes_promoters	Amacrine Horizontal Precursor Cells					2
chr19	19002091	19039821	37731	*	4	85.7821	chr19	19001118	19002117	1000	-	promoter:60134	uc008gyd.2	225998	Rorb	mm10_genes_promoters	Amacrine Horizontal Precursor Cells					4
chr19	19000975	19001724	750	*	LMR	18.7919	chr19	19001118	19002117	1000	-	promoter:60134	uc008gyd.2	225998	Rorb	mm10_genes_promoters	Amacrine Horizontal Precursor Cells					LMR
chr19	19107500	19111694	4195	*	1	3.17183	chr19	19111197	19112196	1000	-	promoter:60135	uc008gye.2	225998	Rorb	mm10_genes_promoters	Amacrine Horizontal Precursor Cells	1
chr19	19107239	19112198	4960	*	UMR	6.45161	chr19	19111197	19112196	1000	-	promoter:60135	uc008gye.2	225998	Rorb	mm10_genes_promoters	Amacrine Horizontal Precursor Cells	UMR
chr19	19106619	19112111	5493	*	1	20.4388	chr19	19111197	19112196	1000	-	promoter:60135	uc008gye.2	225998	Rorb	mm10_genes_promoters	Amacrine Horizontal Precursor Cells		1
chr19	19107239	19112112	4874	*	UMR	10.3979	chr19	19111197	19112196	1000	-	promoter:60135	uc008gye.2	225998	Rorb	mm10_genes_promoters	Amacrine Horizontal Precursor Cells		UMR
chr19	19100992	19112112	11121	*	1	15.4326	chr19	19111197	19112196	1000	-	promoter:60135	uc008gye.2	225998	Rorb	mm10_genes_promoters	Amacrine Horizontal Precursor Cells				1
chr19	19101175	19112198	11024	*	UMR	12.9607	chr19	19111197	19112196	1000	-	promoter:60135	uc008gye.2	225998	Rorb	mm10_genes_promoters	Amacrine Horizontal Precursor Cells				UMR
chr19	19098216	19112456	14241	*	1	22.2734	chr19	19111197	19112196	1000	-	promoter:60135	uc008gye.2	225998	Rorb	mm10_genes_promoters	Amacrine Horizontal Precursor Cells					1
chr19	19100226	19112112	11887	*	UMR	15.729	chr19	19111197	19112196	1000	-	promoter:60135	uc008gye.2	225998	Rorb	mm10_genes_promoters	Amacrine Horizontal Precursor Cells					UMR
chr19	17395126	19041468	1646343	*	4	87.2366	chr19	19001118	19002117	1000	-	promoter:60136	uc008gyf.1	225998	Rorb	mm10_genes_promoters	Amacrine Horizontal Precursor Cells	4
chr19	19000975	19001728	754	*	LMR	28.8889	chr19	19001118	19002117	1000	-	promoter:60136	uc008gyf.1	225998	Rorb	mm10_genes_promoters	Amacrine Horizontal Precursor Cells	LMR
chr19	19000949	19001464	516	*	1	16.899	chr19	19001118	19002117	1000	-	promoter:60136	uc008gyf.1	225998	Rorb	mm10_genes_promoters	Amacrine Horizontal Precursor Cells		1
chr19	19002091	19064112	62022	*	4	86.1774	chr19	19001118	19002117	1000	-	promoter:60136	uc008gyf.1	225998	Rorb	mm10_genes_promoters	Amacrine Horizontal Precursor Cells		4
chr19	19001007	19001680	674	*	LMR	14.2308	chr19	19001118	19002117	1000	-	promoter:60136	uc008gyf.1	225998	Rorb	mm10_genes_promoters	Amacrine Horizontal Precursor Cells		LMR
chr19	19000949	19001724	776	*	1	21.2577	chr19	19001118	19002117	1000	-	promoter:60136	uc008gyf.1	225998	Rorb	mm10_genes_promoters	Amacrine Horizontal Precursor Cells				1
chr19	19002091	19039821	37731	*	4	88.3158	chr19	19001118	19002117	1000	-	promoter:60136	uc008gyf.1	225998	Rorb	mm10_genes_promoters	Amacrine Horizontal Precursor Cells				4
chr19	19000947	19001724	778	*	LMR	18.8119	chr19	19001118	19002117	1000	-	promoter:60136	uc008gyf.1	225998	Rorb	mm10_genes_promoters	Amacrine Horizontal Precursor Cells				LMR
chr19	19000925	19001464	540	*	2	28.8574	chr19	19001118	19002117	1000	-	promoter:60136	uc008gyf.1	225998	Rorb	mm10_genes_promoters	Amacrine Horizontal Precursor Cells					2
chr19	19002091	19039821	37731	*	4	85.7821	chr19	19001118	19002117	1000	-	promoter:60136	uc008gyf.1	225998	Rorb	mm10_genes_promoters	Amacrine Horizontal Precursor Cells					4
chr19	19000975	19001724	750	*	LMR	18.7919	chr19	19001118	19002117	1000	-	promoter:60136	uc008gyf.1	225998	Rorb	mm10_genes_promoters	Amacrine Horizontal Precursor Cells					LMR
chr19	17395126	19041468	1646343	*	4	87.2366	chr19	19001118	19002117	1000	-	promoter:60137	uc008gyg.1	225998	Rorb	mm10_genes_promoters	Amacrine Horizontal Precursor Cells	4
chr19	19000975	19001728	754	*	LMR	28.8889	chr19	19001118	19002117	1000	-	promoter:60137	uc008gyg.1	225998	Rorb	mm10_genes_promoters	Amacrine Horizontal Precursor Cells	LMR
chr19	19000949	19001464	516	*	1	16.899	chr19	19001118	19002117	1000	-	promoter:60137	uc008gyg.1	225998	Rorb	mm10_genes_promoters	Amacrine Horizontal Precursor Cells		1
chr19	19002091	19064112	62022	*	4	86.1774	chr19	19001118	19002117	1000	-	promoter:60137	uc008gyg.1	225998	Rorb	mm10_genes_promoters	Amacrine Horizontal Precursor Cells		4
chr19	19001007	19001680	674	*	LMR	14.2308	chr19	19001118	19002117	1000	-	promoter:60137	uc008gyg.1	225998	Rorb	mm10_genes_promoters	Amacrine Horizontal Precursor Cells		LMR
chr19	19000949	19001724	776	*	1	21.2577	chr19	19001118	19002117	1000	-	promoter:60137	uc008gyg.1	225998	Rorb	mm10_genes_promoters	Amacrine Horizontal Precursor Cells				1
chr19	19002091	19039821	37731	*	4	88.3158	chr19	19001118	19002117	1000	-	promoter:60137	uc008gyg.1	225998	Rorb	mm10_genes_promoters	Amacrine Horizontal Precursor Cells				4
chr19	19000947	19001724	778	*	LMR	18.8119	chr19	19001118	19002117	1000	-	promoter:60137	uc008gyg.1	225998	Rorb	mm10_genes_promoters	Amacrine Horizontal Precursor Cells				LMR
chr19	19000925	19001464	540	*	2	28.8574	chr19	19001118	19002117	1000	-	promoter:60137	uc008gyg.1	225998	Rorb	mm10_genes_promoters	Amacrine Horizontal Precursor Cells					2
chr19	19002091	19039821	37731	*	4	85.7821	chr19	19001118	19002117	1000	-	promoter:60137	uc008gyg.1	225998	Rorb	mm10_genes_promoters	Amacrine Horizontal Precursor Cells					4
chr19	19000975	19001724	750	*	LMR	18.7919	chr19	19001118	19002117	1000	-	promoter:60137	uc008gyg.1	225998	Rorb	mm10_genes_promoters	Amacrine Horizontal Precursor Cells					LMR
chr18	81155104	81175735	20632	*	4	84.9409	chr18	81171365	81172364	1000	-	promoter:51321	uc008ftl.2	20689	Sall3	mm9_genes_promoters	Immature Horizontal Cells			4
chr18	81155104	81175735	20632	*	4	84.9409	chr18	81171771	81172770	1000	-	promoter:51322	uc008ftm.1	20689	Sall3	mm9_genes_promoters	Immature Horizontal Cells			4
chr18	81175776	81190025	14250	*	1	3.62993	chr18	81183318	81184317	1000	-	promoter:51323	uc008ftn.1	20689	Sall3	mm9_genes_promoters	Immature Horizontal Cells			1
chr18	81175961	81190034	14074	*	UMR	3.09057	chr18	81183318	81184317	1000	-	promoter:51323	uc008ftn.1	20689	Sall3	mm9_genes_promoters	Immature Horizontal Cells			UMR
chr18	80948655	80979038	30384	*	3	83.7988	chr18	80974626	80975625	1000	-	promoter:58713	uc008ftl.3	20689	Sall3	mm10_genes_promoters	Immature Horizontal Cells	3
chr18	80958494	80978997	20504	*	3	83.4104	chr18	80974626	80975625	1000	-	promoter:58713	uc008ftl.3	20689	Sall3	mm10_genes_promoters	Immature Horizontal Cells		3
chr18	80974559	80978788	4230	*	3	77.9007	chr18	80974626	80975625	1000	-	promoter:58713	uc008ftl.3	20689	Sall3	mm10_genes_promoters	Immature Horizontal Cells				3
chr18	80927351	80978789	51439	*	4	80.4069	chr18	80974626	80975625	1000	-	promoter:58713	uc008ftl.3	20689	Sall3	mm10_genes_promoters	Immature Horizontal Cells					4
chr18	80974965	80975065	101	*	LMR	31.0345	chr18	80974626	80975625	1000	-	promoter:58713	uc008ftl.3	20689	Sall3	mm10_genes_promoters	Immature Horizontal Cells					LMR
chr18	80948655	80979038	30384	*	3	83.7988	chr18	80975032	80976031	1000	-	promoter:58714	uc008ftm.2	20689	Sall3	mm10_genes_promoters	Immature Horizontal Cells	3
chr18	80958494	80978997	20504	*	3	83.4104	chr18	80975032	80976031	1000	-	promoter:58714	uc008ftm.2	20689	Sall3	mm10_genes_promoters	Immature Horizontal Cells		3
[truncated: 141 more rows]

## Sheet: Mature HCs
seqnames	start	end	width	strand	name	mean.meth, %	annot.seqnames	annot.start	annot.end	annot.width	annot.strand	annot.id	annot.tx_id	annot.gene_id	annot.symbol	annot.type	Mature HCs	RPCe11	RPCe12	RPCe14	RPCp0	RPCp3
[truncated: 223 more rows]

[truncated: 12 more sheets: RGC precursors, Mature RGCs, BC precursors, Mature BCs, Cone precursors, Mature Cones, cone phototransduction, Rod precursors, Mature Rods, rod phototransduction, stat RPCs, WGBS statistics]
