# Supplementary material for: DNA Methylation Dynamics During the Differentiation of Retinal Progenitor Cells Into Retinal Neurons Reveal a Role for the DNA Demethylation Pathway
Source: Front Mol Neurosci. 2019 Jul 24;12:182. doi: 10.3389/fnmol.2019.00182 (PMC6667802; doi:10.3389/fnmol.2019.00182)
Supplement: TABLE S2 — Methylome states of promoters of genes necessary for RPC and retinal neuron phenotypes in genomic DNA isolated from human fetal retinas. All highly-methylated genes are labeled in orange bold/italic. [file Table_2.XLSX]

## Sheet: RPCs
seqnames	start	end	width	strand	name	mean.meth, %	annot.seqnames	annot.start	annot.end	annot.width	annot.strand	annot.id	annot.tx_id	annot.gene_id	annot.symbol	annot.type	RPCs	FW10	FW14	FW21	FW23
chr3	181412819	181438324	25506	*	1	7.45397	chr3	181428712	181429711	1000	+	promoter:14978	uc003fkx.3	6657	SOX2	hg19_genes_promoters	retinal progenitor cells	1
chr3	181424351	181438416	14066	*	UMR	4.74147	chr3	181428712	181429711	1000	+	promoter:14978	uc003fkx.3	6657	SOX2	hg19_genes_promoters	retinal progenitor cells	UMR
chr3	181427336	181438210	10875	*	1	6.86275	chr3	181428712	181429711	1000	+	promoter:14978	uc003fkx.3	6657	SOX2	hg19_genes_promoters	retinal progenitor cells		1
chr3	181427107	181438368	11262	*	UMR	7.31604	chr3	181428712	181429711	1000	+	promoter:14978	uc003fkx.3	6657	SOX2	hg19_genes_promoters	retinal progenitor cells		UMR
chr3	181427336	181438210	10875	*	1	6.86275	chr3	181428712	181429711	1000	+	promoter:14978	uc003fkx.3	6657	SOX2	hg19_genes_promoters	retinal progenitor cells			1
chr3	181425497	181438416	12920	*	UMR	6.17851	chr3	181428712	181429711	1000	+	promoter:14978	uc003fkx.3	6657	SOX2	hg19_genes_promoters	retinal progenitor cells			UMR
chr3	181427480	181438210	10731	*	1	6.43108	chr3	181428712	181429711	1000	+	promoter:14978	uc003fkx.3	6657	SOX2	hg19_genes_promoters	retinal progenitor cells				1
chr3	181426773	181438368	11596	*	UMR	6.53361	chr3	181428712	181429711	1000	+	promoter:14978	uc003fkx.3	6657	SOX2	hg19_genes_promoters	retinal progenitor cells				UMR
chr3	193847511	193860358	12848	*	1	3.84039	chr3	193852931	193853930	1000	+	promoter:15171	uc011bst.2	3280	HES1	hg19_genes_promoters	retinal progenitor cells	1
chr3	193851311	193860399	9089	*	UMR	1.78253	chr3	193852931	193853930	1000	+	promoter:15171	uc011bst.2	3280	HES1	hg19_genes_promoters	retinal progenitor cells	UMR
chr3	193847579	193860292	12714	*	1	4.27231	chr3	193852931	193853930	1000	+	promoter:15171	uc011bst.2	3280	HES1	hg19_genes_promoters	retinal progenitor cells		1
chr3	193847401	193860452	13052	*	UMR	4.2358	chr3	193852931	193853930	1000	+	promoter:15171	uc011bst.2	3280	HES1	hg19_genes_promoters	retinal progenitor cells		UMR
chr3	193847579	193860292	12714	*	1	4.27231	chr3	193852931	193853930	1000	+	promoter:15171	uc011bst.2	3280	HES1	hg19_genes_promoters	retinal progenitor cells			1
chr3	193851342	193860399	9058	*	UMR	3.1483	chr3	193852931	193853930	1000	+	promoter:15171	uc011bst.2	3280	HES1	hg19_genes_promoters	retinal progenitor cells			UMR
chr3	193848612	193860078	11467	*	1	3.95083	chr3	193852931	193853930	1000	+	promoter:15171	uc011bst.2	3280	HES1	hg19_genes_promoters	retinal progenitor cells				1
chr3	193851286	193860325	9040	*	UMR	2.44658	chr3	193852931	193853930	1000	+	promoter:15171	uc011bst.2	3280	HES1	hg19_genes_promoters	retinal progenitor cells				UMR
chr3	193847511	193860358	12848	*	1	3.84039	chr3	193852931	193853930	1000	+	promoter:15172	uc003ftq.2	3280	HES1	hg19_genes_promoters	retinal progenitor cells	1
chr3	193851311	193860399	9089	*	UMR	1.78253	chr3	193852931	193853930	1000	+	promoter:15172	uc003ftq.2	3280	HES1	hg19_genes_promoters	retinal progenitor cells	UMR
chr3	193847579	193860292	12714	*	1	4.27231	chr3	193852931	193853930	1000	+	promoter:15172	uc003ftq.2	3280	HES1	hg19_genes_promoters	retinal progenitor cells		1
chr3	193847401	193860452	13052	*	UMR	4.2358	chr3	193852931	193853930	1000	+	promoter:15172	uc003ftq.2	3280	HES1	hg19_genes_promoters	retinal progenitor cells		UMR
chr3	193847579	193860292	12714	*	1	4.27231	chr3	193852931	193853930	1000	+	promoter:15172	uc003ftq.2	3280	HES1	hg19_genes_promoters	retinal progenitor cells			1
chr3	193851342	193860399	9058	*	UMR	3.1483	chr3	193852931	193853930	1000	+	promoter:15172	uc003ftq.2	3280	HES1	hg19_genes_promoters	retinal progenitor cells			UMR
chr3	193848612	193860078	11467	*	1	3.95083	chr3	193852931	193853930	1000	+	promoter:15172	uc003ftq.2	3280	HES1	hg19_genes_promoters	retinal progenitor cells				1
chr3	193851286	193860325	9040	*	UMR	2.44658	chr3	193852931	193853930	1000	+	promoter:15172	uc003ftq.2	3280	HES1	hg19_genes_promoters	retinal progenitor cells				UMR
chr4	57772190	57777005	4816	*	1	3.04911	chr4	57773042	57774041	1000	+	promoter:17926	uc031ser.1	5978	REST	hg19_genes_promoters	retinal progenitor cells	1
chr4	57771753	57777080	5328	*	UMR	3.16949	chr4	57773042	57774041	1000	+	promoter:17926	uc031ser.1	5978	REST	hg19_genes_promoters	retinal progenitor cells	UMR
chr4	57772190	57777158	4969	*	1	2.79478	chr4	57773042	57774041	1000	+	promoter:17926	uc031ser.1	5978	REST	hg19_genes_promoters	retinal progenitor cells		1
chr4	57771973	57777201	5229	*	UMR	2.55523	chr4	57773042	57774041	1000	+	promoter:17926	uc031ser.1	5978	REST	hg19_genes_promoters	retinal progenitor cells		UMR
chr4	57772190	57777158	4969	*	1	2.79478	chr4	57773042	57774041	1000	+	promoter:17926	uc031ser.1	5978	REST	hg19_genes_promoters	retinal progenitor cells			1
chr4	57771973	57777156	5184	*	UMR	2.59918	chr4	57773042	57774041	1000	+	promoter:17926	uc031ser.1	5978	REST	hg19_genes_promoters	retinal progenitor cells			UMR
chr4	57772656	57777005	4350	*	1	2.59516	chr4	57773042	57774041	1000	+	promoter:17926	uc031ser.1	5978	REST	hg19_genes_promoters	retinal progenitor cells				1
chr4	57773304	57777080	3777	*	UMR	1.46255	chr4	57773042	57774041	1000	+	promoter:17926	uc031ser.1	5978	REST	hg19_genes_promoters	retinal progenitor cells				UMR
chr4	57772190	57777005	4816	*	1	3.04911	chr4	57773042	57774041	1000	+	promoter:17927	uc031ses.1	5978	REST	hg19_genes_promoters	retinal progenitor cells	1
chr4	57771753	57777080	5328	*	UMR	3.16949	chr4	57773042	57774041	1000	+	promoter:17927	uc031ses.1	5978	REST	hg19_genes_promoters	retinal progenitor cells	UMR
chr4	57772190	57777158	4969	*	1	2.79478	chr4	57773042	57774041	1000	+	promoter:17927	uc031ses.1	5978	REST	hg19_genes_promoters	retinal progenitor cells		1
chr4	57771973	57777201	5229	*	UMR	2.55523	chr4	57773042	57774041	1000	+	promoter:17927	uc031ses.1	5978	REST	hg19_genes_promoters	retinal progenitor cells		UMR
chr4	57772190	57777158	4969	*	1	2.79478	chr4	57773042	57774041	1000	+	promoter:17927	uc031ses.1	5978	REST	hg19_genes_promoters	retinal progenitor cells			1
chr4	57771973	57777156	5184	*	UMR	2.59918	chr4	57773042	57774041	1000	+	promoter:17927	uc031ses.1	5978	REST	hg19_genes_promoters	retinal progenitor cells			UMR
chr4	57772656	57777005	4350	*	1	2.59516	chr4	57773042	57774041	1000	+	promoter:17927	uc031ses.1	5978	REST	hg19_genes_promoters	retinal progenitor cells				1
chr4	57773304	57777080	3777	*	UMR	1.46255	chr4	57773042	57774041	1000	+	promoter:17927	uc031ses.1	5978	REST	hg19_genes_promoters	retinal progenitor cells				UMR
chr4	57772190	57777005	4816	*	1	3.04911	chr4	57773042	57774041	1000	+	promoter:17928	uc031set.1	5978	REST	hg19_genes_promoters	retinal progenitor cells	1
chr4	57771753	57777080	5328	*	UMR	3.16949	chr4	57773042	57774041	1000	+	promoter:17928	uc031set.1	5978	REST	hg19_genes_promoters	retinal progenitor cells	UMR
chr4	57772190	57777158	4969	*	1	2.79478	chr4	57773042	57774041	1000	+	promoter:17928	uc031set.1	5978	REST	hg19_genes_promoters	retinal progenitor cells		1
chr4	57771973	57777201	5229	*	UMR	2.55523	chr4	57773042	57774041	1000	+	promoter:17928	uc031set.1	5978	REST	hg19_genes_promoters	retinal progenitor cells		UMR
chr4	57772190	57777158	4969	*	1	2.79478	chr4	57773042	57774041	1000	+	promoter:17928	uc031set.1	5978	REST	hg19_genes_promoters	retinal progenitor cells			1
chr4	57771973	57777156	5184	*	UMR	2.59918	chr4	57773042	57774041	1000	+	promoter:17928	uc031set.1	5978	REST	hg19_genes_promoters	retinal progenitor cells			UMR
chr4	57772656	57777005	4350	*	1	2.59516	chr4	57773042	57774041	1000	+	promoter:17928	uc031set.1	5978	REST	hg19_genes_promoters	retinal progenitor cells				1
chr4	57773304	57777080	3777	*	UMR	1.46255	chr4	57773042	57774041	1000	+	promoter:17928	uc031set.1	5978	REST	hg19_genes_promoters	retinal progenitor cells				UMR
chr4	57772190	57777005	4816	*	1	3.04911	chr4	57773042	57774041	1000	+	promoter:17929	uc031seu.1	5978	REST	hg19_genes_promoters	retinal progenitor cells	1
chr4	57771753	57777080	5328	*	UMR	3.16949	chr4	57773042	57774041	1000	+	promoter:17929	uc031seu.1	5978	REST	hg19_genes_promoters	retinal progenitor cells	UMR
chr4	57772190	57777158	4969	*	1	2.79478	chr4	57773042	57774041	1000	+	promoter:17929	uc031seu.1	5978	REST	hg19_genes_promoters	retinal progenitor cells		1
chr4	57771973	57777201	5229	*	UMR	2.55523	chr4	57773042	57774041	1000	+	promoter:17929	uc031seu.1	5978	REST	hg19_genes_promoters	retinal progenitor cells		UMR
chr4	57772190	57777158	4969	*	1	2.79478	chr4	57773042	57774041	1000	+	promoter:17929	uc031seu.1	5978	REST	hg19_genes_promoters	retinal progenitor cells			1
chr4	57771973	57777156	5184	*	UMR	2.59918	chr4	57773042	57774041	1000	+	promoter:17929	uc031seu.1	5978	REST	hg19_genes_promoters	retinal progenitor cells			UMR
chr4	57772656	57777005	4350	*	1	2.59516	chr4	57773042	57774041	1000	+	promoter:17929	uc031seu.1	5978	REST	hg19_genes_promoters	retinal progenitor cells				1
chr4	57773304	57777080	3777	*	UMR	1.46255	chr4	57773042	57774041	1000	+	promoter:17929	uc031seu.1	5978	REST	hg19_genes_promoters	retinal progenitor cells				UMR
chr4	57772190	57777005	4816	*	1	3.04911	chr4	57773042	57774041	1000	+	promoter:17930	uc031sev.1	5978	REST	hg19_genes_promoters	retinal progenitor cells	1
chr4	57771753	57777080	5328	*	UMR	3.16949	chr4	57773042	57774041	1000	+	promoter:17930	uc031sev.1	5978	REST	hg19_genes_promoters	retinal progenitor cells	UMR
chr4	57772190	57777158	4969	*	1	2.79478	chr4	57773042	57774041	1000	+	promoter:17930	uc031sev.1	5978	REST	hg19_genes_promoters	retinal progenitor cells		1
chr4	57771973	57777201	5229	*	UMR	2.55523	chr4	57773042	57774041	1000	+	promoter:17930	uc031sev.1	5978	REST	hg19_genes_promoters	retinal progenitor cells		UMR
chr4	57772190	57777158	4969	*	1	2.79478	chr4	57773042	57774041	1000	+	promoter:17930	uc031sev.1	5978	REST	hg19_genes_promoters	retinal progenitor cells			1
chr4	57771973	57777156	5184	*	UMR	2.59918	chr4	57773042	57774041	1000	+	promoter:17930	uc031sev.1	5978	REST	hg19_genes_promoters	retinal progenitor cells			UMR
chr4	57772656	57777005	4350	*	1	2.59516	chr4	57773042	57774041	1000	+	promoter:17930	uc031sev.1	5978	REST	hg19_genes_promoters	retinal progenitor cells				1
chr4	57773304	57777080	3777	*	UMR	1.46255	chr4	57773042	57774041	1000	+	promoter:17930	uc031sev.1	5978	REST	hg19_genes_promoters	retinal progenitor cells				UMR
chr4	57772190	57777005	4816	*	1	3.04911	chr4	57773042	57774041	1000	+	promoter:17931	uc031sew.1	5978	REST	hg19_genes_promoters	retinal progenitor cells	1
chr4	57771753	57777080	5328	*	UMR	3.16949	chr4	57773042	57774041	1000	+	promoter:17931	uc031sew.1	5978	REST	hg19_genes_promoters	retinal progenitor cells	UMR
chr4	57772190	57777158	4969	*	1	2.79478	chr4	57773042	57774041	1000	+	promoter:17931	uc031sew.1	5978	REST	hg19_genes_promoters	retinal progenitor cells		1
chr4	57771973	57777201	5229	*	UMR	2.55523	chr4	57773042	57774041	1000	+	promoter:17931	uc031sew.1	5978	REST	hg19_genes_promoters	retinal progenitor cells		UMR
chr4	57772190	57777158	4969	*	1	2.79478	chr4	57773042	57774041	1000	+	promoter:17931	uc031sew.1	5978	REST	hg19_genes_promoters	retinal progenitor cells			1
chr4	57771973	57777156	5184	*	UMR	2.59918	chr4	57773042	57774041	1000	+	promoter:17931	uc031sew.1	5978	REST	hg19_genes_promoters	retinal progenitor cells			UMR
chr4	57772656	57777005	4350	*	1	2.59516	chr4	57773042	57774041	1000	+	promoter:17931	uc031sew.1	5978	REST	hg19_genes_promoters	retinal progenitor cells				1
chr4	57773304	57777080	3777	*	UMR	1.46255	chr4	57773042	57774041	1000	+	promoter:17931	uc031sew.1	5978	REST	hg19_genes_promoters	retinal progenitor cells				UMR
chr4	57772190	57777005	4816	*	1	3.04911	chr4	57773042	57774041	1000	+	promoter:17932	uc003hch.3	5978	REST	hg19_genes_promoters	retinal progenitor cells	1
chr4	57771753	57777080	5328	*	UMR	3.16949	chr4	57773042	57774041	1000	+	promoter:17932	uc003hch.3	5978	REST	hg19_genes_promoters	retinal progenitor cells	UMR
chr4	57772190	57777158	4969	*	1	2.79478	chr4	57773042	57774041	1000	+	promoter:17932	uc003hch.3	5978	REST	hg19_genes_promoters	retinal progenitor cells		1
chr4	57771973	57777201	5229	*	UMR	2.55523	chr4	57773042	57774041	1000	+	promoter:17932	uc003hch.3	5978	REST	hg19_genes_promoters	retinal progenitor cells		UMR
chr4	57772190	57777158	4969	*	1	2.79478	chr4	57773042	57774041	1000	+	promoter:17932	uc003hch.3	5978	REST	hg19_genes_promoters	retinal progenitor cells			1
chr4	57771973	57777156	5184	*	UMR	2.59918	chr4	57773042	57774041	1000	+	promoter:17932	uc003hch.3	5978	REST	hg19_genes_promoters	retinal progenitor cells			UMR
chr4	57772656	57777005	4350	*	1	2.59516	chr4	57773042	57774041	1000	+	promoter:17932	uc003hch.3	5978	REST	hg19_genes_promoters	retinal progenitor cells				1
chr4	57773304	57777080	3777	*	UMR	1.46255	chr4	57773042	57774041	1000	+	promoter:17932	uc003hch.3	5978	REST	hg19_genes_promoters	retinal progenitor cells				UMR
chr4	57772190	57777005	4816	*	1	3.04911	chr4	57773042	57774041	1000	+	promoter:17933	uc010ihf.4	5978	REST	hg19_genes_promoters	retinal progenitor cells	1
chr4	57771753	57777080	5328	*	UMR	3.16949	chr4	57773042	57774041	1000	+	promoter:17933	uc010ihf.4	5978	REST	hg19_genes_promoters	retinal progenitor cells	UMR
chr4	57772190	57777158	4969	*	1	2.79478	chr4	57773042	57774041	1000	+	promoter:17933	uc010ihf.4	5978	REST	hg19_genes_promoters	retinal progenitor cells		1
chr4	57771973	57777201	5229	*	UMR	2.55523	chr4	57773042	57774041	1000	+	promoter:17933	uc010ihf.4	5978	REST	hg19_genes_promoters	retinal progenitor cells		UMR
chr4	57772190	57777158	4969	*	1	2.79478	chr4	57773042	57774041	1000	+	promoter:17933	uc010ihf.4	5978	REST	hg19_genes_promoters	retinal progenitor cells			1
chr4	57771973	57777156	5184	*	UMR	2.59918	chr4	57773042	57774041	1000	+	promoter:17933	uc010ihf.4	5978	REST	hg19_genes_promoters	retinal progenitor cells			UMR
chr4	57772656	57777005	4350	*	1	2.59516	chr4	57773042	57774041	1000	+	promoter:17933	uc010ihf.4	5978	REST	hg19_genes_promoters	retinal progenitor cells				1
chr4	57773304	57777080	3777	*	UMR	1.46255	chr4	57773042	57774041	1000	+	promoter:17933	uc010ihf.4	5978	REST	hg19_genes_promoters	retinal progenitor cells				UMR
chr4	57772190	57777005	4816	*	1	3.04911	chr4	57773042	57774041	1000	+	promoter:17934	uc031sex.1	5978	REST	hg19_genes_promoters	retinal progenitor cells	1
chr4	57771753	57777080	5328	*	UMR	3.16949	chr4	57773042	57774041	1000	+	promoter:17934	uc031sex.1	5978	REST	hg19_genes_promoters	retinal progenitor cells	UMR
chr4	57772190	57777158	4969	*	1	2.79478	chr4	57773042	57774041	1000	+	promoter:17934	uc031sex.1	5978	REST	hg19_genes_promoters	retinal progenitor cells		1
chr4	57771973	57777201	5229	*	UMR	2.55523	chr4	57773042	57774041	1000	+	promoter:17934	uc031sex.1	5978	REST	hg19_genes_promoters	retinal progenitor cells		UMR
chr4	57772190	57777158	4969	*	1	2.79478	chr4	57773042	57774041	1000	+	promoter:17934	uc031sex.1	5978	REST	hg19_genes_promoters	retinal progenitor cells			1
chr4	57771973	57777156	5184	*	UMR	2.59918	chr4	57773042	57774041	1000	+	promoter:17934	uc031sex.1	5978	REST	hg19_genes_promoters	retinal progenitor cells			UMR
chr4	57772656	57777005	4350	*	1	2.59516	chr4	57773042	57774041	1000	+	promoter:17934	uc031sex.1	5978	REST	hg19_genes_promoters	retinal progenitor cells				1
chr4	57773304	57777080	3777	*	UMR	1.46255	chr4	57773042	57774041	1000	+	promoter:17934	uc031sex.1	5978	REST	hg19_genes_promoters	retinal progenitor cells				UMR
chr4	57772190	57777005	4816	*	1	3.04911	chr4	57773042	57774041	1000	+	promoter:17935	uc031sey.1	5978	REST	hg19_genes_promoters	retinal progenitor cells	1
chr4	57771753	57777080	5328	*	UMR	3.16949	chr4	57773042	57774041	1000	+	promoter:17935	uc031sey.1	5978	REST	hg19_genes_promoters	retinal progenitor cells	UMR
chr4	57772190	57777158	4969	*	1	2.79478	chr4	57773042	57774041	1000	+	promoter:17935	uc031sey.1	5978	REST	hg19_genes_promoters	retinal progenitor cells		1
chr4	57771973	57777201	5229	*	UMR	2.55523	chr4	57773042	57774041	1000	+	promoter:17935	uc031sey.1	5978	REST	hg19_genes_promoters	retinal progenitor cells		UMR
chr4	57772190	57777158	4969	*	1	2.79478	chr4	57773042	57774041	1000	+	promoter:17935	uc031sey.1	5978	REST	hg19_genes_promoters	retinal progenitor cells			1
chr4	57771973	57777156	5184	*	UMR	2.59918	chr4	57773042	57774041	1000	+	promoter:17935	uc031sey.1	5978	REST	hg19_genes_promoters	retinal progenitor cells			UMR
chr4	57772656	57777005	4350	*	1	2.59516	chr4	57773042	57774041	1000	+	promoter:17935	uc031sey.1	5978	REST	hg19_genes_promoters	retinal progenitor cells				1
chr4	57773304	57777080	3777	*	UMR	1.46255	chr4	57773042	57774041	1000	+	promoter:17935	uc031sey.1	5978	REST	hg19_genes_promoters	retinal progenitor cells				UMR
chr4	57772190	57777005	4816	*	1	3.04911	chr4	57773042	57774041	1000	+	promoter:17936	uc031sez.1	5978	REST	hg19_genes_promoters	retinal progenitor cells	1
chr4	57771753	57777080	5328	*	UMR	3.16949	chr4	57773042	57774041	1000	+	promoter:17936	uc031sez.1	5978	REST	hg19_genes_promoters	retinal progenitor cells	UMR
chr4	57772190	57777158	4969	*	1	2.79478	chr4	57773042	57774041	1000	+	promoter:17936	uc031sez.1	5978	REST	hg19_genes_promoters	retinal progenitor cells		1
chr4	57771973	57777201	5229	*	UMR	2.55523	chr4	57773042	57774041	1000	+	promoter:17936	uc031sez.1	5978	REST	hg19_genes_promoters	retinal progenitor cells		UMR
chr4	57772190	57777158	4969	*	1	2.79478	chr4	57773042	57774041	1000	+	promoter:17936	uc031sez.1	5978	REST	hg19_genes_promoters	retinal progenitor cells			1
chr4	57771973	57777156	5184	*	UMR	2.59918	chr4	57773042	57774041	1000	+	promoter:17936	uc031sez.1	5978	REST	hg19_genes_promoters	retinal progenitor cells			UMR
chr4	57772656	57777005	4350	*	1	2.59516	chr4	57773042	57774041	1000	+	promoter:17936	uc031sez.1	5978	REST	hg19_genes_promoters	retinal progenitor cells				1
chr4	57773304	57777080	3777	*	UMR	1.46255	chr4	57773042	57774041	1000	+	promoter:17936	uc031sez.1	5978	REST	hg19_genes_promoters	retinal progenitor cells				UMR
chr4	57772190	57777005	4816	*	1	3.04911	chr4	57773042	57774041	1000	+	promoter:17937	uc031sfa.1	5978	REST	hg19_genes_promoters	retinal progenitor cells	1
chr4	57771753	57777080	5328	*	UMR	3.16949	chr4	57773042	57774041	1000	+	promoter:17937	uc031sfa.1	5978	REST	hg19_genes_promoters	retinal progenitor cells	UMR
chr4	57772190	57777158	4969	*	1	2.79478	chr4	57773042	57774041	1000	+	promoter:17937	uc031sfa.1	5978	REST	hg19_genes_promoters	retinal progenitor cells		1
chr4	57771973	57777201	5229	*	UMR	2.55523	chr4	57773042	57774041	1000	+	promoter:17937	uc031sfa.1	5978	REST	hg19_genes_promoters	retinal progenitor cells		UMR
chr4	57772190	57777158	4969	*	1	2.79478	chr4	57773042	57774041	1000	+	promoter:17937	uc031sfa.1	5978	REST	hg19_genes_promoters	retinal progenitor cells			1
chr4	57771973	57777156	5184	*	UMR	2.59918	chr4	57773042	57774041	1000	+	promoter:17937	uc031sfa.1	5978	REST	hg19_genes_promoters	retinal progenitor cells			UMR
chr4	57772656	57777005	4350	*	1	2.59516	chr4	57773042	57774041	1000	+	promoter:17937	uc031sfa.1	5978	REST	hg19_genes_promoters	retinal progenitor cells				1
chr4	57773304	57777080	3777	*	UMR	1.46255	chr4	57773042	57774041	1000	+	promoter:17937	uc031sfa.1	5978	REST	hg19_genes_promoters	retinal progenitor cells				UMR
chr4	57772190	57777005	4816	*	1	3.04911	chr4	57773042	57774041	1000	+	promoter:17938	uc031sfb.1	5978	REST	hg19_genes_promoters	retinal progenitor cells	1
chr4	57771753	57777080	5328	*	UMR	3.16949	chr4	57773042	57774041	1000	+	promoter:17938	uc031sfb.1	5978	REST	hg19_genes_promoters	retinal progenitor cells	UMR
chr4	57772190	57777158	4969	*	1	2.79478	chr4	57773042	57774041	1000	+	promoter:17938	uc031sfb.1	5978	REST	hg19_genes_promoters	retinal progenitor cells		1
chr4	57771973	57777201	5229	*	UMR	2.55523	chr4	57773042	57774041	1000	+	promoter:17938	uc031sfb.1	5978	REST	hg19_genes_promoters	retinal progenitor cells		UMR
chr4	57772190	57777158	4969	*	1	2.79478	chr4	57773042	57774041	1000	+	promoter:17938	uc031sfb.1	5978	REST	hg19_genes_promoters	retinal progenitor cells			1
chr4	57771973	57777156	5184	*	UMR	2.59918	chr4	57773042	57774041	1000	+	promoter:17938	uc031sfb.1	5978	REST	hg19_genes_promoters	retinal progenitor cells			UMR
chr4	57772656	57777005	4350	*	1	2.59516	chr4	57773042	57774041	1000	+	promoter:17938	uc031sfb.1	5978	REST	hg19_genes_promoters	retinal progenitor cells				1
chr4	57773304	57777080	3777	*	UMR	1.46255	chr4	57773042	57774041	1000	+	promoter:17938	uc031sfb.1	5978	REST	hg19_genes_promoters	retinal progenitor cells				UMR
chr4	57772190	57777005	4816	*	1	3.04911	chr4	57773042	57774041	1000	+	promoter:17939	uc031sfc.1	5978	REST	hg19_genes_promoters	retinal progenitor cells	1
chr4	57771753	57777080	5328	*	UMR	3.16949	chr4	57773042	57774041	1000	+	promoter:17939	uc031sfc.1	5978	REST	hg19_genes_promoters	retinal progenitor cells	UMR
chr4	57772190	57777158	4969	*	1	2.79478	chr4	57773042	57774041	1000	+	promoter:17939	uc031sfc.1	5978	REST	hg19_genes_promoters	retinal progenitor cells		1
chr4	57771973	57777201	5229	*	UMR	2.55523	chr4	57773042	57774041	1000	+	promoter:17939	uc031sfc.1	5978	REST	hg19_genes_promoters	retinal progenitor cells		UMR
chr4	57772190	57777158	4969	*	1	2.79478	chr4	57773042	57774041	1000	+	promoter:17939	uc031sfc.1	5978	REST	hg19_genes_promoters	retinal progenitor cells			1
chr4	57771973	57777156	5184	*	UMR	2.59918	chr4	57773042	57774041	1000	+	promoter:17939	uc031sfc.1	5978	REST	hg19_genes_promoters	retinal progenitor cells			UMR
chr4	57772656	57777005	4350	*	1	2.59516	chr4	57773042	57774041	1000	+	promoter:17939	uc031sfc.1	5978	REST	hg19_genes_promoters	retinal progenitor cells				1
chr4	57773304	57777080	3777	*	UMR	1.46255	chr4	57773042	57774041	1000	+	promoter:17939	uc031sfc.1	5978	REST	hg19_genes_promoters	retinal progenitor cells				UMR
chr4	57772190	57777005	4816	*	1	3.04911	chr4	57773042	57774041	1000	+	promoter:17940	uc031sfd.1	5978	REST	hg19_genes_promoters	retinal progenitor cells	1
chr4	57771753	57777080	5328	*	UMR	3.16949	chr4	57773042	57774041	1000	+	promoter:17940	uc031sfd.1	5978	REST	hg19_genes_promoters	retinal progenitor cells	UMR
chr4	57772190	57777158	4969	*	1	2.79478	chr4	57773042	57774041	1000	+	promoter:17940	uc031sfd.1	5978	REST	hg19_genes_promoters	retinal progenitor cells		1
chr4	57771973	57777201	5229	*	UMR	2.55523	chr4	57773042	57774041	1000	+	promoter:17940	uc031sfd.1	5978	REST	hg19_genes_promoters	retinal progenitor cells		UMR
chr4	57772190	57777158	4969	*	1	2.79478	chr4	57773042	57774041	1000	+	promoter:17940	uc031sfd.1	5978	REST	hg19_genes_promoters	retinal progenitor cells			1
chr4	57771973	57777156	5184	*	UMR	2.59918	chr4	57773042	57774041	1000	+	promoter:17940	uc031sfd.1	5978	REST	hg19_genes_promoters	retinal progenitor cells			UMR
chr4	57772656	57777005	4350	*	1	2.59516	chr4	57773042	57774041	1000	+	promoter:17940	uc031sfd.1	5978	REST	hg19_genes_promoters	retinal progenitor cells				1
chr4	57773304	57777080	3777	*	UMR	1.46255	chr4	57773042	57774041	1000	+	promoter:17940	uc031sfd.1	5978	REST	hg19_genes_promoters	retinal progenitor cells				UMR
chr4	57772190	57777005	4816	*	1	3.04911	chr4	57773042	57774041	1000	+	promoter:17941	uc031sfe.1	5978	REST	hg19_genes_promoters	retinal progenitor cells	1
chr4	57771753	57777080	5328	*	UMR	3.16949	chr4	57773042	57774041	1000	+	promoter:17941	uc031sfe.1	5978	REST	hg19_genes_promoters	retinal progenitor cells	UMR
chr4	57772190	57777158	4969	*	1	2.79478	chr4	57773042	57774041	1000	+	promoter:17941	uc031sfe.1	5978	REST	hg19_genes_promoters	retinal progenitor cells		1
chr4	57771973	57777201	5229	*	UMR	2.55523	chr4	57773042	57774041	1000	+	promoter:17941	uc031sfe.1	5978	REST	hg19_genes_promoters	retinal progenitor cells		UMR
chr4	57772190	57777158	4969	*	1	2.79478	chr4	57773042	57774041	1000	+	promoter:17941	uc031sfe.1	5978	REST	hg19_genes_promoters	retinal progenitor cells			1
chr4	57771973	57777156	5184	*	UMR	2.59918	chr4	57773042	57774041	1000	+	promoter:17941	uc031sfe.1	5978	REST	hg19_genes_promoters	retinal progenitor cells			UMR
chr4	57772656	57777005	4350	*	1	2.59516	chr4	57773042	57774041	1000	+	promoter:17941	uc031sfe.1	5978	REST	hg19_genes_promoters	retinal progenitor cells				1
chr4	57773304	57777080	3777	*	UMR	1.46255	chr4	57773042	57774041	1000	+	promoter:17941	uc031sfe.1	5978	REST	hg19_genes_promoters	retinal progenitor cells				UMR
chr4	57772190	57777005	4816	*	1	3.04911	chr4	57773042	57774041	1000	+	promoter:17942	uc031sff.1	5978	REST	hg19_genes_promoters	retinal progenitor cells	1
chr4	57771753	57777080	5328	*	UMR	3.16949	chr4	57773042	57774041	1000	+	promoter:17942	uc031sff.1	5978	REST	hg19_genes_promoters	retinal progenitor cells	UMR
chr4	57772190	57777158	4969	*	1	2.79478	chr4	57773042	57774041	1000	+	promoter:17942	uc031sff.1	5978	REST	hg19_genes_promoters	retinal progenitor cells		1
chr4	57771973	57777201	5229	*	UMR	2.55523	chr4	57773042	57774041	1000	+	promoter:17942	uc031sff.1	5978	REST	hg19_genes_promoters	retinal progenitor cells		UMR
chr4	57772190	57777158	4969	*	1	2.79478	chr4	57773042	57774041	1000	+	promoter:17942	uc031sff.1	5978	REST	hg19_genes_promoters	retinal progenitor cells			1
chr4	57771973	57777156	5184	*	UMR	2.59918	chr4	57773042	57774041	1000	+	promoter:17942	uc031sff.1	5978	REST	hg19_genes_promoters	retinal progenitor cells			UMR
chr4	57772656	57777005	4350	*	1	2.59516	chr4	57773042	57774041	1000	+	promoter:17942	uc031sff.1	5978	REST	hg19_genes_promoters	retinal progenitor cells				1
chr4	57773304	57777080	3777	*	UMR	1.46255	chr4	57773042	57774041	1000	+	promoter:17942	uc031sff.1	5978	REST	hg19_genes_promoters	retinal progenitor cells				UMR
chr4	57772190	57777005	4816	*	1	3.04911	chr4	57773042	57774041	1000	+	promoter:17943	uc031sfg.1	5978	REST	hg19_genes_promoters	retinal progenitor cells	1
chr4	57771753	57777080	5328	*	UMR	3.16949	chr4	57773042	57774041	1000	+	promoter:17943	uc031sfg.1	5978	REST	hg19_genes_promoters	retinal progenitor cells	UMR
chr4	57772190	57777158	4969	*	1	2.79478	chr4	57773042	57774041	1000	+	promoter:17943	uc031sfg.1	5978	REST	hg19_genes_promoters	retinal progenitor cells		1
chr4	57771973	57777201	5229	*	UMR	2.55523	chr4	57773042	57774041	1000	+	promoter:17943	uc031sfg.1	5978	REST	hg19_genes_promoters	retinal progenitor cells		UMR
chr4	57772190	57777158	4969	*	1	2.79478	chr4	57773042	57774041	1000	+	promoter:17943	uc031sfg.1	5978	REST	hg19_genes_promoters	retinal progenitor cells			1
chr4	57771973	57777156	5184	*	UMR	2.59918	chr4	57773042	57774041	1000	+	promoter:17943	uc031sfg.1	5978	REST	hg19_genes_promoters	retinal progenitor cells			UMR
chr4	57772656	57777005	4350	*	1	2.59516	chr4	57773042	57774041	1000	+	promoter:17943	uc031sfg.1	5978	REST	hg19_genes_promoters	retinal progenitor cells				1
chr4	57773304	57777080	3777	*	UMR	1.46255	chr4	57773042	57774041	1000	+	promoter:17943	uc031sfg.1	5978	REST	hg19_genes_promoters	retinal progenitor cells				UMR
chr4	57772190	57777005	4816	*	1	3.04911	chr4	57774079	57775078	1000	+	promoter:17944	uc031sfh.1	5978	REST	hg19_genes_promoters	retinal progenitor cells	1
chr4	57771753	57777080	5328	*	UMR	3.16949	chr4	57774079	57775078	1000	+	promoter:17944	uc031sfh.1	5978	REST	hg19_genes_promoters	retinal progenitor cells	UMR
chr4	57772190	57777158	4969	*	1	2.79478	chr4	57774079	57775078	1000	+	promoter:17944	uc031sfh.1	5978	REST	hg19_genes_promoters	retinal progenitor cells		1
chr4	57771973	57777201	5229	*	UMR	2.55523	chr4	57774079	57775078	1000	+	promoter:17944	uc031sfh.1	5978	REST	hg19_genes_promoters	retinal progenitor cells		UMR
chr4	57772190	57777158	4969	*	1	2.79478	chr4	57774079	57775078	1000	+	promoter:17944	uc031sfh.1	5978	REST	hg19_genes_promoters	retinal progenitor cells			1
chr4	57771973	57777156	5184	*	UMR	2.59918	chr4	57774079	57775078	1000	+	promoter:17944	uc031sfh.1	5978	REST	hg19_genes_promoters	retinal progenitor cells			UMR
chr4	57772656	57777005	4350	*	1	2.59516	chr4	57774079	57775078	1000	+	promoter:17944	uc031sfh.1	5978	REST	hg19_genes_promoters	retinal progenitor cells				1
chr4	57773304	57777080	3777	*	UMR	1.46255	chr4	57774079	57775078	1000	+	promoter:17944	uc031sfh.1	5978	REST	hg19_genes_promoters	retinal progenitor cells				UMR
chr4	57772190	57777005	4816	*	1	3.04911	chr4	57774079	57775078	1000	+	promoter:17945	uc003hci.3	5978	REST	hg19_genes_promoters	retinal progenitor cells	1
chr4	57771753	57777080	5328	*	UMR	3.16949	chr4	57774079	57775078	1000	+	promoter:17945	uc003hci.3	5978	REST	hg19_genes_promoters	retinal progenitor cells	UMR
chr4	57772190	57777158	4969	*	1	2.79478	chr4	57774079	57775078	1000	+	promoter:17945	uc003hci.3	5978	REST	hg19_genes_promoters	retinal progenitor cells		1
chr4	57771973	57777201	5229	*	UMR	2.55523	chr4	57774079	57775078	1000	+	promoter:17945	uc003hci.3	5978	REST	hg19_genes_promoters	retinal progenitor cells		UMR
chr4	57772190	57777158	4969	*	1	2.79478	chr4	57774079	57775078	1000	+	promoter:17945	uc003hci.3	5978	REST	hg19_genes_promoters	retinal progenitor cells			1
chr4	57771973	57777156	5184	*	UMR	2.59918	chr4	57774079	57775078	1000	+	promoter:17945	uc003hci.3	5978	REST	hg19_genes_promoters	retinal progenitor cells			UMR
chr4	57772656	57777005	4350	*	1	2.59516	chr4	57774079	57775078	1000	+	promoter:17945	uc003hci.3	5978	REST	hg19_genes_promoters	retinal progenitor cells				1
chr4	57773304	57777080	3777	*	UMR	1.46255	chr4	57774079	57775078	1000	+	promoter:17945	uc003hci.3	5978	REST	hg19_genes_promoters	retinal progenitor cells				UMR
chr4	57772190	57777005	4816	*	1	3.04911	chr4	57774079	57775078	1000	+	promoter:17946	uc031sfi.1	5978	REST	hg19_genes_promoters	retinal progenitor cells	1
chr4	57771753	57777080	5328	*	UMR	3.16949	chr4	57774079	57775078	1000	+	promoter:17946	uc031sfi.1	5978	REST	hg19_genes_promoters	retinal progenitor cells	UMR
chr4	57772190	57777158	4969	*	1	2.79478	chr4	57774079	57775078	1000	+	promoter:17946	uc031sfi.1	5978	REST	hg19_genes_promoters	retinal progenitor cells		1
chr4	57771973	57777201	5229	*	UMR	2.55523	chr4	57774079	57775078	1000	+	promoter:17946	uc031sfi.1	5978	REST	hg19_genes_promoters	retinal progenitor cells		UMR
chr4	57772190	57777158	4969	*	1	2.79478	chr4	57774079	57775078	1000	+	promoter:17946	uc031sfi.1	5978	REST	hg19_genes_promoters	retinal progenitor cells			1
chr4	57771973	57777156	5184	*	UMR	2.59918	chr4	57774079	57775078	1000	+	promoter:17946	uc031sfi.1	5978	REST	hg19_genes_promoters	retinal progenitor cells			UMR
chr4	57772656	57777005	4350	*	1	2.59516	chr4	57774079	57775078	1000	+	promoter:17946	uc031sfi.1	5978	REST	hg19_genes_promoters	retinal progenitor cells				1
chr4	57773304	57777080	3777	*	UMR	1.46255	chr4	57774079	57775078	1000	+	promoter:17946	uc031sfi.1	5978	REST	hg19_genes_promoters	retinal progenitor cells				UMR
chr4	57772190	57777005	4816	*	1	3.04911	chr4	57774079	57775078	1000	+	promoter:17947	uc031sfj.1	5978	REST	hg19_genes_promoters	retinal progenitor cells	1
chr4	57771753	57777080	5328	*	UMR	3.16949	chr4	57774079	57775078	1000	+	promoter:17947	uc031sfj.1	5978	REST	hg19_genes_promoters	retinal progenitor cells	UMR
chr4	57772190	57777158	4969	*	1	2.79478	chr4	57774079	57775078	1000	+	promoter:17947	uc031sfj.1	5978	REST	hg19_genes_promoters	retinal progenitor cells		1
chr4	57771973	57777201	5229	*	UMR	2.55523	chr4	57774079	57775078	1000	+	promoter:17947	uc031sfj.1	5978	REST	hg19_genes_promoters	retinal progenitor cells		UMR
chr4	57772190	57777158	4969	*	1	2.79478	chr4	57774079	57775078	1000	+	promoter:17947	uc031sfj.1	5978	REST	hg19_genes_promoters	retinal progenitor cells			1
chr4	57771973	57777156	5184	*	UMR	2.59918	chr4	57774079	57775078	1000	+	promoter:17947	uc031sfj.1	5978	REST	hg19_genes_promoters	retinal progenitor cells			UMR
chr4	57772656	57777005	4350	*	1	2.59516	chr4	57774079	57775078	1000	+	promoter:17947	uc031sfj.1	5978	REST	hg19_genes_promoters	retinal progenitor cells				1
chr4	57773304	57777080	3777	*	UMR	1.46255	chr4	57774079	57775078	1000	+	promoter:17947	uc031sfj.1	5978	REST	hg19_genes_promoters	retinal progenitor cells				UMR
chr4	57772190	57777005	4816	*	1	3.04911	chr4	57774079	57775078	1000	+	promoter:17948	uc031sfk.1	5978	REST	hg19_genes_promoters	retinal progenitor cells	1
chr4	57771753	57777080	5328	*	UMR	3.16949	chr4	57774079	57775078	1000	+	promoter:17948	uc031sfk.1	5978	REST	hg19_genes_promoters	retinal progenitor cells	UMR
chr4	57772190	57777158	4969	*	1	2.79478	chr4	57774079	57775078	1000	+	promoter:17948	uc031sfk.1	5978	REST	hg19_genes_promoters	retinal progenitor cells		1
chr4	57771973	57777201	5229	*	UMR	2.55523	chr4	57774079	57775078	1000	+	promoter:17948	uc031sfk.1	5978	REST	hg19_genes_promoters	retinal progenitor cells		UMR
chr4	57772190	57777158	4969	*	1	2.79478	chr4	57774079	57775078	1000	+	promoter:17948	uc031sfk.1	5978	REST	hg19_genes_promoters	retinal progenitor cells			1
chr4	57771973	57777156	5184	*	UMR	2.59918	chr4	57774079	57775078	1000	+	promoter:17948	uc031sfk.1	5978	REST	hg19_genes_promoters	retinal progenitor cells			UMR
chr4	57772656	57777005	4350	*	1	2.59516	chr4	57774079	57775078	1000	+	promoter:17948	uc031sfk.1	5978	REST	hg19_genes_promoters	retinal progenitor cells				1
chr4	57773304	57777080	3777	*	UMR	1.46255	chr4	57774079	57775078	1000	+	promoter:17948	uc031sfk.1	5978	REST	hg19_genes_promoters	retinal progenitor cells				UMR
chr4	57772190	57777005	4816	*	1	3.04911	chr4	57774079	57775078	1000	+	promoter:17949	uc031sfl.1	5978	REST	hg19_genes_promoters	retinal progenitor cells	1
chr4	57771753	57777080	5328	*	UMR	3.16949	chr4	57774079	57775078	1000	+	promoter:17949	uc031sfl.1	5978	REST	hg19_genes_promoters	retinal progenitor cells	UMR
chr4	57772190	57777158	4969	*	1	2.79478	chr4	57774079	57775078	1000	+	promoter:17949	uc031sfl.1	5978	REST	hg19_genes_promoters	retinal progenitor cells		1
chr4	57771973	57777201	5229	*	UMR	2.55523	chr4	57774079	57775078	1000	+	promoter:17949	uc031sfl.1	5978	REST	hg19_genes_promoters	retinal progenitor cells		UMR
chr4	57772190	57777158	4969	*	1	2.79478	chr4	57774079	57775078	1000	+	promoter:17949	uc031sfl.1	5978	REST	hg19_genes_promoters	retinal progenitor cells			1
chr4	57771973	57777156	5184	*	UMR	2.59918	chr4	57774079	57775078	1000	+	promoter:17949	uc031sfl.1	5978	REST	hg19_genes_promoters	retinal progenitor cells			UMR
chr4	57772656	57777005	4350	*	1	2.59516	chr4	57774079	57775078	1000	+	promoter:17949	uc031sfl.1	5978	REST	hg19_genes_promoters	retinal progenitor cells				1
chr4	57773304	57777080	3777	*	UMR	1.46255	chr4	57774079	57775078	1000	+	promoter:17949	uc031sfl.1	5978	REST	hg19_genes_promoters	retinal progenitor cells				UMR
chr4	57772190	57777005	4816	*	1	3.04911	chr4	57774079	57775078	1000	+	promoter:17950	uc031sfm.1	5978	REST	hg19_genes_promoters	retinal progenitor cells	1
chr4	57771753	57777080	5328	*	UMR	3.16949	chr4	57774079	57775078	1000	+	promoter:17950	uc031sfm.1	5978	REST	hg19_genes_promoters	retinal progenitor cells	UMR
chr4	57772190	57777158	4969	*	1	2.79478	chr4	57774079	57775078	1000	+	promoter:17950	uc031sfm.1	5978	REST	hg19_genes_promoters	retinal progenitor cells		1
chr4	57771973	57777201	5229	*	UMR	2.55523	chr4	57774079	57775078	1000	+	promoter:17950	uc031sfm.1	5978	REST	hg19_genes_promoters	retinal progenitor cells		UMR
chr4	57772190	57777158	4969	*	1	2.79478	chr4	57774079	57775078	1000	+	promoter:17950	uc031sfm.1	5978	REST	hg19_genes_promoters	retinal progenitor cells			1
chr4	57771973	57777156	5184	*	UMR	2.59918	chr4	57774079	57775078	1000	+	promoter:17950	uc031sfm.1	5978	REST	hg19_genes_promoters	retinal progenitor cells			UMR
chr4	57772656	57777005	4350	*	1	2.59516	chr4	57774079	57775078	1000	+	promoter:17950	uc031sfm.1	5978	REST	hg19_genes_promoters	retinal progenitor cells				1
chr4	57773304	57777080	3777	*	UMR	1.46255	chr4	57774079	57775078	1000	+	promoter:17950	uc031sfm.1	5978	REST	hg19_genes_promoters	retinal progenitor cells				UMR
chr4	57772190	57777005	4816	*	1	3.04911	chr4	57774727	57775726	1000	+	promoter:17951	uc031sfn.1	5978	REST	hg19_genes_promoters	retinal progenitor cells	1
chr4	57771753	57777080	5328	*	UMR	3.16949	chr4	57774727	57775726	1000	+	promoter:17951	uc031sfn.1	5978	REST	hg19_genes_promoters	retinal progenitor cells	UMR
chr4	57772190	57777158	4969	*	1	2.79478	chr4	57774727	57775726	1000	+	promoter:17951	uc031sfn.1	5978	REST	hg19_genes_promoters	retinal progenitor cells		1
chr4	57771973	57777201	5229	*	UMR	2.55523	chr4	57774727	57775726	1000	+	promoter:17951	uc031sfn.1	5978	REST	hg19_genes_promoters	retinal progenitor cells		UMR
chr4	57772190	57777158	4969	*	1	2.79478	chr4	57774727	57775726	1000	+	promoter:17951	uc031sfn.1	5978	REST	hg19_genes_promoters	retinal progenitor cells			1
chr4	57771973	57777156	5184	*	UMR	2.59918	chr4	57774727	57775726	1000	+	promoter:17951	uc031sfn.1	5978	REST	hg19_genes_promoters	retinal progenitor cells			UMR
chr4	57772656	57777005	4350	*	1	2.59516	chr4	57774727	57775726	1000	+	promoter:17951	uc031sfn.1	5978	REST	hg19_genes_promoters	retinal progenitor cells				1
chr4	57773304	57777080	3777	*	UMR	1.46255	chr4	57774727	57775726	1000	+	promoter:17951	uc031sfn.1	5978	REST	hg19_genes_promoters	retinal progenitor cells				UMR
chr4	57772190	57777005	4816	*	1	3.04911	chr4	57774727	57775726	1000	+	promoter:17952	uc031sfo.1	5978	REST	hg19_genes_promoters	retinal progenitor cells	1
chr4	57771753	57777080	5328	*	UMR	3.16949	chr4	57774727	57775726	1000	+	promoter:17952	uc031sfo.1	5978	REST	hg19_genes_promoters	retinal progenitor cells	UMR
chr4	57772190	57777158	4969	*	1	2.79478	chr4	57774727	57775726	1000	+	promoter:17952	uc031sfo.1	5978	REST	hg19_genes_promoters	retinal progenitor cells		1
chr4	57771973	57777201	5229	*	UMR	2.55523	chr4	57774727	57775726	1000	+	promoter:17952	uc031sfo.1	5978	REST	hg19_genes_promoters	retinal progenitor cells		UMR
chr4	57772190	57777158	4969	*	1	2.79478	chr4	57774727	57775726	1000	+	promoter:17952	uc031sfo.1	5978	REST	hg19_genes_promoters	retinal progenitor cells			1
chr4	57771973	57777156	5184	*	UMR	2.59918	chr4	57774727	57775726	1000	+	promoter:17952	uc031sfo.1	5978	REST	hg19_genes_promoters	retinal progenitor cells			UMR
chr4	57772656	57777005	4350	*	1	2.59516	chr4	57774727	57775726	1000	+	promoter:17952	uc031sfo.1	5978	REST	hg19_genes_promoters	retinal progenitor cells				1
chr4	57773304	57777080	3777	*	UMR	1.46255	chr4	57774727	57775726	1000	+	promoter:17952	uc031sfo.1	5978	REST	hg19_genes_promoters	retinal progenitor cells				UMR
chr4	57772190	57777005	4816	*	1	3.04911	chr4	57774727	57775726	1000	+	promoter:17953	uc031sfp.1	5978	REST	hg19_genes_promoters	retinal progenitor cells	1
chr4	57771753	57777080	5328	*	UMR	3.16949	chr4	57774727	57775726	1000	+	promoter:17953	uc031sfp.1	5978	REST	hg19_genes_promoters	retinal progenitor cells	UMR
chr4	57772190	57777158	4969	*	1	2.79478	chr4	57774727	57775726	1000	+	promoter:17953	uc031sfp.1	5978	REST	hg19_genes_promoters	retinal progenitor cells		1
chr4	57771973	57777201	5229	*	UMR	2.55523	chr4	57774727	57775726	1000	+	promoter:17953	uc031sfp.1	5978	REST	hg19_genes_promoters	retinal progenitor cells		UMR
chr4	57772190	57777158	4969	*	1	2.79478	chr4	57774727	57775726	1000	+	promoter:17953	uc031sfp.1	5978	REST	hg19_genes_promoters	retinal progenitor cells			1
chr4	57771973	57777156	5184	*	UMR	2.59918	chr4	57774727	57775726	1000	+	promoter:17953	uc031sfp.1	5978	REST	hg19_genes_promoters	retinal progenitor cells			UMR
chr4	57772656	57777005	4350	*	1	2.59516	chr4	57774727	57775726	1000	+	promoter:17953	uc031sfp.1	5978	REST	hg19_genes_promoters	retinal progenitor cells				1
chr4	57773304	57777080	3777	*	UMR	1.46255	chr4	57774727	57775726	1000	+	promoter:17953	uc031sfp.1	5978	REST	hg19_genes_promoters	retinal progenitor cells				UMR
chr4	57772190	57777005	4816	*	1	3.04911	chr4	57774727	57775726	1000	+	promoter:17954	uc031sfq.1	5978	REST	hg19_genes_promoters	retinal progenitor cells	1
chr4	57771753	57777080	5328	*	UMR	3.16949	chr4	57774727	57775726	1000	+	promoter:17954	uc031sfq.1	5978	REST	hg19_genes_promoters	retinal progenitor cells	UMR
chr4	57772190	57777158	4969	*	1	2.79478	chr4	57774727	57775726	1000	+	promoter:17954	uc031sfq.1	5978	REST	hg19_genes_promoters	retinal progenitor cells		1
chr4	57771973	57777201	5229	*	UMR	2.55523	chr4	57774727	57775726	1000	+	promoter:17954	uc031sfq.1	5978	REST	hg19_genes_promoters	retinal progenitor cells		UMR
chr4	57772190	57777158	4969	*	1	2.79478	chr4	57774727	57775726	1000	+	promoter:17954	uc031sfq.1	5978	REST	hg19_genes_promoters	retinal progenitor cells			1
chr4	57771973	57777156	5184	*	UMR	2.59918	chr4	57774727	57775726	1000	+	promoter:17954	uc031sfq.1	5978	REST	hg19_genes_promoters	retinal progenitor cells			UMR
chr4	57772656	57777005	4350	*	1	2.59516	chr4	57774727	57775726	1000	+	promoter:17954	uc031sfq.1	5978	REST	hg19_genes_promoters	retinal progenitor cells				1
chr4	57773304	57777080	3777	*	UMR	1.46255	chr4	57774727	57775726	1000	+	promoter:17954	uc031sfq.1	5978	REST	hg19_genes_promoters	retinal progenitor cells				UMR
chr4	95678597	95680635	2039	*	1	1.61064	chr4	95678128	95679127	1000	+	promoter:18266	uc003htm.4	658	BMPR1B	hg19_genes_promoters	retinal progenitor cells	1
chr4	95678201	95680736	2536	*	UMR	1.54062	chr4	95678128	95679127	1000	+	promoter:18266	uc003htm.4	658	BMPR1B	hg19_genes_promoters	retinal progenitor cells	UMR
chr4	95676253	95680635	4383	*	1	4.08774	chr4	95678128	95679127	1000	+	promoter:18266	uc003htm.4	658	BMPR1B	hg19_genes_promoters	retinal progenitor cells		1
chr4	95678226	95680532	2307	*	UMR	1.5601	chr4	95678128	95679127	1000	+	promoter:18266	uc003htm.4	658	BMPR1B	hg19_genes_promoters	retinal progenitor cells		UMR
chr4	95676253	95680635	4383	*	1	4.08774	chr4	95678128	95679127	1000	+	promoter:18266	uc003htm.4	658	BMPR1B	hg19_genes_promoters	retinal progenitor cells			1
chr4	95678457	95680532	2076	*	UMR	2.63009	chr4	95678128	95679127	1000	+	promoter:18266	uc003htm.4	658	BMPR1B	hg19_genes_promoters	retinal progenitor cells			UMR
chr4	95678597	95680635	2039	*	1	1.88235	chr4	95678128	95679127	1000	+	promoter:18266	uc003htm.4	658	BMPR1B	hg19_genes_promoters	retinal progenitor cells				1
chr4	95678201	95680532	2332	*	UMR	1.39632	chr4	95678128	95679127	1000	+	promoter:18266	uc003htm.4	658	BMPR1B	hg19_genes_promoters	retinal progenitor cells				UMR
chr4	95856474	95916725	60252	*	4	94.0323	chr4	95916383	95917382	1000	+	promoter:18267	uc031sgm.1	658	BMPR1B	hg19_genes_promoters	retinal progenitor cells	4
chr4	95916970	95917862	893	*	2	16.8627	chr4	95916383	95917382	1000	+	promoter:18267	uc031sgm.1	658	BMPR1B	hg19_genes_promoters	retinal progenitor cells	2
chr4	95916849	95917775	927	*	LMR	14.4958	chr4	95916383	95917382	1000	+	promoter:18267	uc031sgm.1	658	BMPR1B	hg19_genes_promoters	retinal progenitor cells	LMR
chr4	95855674	95916725	61052	*	4	93.1696	chr4	95916383	95917382	1000	+	promoter:18267	uc031sgm.1	658	BMPR1B	hg19_genes_promoters	retinal progenitor cells		4
chr4	95916970	95917688	719	*	2	10.2941	chr4	95916383	95917382	1000	+	promoter:18267	uc031sgm.1	658	BMPR1B	hg19_genes_promoters	retinal progenitor cells		2
chr4	95916849	95917775	927	*	LMR	9.2437	chr4	95916383	95917382	1000	+	promoter:18267	uc031sgm.1	658	BMPR1B	hg19_genes_promoters	retinal progenitor cells		LMR
chr4	95855674	95916725	61052	*	4	93.1696	chr4	95916383	95917382	1000	+	promoter:18267	uc031sgm.1	658	BMPR1B	hg19_genes_promoters	retinal progenitor cells			4
chr4	95916970	95917688	719	*	2	10.2941	chr4	95916383	95917382	1000	+	promoter:18267	uc031sgm.1	658	BMPR1B	hg19_genes_promoters	retinal progenitor cells			2
chr4	95916751	95917775	1025	*	LMR	8.59729	chr4	95916383	95917382	1000	+	promoter:18267	uc031sgm.1	658	BMPR1B	hg19_genes_promoters	retinal progenitor cells			LMR
chr4	95856474	95916725	60252	*	4	94.3187	chr4	95916383	95917382	1000	+	promoter:18267	uc031sgm.1	658	BMPR1B	hg19_genes_promoters	retinal progenitor cells				4
chr4	95916970	95917862	893	*	1	7.98319	chr4	95916383	95917382	1000	+	promoter:18267	uc031sgm.1	658	BMPR1B	hg19_genes_promoters	retinal progenitor cells				1
chr4	95916849	95917775	927	*	LMR	4.52489	chr4	95916383	95917382	1000	+	promoter:18267	uc031sgm.1	658	BMPR1B	hg19_genes_promoters	retinal progenitor cells				LMR
chr4	95968838	95972298	3461	*	4	93.8725	chr4	95971830	95972829	1000	+	promoter:18268	uc031sgn.1	658	BMPR1B	hg19_genes_promoters	retinal progenitor cells	4
chr4	95972466	95972994	529	*	1	5.88235	chr4	95971830	95972829	1000	+	promoter:18268	uc031sgn.1	658	BMPR1B	hg19_genes_promoters	retinal progenitor cells	1
chr4	95972383	95974557	2175	*	LMR	9.60784	chr4	95971830	95972829	1000	+	promoter:18268	uc031sgn.1	658	BMPR1B	hg19_genes_promoters	retinal progenitor cells	LMR
chr4	95917862	95972298	54437	*	4	88.42	chr4	95971830	95972829	1000	+	promoter:18268	uc031sgn.1	658	BMPR1B	hg19_genes_promoters	retinal progenitor cells		4
chr4	95972466	95973878	1413	*	2	8.82353	chr4	95971830	95972829	1000	+	promoter:18268	uc031sgn.1	658	BMPR1B	hg19_genes_promoters	retinal progenitor cells		2
chr4	95972383	95973902	1520	*	LMR	7.77311	chr4	95971830	95972829	1000	+	promoter:18268	uc031sgn.1	658	BMPR1B	hg19_genes_promoters	retinal progenitor cells		LMR
chr4	95917862	95972298	54437	*	4	88.42	chr4	95971830	95972829	1000	+	promoter:18268	uc031sgn.1	658	BMPR1B	hg19_genes_promoters	retinal progenitor cells			4
chr4	95972466	95973878	1413	*	2	8.82353	chr4	95971830	95972829	1000	+	promoter:18268	uc031sgn.1	658	BMPR1B	hg19_genes_promoters	retinal progenitor cells			2
chr4	95972383	95973592	1210	*	LMR	6.51261	chr4	95971830	95972829	1000	+	promoter:18268	uc031sgn.1	658	BMPR1B	hg19_genes_promoters	retinal progenitor cells			LMR
chr4	95972539	95972982	444	*	1	1.87166	chr4	95971830	95972829	1000	+	promoter:18268	uc031sgn.1	658	BMPR1B	hg19_genes_promoters	retinal progenitor cells				1
chr4	95971995	95973954	1960	*	LMR	1.60428	chr4	95971830	95972829	1000	+	promoter:18268	uc031sgn.1	658	BMPR1B	hg19_genes_promoters	retinal progenitor cells				LMR
chr4	95974189	96100852	126664	*	4	89.9477	chr4	96011642	96012641	1000	+	promoter:18269	uc010ilb.3	658	BMPR1B	hg19_genes_promoters	retinal progenitor cells	4
chr4	95973927	96101779	127853	*	4	90.0762	chr4	96011642	96012641	1000	+	promoter:18269	uc010ilb.3	658	BMPR1B	hg19_genes_promoters	retinal progenitor cells		4
chr4	95973927	96101779	127853	*	4	90.0762	chr4	96011642	96012641	1000	+	promoter:18269	uc010ilb.3	658	BMPR1B	hg19_genes_promoters	retinal progenitor cells			4
chr4	95974925	96101779	126855	*	4	90.992	chr4	96011642	96012641	1000	+	promoter:18269	uc010ilb.3	658	BMPR1B	hg19_genes_promoters	retinal progenitor cells				4
chr4	95974189	96100852	126664	*	4	89.9477	chr4	96024506	96025505	1000	+	promoter:18270	uc003htn.4	658	BMPR1B	hg19_genes_promoters	retinal progenitor cells	4
chr4	95973927	96101779	127853	*	4	90.0762	chr4	96024506	96025505	1000	+	promoter:18270	uc003htn.4	658	BMPR1B	hg19_genes_promoters	retinal progenitor cells		4
chr4	95973927	96101779	127853	*	4	90.0762	chr4	96024506	96025505	1000	+	promoter:18270	uc003htn.4	658	BMPR1B	hg19_genes_promoters	retinal progenitor cells			4
chr4	95974925	96101779	126855	*	4	90.992	chr4	96024506	96025505	1000	+	promoter:18270	uc003htn.4	658	BMPR1B	hg19_genes_promoters	retinal progenitor cells				4
chr4	151499140	151513396	14257	*	1	3.88287	chr4	151502077	151503076	1000	+	promoter:18580	uc003ilw.3	10586	MAB21L2	hg19_genes_promoters	retinal progenitor cells	1
chr4	151497986	151513446	15461	*	UMR	3.68937	chr4	151502077	151503076	1000	+	promoter:18580	uc003ilw.3	10586	MAB21L2	hg19_genes_promoters	retinal progenitor cells	UMR
chr4	151490694	151513396	22703	*	1	5.448	chr4	151502077	151503076	1000	+	promoter:18580	uc003ilw.3	10586	MAB21L2	hg19_genes_promoters	retinal progenitor cells		1
chr4	151498385	151513330	14946	*	UMR	2.83519	chr4	151502077	151503076	1000	+	promoter:18580	uc003ilw.3	10586	MAB21L2	hg19_genes_promoters	retinal progenitor cells		UMR
chr4	151490694	151513396	22703	*	1	5.448	chr4	151502077	151503076	1000	+	promoter:18580	uc003ilw.3	10586	MAB21L2	hg19_genes_promoters	retinal progenitor cells			1
chr4	151497986	151513446	15461	*	UMR	4.37438	chr4	151502077	151503076	1000	+	promoter:18580	uc003ilw.3	10586	MAB21L2	hg19_genes_promoters	retinal progenitor cells			UMR
chr4	151490831	151513396	22566	*	1	5.45391	chr4	151502077	151503076	1000	+	promoter:18580	uc003ilw.3	10586	MAB21L2	hg19_genes_promoters	retinal progenitor cells				1
chr4	151497986	151513330	15345	*	UMR	3.10049	chr4	151502077	151503076	1000	+	promoter:18580	uc003ilw.3	10586	MAB21L2	hg19_genes_promoters	retinal progenitor cells				UMR
chr6	170595385	170607294	11910	*	1	4.5593	chr6	170599698	170600697	1000	-	promoter:27848	uc003qxm.3	28514	DLL1	hg19_genes_promoters	retinal progenitor cells	1
chr6	170597575	170607478	9904	*	UMR	1.16267	chr6	170599698	170600697	1000	-	promoter:27848	uc003qxm.3	28514	DLL1	hg19_genes_promoters	retinal progenitor cells	UMR
chr6	170597326	170606775	9450	*	1	3.78296	chr6	170599698	170600697	1000	-	promoter:27848	uc003qxm.3	28514	DLL1	hg19_genes_promoters	retinal progenitor cells		1
chr6	170597575	170606838	9264	*	UMR	1.97643	chr6	170599698	170600697	1000	-	promoter:27848	uc003qxm.3	28514	DLL1	hg19_genes_promoters	retinal progenitor cells		UMR
chr6	170597326	170606775	9450	*	1	3.78296	chr6	170599698	170600697	1000	-	promoter:27848	uc003qxm.3	28514	DLL1	hg19_genes_promoters	retinal progenitor cells			1
chr6	170598057	170606802	8746	*	UMR	1.65175	chr6	170599698	170600697	1000	-	promoter:27848	uc003qxm.3	28514	DLL1	hg19_genes_promoters	retinal progenitor cells			UMR
chr6	170598089	170606775	8687	*	1	2.0312	chr6	170599698	170600697	1000	-	promoter:27848	uc003qxm.3	28514	DLL1	hg19_genes_promoters	retinal progenitor cells				1
chr6	170597575	170606838	9264	*	UMR	2.49683	chr6	170599698	170600697	1000	-	promoter:27848	uc003qxm.3	28514	DLL1	hg19_genes_promoters	retinal progenitor cells				UMR
chr6	170595385	170607294	11910	*	1	4.5593	chr6	170599698	170600697	1000	-	promoter:27849	uc011ehc.1	28514	DLL1	hg19_genes_promoters	retinal progenitor cells	1
chr6	170597575	170607478	9904	*	UMR	1.16267	chr6	170599698	170600697	1000	-	promoter:27849	uc011ehc.1	28514	DLL1	hg19_genes_promoters	retinal progenitor cells	UMR
chr6	170597326	170606775	9450	*	1	3.78296	chr6	170599698	170600697	1000	-	promoter:27849	uc011ehc.1	28514	DLL1	hg19_genes_promoters	retinal progenitor cells		1
chr6	170597575	170606838	9264	*	UMR	1.97643	chr6	170599698	170600697	1000	-	promoter:27849	uc011ehc.1	28514	DLL1	hg19_genes_promoters	retinal progenitor cells		UMR
chr6	170597326	170606775	9450	*	1	3.78296	chr6	170599698	170600697	1000	-	promoter:27849	uc011ehc.1	28514	DLL1	hg19_genes_promoters	retinal progenitor cells			1
chr6	170598057	170606802	8746	*	UMR	1.65175	chr6	170599698	170600697	1000	-	promoter:27849	uc011ehc.1	28514	DLL1	hg19_genes_promoters	retinal progenitor cells			UMR
chr6	170598089	170606775	8687	*	1	2.0312	chr6	170599698	170600697	1000	-	promoter:27849	uc011ehc.1	28514	DLL1	hg19_genes_promoters	retinal progenitor cells				1
chr6	170597575	170606838	9264	*	UMR	2.49683	chr6	170599698	170600697	1000	-	promoter:27849	uc011ehc.1	28514	DLL1	hg19_genes_promoters	retinal progenitor cells				UMR
chr6	170595385	170607294	11910	*	1	4.5593	chr6	170599698	170600697	1000	-	promoter:27850	uc003qxn.3	28514	DLL1	hg19_genes_promoters	retinal progenitor cells	1
chr6	170597575	170607478	9904	*	UMR	1.16267	chr6	170599698	170600697	1000	-	promoter:27850	uc003qxn.3	28514	DLL1	hg19_genes_promoters	retinal progenitor cells	UMR
chr6	170597326	170606775	9450	*	1	3.78296	chr6	170599698	170600697	1000	-	promoter:27850	uc003qxn.3	28514	DLL1	hg19_genes_promoters	retinal progenitor cells		1
chr6	170597575	170606838	9264	*	UMR	1.97643	chr6	170599698	170600697	1000	-	promoter:27850	uc003qxn.3	28514	DLL1	hg19_genes_promoters	retinal progenitor cells		UMR
chr6	170597326	170606775	9450	*	1	3.78296	chr6	170599698	170600697	1000	-	promoter:27850	uc003qxn.3	28514	DLL1	hg19_genes_promoters	retinal progenitor cells			1
chr6	170598057	170606802	8746	*	UMR	1.65175	chr6	170599698	170600697	1000	-	promoter:27850	uc003qxn.3	28514	DLL1	hg19_genes_promoters	retinal progenitor cells			UMR
chr6	170598089	170606775	8687	*	1	2.0312	chr6	170599698	170600697	1000	-	promoter:27850	uc003qxn.3	28514	DLL1	hg19_genes_promoters	retinal progenitor cells				1
chr6	170597575	170606838	9264	*	UMR	2.49683	chr6	170599698	170600697	1000	-	promoter:27850	uc003qxn.3	28514	DLL1	hg19_genes_promoters	retinal progenitor cells				UMR
chr7	50342934	50345261	2328	*	1	4.1908	chr7	50343378	50344377	1000	+	promoter:28411	uc003tov.1	10320	IKZF1	hg19_genes_promoters	retinal progenitor cells	1
chr7	50342909	50345280	2372	*	UMR	4.18435	chr7	50343378	50344377	1000	+	promoter:28411	uc003tov.1	10320	IKZF1	hg19_genes_promoters	retinal progenitor cells	UMR
chr7	50342934	50345256	2323	*	1	3.62229	chr7	50343378	50344377	1000	+	promoter:28411	uc003tov.1	10320	IKZF1	hg19_genes_promoters	retinal progenitor cells		1
chr7	50342939	50345280	2342	*	UMR	3.54489	chr7	50343378	50344377	1000	+	promoter:28411	uc003tov.1	10320	IKZF1	hg19_genes_promoters	retinal progenitor cells		UMR
chr7	50342934	50345256	2323	*	1	3.62229	chr7	50343378	50344377	1000	+	promoter:28411	uc003tov.1	10320	IKZF1	hg19_genes_promoters	retinal progenitor cells			1
chr7	50342925	50345258	2334	*	UMR	4.58885	chr7	50343378	50344377	1000	+	promoter:28411	uc003tov.1	10320	IKZF1	hg19_genes_promoters	retinal progenitor cells			UMR
chr7	50342934	50345256	2323	*	1	4.63982	chr7	50343378	50344377	1000	+	promoter:28411	uc003tov.1	10320	IKZF1	hg19_genes_promoters	retinal progenitor cells				1
chr7	50342909	50345258	2350	*	UMR	4.53692	chr7	50343378	50344377	1000	+	promoter:28411	uc003tov.1	10320	IKZF1	hg19_genes_promoters	retinal progenitor cells				UMR
chr7	50342934	50345261	2328	*	1	4.1908	chr7	50343378	50344377	1000	+	promoter:28412	uc003tow.4	10320	IKZF1	hg19_genes_promoters	retinal progenitor cells	1
chr7	50342909	50345280	2372	*	UMR	4.18435	chr7	50343378	50344377	1000	+	promoter:28412	uc003tow.4	10320	IKZF1	hg19_genes_promoters	retinal progenitor cells	UMR
chr7	50342934	50345256	2323	*	1	3.62229	chr7	50343378	50344377	1000	+	promoter:28412	uc003tow.4	10320	IKZF1	hg19_genes_promoters	retinal progenitor cells		1
chr7	50342939	50345280	2342	*	UMR	3.54489	chr7	50343378	50344377	1000	+	promoter:28412	uc003tow.4	10320	IKZF1	hg19_genes_promoters	retinal progenitor cells		UMR
chr7	50342934	50345256	2323	*	1	3.62229	chr7	50343378	50344377	1000	+	promoter:28412	uc003tow.4	10320	IKZF1	hg19_genes_promoters	retinal progenitor cells			1
chr7	50342925	50345258	2334	*	UMR	4.58885	chr7	50343378	50344377	1000	+	promoter:28412	uc003tow.4	10320	IKZF1	hg19_genes_promoters	retinal progenitor cells			UMR
chr7	50342934	50345256	2323	*	1	4.63982	chr7	50343378	50344377	1000	+	promoter:28412	uc003tow.4	10320	IKZF1	hg19_genes_promoters	retinal progenitor cells				1
chr7	50342909	50345258	2350	*	UMR	4.53692	chr7	50343378	50344377	1000	+	promoter:28412	uc003tow.4	10320	IKZF1	hg19_genes_promoters	retinal progenitor cells				UMR
chr7	50342934	50345261	2328	*	1	4.1908	chr7	50343378	50344377	1000	+	promoter:28413	uc003tox.4	10320	IKZF1	hg19_genes_promoters	retinal progenitor cells	1
chr7	50342909	50345280	2372	*	UMR	4.18435	chr7	50343378	50344377	1000	+	promoter:28413	uc003tox.4	10320	IKZF1	hg19_genes_promoters	retinal progenitor cells	UMR
chr7	50342934	50345256	2323	*	1	3.62229	chr7	50343378	50344377	1000	+	promoter:28413	uc003tox.4	10320	IKZF1	hg19_genes_promoters	retinal progenitor cells		1
chr7	50342939	50345280	2342	*	UMR	3.54489	chr7	50343378	50344377	1000	+	promoter:28413	uc003tox.4	10320	IKZF1	hg19_genes_promoters	retinal progenitor cells		UMR
chr7	50342934	50345256	2323	*	1	3.62229	chr7	50343378	50344377	1000	+	promoter:28413	uc003tox.4	10320	IKZF1	hg19_genes_promoters	retinal progenitor cells			1
chr7	50342925	50345258	2334	*	UMR	4.58885	chr7	50343378	50344377	1000	+	promoter:28413	uc003tox.4	10320	IKZF1	hg19_genes_promoters	retinal progenitor cells			UMR
chr7	50342934	50345256	2323	*	1	4.63982	chr7	50343378	50344377	1000	+	promoter:28413	uc003tox.4	10320	IKZF1	hg19_genes_promoters	retinal progenitor cells				1
chr7	50342909	50345258	2350	*	UMR	4.53692	chr7	50343378	50344377	1000	+	promoter:28413	uc003tox.4	10320	IKZF1	hg19_genes_promoters	retinal progenitor cells				UMR
chr7	50342934	50345261	2328	*	1	4.1908	chr7	50343378	50344377	1000	+	promoter:28414	uc003tpa.4	10320	IKZF1	hg19_genes_promoters	retinal progenitor cells	1
chr7	50342909	50345280	2372	*	UMR	4.18435	chr7	50343378	50344377	1000	+	promoter:28414	uc003tpa.4	10320	IKZF1	hg19_genes_promoters	retinal progenitor cells	UMR
chr7	50342934	50345256	2323	*	1	3.62229	chr7	50343378	50344377	1000	+	promoter:28414	uc003tpa.4	10320	IKZF1	hg19_genes_promoters	retinal progenitor cells		1
chr7	50342939	50345280	2342	*	UMR	3.54489	chr7	50343378	50344377	1000	+	promoter:28414	uc003tpa.4	10320	IKZF1	hg19_genes_promoters	retinal progenitor cells		UMR
chr7	50342934	50345256	2323	*	1	3.62229	chr7	50343378	50344377	1000	+	promoter:28414	uc003tpa.4	10320	IKZF1	hg19_genes_promoters	retinal progenitor cells			1
chr7	50342925	50345258	2334	*	UMR	4.58885	chr7	50343378	50344377	1000	+	promoter:28414	uc003tpa.4	10320	IKZF1	hg19_genes_promoters	retinal progenitor cells			UMR
chr7	50342934	50345256	2323	*	1	4.63982	chr7	50343378	50344377	1000	+	promoter:28414	uc003tpa.4	10320	IKZF1	hg19_genes_promoters	retinal progenitor cells				1
chr7	50342909	50345258	2350	*	UMR	4.53692	chr7	50343378	50344377	1000	+	promoter:28414	uc003tpa.4	10320	IKZF1	hg19_genes_promoters	retinal progenitor cells				UMR
chr7	50342934	50345261	2328	*	1	4.1908	chr7	50343378	50344377	1000	+	promoter:28415	uc022acq.1	10320	IKZF1	hg19_genes_promoters	retinal progenitor cells	1
chr7	50342909	50345280	2372	*	UMR	4.18435	chr7	50343378	50344377	1000	+	promoter:28415	uc022acq.1	10320	IKZF1	hg19_genes_promoters	retinal progenitor cells	UMR
chr7	50342934	50345256	2323	*	1	3.62229	chr7	50343378	50344377	1000	+	promoter:28415	uc022acq.1	10320	IKZF1	hg19_genes_promoters	retinal progenitor cells		1
chr7	50342939	50345280	2342	*	UMR	3.54489	chr7	50343378	50344377	1000	+	promoter:28415	uc022acq.1	10320	IKZF1	hg19_genes_promoters	retinal progenitor cells		UMR
chr7	50342934	50345256	2323	*	1	3.62229	chr7	50343378	50344377	1000	+	promoter:28415	uc022acq.1	10320	IKZF1	hg19_genes_promoters	retinal progenitor cells			1
chr7	50342925	50345258	2334	*	UMR	4.58885	chr7	50343378	50344377	1000	+	promoter:28415	uc022acq.1	10320	IKZF1	hg19_genes_promoters	retinal progenitor cells			UMR
chr7	50342934	50345256	2323	*	1	4.63982	chr7	50343378	50344377	1000	+	promoter:28415	uc022acq.1	10320	IKZF1	hg19_genes_promoters	retinal progenitor cells				1
chr7	50342909	50345258	2350	*	UMR	4.53692	chr7	50343378	50344377	1000	+	promoter:28415	uc022acq.1	10320	IKZF1	hg19_genes_promoters	retinal progenitor cells				UMR
chr7	50342934	50345261	2328	*	1	4.1908	chr7	50343378	50344377	1000	+	promoter:28416	uc022acr.1	10320	IKZF1	hg19_genes_promoters	retinal progenitor cells	1
chr7	50342909	50345280	2372	*	UMR	4.18435	chr7	50343378	50344377	1000	+	promoter:28416	uc022acr.1	10320	IKZF1	hg19_genes_promoters	retinal progenitor cells	UMR
chr7	50342934	50345256	2323	*	1	3.62229	chr7	50343378	50344377	1000	+	promoter:28416	uc022acr.1	10320	IKZF1	hg19_genes_promoters	retinal progenitor cells		1
chr7	50342939	50345280	2342	*	UMR	3.54489	chr7	50343378	50344377	1000	+	promoter:28416	uc022acr.1	10320	IKZF1	hg19_genes_promoters	retinal progenitor cells		UMR
chr7	50342934	50345256	2323	*	1	3.62229	chr7	50343378	50344377	1000	+	promoter:28416	uc022acr.1	10320	IKZF1	hg19_genes_promoters	retinal progenitor cells			1
chr7	50342925	50345258	2334	*	UMR	4.58885	chr7	50343378	50344377	1000	+	promoter:28416	uc022acr.1	10320	IKZF1	hg19_genes_promoters	retinal progenitor cells			UMR
chr7	50342934	50345256	2323	*	1	4.63982	chr7	50343378	50344377	1000	+	promoter:28416	uc022acr.1	10320	IKZF1	hg19_genes_promoters	retinal progenitor cells				1
chr7	50342909	50345258	2350	*	UMR	4.53692	chr7	50343378	50344377	1000	+	promoter:28416	uc022acr.1	10320	IKZF1	hg19_genes_promoters	retinal progenitor cells				UMR
chr7	50342934	50345261	2328	*	1	4.1908	chr7	50343378	50344377	1000	+	promoter:28417	uc022acs.1	10320	IKZF1	hg19_genes_promoters	retinal progenitor cells	1
chr7	50342909	50345280	2372	*	UMR	4.18435	chr7	50343378	50344377	1000	+	promoter:28417	uc022acs.1	10320	IKZF1	hg19_genes_promoters	retinal progenitor cells	UMR
chr7	50342934	50345256	2323	*	1	3.62229	chr7	50343378	50344377	1000	+	promoter:28417	uc022acs.1	10320	IKZF1	hg19_genes_promoters	retinal progenitor cells		1
chr7	50342939	50345280	2342	*	UMR	3.54489	chr7	50343378	50344377	1000	+	promoter:28417	uc022acs.1	10320	IKZF1	hg19_genes_promoters	retinal progenitor cells		UMR
chr7	50342934	50345256	2323	*	1	3.62229	chr7	50343378	50344377	1000	+	promoter:28417	uc022acs.1	10320	IKZF1	hg19_genes_promoters	retinal progenitor cells			1
chr7	50342925	50345258	2334	*	UMR	4.58885	chr7	50343378	50344377	1000	+	promoter:28417	uc022acs.1	10320	IKZF1	hg19_genes_promoters	retinal progenitor cells			UMR
chr7	50342934	50345256	2323	*	1	4.63982	chr7	50343378	50344377	1000	+	promoter:28417	uc022acs.1	10320	IKZF1	hg19_genes_promoters	retinal progenitor cells				1
chr7	50342909	50345258	2350	*	UMR	4.53692	chr7	50343378	50344377	1000	+	promoter:28417	uc022acs.1	10320	IKZF1	hg19_genes_promoters	retinal progenitor cells				UMR
chr7	50342934	50345261	2328	*	1	4.1908	chr7	50343378	50344377	1000	+	promoter:28418	uc022act.1	10320	IKZF1	hg19_genes_promoters	retinal progenitor cells	1
chr7	50342909	50345280	2372	*	UMR	4.18435	chr7	50343378	50344377	1000	+	promoter:28418	uc022act.1	10320	IKZF1	hg19_genes_promoters	retinal progenitor cells	UMR
chr7	50342934	50345256	2323	*	1	3.62229	chr7	50343378	50344377	1000	+	promoter:28418	uc022act.1	10320	IKZF1	hg19_genes_promoters	retinal progenitor cells		1
chr7	50342939	50345280	2342	*	UMR	3.54489	chr7	50343378	50344377	1000	+	promoter:28418	uc022act.1	10320	IKZF1	hg19_genes_promoters	retinal progenitor cells		UMR
chr7	50342934	50345256	2323	*	1	3.62229	chr7	50343378	50344377	1000	+	promoter:28418	uc022act.1	10320	IKZF1	hg19_genes_promoters	retinal progenitor cells			1
chr7	50342925	50345258	2334	*	UMR	4.58885	chr7	50343378	50344377	1000	+	promoter:28418	uc022act.1	10320	IKZF1	hg19_genes_promoters	retinal progenitor cells			UMR
chr7	50342934	50345256	2323	*	1	4.63982	chr7	50343378	50344377	1000	+	promoter:28418	uc022act.1	10320	IKZF1	hg19_genes_promoters	retinal progenitor cells				1
chr7	50342909	50345258	2350	*	UMR	4.53692	chr7	50343378	50344377	1000	+	promoter:28418	uc022act.1	10320	IKZF1	hg19_genes_promoters	retinal progenitor cells				UMR
chr7	50342934	50345261	2328	*	1	4.1908	chr7	50343378	50344377	1000	+	promoter:28419	uc022acu.1	10320	IKZF1	hg19_genes_promoters	retinal progenitor cells	1
chr7	50342909	50345280	2372	*	UMR	4.18435	chr7	50343378	50344377	1000	+	promoter:28419	uc022acu.1	10320	IKZF1	hg19_genes_promoters	retinal progenitor cells	UMR
chr7	50342934	50345256	2323	*	1	3.62229	chr7	50343378	50344377	1000	+	promoter:28419	uc022acu.1	10320	IKZF1	hg19_genes_promoters	retinal progenitor cells		1
chr7	50342939	50345280	2342	*	UMR	3.54489	chr7	50343378	50344377	1000	+	promoter:28419	uc022acu.1	10320	IKZF1	hg19_genes_promoters	retinal progenitor cells		UMR
chr7	50342934	50345256	2323	*	1	3.62229	chr7	50343378	50344377	1000	+	promoter:28419	uc022acu.1	10320	IKZF1	hg19_genes_promoters	retinal progenitor cells			1
chr7	50342925	50345258	2334	*	UMR	4.58885	chr7	50343378	50344377	1000	+	promoter:28419	uc022acu.1	10320	IKZF1	hg19_genes_promoters	retinal progenitor cells			UMR
chr7	50342934	50345256	2323	*	1	4.63982	chr7	50343378	50344377	1000	+	promoter:28419	uc022acu.1	10320	IKZF1	hg19_genes_promoters	retinal progenitor cells				1
chr7	50342909	50345258	2350	*	UMR	4.53692	chr7	50343378	50344377	1000	+	promoter:28419	uc022acu.1	10320	IKZF1	hg19_genes_promoters	retinal progenitor cells				UMR
chr7	50342934	50345261	2328	*	1	4.1908	chr7	50343378	50344377	1000	+	promoter:28420	uc022acv.1	10320	IKZF1	hg19_genes_promoters	retinal progenitor cells	1
chr7	50342909	50345280	2372	*	UMR	4.18435	chr7	50343378	50344377	1000	+	promoter:28420	uc022acv.1	10320	IKZF1	hg19_genes_promoters	retinal progenitor cells	UMR
chr7	50342934	50345256	2323	*	1	3.62229	chr7	50343378	50344377	1000	+	promoter:28420	uc022acv.1	10320	IKZF1	hg19_genes_promoters	retinal progenitor cells		1
chr7	50342939	50345280	2342	*	UMR	3.54489	chr7	50343378	50344377	1000	+	promoter:28420	uc022acv.1	10320	IKZF1	hg19_genes_promoters	retinal progenitor cells		UMR
chr7	50342934	50345256	2323	*	1	3.62229	chr7	50343378	50344377	1000	+	promoter:28420	uc022acv.1	10320	IKZF1	hg19_genes_promoters	retinal progenitor cells			1
chr7	50342925	50345258	2334	*	UMR	4.58885	chr7	50343378	50344377	1000	+	promoter:28420	uc022acv.1	10320	IKZF1	hg19_genes_promoters	retinal progenitor cells			UMR
chr7	50342934	50345256	2323	*	1	4.63982	chr7	50343378	50344377	1000	+	promoter:28420	uc022acv.1	10320	IKZF1	hg19_genes_promoters	retinal progenitor cells				1
chr7	50342909	50345258	2350	*	UMR	4.53692	chr7	50343378	50344377	1000	+	promoter:28420	uc022acv.1	10320	IKZF1	hg19_genes_promoters	retinal progenitor cells				UMR
chr7	50342934	50345261	2328	*	1	4.1908	chr7	50343378	50344377	1000	+	promoter:28421	uc022acw.1	10320	IKZF1	hg19_genes_promoters	retinal progenitor cells	1
chr7	50342909	50345280	2372	*	UMR	4.18435	chr7	50343378	50344377	1000	+	promoter:28421	uc022acw.1	10320	IKZF1	hg19_genes_promoters	retinal progenitor cells	UMR
chr7	50342934	50345256	2323	*	1	3.62229	chr7	50343378	50344377	1000	+	promoter:28421	uc022acw.1	10320	IKZF1	hg19_genes_promoters	retinal progenitor cells		1
chr7	50342939	50345280	2342	*	UMR	3.54489	chr7	50343378	50344377	1000	+	promoter:28421	uc022acw.1	10320	IKZF1	hg19_genes_promoters	retinal progenitor cells		UMR
chr7	50342934	50345256	2323	*	1	3.62229	chr7	50343378	50344377	1000	+	promoter:28421	uc022acw.1	10320	IKZF1	hg19_genes_promoters	retinal progenitor cells			1
chr7	50342925	50345258	2334	*	UMR	4.58885	chr7	50343378	50344377	1000	+	promoter:28421	uc022acw.1	10320	IKZF1	hg19_genes_promoters	retinal progenitor cells			UMR
chr7	50342934	50345256	2323	*	1	4.63982	chr7	50343378	50344377	1000	+	promoter:28421	uc022acw.1	10320	IKZF1	hg19_genes_promoters	retinal progenitor cells				1
chr7	50342909	50345258	2350	*	UMR	4.53692	chr7	50343378	50344377	1000	+	promoter:28421	uc022acw.1	10320	IKZF1	hg19_genes_promoters	retinal progenitor cells				UMR
chr7	50342934	50345261	2328	*	1	4.1908	chr7	50343378	50344377	1000	+	promoter:28422	uc022acx.1	10320	IKZF1	hg19_genes_promoters	retinal progenitor cells	1
chr7	50342909	50345280	2372	*	UMR	4.18435	chr7	50343378	50344377	1000	+	promoter:28422	uc022acx.1	10320	IKZF1	hg19_genes_promoters	retinal progenitor cells	UMR
chr7	50342934	50345256	2323	*	1	3.62229	chr7	50343378	50344377	1000	+	promoter:28422	uc022acx.1	10320	IKZF1	hg19_genes_promoters	retinal progenitor cells		1
chr7	50342939	50345280	2342	*	UMR	3.54489	chr7	50343378	50344377	1000	+	promoter:28422	uc022acx.1	10320	IKZF1	hg19_genes_promoters	retinal progenitor cells		UMR
chr7	50342934	50345256	2323	*	1	3.62229	chr7	50343378	50344377	1000	+	promoter:28422	uc022acx.1	10320	IKZF1	hg19_genes_promoters	retinal progenitor cells			1
chr7	50342925	50345258	2334	*	UMR	4.58885	chr7	50343378	50344377	1000	+	promoter:28422	uc022acx.1	10320	IKZF1	hg19_genes_promoters	retinal progenitor cells			UMR
chr7	50342934	50345256	2323	*	1	4.63982	chr7	50343378	50344377	1000	+	promoter:28422	uc022acx.1	10320	IKZF1	hg19_genes_promoters	retinal progenitor cells				1
chr7	50342909	50345258	2350	*	UMR	4.53692	chr7	50343378	50344377	1000	+	promoter:28422	uc022acx.1	10320	IKZF1	hg19_genes_promoters	retinal progenitor cells				UMR
chr7	50342934	50345261	2328	*	1	4.1908	chr7	50343378	50344377	1000	+	promoter:28423	uc022acy.1	10320	IKZF1	hg19_genes_promoters	retinal progenitor cells	1
chr7	50342909	50345280	2372	*	UMR	4.18435	chr7	50343378	50344377	1000	+	promoter:28423	uc022acy.1	10320	IKZF1	hg19_genes_promoters	retinal progenitor cells	UMR
chr7	50342934	50345256	2323	*	1	3.62229	chr7	50343378	50344377	1000	+	promoter:28423	uc022acy.1	10320	IKZF1	hg19_genes_promoters	retinal progenitor cells		1
chr7	50342939	50345280	2342	*	UMR	3.54489	chr7	50343378	50344377	1000	+	promoter:28423	uc022acy.1	10320	IKZF1	hg19_genes_promoters	retinal progenitor cells		UMR
chr7	50342934	50345256	2323	*	1	3.62229	chr7	50343378	50344377	1000	+	promoter:28423	uc022acy.1	10320	IKZF1	hg19_genes_promoters	retinal progenitor cells			1
chr7	50342925	50345258	2334	*	UMR	4.58885	chr7	50343378	50344377	1000	+	promoter:28423	uc022acy.1	10320	IKZF1	hg19_genes_promoters	retinal progenitor cells			UMR
chr7	50342934	50345256	2323	*	1	4.63982	chr7	50343378	50344377	1000	+	promoter:28423	uc022acy.1	10320	IKZF1	hg19_genes_promoters	retinal progenitor cells				1
chr7	50342909	50345258	2350	*	UMR	4.53692	chr7	50343378	50344377	1000	+	promoter:28423	uc022acy.1	10320	IKZF1	hg19_genes_promoters	retinal progenitor cells				UMR
chr7	50342934	50345261	2328	*	1	4.1908	chr7	50343378	50344377	1000	+	promoter:28424	uc022acz.1	10320	IKZF1	hg19_genes_promoters	retinal progenitor cells	1
chr7	50342909	50345280	2372	*	UMR	4.18435	chr7	50343378	50344377	1000	+	promoter:28424	uc022acz.1	10320	IKZF1	hg19_genes_promoters	retinal progenitor cells	UMR
chr7	50342934	50345256	2323	*	1	3.62229	chr7	50343378	50344377	1000	+	promoter:28424	uc022acz.1	10320	IKZF1	hg19_genes_promoters	retinal progenitor cells		1
chr7	50342939	50345280	2342	*	UMR	3.54489	chr7	50343378	50344377	1000	+	promoter:28424	uc022acz.1	10320	IKZF1	hg19_genes_promoters	retinal progenitor cells		UMR
chr7	50342934	50345256	2323	*	1	3.62229	chr7	50343378	50344377	1000	+	promoter:28424	uc022acz.1	10320	IKZF1	hg19_genes_promoters	retinal progenitor cells			1
chr7	50342925	50345258	2334	*	UMR	4.58885	chr7	50343378	50344377	1000	+	promoter:28424	uc022acz.1	10320	IKZF1	hg19_genes_promoters	retinal progenitor cells			UMR
chr7	50342934	50345256	2323	*	1	4.63982	chr7	50343378	50344377	1000	+	promoter:28424	uc022acz.1	10320	IKZF1	hg19_genes_promoters	retinal progenitor cells				1
chr7	50342909	50345258	2350	*	UMR	4.53692	chr7	50343378	50344377	1000	+	promoter:28424	uc022acz.1	10320	IKZF1	hg19_genes_promoters	retinal progenitor cells				UMR
chr7	50345298	50355811	10514	*	3	71.7239	chr7	50347317	50348316	1000	+	promoter:28425	uc003toy.4	10320	IKZF1	hg19_genes_promoters	retinal progenitor cells	3
chr7	50345261	50355811	10551	*	3	77.5882	chr7	50347317	50348316	1000	+	promoter:28425	uc003toy.4	10320	IKZF1	hg19_genes_promoters	retinal progenitor cells		3
chr7	50345261	50355811	10551	*	3	77.5882	chr7	50347317	50348316	1000	+	promoter:28425	uc003toy.4	10320	IKZF1	hg19_genes_promoters	retinal progenitor cells			3
chr7	50345261	50355746	10486	*	3	79.8277	chr7	50347317	50348316	1000	+	promoter:28425	uc003toy.4	10320	IKZF1	hg19_genes_promoters	retinal progenitor cells				3
chr7	50345298	50355811	10514	*	3	71.7239	chr7	50347317	50348316	1000	+	promoter:28426	uc011kck.2	10320	IKZF1	hg19_genes_promoters	retinal progenitor cells	3
chr7	50345261	50355811	10551	*	3	77.5882	chr7	50347317	50348316	1000	+	promoter:28426	uc011kck.2	10320	IKZF1	hg19_genes_promoters	retinal progenitor cells		3
chr7	50345261	50355811	10551	*	3	77.5882	chr7	50347317	50348316	1000	+	promoter:28426	uc011kck.2	10320	IKZF1	hg19_genes_promoters	retinal progenitor cells			3
chr7	50345261	50355746	10486	*	3	79.8277	chr7	50347317	50348316	1000	+	promoter:28426	uc011kck.2	10320	IKZF1	hg19_genes_promoters	retinal progenitor cells				3
chr7	50356787	50467531	110745	*	4	88.8226	chr7	50366221	50367220	1000	+	promoter:28427	uc003toz.4	10320	IKZF1	hg19_genes_promoters	retinal progenitor cells	4
chr7	50356400	50467493	111094	*	4	88.147	chr7	50366221	50367220	1000	+	promoter:28427	uc003toz.4	10320	IKZF1	hg19_genes_promoters	retinal progenitor cells		4
chr7	50356400	50467493	111094	*	4	88.147	chr7	50366221	50367220	1000	+	promoter:28427	uc003toz.4	10320	IKZF1	hg19_genes_promoters	retinal progenitor cells			4
chr7	50356315	50467493	111179	*	4	89.2941	chr7	50366221	50367220	1000	+	promoter:28427	uc003toz.4	10320	IKZF1	hg19_genes_promoters	retinal progenitor cells				4
chr7	50356787	50467531	110745	*	4	88.8226	chr7	50366234	50367233	1000	+	promoter:28428	uc010kyx.3	10320	IKZF1	hg19_genes_promoters	retinal progenitor cells	4
chr7	50356400	50467493	111094	*	4	88.147	chr7	50366234	50367233	1000	+	promoter:28428	uc010kyx.3	10320	IKZF1	hg19_genes_promoters	retinal progenitor cells		4
chr7	50356400	50467493	111094	*	4	88.147	chr7	50366234	50367233	1000	+	promoter:28428	uc010kyx.3	10320	IKZF1	hg19_genes_promoters	retinal progenitor cells			4
chr7	50356315	50467493	111179	*	4	89.2941	chr7	50366234	50367233	1000	+	promoter:28428	uc010kyx.3	10320	IKZF1	hg19_genes_promoters	retinal progenitor cells				4
chr9	126769047	126782556	13510	*	1	3.01054	chr9	126772889	126773888	1000	+	promoter:35332	uc004boe.1	9355	LHX2	hg19_genes_promoters	retinal progenitor cells	1
chr9	126768963	126782563	13601	*	UMR	2.76572	chr9	126772889	126773888	1000	+	promoter:35332	uc004boe.1	9355	LHX2	hg19_genes_promoters	retinal progenitor cells	UMR
chr9	126772353	126773095	743	*	3	71.2803	chr9	126772889	126773888	1000	+	promoter:35332	uc004boe.1	9355	LHX2	hg19_genes_promoters	retinal progenitor cells		3
chr9	126773181	126781761	8581	*	1	3.73483	chr9	126772889	126773888	1000	+	promoter:35332	uc004boe.1	9355	LHX2	hg19_genes_promoters	retinal progenitor cells		1
chr9	126773087	126781904	8818	*	UMR	3.47594	chr9	126772889	126773888	1000	+	promoter:35332	uc004boe.1	9355	LHX2	hg19_genes_promoters	retinal progenitor cells		UMR
chr9	126772353	126773095	743	*	3	71.2803	chr9	126772889	126773888	1000	+	promoter:35332	uc004boe.1	9355	LHX2	hg19_genes_promoters	retinal progenitor cells			3
chr9	126773181	126781761	8581	*	1	3.73483	chr9	126772889	126773888	1000	+	promoter:35332	uc004boe.1	9355	LHX2	hg19_genes_promoters	retinal progenitor cells			1
chr9	126773087	126781598	8512	*	UMR	8.11107	chr9	126772889	126773888	1000	+	promoter:35332	uc004boe.1	9355	LHX2	hg19_genes_promoters	retinal progenitor cells			UMR
chr9	126772435	126773217	783	*	2	54.902	chr9	126772889	126773888	1000	+	promoter:35332	uc004boe.1	9355	LHX2	hg19_genes_promoters	retinal progenitor cells				2
chr9	126773247	126781761	8515	*	1	4.85111	chr9	126772889	126773888	1000	+	promoter:35332	uc004boe.1	9355	LHX2	hg19_genes_promoters	retinal progenitor cells				1
chr9	126772873	126781928	9056	*	UMR	4.62785	chr9	126772889	126773888	1000	+	promoter:35332	uc004boe.1	9355	LHX2	hg19_genes_promoters	retinal progenitor cells				UMR
chr9	126769047	126782556	13510	*	1	3.01054	chr9	126772889	126773888	1000	+	promoter:35333	uc010mwi.1	9355	LHX2	hg19_genes_promoters	retinal progenitor cells	1
chr9	126768963	126782563	13601	*	UMR	2.76572	chr9	126772889	126773888	1000	+	promoter:35333	uc010mwi.1	9355	LHX2	hg19_genes_promoters	retinal progenitor cells	UMR
chr9	126772353	126773095	743	*	3	71.2803	chr9	126772889	126773888	1000	+	promoter:35333	uc010mwi.1	9355	LHX2	hg19_genes_promoters	retinal progenitor cells		3
chr9	126773181	126781761	8581	*	1	3.73483	chr9	126772889	126773888	1000	+	promoter:35333	uc010mwi.1	9355	LHX2	hg19_genes_promoters	retinal progenitor cells		1
chr9	126773087	126781904	8818	*	UMR	3.47594	chr9	126772889	126773888	1000	+	promoter:35333	uc010mwi.1	9355	LHX2	hg19_genes_promoters	retinal progenitor cells		UMR
chr9	126772353	126773095	743	*	3	71.2803	chr9	126772889	126773888	1000	+	promoter:35333	uc010mwi.1	9355	LHX2	hg19_genes_promoters	retinal progenitor cells			3
chr9	126773181	126781761	8581	*	1	3.73483	chr9	126772889	126773888	1000	+	promoter:35333	uc010mwi.1	9355	LHX2	hg19_genes_promoters	retinal progenitor cells			1
chr9	126773087	126781598	8512	*	UMR	8.11107	chr9	126772889	126773888	1000	+	promoter:35333	uc010mwi.1	9355	LHX2	hg19_genes_promoters	retinal progenitor cells			UMR
chr9	126772435	126773217	783	*	2	54.902	chr9	126772889	126773888	1000	+	promoter:35333	uc010mwi.1	9355	LHX2	hg19_genes_promoters	retinal progenitor cells				2
chr9	126773247	126781761	8515	*	1	4.85111	chr9	126772889	126773888	1000	+	promoter:35333	uc010mwi.1	9355	LHX2	hg19_genes_promoters	retinal progenitor cells				1
chr9	126772873	126781928	9056	*	UMR	4.62785	chr9	126772889	126773888	1000	+	promoter:35333	uc010mwi.1	9355	LHX2	hg19_genes_promoters	retinal progenitor cells				UMR
chr9	98189502	98212357	22856	*	4	92.5276	chr9	98212219	98213218	1000	-	promoter:36708	uc010mrn.3	5727	PTCH1	hg19_genes_promoters	retinal progenitor cells	4
chr9	98212552	98213755	1204	*	2	40.8088	chr9	98212219	98213218	1000	-	promoter:36708	uc010mrn.3	5727	PTCH1	hg19_genes_promoters	retinal progenitor cells	2
chr9	98212574	98213201	628	*	LMR	26.1438	chr9	98212219	98213218	1000	-	promoter:36708	uc010mrn.3	5727	PTCH1	hg19_genes_promoters	retinal progenitor cells	LMR
chr9	98189502	98212272	22771	*	4	92.4855	chr9	98212219	98213218	1000	-	promoter:36708	uc010mrn.3	5727	PTCH1	hg19_genes_promoters	retinal progenitor cells		4
chr9	98212282	98214014	1733	*	2	45.7353	chr9	98212219	98213218	1000	-	promoter:36708	uc010mrn.3	5727	PTCH1	hg19_genes_promoters	retinal progenitor cells		2
chr9	98212477	98213201	725	*	LMR	20.2206	chr9	98212219	98213218	1000	-	promoter:36708	uc010mrn.3	5727	PTCH1	hg19_genes_promoters	retinal progenitor cells		LMR
chr9	98189502	98212272	22771	*	4	92.4855	chr9	98212219	98213218	1000	-	promoter:36708	uc010mrn.3	5727	PTCH1	hg19_genes_promoters	retinal progenitor cells			4
chr9	98212282	98214014	1733	*	2	45.7353	chr9	98212219	98213218	1000	-	promoter:36708	uc010mrn.3	5727	PTCH1	hg19_genes_promoters	retinal progenitor cells			2
chr9	98212455	98213201	747	*	LMR	20.915	chr9	98212219	98213218	1000	-	promoter:36708	uc010mrn.3	5727	PTCH1	hg19_genes_promoters	retinal progenitor cells			LMR
chr9	98189483	98212357	22875	*	4	92.626	chr9	98212219	98213218	1000	-	promoter:36708	uc010mrn.3	5727	PTCH1	hg19_genes_promoters	retinal progenitor cells				4
chr9	98212552	98213755	1204	*	2	36.6667	chr9	98212219	98213218	1000	-	promoter:36708	uc010mrn.3	5727	PTCH1	hg19_genes_promoters	retinal progenitor cells				2
chr9	98212455	98213359	905	*	LMR	27.0588	chr9	98212219	98213218	1000	-	promoter:36708	uc010mrn.3	5727	PTCH1	hg19_genes_promoters	retinal progenitor cells				LMR
chr9	98267521	98280353	12833	*	1	1.61641	chr9	98269482	98270481	1000	-	promoter:36709	uc010mro.3	5727	PTCH1	hg19_genes_promoters	retinal progenitor cells	1
chr9	98266776	98280268	13493	*	UMR	1.95427	chr9	98269482	98270481	1000	-	promoter:36709	uc010mro.3	5727	PTCH1	hg19_genes_promoters	retinal progenitor cells	UMR
chr9	98267779	98280353	12575	*	1	1.97187	chr9	98269482	98270481	1000	-	promoter:36709	uc010mro.3	5727	PTCH1	hg19_genes_promoters	retinal progenitor cells		1
chr9	98267526	98280304	12779	*	UMR	1.71924	chr9	98269482	98270481	1000	-	promoter:36709	uc010mro.3	5727	PTCH1	hg19_genes_promoters	retinal progenitor cells		UMR
chr9	98267779	98280353	12575	*	1	1.97187	chr9	98269482	98270481	1000	-	promoter:36709	uc010mro.3	5727	PTCH1	hg19_genes_promoters	retinal progenitor cells			1
chr9	98266705	98280260	13556	*	UMR	2.08952	chr9	98269482	98270481	1000	-	promoter:36709	uc010mro.3	5727	PTCH1	hg19_genes_promoters	retinal progenitor cells			UMR
chr9	98265666	98280076	14411	*	1	2.95053	chr9	98269482	98270481	1000	-	promoter:36709	uc010mro.3	5727	PTCH1	hg19_genes_promoters	retinal progenitor cells				1
chr9	98266705	98280166	13462	*	UMR	2.02058	chr9	98269482	98270481	1000	-	promoter:36709	uc010mro.3	5727	PTCH1	hg19_genes_promoters	retinal progenitor cells				UMR
chr9	98267521	98280353	12833	*	1	1.61641	chr9	98269700	98270699	1000	-	promoter:36710	uc010mrp.3	5727	PTCH1	hg19_genes_promoters	retinal progenitor cells	1
chr9	98266776	98280268	13493	*	UMR	1.95427	chr9	98269700	98270699	1000	-	promoter:36710	uc010mrp.3	5727	PTCH1	hg19_genes_promoters	retinal progenitor cells	UMR
chr9	98267779	98280353	12575	*	1	1.97187	chr9	98269700	98270699	1000	-	promoter:36710	uc010mrp.3	5727	PTCH1	hg19_genes_promoters	retinal progenitor cells		1
chr9	98267526	98280304	12779	*	UMR	1.71924	chr9	98269700	98270699	1000	-	promoter:36710	uc010mrp.3	5727	PTCH1	hg19_genes_promoters	retinal progenitor cells		UMR
chr9	98267779	98280353	12575	*	1	1.97187	chr9	98269700	98270699	1000	-	promoter:36710	uc010mrp.3	5727	PTCH1	hg19_genes_promoters	retinal progenitor cells			1
chr9	98266705	98280260	13556	*	UMR	2.08952	chr9	98269700	98270699	1000	-	promoter:36710	uc010mrp.3	5727	PTCH1	hg19_genes_promoters	retinal progenitor cells			UMR
chr9	98265666	98280076	14411	*	1	2.95053	chr9	98269700	98270699	1000	-	promoter:36710	uc010mrp.3	5727	PTCH1	hg19_genes_promoters	retinal progenitor cells				1
chr9	98266705	98280166	13462	*	UMR	2.02058	chr9	98269700	98270699	1000	-	promoter:36710	uc010mrp.3	5727	PTCH1	hg19_genes_promoters	retinal progenitor cells				UMR
chr9	98267521	98280353	12833	*	1	1.61641	chr9	98270323	98271322	1000	-	promoter:36711	uc004avl.4	5727	PTCH1	hg19_genes_promoters	retinal progenitor cells	1
chr9	98266776	98280268	13493	*	UMR	1.95427	chr9	98270323	98271322	1000	-	promoter:36711	uc004avl.4	5727	PTCH1	hg19_genes_promoters	retinal progenitor cells	UMR
chr9	98267779	98280353	12575	*	1	1.97187	chr9	98270323	98271322	1000	-	promoter:36711	uc004avl.4	5727	PTCH1	hg19_genes_promoters	retinal progenitor cells		1
chr9	98267526	98280304	12779	*	UMR	1.71924	chr9	98270323	98271322	1000	-	promoter:36711	uc004avl.4	5727	PTCH1	hg19_genes_promoters	retinal progenitor cells		UMR
chr9	98267779	98280353	12575	*	1	1.97187	chr9	98270323	98271322	1000	-	promoter:36711	uc004avl.4	5727	PTCH1	hg19_genes_promoters	retinal progenitor cells			1
chr9	98266705	98280260	13556	*	UMR	2.08952	chr9	98270323	98271322	1000	-	promoter:36711	uc004avl.4	5727	PTCH1	hg19_genes_promoters	retinal progenitor cells			UMR
chr9	98265666	98280076	14411	*	1	2.95053	chr9	98270323	98271322	1000	-	promoter:36711	uc004avl.4	5727	PTCH1	hg19_genes_promoters	retinal progenitor cells				1
chr9	98266705	98280166	13462	*	UMR	2.02058	chr9	98270323	98271322	1000	-	promoter:36711	uc004avl.4	5727	PTCH1	hg19_genes_promoters	retinal progenitor cells				UMR
chr9	98267521	98280353	12833	*	1	1.61641	chr9	98270323	98271322	1000	-	promoter:36712	uc010mrq.3	5727	PTCH1	hg19_genes_promoters	retinal progenitor cells	1
chr9	98266776	98280268	13493	*	UMR	1.95427	chr9	98270323	98271322	1000	-	promoter:36712	uc010mrq.3	5727	PTCH1	hg19_genes_promoters	retinal progenitor cells	UMR
chr9	98267779	98280353	12575	*	1	1.97187	chr9	98270323	98271322	1000	-	promoter:36712	uc010mrq.3	5727	PTCH1	hg19_genes_promoters	retinal progenitor cells		1
chr9	98267526	98280304	12779	*	UMR	1.71924	chr9	98270323	98271322	1000	-	promoter:36712	uc010mrq.3	5727	PTCH1	hg19_genes_promoters	retinal progenitor cells		UMR
chr9	98267779	98280353	12575	*	1	1.97187	chr9	98270323	98271322	1000	-	promoter:36712	uc010mrq.3	5727	PTCH1	hg19_genes_promoters	retinal progenitor cells			1
chr9	98266705	98280260	13556	*	UMR	2.08952	chr9	98270323	98271322	1000	-	promoter:36712	uc010mrq.3	5727	PTCH1	hg19_genes_promoters	retinal progenitor cells			UMR
chr9	98265666	98280076	14411	*	1	2.95053	chr9	98270323	98271322	1000	-	promoter:36712	uc010mrq.3	5727	PTCH1	hg19_genes_promoters	retinal progenitor cells				1
chr9	98266705	98280166	13462	*	UMR	2.02058	chr9	98270323	98271322	1000	-	promoter:36712	uc010mrq.3	5727	PTCH1	hg19_genes_promoters	retinal progenitor cells				UMR
chr9	98267521	98280353	12833	*	1	1.61641	chr9	98270832	98271831	1000	-	promoter:36713	uc004avk.4	5727	PTCH1	hg19_genes_promoters	retinal progenitor cells	1
chr9	98266776	98280268	13493	*	UMR	1.95427	chr9	98270832	98271831	1000	-	promoter:36713	uc004avk.4	5727	PTCH1	hg19_genes_promoters	retinal progenitor cells	UMR
chr9	98267779	98280353	12575	*	1	1.97187	chr9	98270832	98271831	1000	-	promoter:36713	uc004avk.4	5727	PTCH1	hg19_genes_promoters	retinal progenitor cells		1
chr9	98267526	98280304	12779	*	UMR	1.71924	chr9	98270832	98271831	1000	-	promoter:36713	uc004avk.4	5727	PTCH1	hg19_genes_promoters	retinal progenitor cells		UMR
chr9	98267779	98280353	12575	*	1	1.97187	chr9	98270832	98271831	1000	-	promoter:36713	uc004avk.4	5727	PTCH1	hg19_genes_promoters	retinal progenitor cells			1
chr9	98266705	98280260	13556	*	UMR	2.08952	chr9	98270832	98271831	1000	-	promoter:36713	uc004avk.4	5727	PTCH1	hg19_genes_promoters	retinal progenitor cells			UMR
chr9	98265666	98280076	14411	*	1	2.95053	chr9	98270832	98271831	1000	-	promoter:36713	uc004avk.4	5727	PTCH1	hg19_genes_promoters	retinal progenitor cells				1
chr9	98266705	98280166	13462	*	UMR	2.02058	chr9	98270832	98271831	1000	-	promoter:36713	uc004avk.4	5727	PTCH1	hg19_genes_promoters	retinal progenitor cells				UMR
chr9	98267521	98280353	12833	*	1	1.61641	chr9	98279248	98280247	1000	-	promoter:36714	uc004avm.4	5727	PTCH1	hg19_genes_promoters	retinal progenitor cells	1
chr9	98266776	98280268	13493	*	UMR	1.95427	chr9	98279248	98280247	1000	-	promoter:36714	uc004avm.4	5727	PTCH1	hg19_genes_promoters	retinal progenitor cells	UMR
chr9	98267779	98280353	12575	*	1	1.97187	chr9	98279248	98280247	1000	-	promoter:36714	uc004avm.4	5727	PTCH1	hg19_genes_promoters	retinal progenitor cells		1
chr9	98267526	98280304	12779	*	UMR	1.71924	chr9	98279248	98280247	1000	-	promoter:36714	uc004avm.4	5727	PTCH1	hg19_genes_promoters	retinal progenitor cells		UMR
chr9	98267779	98280353	12575	*	1	1.97187	chr9	98279248	98280247	1000	-	promoter:36714	uc004avm.4	5727	PTCH1	hg19_genes_promoters	retinal progenitor cells			1
chr9	98266705	98280260	13556	*	UMR	2.08952	chr9	98279248	98280247	1000	-	promoter:36714	uc004avm.4	5727	PTCH1	hg19_genes_promoters	retinal progenitor cells			UMR
chr9	98265666	98280076	14411	*	1	2.95053	chr9	98279248	98280247	1000	-	promoter:36714	uc004avm.4	5727	PTCH1	hg19_genes_promoters	retinal progenitor cells				1
chr9	98266705	98280166	13462	*	UMR	2.02058	chr9	98279248	98280247	1000	-	promoter:36714	uc004avm.4	5727	PTCH1	hg19_genes_promoters	retinal progenitor cells				UMR
chr9	98267521	98280353	12833	*	1	1.61641	chr9	98279248	98280247	1000	-	promoter:36715	uc010mrr.3	5727	PTCH1	hg19_genes_promoters	retinal progenitor cells	1
chr9	98266776	98280268	13493	*	UMR	1.95427	chr9	98279248	98280247	1000	-	promoter:36715	uc010mrr.3	5727	PTCH1	hg19_genes_promoters	retinal progenitor cells	UMR
chr9	98267779	98280353	12575	*	1	1.97187	chr9	98279248	98280247	1000	-	promoter:36715	uc010mrr.3	5727	PTCH1	hg19_genes_promoters	retinal progenitor cells		1
chr9	98267526	98280304	12779	*	UMR	1.71924	chr9	98279248	98280247	1000	-	promoter:36715	uc010mrr.3	5727	PTCH1	hg19_genes_promoters	retinal progenitor cells		UMR
chr9	98267779	98280353	12575	*	1	1.97187	chr9	98279248	98280247	1000	-	promoter:36715	uc010mrr.3	5727	PTCH1	hg19_genes_promoters	retinal progenitor cells			1
chr9	98266705	98280260	13556	*	UMR	2.08952	chr9	98279248	98280247	1000	-	promoter:36715	uc010mrr.3	5727	PTCH1	hg19_genes_promoters	retinal progenitor cells			UMR
chr9	98265666	98280076	14411	*	1	2.95053	chr9	98279248	98280247	1000	-	promoter:36715	uc010mrr.3	5727	PTCH1	hg19_genes_promoters	retinal progenitor cells				1
chr9	98266705	98280166	13462	*	UMR	2.02058	chr9	98279248	98280247	1000	-	promoter:36715	uc010mrr.3	5727	PTCH1	hg19_genes_promoters	retinal progenitor cells				UMR
chr9	98226018	98256413	30396	*	3	85.6117	chr9	98242871	98243870	1000	-	promoter:36716	uc010mrs.1	5727	PTCH1	hg19_genes_promoters	retinal progenitor cells	3
chr9	98243267	98243990	724	*	LMR	22.549	chr9	98242871	98243870	1000	-	promoter:36716	uc010mrs.1	5727	PTCH1	hg19_genes_promoters	retinal progenitor cells	LMR
chr9	98226018	98256010	29993	*	3	85.6176	chr9	98242871	98243870	1000	-	promoter:36716	uc010mrs.1	5727	PTCH1	hg19_genes_promoters	retinal progenitor cells		3
chr9	98226018	98256010	29993	*	3	85.6176	chr9	98242871	98243870	1000	-	promoter:36716	uc010mrs.1	5727	PTCH1	hg19_genes_promoters	retinal progenitor cells			3
chr9	98241195	98255039	13845	*	3	84.3137	chr9	98242871	98243870	1000	-	promoter:36716	uc010mrs.1	5727	PTCH1	hg19_genes_promoters	retinal progenitor cells				3
chr9	98267521	98280353	12833	*	1	1.61641	chr9	98268882	98269881	1000	-	promoter:36717	uc010mrt.1	5727	PTCH1	hg19_genes_promoters	retinal progenitor cells	1
chr9	98266776	98280268	13493	*	UMR	1.95427	chr9	98268882	98269881	1000	-	promoter:36717	uc010mrt.1	5727	PTCH1	hg19_genes_promoters	retinal progenitor cells	UMR
chr9	98267779	98280353	12575	*	1	1.97187	chr9	98268882	98269881	1000	-	promoter:36717	uc010mrt.1	5727	PTCH1	hg19_genes_promoters	retinal progenitor cells		1
chr9	98267526	98280304	12779	*	UMR	1.71924	chr9	98268882	98269881	1000	-	promoter:36717	uc010mrt.1	5727	PTCH1	hg19_genes_promoters	retinal progenitor cells		UMR
chr9	98267779	98280353	12575	*	1	1.97187	chr9	98268882	98269881	1000	-	promoter:36717	uc010mrt.1	5727	PTCH1	hg19_genes_promoters	retinal progenitor cells			1
chr9	98266705	98280260	13556	*	UMR	2.08952	chr9	98268882	98269881	1000	-	promoter:36717	uc010mrt.1	5727	PTCH1	hg19_genes_promoters	retinal progenitor cells			UMR
chr9	98265666	98280076	14411	*	1	2.95053	chr9	98268882	98269881	1000	-	promoter:36717	uc010mrt.1	5727	PTCH1	hg19_genes_promoters	retinal progenitor cells				1
chr9	98266705	98280166	13462	*	UMR	2.02058	chr9	98268882	98269881	1000	-	promoter:36717	uc010mrt.1	5727	PTCH1	hg19_genes_promoters	retinal progenitor cells				UMR
chr9	98267521	98280353	12833	*	1	1.61641	chr9	98268882	98269881	1000	-	promoter:36718	uc010mru.1	5727	PTCH1	hg19_genes_promoters	retinal progenitor cells	1
chr9	98266776	98280268	13493	*	UMR	1.95427	chr9	98268882	98269881	1000	-	promoter:36718	uc010mru.1	5727	PTCH1	hg19_genes_promoters	retinal progenitor cells	UMR
chr9	98267779	98280353	12575	*	1	1.97187	chr9	98268882	98269881	1000	-	promoter:36718	uc010mru.1	5727	PTCH1	hg19_genes_promoters	retinal progenitor cells		1
chr9	98267526	98280304	12779	*	UMR	1.71924	chr9	98268882	98269881	1000	-	promoter:36718	uc010mru.1	5727	PTCH1	hg19_genes_promoters	retinal progenitor cells		UMR
chr9	98267779	98280353	12575	*	1	1.97187	chr9	98268882	98269881	1000	-	promoter:36718	uc010mru.1	5727	PTCH1	hg19_genes_promoters	retinal progenitor cells			1
chr9	98266705	98280260	13556	*	UMR	2.08952	chr9	98268882	98269881	1000	-	promoter:36718	uc010mru.1	5727	PTCH1	hg19_genes_promoters	retinal progenitor cells			UMR
chr9	98265666	98280076	14411	*	1	2.95053	chr9	98268882	98269881	1000	-	promoter:36718	uc010mru.1	5727	PTCH1	hg19_genes_promoters	retinal progenitor cells				1
chr9	98266705	98280166	13462	*	UMR	2.02058	chr9	98268882	98269881	1000	-	promoter:36718	uc010mru.1	5727	PTCH1	hg19_genes_promoters	retinal progenitor cells				UMR
chr9	98267521	98280353	12833	*	1	1.61641	chr9	98279248	98280247	1000	-	promoter:36719	uc004avo.2	5727	PTCH1	hg19_genes_promoters	retinal progenitor cells	1
chr9	98266776	98280268	13493	*	UMR	1.95427	chr9	98279248	98280247	1000	-	promoter:36719	uc004avo.2	5727	PTCH1	hg19_genes_promoters	retinal progenitor cells	UMR
chr9	98267779	98280353	12575	*	1	1.97187	chr9	98279248	98280247	1000	-	promoter:36719	uc004avo.2	5727	PTCH1	hg19_genes_promoters	retinal progenitor cells		1
chr9	98267526	98280304	12779	*	UMR	1.71924	chr9	98279248	98280247	1000	-	promoter:36719	uc004avo.2	5727	PTCH1	hg19_genes_promoters	retinal progenitor cells		UMR
chr9	98267779	98280353	12575	*	1	1.97187	chr9	98279248	98280247	1000	-	promoter:36719	uc004avo.2	5727	PTCH1	hg19_genes_promoters	retinal progenitor cells			1
chr9	98266705	98280260	13556	*	UMR	2.08952	chr9	98279248	98280247	1000	-	promoter:36719	uc004avo.2	5727	PTCH1	hg19_genes_promoters	retinal progenitor cells			UMR
chr9	98265666	98280076	14411	*	1	2.95053	chr9	98279248	98280247	1000	-	promoter:36719	uc004avo.2	5727	PTCH1	hg19_genes_promoters	retinal progenitor cells				1
chr9	98266705	98280166	13462	*	UMR	2.02058	chr9	98279248	98280247	1000	-	promoter:36719	uc004avo.2	5727	PTCH1	hg19_genes_promoters	retinal progenitor cells				UMR
chr9	98267521	98280353	12833	*	1	1.61641	chr9	98279248	98280247	1000	-	promoter:36720	uc010mrv.1	5727	PTCH1	hg19_genes_promoters	retinal progenitor cells	1
chr9	98266776	98280268	13493	*	UMR	1.95427	chr9	98279248	98280247	1000	-	promoter:36720	uc010mrv.1	5727	PTCH1	hg19_genes_promoters	retinal progenitor cells	UMR
chr9	98267779	98280353	12575	*	1	1.97187	chr9	98279248	98280247	1000	-	promoter:36720	uc010mrv.1	5727	PTCH1	hg19_genes_promoters	retinal progenitor cells		1
chr9	98267526	98280304	12779	*	UMR	1.71924	chr9	98279248	98280247	1000	-	promoter:36720	uc010mrv.1	5727	PTCH1	hg19_genes_promoters	retinal progenitor cells		UMR
chr9	98267779	98280353	12575	*	1	1.97187	chr9	98279248	98280247	1000	-	promoter:36720	uc010mrv.1	5727	PTCH1	hg19_genes_promoters	retinal progenitor cells			1
chr9	98266705	98280260	13556	*	UMR	2.08952	chr9	98279248	98280247	1000	-	promoter:36720	uc010mrv.1	5727	PTCH1	hg19_genes_promoters	retinal progenitor cells			UMR
chr9	98265666	98280076	14411	*	1	2.95053	chr9	98279248	98280247	1000	-	promoter:36720	uc010mrv.1	5727	PTCH1	hg19_genes_promoters	retinal progenitor cells				1
chr9	98266705	98280166	13462	*	UMR	2.02058	chr9	98279248	98280247	1000	-	promoter:36720	uc010mrv.1	5727	PTCH1	hg19_genes_promoters	retinal progenitor cells				UMR
chr9	98267521	98280353	12833	*	1	1.61641	chr9	98279248	98280247	1000	-	promoter:36721	uc010mrw.1	5727	PTCH1	hg19_genes_promoters	retinal progenitor cells	1
chr9	98266776	98280268	13493	*	UMR	1.95427	chr9	98279248	98280247	1000	-	promoter:36721	uc010mrw.1	5727	PTCH1	hg19_genes_promoters	retinal progenitor cells	UMR
chr9	98267779	98280353	12575	*	1	1.97187	chr9	98279248	98280247	1000	-	promoter:36721	uc010mrw.1	5727	PTCH1	hg19_genes_promoters	retinal progenitor cells		1
chr9	98267526	98280304	12779	*	UMR	1.71924	chr9	98279248	98280247	1000	-	promoter:36721	uc010mrw.1	5727	PTCH1	hg19_genes_promoters	retinal progenitor cells		UMR
chr9	98267779	98280353	12575	*	1	1.97187	chr9	98279248	98280247	1000	-	promoter:36721	uc010mrw.1	5727	PTCH1	hg19_genes_promoters	retinal progenitor cells			1
chr9	98266705	98280260	13556	*	UMR	2.08952	chr9	98279248	98280247	1000	-	promoter:36721	uc010mrw.1	5727	PTCH1	hg19_genes_promoters	retinal progenitor cells			UMR
chr9	98265666	98280076	14411	*	1	2.95053	chr9	98279248	98280247	1000	-	promoter:36721	uc010mrw.1	5727	PTCH1	hg19_genes_promoters	retinal progenitor cells				1
chr9	98266705	98280166	13462	*	UMR	2.02058	chr9	98279248	98280247	1000	-	promoter:36721	uc010mrw.1	5727	PTCH1	hg19_genes_promoters	retinal progenitor cells				UMR
chr9	139438248	139442043	3796	*	1	5.64181	chr9	139440239	139441238	1000	-	promoter:37446	uc004chz.3	4851	NOTCH1	hg19_genes_promoters	retinal progenitor cells	1
chr9	139438676	139442071	3396	*	UMR	2.8703	chr9	139440239	139441238	1000	-	promoter:37446	uc004chz.3	4851	NOTCH1	hg19_genes_promoters	retinal progenitor cells	UMR
chr9	139438348	139442068	3721	*	1	1.87448	chr9	139440239	139441238	1000	-	promoter:37446	uc004chz.3	4851	NOTCH1	hg19_genes_promoters	retinal progenitor cells		1
chr9	139438069	139442077	4009	*	UMR	2.1501	chr9	139440239	139441238	1000	-	promoter:37446	uc004chz.3	4851	NOTCH1	hg19_genes_promoters	retinal progenitor cells		UMR
chr9	139438348	139442068	3721	*	1	1.87448	chr9	139440239	139441238	1000	-	promoter:37446	uc004chz.3	4851	NOTCH1	hg19_genes_promoters	retinal progenitor cells			1
chr9	139438095	139442118	4024	*	UMR	3.26022	chr9	139440239	139441238	1000	-	promoter:37446	uc004chz.3	4851	NOTCH1	hg19_genes_promoters	retinal progenitor cells			UMR
chr9	139438229	139442074	3846	*	1	2.41853	chr9	139440239	139441238	1000	-	promoter:37446	uc004chz.3	4851	NOTCH1	hg19_genes_promoters	retinal progenitor cells				1
chr9	139438095	139442077	3983	*	UMR	2.29779	chr9	139440239	139441238	1000	-	promoter:37446	uc004chz.3	4851	NOTCH1	hg19_genes_promoters	retinal progenitor cells				UMR
chr9	139387770	139410554	22785	*	4	91.1794	chr9	139408004	139409003	1000	-	promoter:37447	uc004cia.1	4851	NOTCH1	hg19_genes_promoters	retinal progenitor cells	4
chr9	139407506	139410437	2932	*	4	93.0796	chr9	139408004	139409003	1000	-	promoter:37447	uc004cia.1	4851	NOTCH1	hg19_genes_promoters	retinal progenitor cells		4
chr9	139407506	139410437	2932	*	4	93.0796	chr9	139408004	139409003	1000	-	promoter:37447	uc004cia.1	4851	NOTCH1	hg19_genes_promoters	retinal progenitor cells			4
chr9	139407506	139410437	2932	*	4	90.4412	chr9	139408004	139409003	1000	-	promoter:37447	uc004cia.1	4851	NOTCH1	hg19_genes_promoters	retinal progenitor cells				4
chr10	88514839	88518673	3835	*	1	1.67632	chr10	88515396	88516395	1000	+	promoter:38539	uc001kdy.3	657	BMPR1A	hg19_genes_promoters	retinal progenitor cells	1
chr10	88514917	88519201	4285	*	UMR	1.22549	chr10	88515396	88516395	1000	+	promoter:38539	uc001kdy.3	657	BMPR1A	hg19_genes_promoters	retinal progenitor cells	UMR
chr10	88515054	88518624	3571	*	1	1.51167	chr10	88515396	88516395	1000	+	promoter:38539	uc001kdy.3	657	BMPR1A	hg19_genes_promoters	retinal progenitor cells		1
chr10	88515194	88518516	3323	*	UMR	1.04686	chr10	88515396	88516395	1000	+	promoter:38539	uc001kdy.3	657	BMPR1A	hg19_genes_promoters	retinal progenitor cells		UMR
chr10	88515054	88518624	3571	*	1	1.51167	chr10	88515396	88516395	1000	+	promoter:38539	uc001kdy.3	657	BMPR1A	hg19_genes_promoters	retinal progenitor cells			1
chr10	88515087	88518384	3298	*	UMR	1.65534	chr10	88515396	88516395	1000	+	promoter:38539	uc001kdy.3	657	BMPR1A	hg19_genes_promoters	retinal progenitor cells			UMR
chr10	88515332	88518399	3068	*	1	3.41359	chr10	88515396	88516395	1000	+	promoter:38539	uc001kdy.3	657	BMPR1A	hg19_genes_promoters	retinal progenitor cells				1
chr10	88515194	88518403	3210	*	UMR	3.00213	chr10	88515396	88516395	1000	+	promoter:38539	uc001kdy.3	657	BMPR1A	hg19_genes_promoters	retinal progenitor cells				UMR
chr10	89621162	89625751	4590	*	1	1.30572	chr10	89622195	89623194	1000	+	promoter:38563	uc001kfb.3	5728	PTEN	hg19_genes_promoters	retinal progenitor cells	1
chr10	89621177	89626164	4988	*	UMR	0.993641	chr10	89622195	89623194	1000	+	promoter:38563	uc001kfb.3	5728	PTEN	hg19_genes_promoters	retinal progenitor cells	UMR
chr10	89621189	89626478	5290	*	1	0.757384	chr10	89622195	89623194	1000	+	promoter:38563	uc001kfb.3	5728	PTEN	hg19_genes_promoters	retinal progenitor cells		1
chr10	89621051	89626528	5478	*	UMR	0.904977	chr10	89622195	89623194	1000	+	promoter:38563	uc001kfb.3	5728	PTEN	hg19_genes_promoters	retinal progenitor cells		UMR
chr10	89621189	89626478	5290	*	1	0.757384	chr10	89622195	89623194	1000	+	promoter:38563	uc001kfb.3	5728	PTEN	hg19_genes_promoters	retinal progenitor cells			1
chr10	89621229	89627840	6612	*	UMR	0.636618	chr10	89622195	89623194	1000	+	promoter:38563	uc001kfb.3	5728	PTEN	hg19_genes_promoters	retinal progenitor cells			UMR
chr10	89621272	89626577	5306	*	1	0.665425	chr10	89622195	89623194	1000	+	promoter:38563	uc001kfb.3	5728	PTEN	hg19_genes_promoters	retinal progenitor cells				1
chr10	89621231	89627814	6584	*	UMR	0.399255	chr10	89622195	89623194	1000	+	promoter:38563	uc001kfb.3	5728	PTEN	hg19_genes_promoters	retinal progenitor cells				UMR
chr10	89621162	89625751	4590	*	1	1.30572	chr10	89622195	89623194	1000	+	promoter:38564	uc021pvw.1	5728	PTEN	hg19_genes_promoters	retinal progenitor cells	1
chr10	89621177	89626164	4988	*	UMR	0.993641	chr10	89622195	89623194	1000	+	promoter:38564	uc021pvw.1	5728	PTEN	hg19_genes_promoters	retinal progenitor cells	UMR
chr10	89621189	89626478	5290	*	1	0.757384	chr10	89622195	89623194	1000	+	promoter:38564	uc021pvw.1	5728	PTEN	hg19_genes_promoters	retinal progenitor cells		1
chr10	89621051	89626528	5478	*	UMR	0.904977	chr10	89622195	89623194	1000	+	promoter:38564	uc021pvw.1	5728	PTEN	hg19_genes_promoters	retinal progenitor cells		UMR
chr10	89621189	89626478	5290	*	1	0.757384	chr10	89622195	89623194	1000	+	promoter:38564	uc021pvw.1	5728	PTEN	hg19_genes_promoters	retinal progenitor cells			1
chr10	89621229	89627840	6612	*	UMR	0.636618	chr10	89622195	89623194	1000	+	promoter:38564	uc021pvw.1	5728	PTEN	hg19_genes_promoters	retinal progenitor cells			UMR
chr10	89621272	89626577	5306	*	1	0.665425	chr10	89622195	89623194	1000	+	promoter:38564	uc021pvw.1	5728	PTEN	hg19_genes_promoters	retinal progenitor cells				1
chr10	89621231	89627814	6584	*	UMR	0.399255	chr10	89622195	89623194	1000	+	promoter:38564	uc021pvw.1	5728	PTEN	hg19_genes_promoters	retinal progenitor cells				UMR
chr10	104261108	104265524	4417	*	1	1.85256	chr10	104262719	104263718	1000	+	promoter:38862	uc001kvw.2	51684	SUFU	hg19_genes_promoters	retinal progenitor cells	1
chr10	104261189	104265542	4354	*	UMR	1.55709	chr10	104262719	104263718	1000	+	promoter:38862	uc001kvw.2	51684	SUFU	hg19_genes_promoters	retinal progenitor cells	UMR
chr10	104261108	104265524	4417	*	1	1.92956	chr10	104262719	104263718	1000	+	promoter:38862	uc001kvw.2	51684	SUFU	hg19_genes_promoters	retinal progenitor cells		1
chr10	104261189	104265542	4354	*	UMR	1.64027	chr10	104262719	104263718	1000	+	promoter:38862	uc001kvw.2	51684	SUFU	hg19_genes_promoters	retinal progenitor cells		UMR
chr10	104261108	104265524	4417	*	1	1.92956	chr10	104262719	104263718	1000	+	promoter:38862	uc001kvw.2	51684	SUFU	hg19_genes_promoters	retinal progenitor cells			1
chr10	104261189	104265514	4326	*	UMR	1.62982	chr10	104262719	104263718	1000	+	promoter:38862	uc001kvw.2	51684	SUFU	hg19_genes_promoters	retinal progenitor cells			UMR
chr10	104261108	104265524	4417	*	1	1.45124	chr10	104262719	104263718	1000	+	promoter:38862	uc001kvw.2	51684	SUFU	hg19_genes_promoters	retinal progenitor cells				1
chr10	104261189	104265542	4354	*	UMR	1.18816	chr10	104262719	104263718	1000	+	promoter:38862	uc001kvw.2	51684	SUFU	hg19_genes_promoters	retinal progenitor cells				UMR
chr10	104261108	104265524	4417	*	1	1.85256	chr10	104262719	104263718	1000	+	promoter:38863	uc001kvx.3	51684	SUFU	hg19_genes_promoters	retinal progenitor cells	1
chr10	104261189	104265542	4354	*	UMR	1.55709	chr10	104262719	104263718	1000	+	promoter:38863	uc001kvx.3	51684	SUFU	hg19_genes_promoters	retinal progenitor cells	UMR
chr10	104261108	104265524	4417	*	1	1.92956	chr10	104262719	104263718	1000	+	promoter:38863	uc001kvx.3	51684	SUFU	hg19_genes_promoters	retinal progenitor cells		1
chr10	104261189	104265542	4354	*	UMR	1.64027	chr10	104262719	104263718	1000	+	promoter:38863	uc001kvx.3	51684	SUFU	hg19_genes_promoters	retinal progenitor cells		UMR
chr10	104261108	104265524	4417	*	1	1.92956	chr10	104262719	104263718	1000	+	promoter:38863	uc001kvx.3	51684	SUFU	hg19_genes_promoters	retinal progenitor cells			1
chr10	104261189	104265514	4326	*	UMR	1.62982	chr10	104262719	104263718	1000	+	promoter:38863	uc001kvx.3	51684	SUFU	hg19_genes_promoters	retinal progenitor cells			UMR
chr10	104261108	104265524	4417	*	1	1.45124	chr10	104262719	104263718	1000	+	promoter:38863	uc001kvx.3	51684	SUFU	hg19_genes_promoters	retinal progenitor cells				1
chr10	104261189	104265542	4354	*	UMR	1.18816	chr10	104262719	104263718	1000	+	promoter:38863	uc001kvx.3	51684	SUFU	hg19_genes_promoters	retinal progenitor cells				UMR
chr10	104261108	104265524	4417	*	1	1.85256	chr10	104262719	104263718	1000	+	promoter:38864	uc001kvy.2	51684	SUFU	hg19_genes_promoters	retinal progenitor cells	1
chr10	104261189	104265542	4354	*	UMR	1.55709	chr10	104262719	104263718	1000	+	promoter:38864	uc001kvy.2	51684	SUFU	hg19_genes_promoters	retinal progenitor cells	UMR
chr10	104261108	104265524	4417	*	1	1.92956	chr10	104262719	104263718	1000	+	promoter:38864	uc001kvy.2	51684	SUFU	hg19_genes_promoters	retinal progenitor cells		1
chr10	104261189	104265542	4354	*	UMR	1.64027	chr10	104262719	104263718	1000	+	promoter:38864	uc001kvy.2	51684	SUFU	hg19_genes_promoters	retinal progenitor cells		UMR
chr10	104261108	104265524	4417	*	1	1.92956	chr10	104262719	104263718	1000	+	promoter:38864	uc001kvy.2	51684	SUFU	hg19_genes_promoters	retinal progenitor cells			1
chr10	104261189	104265514	4326	*	UMR	1.62982	chr10	104262719	104263718	1000	+	promoter:38864	uc001kvy.2	51684	SUFU	hg19_genes_promoters	retinal progenitor cells			UMR
chr10	104261108	104265524	4417	*	1	1.45124	chr10	104262719	104263718	1000	+	promoter:38864	uc001kvy.2	51684	SUFU	hg19_genes_promoters	retinal progenitor cells				1
chr10	104261189	104265542	4354	*	UMR	1.18816	chr10	104262719	104263718	1000	+	promoter:38864	uc001kvy.2	51684	SUFU	hg19_genes_promoters	retinal progenitor cells				UMR
chr10	104343986	104387106	43121	*	4	91.4294	chr10	104355448	104356447	1000	+	promoter:38866	uc009xxe.2	51684	SUFU	hg19_genes_promoters	retinal progenitor cells	4
chr10	104342371	104387106	44736	*	4	88.4716	chr10	104355448	104356447	1000	+	promoter:38866	uc009xxe.2	51684	SUFU	hg19_genes_promoters	retinal progenitor cells		4
chr10	104342371	104387106	44736	*	4	88.4716	chr10	104355448	104356447	1000	+	promoter:38866	uc009xxe.2	51684	SUFU	hg19_genes_promoters	retinal progenitor cells			4
chr10	104343986	104371112	27127	*	4	93.0923	chr10	104355448	104356447	1000	+	promoter:38866	uc009xxe.2	51684	SUFU	hg19_genes_promoters	retinal progenitor cells				4
chr10	104343986	104387106	43121	*	4	91.4294	chr10	104355448	104356447	1000	+	promoter:38867	uc009xxf.2	51684	SUFU	hg19_genes_promoters	retinal progenitor cells	4
chr10	104342371	104387106	44736	*	4	88.4716	chr10	104355448	104356447	1000	+	promoter:38867	uc009xxf.2	51684	SUFU	hg19_genes_promoters	retinal progenitor cells		4
chr10	104342371	104387106	44736	*	4	88.4716	chr10	104355448	104356447	1000	+	promoter:38867	uc009xxf.2	51684	SUFU	hg19_genes_promoters	retinal progenitor cells			4
chr10	104343986	104371112	27127	*	4	93.0923	chr10	104355448	104356447	1000	+	promoter:38867	uc009xxf.2	51684	SUFU	hg19_genes_promoters	retinal progenitor cells				4
chr11	69450083	69458480	8398	*	1	1.54006	chr11	69454873	69455872	1000	+	promoter:42317	uc001opa.3	595	CCND1	hg19_genes_promoters	retinal progenitor cells	1
chr11	69450639	69458506	7868	*	UMR	0.604673	chr11	69454873	69455872	1000	+	promoter:42317	uc001opa.3	595	CCND1	hg19_genes_promoters	retinal progenitor cells	UMR
chr11	69450492	69459383	8892	*	1	3.13934	chr11	69454873	69455872	1000	+	promoter:42317	uc001opa.3	595	CCND1	hg19_genes_promoters	retinal progenitor cells		1
chr11	69450854	69458657	7804	*	UMR	1.23839	chr11	69454873	69455872	1000	+	promoter:42317	uc001opa.3	595	CCND1	hg19_genes_promoters	retinal progenitor cells		UMR
chr11	69450492	69459383	8892	*	1	3.13934	chr11	69454873	69455872	1000	+	promoter:42317	uc001opa.3	595	CCND1	hg19_genes_promoters	retinal progenitor cells			1
chr11	69450854	69462119	11266	*	UMR	4.42763	chr11	69454873	69455872	1000	+	promoter:42317	uc001opa.3	595	CCND1	hg19_genes_promoters	retinal progenitor cells			UMR
chr11	69450783	69461977	11195	*	1	4.0791	chr11	69454873	69455872	1000	+	promoter:42317	uc001opa.3	595	CCND1	hg19_genes_promoters	retinal progenitor cells				1
chr11	69450854	69462119	11266	*	UMR	3.59172	chr11	69454873	69455872	1000	+	promoter:42317	uc001opa.3	595	CCND1	hg19_genes_promoters	retinal progenitor cells				UMR
chr1	2460356	2462418	2063	*	1	2.6822	chr1	2461685	2462684	1000	-	promoter:4259	uc001ajn.3	388585	HES5	hg19_genes_promoters	retinal progenitor cells	1
chr1	2462431	2464043	1613	*	3	83.3088	chr1	2461685	2462684	1000	-	promoter:4259	uc001ajn.3	388585	HES5	hg19_genes_promoters	retinal progenitor cells	3
chr1	2459983	2462575	2593	*	UMR	6.05139	chr1	2461685	2462684	1000	-	promoter:4259	uc001ajn.3	388585	HES5	hg19_genes_promoters	retinal progenitor cells	UMR
chr1	2456846	2462580	5735	*	1	6.07843	chr1	2461685	2462684	1000	-	promoter:4259	uc001ajn.3	388585	HES5	hg19_genes_promoters	retinal progenitor cells		1
chr1	2456953	2462762	5810	*	UMR	5.41796	chr1	2461685	2462684	1000	-	promoter:4259	uc001ajn.3	388585	HES5	hg19_genes_promoters	retinal progenitor cells		UMR
chr1	2456846	2462580	5735	*	1	6.07843	chr1	2461685	2462684	1000	-	promoter:4259	uc001ajn.3	388585	HES5	hg19_genes_promoters	retinal progenitor cells			1
chr1	2456953	2462808	5856	*	UMR	6.39315	chr1	2461685	2462684	1000	-	promoter:4259	uc001ajn.3	388585	HES5	hg19_genes_promoters	retinal progenitor cells			UMR
chr1	2456846	2462580	5735	*	1	5.60472	chr1	2461685	2462684	1000	-	promoter:4259	uc001ajn.3	388585	HES5	hg19_genes_promoters	retinal progenitor cells				1
chr1	2456953	2462808	5856	*	UMR	4.87296	chr1	2461685	2462684	1000	-	promoter:4259	uc001ajn.3	388585	HES5	hg19_genes_promoters	retinal progenitor cells				UMR
chr11	31817668	31844117	26450	*	1	1.43746	chr11	31825595	31826594	1000	-	promoter:43800	uc031pzk.1	5080	PAX6	hg19_genes_promoters	retinal progenitor cells	1
chr11	31816951	31844257	27307	*	UMR	1.55054	chr11	31825595	31826594	1000	-	promoter:43800	uc031pzk.1	5080	PAX6	hg19_genes_promoters	retinal progenitor cells	UMR
chr11	31804077	31844164	40088	*	1	3.88447	chr11	31825595	31826594	1000	-	promoter:43800	uc031pzk.1	5080	PAX6	hg19_genes_promoters	retinal progenitor cells		1
chr11	31815933	31844322	28390	*	UMR	1.49881	chr11	31825595	31826594	1000	-	promoter:43800	uc031pzk.1	5080	PAX6	hg19_genes_promoters	retinal progenitor cells		UMR
chr11	31804077	31844164	40088	*	1	3.88447	chr11	31825595	31826594	1000	-	promoter:43800	uc031pzk.1	5080	PAX6	hg19_genes_promoters	retinal progenitor cells			1
chr11	31817497	31844257	26761	*	UMR	5.77761	chr11	31825595	31826594	1000	-	promoter:43800	uc031pzk.1	5080	PAX6	hg19_genes_promoters	retinal progenitor cells			UMR
chr11	31816936	31844164	27229	*	1	3.51331	chr11	31825595	31826594	1000	-	promoter:43800	uc031pzk.1	5080	PAX6	hg19_genes_promoters	retinal progenitor cells				1
chr11	31815787	31844322	28536	*	UMR	3.18081	chr11	31825595	31826594	1000	-	promoter:43800	uc031pzk.1	5080	PAX6	hg19_genes_promoters	retinal progenitor cells				UMR
chr11	31817668	31844117	26450	*	1	1.43746	chr11	31825595	31826594	1000	-	promoter:43801	uc031pzl.1	5080	PAX6	hg19_genes_promoters	retinal progenitor cells	1
chr11	31816951	31844257	27307	*	UMR	1.55054	chr11	31825595	31826594	1000	-	promoter:43801	uc031pzl.1	5080	PAX6	hg19_genes_promoters	retinal progenitor cells	UMR
chr11	31804077	31844164	40088	*	1	3.88447	chr11	31825595	31826594	1000	-	promoter:43801	uc031pzl.1	5080	PAX6	hg19_genes_promoters	retinal progenitor cells		1
chr11	31815933	31844322	28390	*	UMR	1.49881	chr11	31825595	31826594	1000	-	promoter:43801	uc031pzl.1	5080	PAX6	hg19_genes_promoters	retinal progenitor cells		UMR
chr11	31804077	31844164	40088	*	1	3.88447	chr11	31825595	31826594	1000	-	promoter:43801	uc031pzl.1	5080	PAX6	hg19_genes_promoters	retinal progenitor cells			1
chr11	31817497	31844257	26761	*	UMR	5.77761	chr11	31825595	31826594	1000	-	promoter:43801	uc031pzl.1	5080	PAX6	hg19_genes_promoters	retinal progenitor cells			UMR
chr11	31816936	31844164	27229	*	1	3.51331	chr11	31825595	31826594	1000	-	promoter:43801	uc031pzl.1	5080	PAX6	hg19_genes_promoters	retinal progenitor cells				1
chr11	31815787	31844322	28536	*	UMR	3.18081	chr11	31825595	31826594	1000	-	promoter:43801	uc031pzl.1	5080	PAX6	hg19_genes_promoters	retinal progenitor cells				UMR
chr11	31817668	31844117	26450	*	1	1.43746	chr11	31832216	31833215	1000	-	promoter:43802	uc001mtd.4	5080	PAX6	hg19_genes_promoters	retinal progenitor cells	1
chr11	31816951	31844257	27307	*	UMR	1.55054	chr11	31832216	31833215	1000	-	promoter:43802	uc001mtd.4	5080	PAX6	hg19_genes_promoters	retinal progenitor cells	UMR
chr11	31804077	31844164	40088	*	1	3.88447	chr11	31832216	31833215	1000	-	promoter:43802	uc001mtd.4	5080	PAX6	hg19_genes_promoters	retinal progenitor cells		1
chr11	31815933	31844322	28390	*	UMR	1.49881	chr11	31832216	31833215	1000	-	promoter:43802	uc001mtd.4	5080	PAX6	hg19_genes_promoters	retinal progenitor cells		UMR
chr11	31804077	31844164	40088	*	1	3.88447	chr11	31832216	31833215	1000	-	promoter:43802	uc001mtd.4	5080	PAX6	hg19_genes_promoters	retinal progenitor cells			1
chr11	31817497	31844257	26761	*	UMR	5.77761	chr11	31832216	31833215	1000	-	promoter:43802	uc001mtd.4	5080	PAX6	hg19_genes_promoters	retinal progenitor cells			UMR
chr11	31816936	31844164	27229	*	1	3.51331	chr11	31832216	31833215	1000	-	promoter:43802	uc001mtd.4	5080	PAX6	hg19_genes_promoters	retinal progenitor cells				1
chr11	31815787	31844322	28536	*	UMR	3.18081	chr11	31832216	31833215	1000	-	promoter:43802	uc001mtd.4	5080	PAX6	hg19_genes_promoters	retinal progenitor cells				UMR
chr11	31817668	31844117	26450	*	1	1.43746	chr11	31832691	31833690	1000	-	promoter:43803	uc001mte.5	5080	PAX6	hg19_genes_promoters	retinal progenitor cells	1
chr11	31816951	31844257	27307	*	UMR	1.55054	chr11	31832691	31833690	1000	-	promoter:43803	uc001mte.5	5080	PAX6	hg19_genes_promoters	retinal progenitor cells	UMR
chr11	31804077	31844164	40088	*	1	3.88447	chr11	31832691	31833690	1000	-	promoter:43803	uc001mte.5	5080	PAX6	hg19_genes_promoters	retinal progenitor cells		1
chr11	31815933	31844322	28390	*	UMR	1.49881	chr11	31832691	31833690	1000	-	promoter:43803	uc001mte.5	5080	PAX6	hg19_genes_promoters	retinal progenitor cells		UMR
chr11	31804077	31844164	40088	*	1	3.88447	chr11	31832691	31833690	1000	-	promoter:43803	uc001mte.5	5080	PAX6	hg19_genes_promoters	retinal progenitor cells			1
chr11	31817497	31844257	26761	*	UMR	5.77761	chr11	31832691	31833690	1000	-	promoter:43803	uc001mte.5	5080	PAX6	hg19_genes_promoters	retinal progenitor cells			UMR
chr11	31816936	31844164	27229	*	1	3.51331	chr11	31832691	31833690	1000	-	promoter:43803	uc001mte.5	5080	PAX6	hg19_genes_promoters	retinal progenitor cells				1
chr11	31815787	31844322	28536	*	UMR	3.18081	chr11	31832691	31833690	1000	-	promoter:43803	uc001mte.5	5080	PAX6	hg19_genes_promoters	retinal progenitor cells				UMR
chr11	31817668	31844117	26450	*	1	1.43746	chr11	31832902	31833901	1000	-	promoter:43804	uc001mtf.5	5080	PAX6	hg19_genes_promoters	retinal progenitor cells	1
chr11	31816951	31844257	27307	*	UMR	1.55054	chr11	31832902	31833901	1000	-	promoter:43804	uc001mtf.5	5080	PAX6	hg19_genes_promoters	retinal progenitor cells	UMR
chr11	31804077	31844164	40088	*	1	3.88447	chr11	31832902	31833901	1000	-	promoter:43804	uc001mtf.5	5080	PAX6	hg19_genes_promoters	retinal progenitor cells		1
chr11	31815933	31844322	28390	*	UMR	1.49881	chr11	31832902	31833901	1000	-	promoter:43804	uc001mtf.5	5080	PAX6	hg19_genes_promoters	retinal progenitor cells		UMR
chr11	31804077	31844164	40088	*	1	3.88447	chr11	31832902	31833901	1000	-	promoter:43804	uc001mtf.5	5080	PAX6	hg19_genes_promoters	retinal progenitor cells			1
chr11	31817497	31844257	26761	*	UMR	5.77761	chr11	31832902	31833901	1000	-	promoter:43804	uc001mtf.5	5080	PAX6	hg19_genes_promoters	retinal progenitor cells			UMR
chr11	31816936	31844164	27229	*	1	3.51331	chr11	31832902	31833901	1000	-	promoter:43804	uc001mtf.5	5080	PAX6	hg19_genes_promoters	retinal progenitor cells				1
chr11	31815787	31844322	28536	*	UMR	3.18081	chr11	31832902	31833901	1000	-	promoter:43804	uc001mtf.5	5080	PAX6	hg19_genes_promoters	retinal progenitor cells				UMR
chr11	31817668	31844117	26450	*	1	1.43746	chr11	31832902	31833901	1000	-	promoter:43805	uc001mtg.5	5080	PAX6	hg19_genes_promoters	retinal progenitor cells	1
chr11	31816951	31844257	27307	*	UMR	1.55054	chr11	31832902	31833901	1000	-	promoter:43805	uc001mtg.5	5080	PAX6	hg19_genes_promoters	retinal progenitor cells	UMR
chr11	31804077	31844164	40088	*	1	3.88447	chr11	31832902	31833901	1000	-	promoter:43805	uc001mtg.5	5080	PAX6	hg19_genes_promoters	retinal progenitor cells		1
chr11	31815933	31844322	28390	*	UMR	1.49881	chr11	31832902	31833901	1000	-	promoter:43805	uc001mtg.5	5080	PAX6	hg19_genes_promoters	retinal progenitor cells		UMR
chr11	31804077	31844164	40088	*	1	3.88447	chr11	31832902	31833901	1000	-	promoter:43805	uc001mtg.5	5080	PAX6	hg19_genes_promoters	retinal progenitor cells			1
chr11	31817497	31844257	26761	*	UMR	5.77761	chr11	31832902	31833901	1000	-	promoter:43805	uc001mtg.5	5080	PAX6	hg19_genes_promoters	retinal progenitor cells			UMR
chr11	31816936	31844164	27229	*	1	3.51331	chr11	31832902	31833901	1000	-	promoter:43805	uc001mtg.5	5080	PAX6	hg19_genes_promoters	retinal progenitor cells				1
chr11	31815787	31844322	28536	*	UMR	3.18081	chr11	31832902	31833901	1000	-	promoter:43805	uc001mtg.5	5080	PAX6	hg19_genes_promoters	retinal progenitor cells				UMR
chr11	31817668	31844117	26450	*	1	1.43746	chr11	31832902	31833901	1000	-	promoter:43806	uc001mth.5	5080	PAX6	hg19_genes_promoters	retinal progenitor cells	1
chr11	31816951	31844257	27307	*	UMR	1.55054	chr11	31832902	31833901	1000	-	promoter:43806	uc001mth.5	5080	PAX6	hg19_genes_promoters	retinal progenitor cells	UMR
chr11	31804077	31844164	40088	*	1	3.88447	chr11	31832902	31833901	1000	-	promoter:43806	uc001mth.5	5080	PAX6	hg19_genes_promoters	retinal progenitor cells		1
chr11	31815933	31844322	28390	*	UMR	1.49881	chr11	31832902	31833901	1000	-	promoter:43806	uc001mth.5	5080	PAX6	hg19_genes_promoters	retinal progenitor cells		UMR
chr11	31804077	31844164	40088	*	1	3.88447	chr11	31832902	31833901	1000	-	promoter:43806	uc001mth.5	5080	PAX6	hg19_genes_promoters	retinal progenitor cells			1
chr11	31817497	31844257	26761	*	UMR	5.77761	chr11	31832902	31833901	1000	-	promoter:43806	uc001mth.5	5080	PAX6	hg19_genes_promoters	retinal progenitor cells			UMR
chr11	31816936	31844164	27229	*	1	3.51331	chr11	31832902	31833901	1000	-	promoter:43806	uc001mth.5	5080	PAX6	hg19_genes_promoters	retinal progenitor cells				1
chr11	31815787	31844322	28536	*	UMR	3.18081	chr11	31832902	31833901	1000	-	promoter:43806	uc001mth.5	5080	PAX6	hg19_genes_promoters	retinal progenitor cells				UMR
chr11	31817668	31844117	26450	*	1	1.43746	chr11	31833732	31834731	1000	-	promoter:43807	uc021qfl.1	5080	PAX6	hg19_genes_promoters	retinal progenitor cells	1
chr11	31816951	31844257	27307	*	UMR	1.55054	chr11	31833732	31834731	1000	-	promoter:43807	uc021qfl.1	5080	PAX6	hg19_genes_promoters	retinal progenitor cells	UMR
chr11	31804077	31844164	40088	*	1	3.88447	chr11	31833732	31834731	1000	-	promoter:43807	uc021qfl.1	5080	PAX6	hg19_genes_promoters	retinal progenitor cells		1
chr11	31815933	31844322	28390	*	UMR	1.49881	chr11	31833732	31834731	1000	-	promoter:43807	uc021qfl.1	5080	PAX6	hg19_genes_promoters	retinal progenitor cells		UMR
chr11	31804077	31844164	40088	*	1	3.88447	chr11	31833732	31834731	1000	-	promoter:43807	uc021qfl.1	5080	PAX6	hg19_genes_promoters	retinal progenitor cells			1
chr11	31817497	31844257	26761	*	UMR	5.77761	chr11	31833732	31834731	1000	-	promoter:43807	uc021qfl.1	5080	PAX6	hg19_genes_promoters	retinal progenitor cells			UMR
chr11	31816936	31844164	27229	*	1	3.51331	chr11	31833732	31834731	1000	-	promoter:43807	uc021qfl.1	5080	PAX6	hg19_genes_promoters	retinal progenitor cells				1
chr11	31815787	31844322	28536	*	UMR	3.18081	chr11	31833732	31834731	1000	-	promoter:43807	uc021qfl.1	5080	PAX6	hg19_genes_promoters	retinal progenitor cells				UMR
chr11	31817668	31844117	26450	*	1	1.43746	chr11	31839510	31840509	1000	-	promoter:43808	uc009yjr.3	5080	PAX6	hg19_genes_promoters	retinal progenitor cells	1
chr11	31816951	31844257	27307	*	UMR	1.55054	chr11	31839510	31840509	1000	-	promoter:43808	uc009yjr.3	5080	PAX6	hg19_genes_promoters	retinal progenitor cells	UMR
chr11	31804077	31844164	40088	*	1	3.88447	chr11	31839510	31840509	1000	-	promoter:43808	uc009yjr.3	5080	PAX6	hg19_genes_promoters	retinal progenitor cells		1
chr11	31815933	31844322	28390	*	UMR	1.49881	chr11	31839510	31840509	1000	-	promoter:43808	uc009yjr.3	5080	PAX6	hg19_genes_promoters	retinal progenitor cells		UMR
chr11	31804077	31844164	40088	*	1	3.88447	chr11	31839510	31840509	1000	-	promoter:43808	uc009yjr.3	5080	PAX6	hg19_genes_promoters	retinal progenitor cells			1
chr11	31817497	31844257	26761	*	UMR	5.77761	chr11	31839510	31840509	1000	-	promoter:43808	uc009yjr.3	5080	PAX6	hg19_genes_promoters	retinal progenitor cells			UMR
chr11	31816936	31844164	27229	*	1	3.51331	chr11	31839510	31840509	1000	-	promoter:43808	uc009yjr.3	5080	PAX6	hg19_genes_promoters	retinal progenitor cells				1
chr11	31815787	31844322	28536	*	UMR	3.18081	chr11	31839510	31840509	1000	-	promoter:43808	uc009yjr.3	5080	PAX6	hg19_genes_promoters	retinal progenitor cells				UMR
chr11	31817668	31844117	26450	*	1	1.43746	chr11	31839510	31840509	1000	-	promoter:43809	uc021qfm.1	5080	PAX6	hg19_genes_promoters	retinal progenitor cells	1
chr11	31816951	31844257	27307	*	UMR	1.55054	chr11	31839510	31840509	1000	-	promoter:43809	uc021qfm.1	5080	PAX6	hg19_genes_promoters	retinal progenitor cells	UMR
chr11	31804077	31844164	40088	*	1	3.88447	chr11	31839510	31840509	1000	-	promoter:43809	uc021qfm.1	5080	PAX6	hg19_genes_promoters	retinal progenitor cells		1
chr11	31815933	31844322	28390	*	UMR	1.49881	chr11	31839510	31840509	1000	-	promoter:43809	uc021qfm.1	5080	PAX6	hg19_genes_promoters	retinal progenitor cells		UMR
chr11	31804077	31844164	40088	*	1	3.88447	chr11	31839510	31840509	1000	-	promoter:43809	uc021qfm.1	5080	PAX6	hg19_genes_promoters	retinal progenitor cells			1
chr11	31817497	31844257	26761	*	UMR	5.77761	chr11	31839510	31840509	1000	-	promoter:43809	uc021qfm.1	5080	PAX6	hg19_genes_promoters	retinal progenitor cells			UMR
chr11	31816936	31844164	27229	*	1	3.51331	chr11	31839510	31840509	1000	-	promoter:43809	uc021qfm.1	5080	PAX6	hg19_genes_promoters	retinal progenitor cells				1
chr11	31815787	31844322	28536	*	UMR	3.18081	chr11	31839510	31840509	1000	-	promoter:43809	uc021qfm.1	5080	PAX6	hg19_genes_promoters	retinal progenitor cells				UMR
chr11	31817668	31844117	26450	*	1	1.43746	chr11	31828011	31829010	1000	-	promoter:43810	uc021qfn.1	5080	PAX6	hg19_genes_promoters	retinal progenitor cells	1
chr11	31816951	31844257	27307	*	UMR	1.55054	chr11	31828011	31829010	1000	-	promoter:43810	uc021qfn.1	5080	PAX6	hg19_genes_promoters	retinal progenitor cells	UMR
chr11	31804077	31844164	40088	*	1	3.88447	chr11	31828011	31829010	1000	-	promoter:43810	uc021qfn.1	5080	PAX6	hg19_genes_promoters	retinal progenitor cells		1
chr11	31815933	31844322	28390	*	UMR	1.49881	chr11	31828011	31829010	1000	-	promoter:43810	uc021qfn.1	5080	PAX6	hg19_genes_promoters	retinal progenitor cells		UMR
chr11	31804077	31844164	40088	*	1	3.88447	chr11	31828011	31829010	1000	-	promoter:43810	uc021qfn.1	5080	PAX6	hg19_genes_promoters	retinal progenitor cells			1
chr11	31817497	31844257	26761	*	UMR	5.77761	chr11	31828011	31829010	1000	-	promoter:43810	uc021qfn.1	5080	PAX6	hg19_genes_promoters	retinal progenitor cells			UMR
chr11	31816936	31844164	27229	*	1	3.51331	chr11	31828011	31829010	1000	-	promoter:43810	uc021qfn.1	5080	PAX6	hg19_genes_promoters	retinal progenitor cells				1
chr11	31815787	31844322	28536	*	UMR	3.18081	chr11	31828011	31829010	1000	-	promoter:43810	uc021qfn.1	5080	PAX6	hg19_genes_promoters	retinal progenitor cells				UMR
chr12	57852483	57856997	4515	*	1	1.26362	chr12	57852918	57853917	1000	+	promoter:46527	uc009zpp.2	2735	GLI1	hg19_genes_promoters	retinal progenitor cells	1
chr12	57852453	57857010	4558	*	UMR	1.1329	chr12	57852918	57853917	1000	+	promoter:46527	uc009zpp.2	2735	GLI1	hg19_genes_promoters	retinal progenitor cells	UMR
chr12	57852881	57857069	4189	*	1	1.4393	chr12	57852918	57853917	1000	+	promoter:46527	uc009zpp.2	2735	GLI1	hg19_genes_promoters	retinal progenitor cells		1
chr12	57852453	57857046	4594	*	UMR	1.46016	chr12	57852918	57853917	1000	+	promoter:46527	uc009zpp.2	2735	GLI1	hg19_genes_promoters	retinal progenitor cells		UMR
chr12	57852881	57857069	4189	*	1	1.4393	chr12	57852918	57853917	1000	+	promoter:46527	uc009zpp.2	2735	GLI1	hg19_genes_promoters	retinal progenitor cells			1
chr12	57852655	57857010	4356	*	UMR	0.915033	chr12	57852918	57853917	1000	+	promoter:46527	uc009zpp.2	2735	GLI1	hg19_genes_promoters	retinal progenitor cells			UMR
chr12	57852881	57856997	4117	*	1	1.43974	chr12	57852918	57853917	1000	+	promoter:46527	uc009zpp.2	2735	GLI1	hg19_genes_promoters	retinal progenitor cells				1
chr12	57852683	57857010	4328	*	UMR	1.25463	chr12	57852918	57853917	1000	+	promoter:46527	uc009zpp.2	2735	GLI1	hg19_genes_promoters	retinal progenitor cells				UMR
chr12	57852483	57856997	4515	*	1	1.26362	chr12	57852918	57853917	1000	+	promoter:46528	uc001snx.3	2735	GLI1	hg19_genes_promoters	retinal progenitor cells	1
chr12	57852453	57857010	4558	*	UMR	1.1329	chr12	57852918	57853917	1000	+	promoter:46528	uc001snx.3	2735	GLI1	hg19_genes_promoters	retinal progenitor cells	UMR
chr12	57852881	57857069	4189	*	1	1.4393	chr12	57852918	57853917	1000	+	promoter:46528	uc001snx.3	2735	GLI1	hg19_genes_promoters	retinal progenitor cells		1
chr12	57852453	57857046	4594	*	UMR	1.46016	chr12	57852918	57853917	1000	+	promoter:46528	uc001snx.3	2735	GLI1	hg19_genes_promoters	retinal progenitor cells		UMR
chr12	57852881	57857069	4189	*	1	1.4393	chr12	57852918	57853917	1000	+	promoter:46528	uc001snx.3	2735	GLI1	hg19_genes_promoters	retinal progenitor cells			1
chr12	57852655	57857010	4356	*	UMR	0.915033	chr12	57852918	57853917	1000	+	promoter:46528	uc001snx.3	2735	GLI1	hg19_genes_promoters	retinal progenitor cells			UMR
chr12	57852881	57856997	4117	*	1	1.43974	chr12	57852918	57853917	1000	+	promoter:46528	uc001snx.3	2735	GLI1	hg19_genes_promoters	retinal progenitor cells				1
chr12	57852683	57857010	4328	*	UMR	1.25463	chr12	57852918	57853917	1000	+	promoter:46528	uc001snx.3	2735	GLI1	hg19_genes_promoters	retinal progenitor cells				UMR
chr12	57852483	57856997	4515	*	1	1.26362	chr12	57852918	57853917	1000	+	promoter:46529	uc009zpq.3	2735	GLI1	hg19_genes_promoters	retinal progenitor cells	1
chr12	57852453	57857010	4558	*	UMR	1.1329	chr12	57852918	57853917	1000	+	promoter:46529	uc009zpq.3	2735	GLI1	hg19_genes_promoters	retinal progenitor cells	UMR
chr12	57852881	57857069	4189	*	1	1.4393	chr12	57852918	57853917	1000	+	promoter:46529	uc009zpq.3	2735	GLI1	hg19_genes_promoters	retinal progenitor cells		1
chr12	57852453	57857046	4594	*	UMR	1.46016	chr12	57852918	57853917	1000	+	promoter:46529	uc009zpq.3	2735	GLI1	hg19_genes_promoters	retinal progenitor cells		UMR
chr12	57852881	57857069	4189	*	1	1.4393	chr12	57852918	57853917	1000	+	promoter:46529	uc009zpq.3	2735	GLI1	hg19_genes_promoters	retinal progenitor cells			1
chr12	57852655	57857010	4356	*	UMR	0.915033	chr12	57852918	57853917	1000	+	promoter:46529	uc009zpq.3	2735	GLI1	hg19_genes_promoters	retinal progenitor cells			UMR
chr12	57852881	57856997	4117	*	1	1.43974	chr12	57852918	57853917	1000	+	promoter:46529	uc009zpq.3	2735	GLI1	hg19_genes_promoters	retinal progenitor cells				1
chr12	57852683	57857010	4328	*	UMR	1.25463	chr12	57852918	57853917	1000	+	promoter:46529	uc009zpq.3	2735	GLI1	hg19_genes_promoters	retinal progenitor cells				UMR
chr12	57852483	57856997	4515	*	1	1.26362	chr12	57852918	57853917	1000	+	promoter:46530	uc021qzi.1	2735	GLI1	hg19_genes_promoters	retinal progenitor cells	1
chr12	57852453	57857010	4558	*	UMR	1.1329	chr12	57852918	57853917	1000	+	promoter:46530	uc021qzi.1	2735	GLI1	hg19_genes_promoters	retinal progenitor cells	UMR
chr12	57852881	57857069	4189	*	1	1.4393	chr12	57852918	57853917	1000	+	promoter:46530	uc021qzi.1	2735	GLI1	hg19_genes_promoters	retinal progenitor cells		1
chr12	57852453	57857046	4594	*	UMR	1.46016	chr12	57852918	57853917	1000	+	promoter:46530	uc021qzi.1	2735	GLI1	hg19_genes_promoters	retinal progenitor cells		UMR
chr12	57852881	57857069	4189	*	1	1.4393	chr12	57852918	57853917	1000	+	promoter:46530	uc021qzi.1	2735	GLI1	hg19_genes_promoters	retinal progenitor cells			1
chr12	57852655	57857010	4356	*	UMR	0.915033	chr12	57852918	57853917	1000	+	promoter:46530	uc021qzi.1	2735	GLI1	hg19_genes_promoters	retinal progenitor cells			UMR
chr12	57852881	57856997	4117	*	1	1.43974	chr12	57852918	57853917	1000	+	promoter:46530	uc021qzi.1	2735	GLI1	hg19_genes_promoters	retinal progenitor cells				1
chr12	57852683	57857010	4328	*	UMR	1.25463	chr12	57852918	57853917	1000	+	promoter:46530	uc021qzi.1	2735	GLI1	hg19_genes_promoters	retinal progenitor cells				UMR
chr12	57852483	57856997	4515	*	1	1.26362	chr12	57853305	57854304	1000	+	promoter:46531	uc009zpr.1	2735	GLI1	hg19_genes_promoters	retinal progenitor cells	1
chr12	57852453	57857010	4558	*	UMR	1.1329	chr12	57853305	57854304	1000	+	promoter:46531	uc009zpr.1	2735	GLI1	hg19_genes_promoters	retinal progenitor cells	UMR
chr12	57852881	57857069	4189	*	1	1.4393	chr12	57853305	57854304	1000	+	promoter:46531	uc009zpr.1	2735	GLI1	hg19_genes_promoters	retinal progenitor cells		1
chr12	57852453	57857046	4594	*	UMR	1.46016	chr12	57853305	57854304	1000	+	promoter:46531	uc009zpr.1	2735	GLI1	hg19_genes_promoters	retinal progenitor cells		UMR
chr12	57852881	57857069	4189	*	1	1.4393	chr12	57853305	57854304	1000	+	promoter:46531	uc009zpr.1	2735	GLI1	hg19_genes_promoters	retinal progenitor cells			1
chr12	57852655	57857010	4356	*	UMR	0.915033	chr12	57853305	57854304	1000	+	promoter:46531	uc009zpr.1	2735	GLI1	hg19_genes_promoters	retinal progenitor cells			UMR
chr12	57852881	57856997	4117	*	1	1.43974	chr12	57853305	57854304	1000	+	promoter:46531	uc009zpr.1	2735	GLI1	hg19_genes_promoters	retinal progenitor cells				1
chr12	57852683	57857010	4328	*	UMR	1.25463	chr12	57853305	57854304	1000	+	promoter:46531	uc009zpr.1	2735	GLI1	hg19_genes_promoters	retinal progenitor cells				UMR
chr12	103349758	103360622	10865	*	1	3.77621	chr12	103350452	103351451	1000	+	promoter:46957	uc001tjr.4	429	ASCL1	hg19_genes_promoters	retinal progenitor cells	1
chr12	103348851	103357756	8906	*	UMR	2.95276	chr12	103350452	103351451	1000	+	promoter:46957	uc001tjr.4	429	ASCL1	hg19_genes_promoters	retinal progenitor cells	UMR
chr12	103349758	103356678	6921	*	1	2.06114	chr12	103350452	103351451	1000	+	promoter:46957	uc001tjr.4	429	ASCL1	hg19_genes_promoters	retinal progenitor cells		1
chr12	103349632	103356930	7299	*	UMR	2.11719	chr12	103350452	103351451	1000	+	promoter:46957	uc001tjr.4	429	ASCL1	hg19_genes_promoters	retinal progenitor cells		UMR
chr12	103349758	103356678	6921	*	1	2.06114	chr12	103350452	103351451	1000	+	promoter:46957	uc001tjr.4	429	ASCL1	hg19_genes_promoters	retinal progenitor cells			1
chr12	103349632	103356733	7102	*	UMR	2.95318	chr12	103350452	103351451	1000	+	promoter:46957	uc001tjr.4	429	ASCL1	hg19_genes_promoters	retinal progenitor cells			UMR
chr12	103350041	103356678	6638	*	1	1.78079	chr12	103350452	103351451	1000	+	promoter:46957	uc001tjr.4	429	ASCL1	hg19_genes_promoters	retinal progenitor cells				1
chr12	103349841	103356930	7090	*	UMR	2.05882	chr12	103350452	103351451	1000	+	promoter:46957	uc001tjr.4	429	ASCL1	hg19_genes_promoters	retinal progenitor cells				UMR
chr14	60970116	60983507	13392	*	1	1.50091	chr14	60974938	60975937	1000	+	promoter:51430	uc001xfa.4	4990	SIX6	hg19_genes_promoters	retinal progenitor cells	1
chr14	60969877	60983348	13472	*	UMR	1.08199	chr14	60974938	60975937	1000	+	promoter:51430	uc001xfa.4	4990	SIX6	hg19_genes_promoters	retinal progenitor cells	UMR
chr14	60969814	60983951	14138	*	1	1.63886	chr14	60974938	60975937	1000	+	promoter:51430	uc001xfa.4	4990	SIX6	hg19_genes_promoters	retinal progenitor cells		1
chr14	60969269	60983658	14390	*	UMR	1.11029	chr14	60974938	60975937	1000	+	promoter:51430	uc001xfa.4	4990	SIX6	hg19_genes_promoters	retinal progenitor cells		UMR
chr14	60969814	60983951	14138	*	1	1.63886	chr14	60974938	60975937	1000	+	promoter:51430	uc001xfa.4	4990	SIX6	hg19_genes_promoters	retinal progenitor cells			1
chr14	60969269	60983192	13924	*	UMR	1.85486	chr14	60974938	60975937	1000	+	promoter:51430	uc001xfa.4	4990	SIX6	hg19_genes_promoters	retinal progenitor cells			UMR
chr14	60968721	60983857	15137	*	1	1.81526	chr14	60974938	60975937	1000	+	promoter:51430	uc001xfa.4	4990	SIX6	hg19_genes_promoters	retinal progenitor cells				1
chr14	60969269	60983348	14080	*	UMR	0.907962	chr14	60974938	60975937	1000	+	promoter:51430	uc001xfa.4	4990	SIX6	hg19_genes_promoters	retinal progenitor cells				UMR
chr14	74691584	74705352	13769	*	4	91.1571	chr14	74705175	74706174	1000	+	promoter:51679	uc001xpq.3	338917	VSX2	hg19_genes_promoters	retinal progenitor cells	4
chr14	74705373	74711916	6544	*	1	2.98842	chr14	74705175	74706174	1000	+	promoter:51679	uc001xpq.3	338917	VSX2	hg19_genes_promoters	retinal progenitor cells	1
chr14	74705568	74711522	5955	*	UMR	1.72869	chr14	74705175	74706174	1000	+	promoter:51679	uc001xpq.3	338917	VSX2	hg19_genes_promoters	retinal progenitor cells	UMR
chr14	74689978	74705352	15375	*	3	86.1246	chr14	74705175	74706174	1000	+	promoter:51679	uc001xpq.3	338917	VSX2	hg19_genes_promoters	retinal progenitor cells		3
chr14	74705373	74714203	8831	*	2	8.14002	chr14	74705175	74706174	1000	+	promoter:51679	uc001xpq.3	338917	VSX2	hg19_genes_promoters	retinal progenitor cells		2
chr14	74705748	74712304	6557	*	UMR	3.91394	chr14	74705175	74706174	1000	+	promoter:51679	uc001xpq.3	338917	VSX2	hg19_genes_promoters	retinal progenitor cells		UMR
chr14	74689978	74705352	15375	*	3	86.1246	chr14	74705175	74706174	1000	+	promoter:51679	uc001xpq.3	338917	VSX2	hg19_genes_promoters	retinal progenitor cells			3
chr14	74705373	74714203	8831	*	2	8.14002	chr14	74705175	74706174	1000	+	promoter:51679	uc001xpq.3	338917	VSX2	hg19_genes_promoters	retinal progenitor cells			2
chr14	74705499	74712270	6772	*	UMR	6.78819	chr14	74705175	74706174	1000	+	promoter:51679	uc001xpq.3	338917	VSX2	hg19_genes_promoters	retinal progenitor cells			UMR
chr14	74691584	74705373	13790	*	4	91.9165	chr14	74705175	74706174	1000	+	promoter:51679	uc001xpq.3	338917	VSX2	hg19_genes_promoters	retinal progenitor cells				4
chr14	74705401	74714356	8956	*	1	8.07773	chr14	74705175	74706174	1000	+	promoter:51679	uc001xpq.3	338917	VSX2	hg19_genes_promoters	retinal progenitor cells				1
chr14	74705748	74712511	6764	*	UMR	4.87494	chr14	74705175	74706174	1000	+	promoter:51679	uc001xpq.3	338917	VSX2	hg19_genes_promoters	retinal progenitor cells				UMR
chr17	70111824	70119730	7907	*	1	2.56571	chr17	70116161	70117160	1000	+	promoter:61880	uc002jiw.3	6662	SOX9	hg19_genes_promoters	retinal progenitor cells	1
chr17	70111601	70119762	8162	*	UMR	2.71613	chr17	70116161	70117160	1000	+	promoter:61880	uc002jiw.3	6662	SOX9	hg19_genes_promoters	retinal progenitor cells	UMR
chr17	70111509	70121584	10076	*	1	5.55697	chr17	70116161	70117160	1000	+	promoter:61880	uc002jiw.3	6662	SOX9	hg19_genes_promoters	retinal progenitor cells		1
chr17	70111425	70122002	10578	*	UMR	5.01467	chr17	70116161	70117160	1000	+	promoter:61880	uc002jiw.3	6662	SOX9	hg19_genes_promoters	retinal progenitor cells		UMR
chr17	70111509	70121584	10076	*	1	5.55697	chr17	70116161	70117160	1000	+	promoter:61880	uc002jiw.3	6662	SOX9	hg19_genes_promoters	retinal progenitor cells			1
chr17	70111539	70122740	11202	*	UMR	3.38006	chr17	70116161	70117160	1000	+	promoter:61880	uc002jiw.3	6662	SOX9	hg19_genes_promoters	retinal progenitor cells			UMR
chr17	70111509	70121542	10034	*	1	5.21213	chr17	70116161	70117160	1000	+	promoter:61880	uc002jiw.3	6662	SOX9	hg19_genes_promoters	retinal progenitor cells				1
chr17	70111425	70121981	10557	*	UMR	4.58095	chr17	70116161	70117160	1000	+	promoter:61880	uc002jiw.3	6662	SOX9	hg19_genes_promoters	retinal progenitor cells				UMR
chr18	56930489	56943841	13353	*	1	5.08961	chr18	56940626	56941625	1000	-	promoter:65666	uc002lhx.3	30062	RAX	hg19_genes_promoters	retinal progenitor cells	1
chr18	56930477	56942131	11655	*	UMR	3.98272	chr18	56940626	56941625	1000	-	promoter:65666	uc002lhx.3	30062	RAX	hg19_genes_promoters	retinal progenitor cells	UMR
chr18	56930864	56943991	13128	*	2	8.52127	chr18	56940626	56941625	1000	-	promoter:65666	uc002lhx.3	30062	RAX	hg19_genes_promoters	retinal progenitor cells		2
chr18	56934633	56943982	9350	*	UMR	8.47431	chr18	56940626	56941625	1000	-	promoter:65666	uc002lhx.3	30062	RAX	hg19_genes_promoters	retinal progenitor cells		UMR
chr18	56930864	56943991	13128	*	2	8.52127	chr18	56940626	56941625	1000	-	promoter:65666	uc002lhx.3	30062	RAX	hg19_genes_promoters	retinal progenitor cells			2
chr18	56935533	56943956	8424	*	UMR	5.5201	chr18	56940626	56941625	1000	-	promoter:65666	uc002lhx.3	30062	RAX	hg19_genes_promoters	retinal progenitor cells			UMR
chr18	56930930	56943841	12912	*	1	6.04829	chr18	56940626	56941625	1000	-	promoter:65666	uc002lhx.3	30062	RAX	hg19_genes_promoters	retinal progenitor cells				1
chr18	56930711	56944006	13296	*	UMR	5.67227	chr18	56940626	56941625	1000	-	promoter:65666	uc002lhx.3	30062	RAX	hg19_genes_promoters	retinal progenitor cells				UMR
chr18	56930489	56943841	13353	*	1	5.08961	chr18	56940626	56941625	1000	-	promoter:65667	uc010dpp.3	30062	RAX	hg19_genes_promoters	retinal progenitor cells	1
chr18	56930477	56942131	11655	*	UMR	3.98272	chr18	56940626	56941625	1000	-	promoter:65667	uc010dpp.3	30062	RAX	hg19_genes_promoters	retinal progenitor cells	UMR
chr18	56930864	56943991	13128	*	2	8.52127	chr18	56940626	56941625	1000	-	promoter:65667	uc010dpp.3	30062	RAX	hg19_genes_promoters	retinal progenitor cells		2
chr18	56934633	56943982	9350	*	UMR	8.47431	chr18	56940626	56941625	1000	-	promoter:65667	uc010dpp.3	30062	RAX	hg19_genes_promoters	retinal progenitor cells		UMR
chr18	56930864	56943991	13128	*	2	8.52127	chr18	56940626	56941625	1000	-	promoter:65667	uc010dpp.3	30062	RAX	hg19_genes_promoters	retinal progenitor cells			2
chr18	56935533	56943956	8424	*	UMR	5.5201	chr18	56940626	56941625	1000	-	promoter:65667	uc010dpp.3	30062	RAX	hg19_genes_promoters	retinal progenitor cells			UMR
chr18	56930930	56943841	12912	*	1	6.04829	chr18	56940626	56941625	1000	-	promoter:65667	uc010dpp.3	30062	RAX	hg19_genes_promoters	retinal progenitor cells				1
chr18	56930711	56944006	13296	*	UMR	5.67227	chr18	56940626	56941625	1000	-	promoter:65667	uc010dpp.3	30062	RAX	hg19_genes_promoters	retinal progenitor cells				UMR
chr20	3766379	3767834	1456	*	1	5.44662	chr20	3766578	3767577	1000	+	promoter:70571	uc010zqk.2	994	CDC25B	hg19_genes_promoters	retinal progenitor cells	1
chr20	3766360	3767890	1531	*	UMR	5.36227	chr20	3766578	3767577	1000	+	promoter:70571	uc010zqk.2	994	CDC25B	hg19_genes_promoters	retinal progenitor cells	UMR
chr20	3766379	3767834	1456	*	1	5.0663	chr20	3766578	3767577	1000	+	promoter:70571	uc010zqk.2	994	CDC25B	hg19_genes_promoters	retinal progenitor cells		1
chr20	3766372	3767800	1429	*	UMR	4.65828	chr20	3766578	3767577	1000	+	promoter:70571	uc010zqk.2	994	CDC25B	hg19_genes_promoters	retinal progenitor cells		UMR
chr20	3766379	3767834	1456	*	1	5.0663	chr20	3766578	3767577	1000	+	promoter:70571	uc010zqk.2	994	CDC25B	hg19_genes_promoters	retinal progenitor cells			1
chr20	3766360	3767800	1441	*	UMR	2.92157	chr20	3766578	3767577	1000	+	promoter:70571	uc010zqk.2	994	CDC25B	hg19_genes_promoters	retinal progenitor cells			UMR
chr20	3766365	3767834	1470	*	1	5.75681	chr20	3766578	3767577	1000	+	promoter:70571	uc010zqk.2	994	CDC25B	hg19_genes_promoters	retinal progenitor cells				1
chr20	3766360	3767924	1565	*	UMR	5.12912	chr20	3766578	3767577	1000	+	promoter:70571	uc010zqk.2	994	CDC25B	hg19_genes_promoters	retinal progenitor cells				UMR
chr20	3766379	3767834	1456	*	1	5.44662	chr20	3766578	3767577	1000	+	promoter:70572	uc010zql.2	994	CDC25B	hg19_genes_promoters	retinal progenitor cells	1
chr20	3766360	3767890	1531	*	UMR	5.36227	chr20	3766578	3767577	1000	+	promoter:70572	uc010zql.2	994	CDC25B	hg19_genes_promoters	retinal progenitor cells	UMR
chr20	3766379	3767834	1456	*	1	5.0663	chr20	3766578	3767577	1000	+	promoter:70572	uc010zql.2	994	CDC25B	hg19_genes_promoters	retinal progenitor cells		1
chr20	3766372	3767800	1429	*	UMR	4.65828	chr20	3766578	3767577	1000	+	promoter:70572	uc010zql.2	994	CDC25B	hg19_genes_promoters	retinal progenitor cells		UMR
chr20	3766379	3767834	1456	*	1	5.0663	chr20	3766578	3767577	1000	+	promoter:70572	uc010zql.2	994	CDC25B	hg19_genes_promoters	retinal progenitor cells			1
chr20	3766360	3767800	1441	*	UMR	2.92157	chr20	3766578	3767577	1000	+	promoter:70572	uc010zql.2	994	CDC25B	hg19_genes_promoters	retinal progenitor cells			UMR
chr20	3766365	3767834	1470	*	1	5.75681	chr20	3766578	3767577	1000	+	promoter:70572	uc010zql.2	994	CDC25B	hg19_genes_promoters	retinal progenitor cells				1
chr20	3766360	3767924	1565	*	UMR	5.12912	chr20	3766578	3767577	1000	+	promoter:70572	uc010zql.2	994	CDC25B	hg19_genes_promoters	retinal progenitor cells				UMR
chr20	3766379	3767834	1456	*	1	5.44662	chr20	3766578	3767577	1000	+	promoter:70573	uc010zqm.2	994	CDC25B	hg19_genes_promoters	retinal progenitor cells	1
chr20	3766360	3767890	1531	*	UMR	5.36227	chr20	3766578	3767577	1000	+	promoter:70573	uc010zqm.2	994	CDC25B	hg19_genes_promoters	retinal progenitor cells	UMR
chr20	3766379	3767834	1456	*	1	5.0663	chr20	3766578	3767577	1000	+	promoter:70573	uc010zqm.2	994	CDC25B	hg19_genes_promoters	retinal progenitor cells		1
chr20	3766372	3767800	1429	*	UMR	4.65828	chr20	3766578	3767577	1000	+	promoter:70573	uc010zqm.2	994	CDC25B	hg19_genes_promoters	retinal progenitor cells		UMR
chr20	3766379	3767834	1456	*	1	5.0663	chr20	3766578	3767577	1000	+	promoter:70573	uc010zqm.2	994	CDC25B	hg19_genes_promoters	retinal progenitor cells			1
chr20	3766360	3767800	1441	*	UMR	2.92157	chr20	3766578	3767577	1000	+	promoter:70573	uc010zqm.2	994	CDC25B	hg19_genes_promoters	retinal progenitor cells			UMR
chr20	3766365	3767834	1470	*	1	5.75681	chr20	3766578	3767577	1000	+	promoter:70573	uc010zqm.2	994	CDC25B	hg19_genes_promoters	retinal progenitor cells				1
chr20	3766360	3767924	1565	*	UMR	5.12912	chr20	3766578	3767577	1000	+	promoter:70573	uc010zqm.2	994	CDC25B	hg19_genes_promoters	retinal progenitor cells				UMR
chr20	3767946	3775979	8034	*	4	90.6542	chr20	3775386	3776385	1000	+	promoter:70574	uc002wjl.3	994	CDC25B	hg19_genes_promoters	retinal progenitor cells	4
chr20	3776061	3777483	1423	*	1	1.9971	chr20	3775386	3776385	1000	+	promoter:70574	uc002wjl.3	994	CDC25B	hg19_genes_promoters	retinal progenitor cells	1
chr20	3776021	3777498	1478	*	UMR	1.81554	chr20	3775386	3776385	1000	+	promoter:70574	uc002wjl.3	994	CDC25B	hg19_genes_promoters	retinal progenitor cells	UMR
chr20	3767967	3776052	8086	*	4	90.332	chr20	3775386	3776385	1000	+	promoter:70574	uc002wjl.3	994	CDC25B	hg19_genes_promoters	retinal progenitor cells		4
chr20	3776158	3777513	1356	*	1	2.59918	chr20	3775386	3776385	1000	+	promoter:70574	uc002wjl.3	994	CDC25B	hg19_genes_promoters	retinal progenitor cells		1
chr20	3776166	3777588	1423	*	UMR	1.76471	chr20	3775386	3776385	1000	+	promoter:70574	uc002wjl.3	994	CDC25B	hg19_genes_promoters	retinal progenitor cells		UMR
chr20	3767967	3776052	8086	*	4	90.332	chr20	3775386	3776385	1000	+	promoter:70574	uc002wjl.3	994	CDC25B	hg19_genes_promoters	retinal progenitor cells			4
chr20	3776158	3777513	1356	*	1	2.59918	chr20	3775386	3776385	1000	+	promoter:70574	uc002wjl.3	994	CDC25B	hg19_genes_promoters	retinal progenitor cells			1
chr20	3776166	3777498	1333	*	UMR	1.55709	chr20	3775386	3776385	1000	+	promoter:70574	uc002wjl.3	994	CDC25B	hg19_genes_promoters	retinal progenitor cells			UMR
chr20	3768013	3775979	7967	*	4	92.0433	chr20	3775386	3776385	1000	+	promoter:70574	uc002wjl.3	994	CDC25B	hg19_genes_promoters	retinal progenitor cells				4
chr20	3776158	3777513	1356	*	1	2.59918	chr20	3775386	3776385	1000	+	promoter:70574	uc002wjl.3	994	CDC25B	hg19_genes_promoters	retinal progenitor cells				1
chr20	3776166	3777588	1423	*	UMR	1.7301	chr20	3775386	3776385	1000	+	promoter:70574	uc002wjl.3	994	CDC25B	hg19_genes_promoters	retinal progenitor cells				UMR
chr20	3767946	3775979	8034	*	4	90.6542	chr20	3775386	3776385	1000	+	promoter:70575	uc002wjm.3	994	CDC25B	hg19_genes_promoters	retinal progenitor cells	4
chr20	3776061	3777483	1423	*	1	1.9971	chr20	3775386	3776385	1000	+	promoter:70575	uc002wjm.3	994	CDC25B	hg19_genes_promoters	retinal progenitor cells	1
chr20	3776021	3777498	1478	*	UMR	1.81554	chr20	3775386	3776385	1000	+	promoter:70575	uc002wjm.3	994	CDC25B	hg19_genes_promoters	retinal progenitor cells	UMR
chr20	3767967	3776052	8086	*	4	90.332	chr20	3775386	3776385	1000	+	promoter:70575	uc002wjm.3	994	CDC25B	hg19_genes_promoters	retinal progenitor cells		4
chr20	3776158	3777513	1356	*	1	2.59918	chr20	3775386	3776385	1000	+	promoter:70575	uc002wjm.3	994	CDC25B	hg19_genes_promoters	retinal progenitor cells		1
chr20	3776166	3777588	1423	*	UMR	1.76471	chr20	3775386	3776385	1000	+	promoter:70575	uc002wjm.3	994	CDC25B	hg19_genes_promoters	retinal progenitor cells		UMR
chr20	3767967	3776052	8086	*	4	90.332	chr20	3775386	3776385	1000	+	promoter:70575	uc002wjm.3	994	CDC25B	hg19_genes_promoters	retinal progenitor cells			4
chr20	3776158	3777513	1356	*	1	2.59918	chr20	3775386	3776385	1000	+	promoter:70575	uc002wjm.3	994	CDC25B	hg19_genes_promoters	retinal progenitor cells			1
chr20	3776166	3777498	1333	*	UMR	1.55709	chr20	3775386	3776385	1000	+	promoter:70575	uc002wjm.3	994	CDC25B	hg19_genes_promoters	retinal progenitor cells			UMR
chr20	3768013	3775979	7967	*	4	92.0433	chr20	3775386	3776385	1000	+	promoter:70575	uc002wjm.3	994	CDC25B	hg19_genes_promoters	retinal progenitor cells				4
chr20	3776158	3777513	1356	*	1	2.59918	chr20	3775386	3776385	1000	+	promoter:70575	uc002wjm.3	994	CDC25B	hg19_genes_promoters	retinal progenitor cells				1
chr20	3776166	3777588	1423	*	UMR	1.7301	chr20	3775386	3776385	1000	+	promoter:70575	uc002wjm.3	994	CDC25B	hg19_genes_promoters	retinal progenitor cells				UMR
chr20	3767946	3775979	8034	*	4	90.6542	chr20	3775386	3776385	1000	+	promoter:70576	uc021waa.1	994	CDC25B	hg19_genes_promoters	retinal progenitor cells	4
chr20	3776061	3777483	1423	*	1	1.9971	chr20	3775386	3776385	1000	+	promoter:70576	uc021waa.1	994	CDC25B	hg19_genes_promoters	retinal progenitor cells	1
chr20	3776021	3777498	1478	*	UMR	1.81554	chr20	3775386	3776385	1000	+	promoter:70576	uc021waa.1	994	CDC25B	hg19_genes_promoters	retinal progenitor cells	UMR
chr20	3767967	3776052	8086	*	4	90.332	chr20	3775386	3776385	1000	+	promoter:70576	uc021waa.1	994	CDC25B	hg19_genes_promoters	retinal progenitor cells		4
chr20	3776158	3777513	1356	*	1	2.59918	chr20	3775386	3776385	1000	+	promoter:70576	uc021waa.1	994	CDC25B	hg19_genes_promoters	retinal progenitor cells		1
chr20	3776166	3777588	1423	*	UMR	1.76471	chr20	3775386	3776385	1000	+	promoter:70576	uc021waa.1	994	CDC25B	hg19_genes_promoters	retinal progenitor cells		UMR
chr20	3767967	3776052	8086	*	4	90.332	chr20	3775386	3776385	1000	+	promoter:70576	uc021waa.1	994	CDC25B	hg19_genes_promoters	retinal progenitor cells			4
chr20	3776158	3777513	1356	*	1	2.59918	chr20	3775386	3776385	1000	+	promoter:70576	uc021waa.1	994	CDC25B	hg19_genes_promoters	retinal progenitor cells			1
chr20	3776166	3777498	1333	*	UMR	1.55709	chr20	3775386	3776385	1000	+	promoter:70576	uc021waa.1	994	CDC25B	hg19_genes_promoters	retinal progenitor cells			UMR
chr20	3768013	3775979	7967	*	4	92.0433	chr20	3775386	3776385	1000	+	promoter:70576	uc021waa.1	994	CDC25B	hg19_genes_promoters	retinal progenitor cells				4
chr20	3776158	3777513	1356	*	1	2.59918	chr20	3775386	3776385	1000	+	promoter:70576	uc021waa.1	994	CDC25B	hg19_genes_promoters	retinal progenitor cells				1
chr20	3776166	3777588	1423	*	UMR	1.7301	chr20	3775386	3776385	1000	+	promoter:70576	uc021waa.1	994	CDC25B	hg19_genes_promoters	retinal progenitor cells				UMR
chr20	3767946	3775979	8034	*	4	90.6542	chr20	3775401	3776400	1000	+	promoter:70577	uc002wjn.3	994	CDC25B	hg19_genes_promoters	retinal progenitor cells	4
chr20	3776061	3777483	1423	*	1	1.9971	chr20	3775401	3776400	1000	+	promoter:70577	uc002wjn.3	994	CDC25B	hg19_genes_promoters	retinal progenitor cells	1
chr20	3776021	3777498	1478	*	UMR	1.81554	chr20	3775401	3776400	1000	+	promoter:70577	uc002wjn.3	994	CDC25B	hg19_genes_promoters	retinal progenitor cells	UMR
chr20	3767967	3776052	8086	*	4	90.332	chr20	3775401	3776400	1000	+	promoter:70577	uc002wjn.3	994	CDC25B	hg19_genes_promoters	retinal progenitor cells		4
chr20	3776158	3777513	1356	*	1	2.59918	chr20	3775401	3776400	1000	+	promoter:70577	uc002wjn.3	994	CDC25B	hg19_genes_promoters	retinal progenitor cells		1
chr20	3776166	3777588	1423	*	UMR	1.76471	chr20	3775401	3776400	1000	+	promoter:70577	uc002wjn.3	994	CDC25B	hg19_genes_promoters	retinal progenitor cells		UMR
chr20	3767967	3776052	8086	*	4	90.332	chr20	3775401	3776400	1000	+	promoter:70577	uc002wjn.3	994	CDC25B	hg19_genes_promoters	retinal progenitor cells			4
chr20	3776158	3777513	1356	*	1	2.59918	chr20	3775401	3776400	1000	+	promoter:70577	uc002wjn.3	994	CDC25B	hg19_genes_promoters	retinal progenitor cells			1
chr20	3776166	3777498	1333	*	UMR	1.55709	chr20	3775401	3776400	1000	+	promoter:70577	uc002wjn.3	994	CDC25B	hg19_genes_promoters	retinal progenitor cells			UMR
chr20	3768013	3775979	7967	*	4	92.0433	chr20	3775401	3776400	1000	+	promoter:70577	uc002wjn.3	994	CDC25B	hg19_genes_promoters	retinal progenitor cells				4
chr20	3776158	3777513	1356	*	1	2.59918	chr20	3775401	3776400	1000	+	promoter:70577	uc002wjn.3	994	CDC25B	hg19_genes_promoters	retinal progenitor cells				1
chr20	3776166	3777588	1423	*	UMR	1.7301	chr20	3775401	3776400	1000	+	promoter:70577	uc002wjn.3	994	CDC25B	hg19_genes_promoters	retinal progenitor cells				UMR
chr20	3767946	3775979	8034	*	4	90.6542	chr20	3775401	3776400	1000	+	promoter:70578	uc002wjo.3	994	CDC25B	hg19_genes_promoters	retinal progenitor cells	4
chr20	3776061	3777483	1423	*	1	1.9971	chr20	3775401	3776400	1000	+	promoter:70578	uc002wjo.3	994	CDC25B	hg19_genes_promoters	retinal progenitor cells	1
chr20	3776021	3777498	1478	*	UMR	1.81554	chr20	3775401	3776400	1000	+	promoter:70578	uc002wjo.3	994	CDC25B	hg19_genes_promoters	retinal progenitor cells	UMR
chr20	3767967	3776052	8086	*	4	90.332	chr20	3775401	3776400	1000	+	promoter:70578	uc002wjo.3	994	CDC25B	hg19_genes_promoters	retinal progenitor cells		4
chr20	3776158	3777513	1356	*	1	2.59918	chr20	3775401	3776400	1000	+	promoter:70578	uc002wjo.3	994	CDC25B	hg19_genes_promoters	retinal progenitor cells		1
chr20	3776166	3777588	1423	*	UMR	1.76471	chr20	3775401	3776400	1000	+	promoter:70578	uc002wjo.3	994	CDC25B	hg19_genes_promoters	retinal progenitor cells		UMR
chr20	3767967	3776052	8086	*	4	90.332	chr20	3775401	3776400	1000	+	promoter:70578	uc002wjo.3	994	CDC25B	hg19_genes_promoters	retinal progenitor cells			4
chr20	3776158	3777513	1356	*	1	2.59918	chr20	3775401	3776400	1000	+	promoter:70578	uc002wjo.3	994	CDC25B	hg19_genes_promoters	retinal progenitor cells			1
chr20	3776166	3777498	1333	*	UMR	1.55709	chr20	3775401	3776400	1000	+	promoter:70578	uc002wjo.3	994	CDC25B	hg19_genes_promoters	retinal progenitor cells			UMR
chr20	3768013	3775979	7967	*	4	92.0433	chr20	3775401	3776400	1000	+	promoter:70578	uc002wjo.3	994	CDC25B	hg19_genes_promoters	retinal progenitor cells				4
chr20	3776158	3777513	1356	*	1	2.59918	chr20	3775401	3776400	1000	+	promoter:70578	uc002wjo.3	994	CDC25B	hg19_genes_promoters	retinal progenitor cells				1
chr20	3776166	3777588	1423	*	UMR	1.7301	chr20	3775401	3776400	1000	+	promoter:70578	uc002wjo.3	994	CDC25B	hg19_genes_promoters	retinal progenitor cells				UMR
chr20	3767946	3775979	8034	*	4	90.6542	chr20	3775401	3776400	1000	+	promoter:70579	uc002wjp.3	994	CDC25B	hg19_genes_promoters	retinal progenitor cells	4
chr20	3776061	3777483	1423	*	1	1.9971	chr20	3775401	3776400	1000	+	promoter:70579	uc002wjp.3	994	CDC25B	hg19_genes_promoters	retinal progenitor cells	1
chr20	3776021	3777498	1478	*	UMR	1.81554	chr20	3775401	3776400	1000	+	promoter:70579	uc002wjp.3	994	CDC25B	hg19_genes_promoters	retinal progenitor cells	UMR
chr20	3767967	3776052	8086	*	4	90.332	chr20	3775401	3776400	1000	+	promoter:70579	uc002wjp.3	994	CDC25B	hg19_genes_promoters	retinal progenitor cells		4
chr20	3776158	3777513	1356	*	1	2.59918	chr20	3775401	3776400	1000	+	promoter:70579	uc002wjp.3	994	CDC25B	hg19_genes_promoters	retinal progenitor cells		1
chr20	3776166	3777588	1423	*	UMR	1.76471	chr20	3775401	3776400	1000	+	promoter:70579	uc002wjp.3	994	CDC25B	hg19_genes_promoters	retinal progenitor cells		UMR
chr20	3767967	3776052	8086	*	4	90.332	chr20	3775401	3776400	1000	+	promoter:70579	uc002wjp.3	994	CDC25B	hg19_genes_promoters	retinal progenitor cells			4
chr20	3776158	3777513	1356	*	1	2.59918	chr20	3775401	3776400	1000	+	promoter:70579	uc002wjp.3	994	CDC25B	hg19_genes_promoters	retinal progenitor cells			1
chr20	3776166	3777498	1333	*	UMR	1.55709	chr20	3775401	3776400	1000	+	promoter:70579	uc002wjp.3	994	CDC25B	hg19_genes_promoters	retinal progenitor cells			UMR
chr20	3768013	3775979	7967	*	4	92.0433	chr20	3775401	3776400	1000	+	promoter:70579	uc002wjp.3	994	CDC25B	hg19_genes_promoters	retinal progenitor cells				4
chr20	3776158	3777513	1356	*	1	2.59918	chr20	3775401	3776400	1000	+	promoter:70579	uc002wjp.3	994	CDC25B	hg19_genes_promoters	retinal progenitor cells				1
chr20	3776166	3777588	1423	*	UMR	1.7301	chr20	3775401	3776400	1000	+	promoter:70579	uc002wjp.3	994	CDC25B	hg19_genes_promoters	retinal progenitor cells				UMR
chr20	3777513	3787690	10178	*	3	85.7292	chr20	3779717	3780716	1000	+	promoter:70580	uc002wjq.3	994	CDC25B	hg19_genes_promoters	retinal progenitor cells	3
chr20	3779977	3780928	952	*	LMR	13.0719	chr20	3779717	3780716	1000	+	promoter:70580	uc002wjq.3	994	CDC25B	hg19_genes_promoters	retinal progenitor cells	LMR
chr20	3777662	3787690	10029	*	3	83.7905	chr20	3779717	3780716	1000	+	promoter:70580	uc002wjq.3	994	CDC25B	hg19_genes_promoters	retinal progenitor cells		3
chr20	3779899	3780928	1030	*	LMR	14.2534	chr20	3779717	3780716	1000	+	promoter:70580	uc002wjq.3	994	CDC25B	hg19_genes_promoters	retinal progenitor cells		LMR
chr20	3777662	3787690	10029	*	3	83.7905	chr20	3779717	3780716	1000	+	promoter:70580	uc002wjq.3	994	CDC25B	hg19_genes_promoters	retinal progenitor cells			3
chr20	3779899	3780928	1030	*	LMR	14.7059	chr20	3779717	3780716	1000	+	promoter:70580	uc002wjq.3	994	CDC25B	hg19_genes_promoters	retinal progenitor cells			LMR
chr20	3777662	3779750	2089	*	3	78.0882	chr20	3779717	3780716	1000	+	promoter:70580	uc002wjq.3	994	CDC25B	hg19_genes_promoters	retinal progenitor cells				3
chr20	3780046	3780651	606	*	1	4.65686	chr20	3779717	3780716	1000	+	promoter:70580	uc002wjq.3	994	CDC25B	hg19_genes_promoters	retinal progenitor cells				1
chr20	3779899	3780928	1030	*	LMR	10.2941	chr20	3779717	3780716	1000	+	promoter:70580	uc002wjq.3	994	CDC25B	hg19_genes_promoters	retinal progenitor cells				LMR
chr2	45153638	45183486	29849	*	1	3.43322	chr2	45168037	45169036	1000	+	promoter:8398	uc002run.2	6496	SIX3	hg19_genes_promoters	retinal progenitor cells	1
chr2	45153835	45181236	27402	*	UMR	2.7644	chr2	45168037	45169036	1000	+	promoter:8398	uc002run.2	6496	SIX3	hg19_genes_promoters	retinal progenitor cells	UMR
chr2	45153656	45180782	27127	*	1	2.34292	chr2	45168037	45169036	1000	+	promoter:8398	uc002run.2	6496	SIX3	hg19_genes_promoters	retinal progenitor cells		1
chr2	45153857	45180942	27086	*	UMR	1.87917	chr2	45168037	45169036	1000	+	promoter:8398	uc002run.2	6496	SIX3	hg19_genes_promoters	retinal progenitor cells		UMR
chr2	45153656	45180782	27127	*	1	2.34292	chr2	45168037	45169036	1000	+	promoter:8398	uc002run.2	6496	SIX3	hg19_genes_promoters	retinal progenitor cells			1
chr2	45151285	45178384	27100	*	UMR	3.34179	chr2	45168037	45169036	1000	+	promoter:8398	uc002run.2	6496	SIX3	hg19_genes_promoters	retinal progenitor cells			UMR
chr2	45150969	45183437	32469	*	1	3.85129	chr2	45168037	45169036	1000	+	promoter:8398	uc002run.2	6496	SIX3	hg19_genes_promoters	retinal progenitor cells				1
chr2	45151094	45177648	26555	*	UMR	2.13995	chr2	45168037	45169036	1000	+	promoter:8398	uc002run.2	6496	SIX3	hg19_genes_promoters	retinal progenitor cells				UMR
chr2	121481933	121492364	10432	*	4	89.9333	chr2	121492199	121493198	1000	+	promoter:9233	uc010yyu.1	2736	GLI2	hg19_genes_promoters	retinal progenitor cells	4
chr2	121492455	121500385	7931	*	1	5.64226	chr2	121492199	121493198	1000	+	promoter:9233	uc010yyu.1	2736	GLI2	hg19_genes_promoters	retinal progenitor cells	1
chr2	121492411	121500154	7744	*	UMR	4.79716	chr2	121492199	121493198	1000	+	promoter:9233	uc010yyu.1	2736	GLI2	hg19_genes_promoters	retinal progenitor cells	UMR
chr2	121453828	121492364	38537	*	3	84.7938	chr2	121492199	121493198	1000	+	promoter:9233	uc010yyu.1	2736	GLI2	hg19_genes_promoters	retinal progenitor cells		3
chr2	121492455	121500719	8265	*	1	6.07396	chr2	121492199	121493198	1000	+	promoter:9233	uc010yyu.1	2736	GLI2	hg19_genes_promoters	retinal progenitor cells		1
chr2	121492411	121495961	3551	*	UMR	2.66968	chr2	121492199	121493198	1000	+	promoter:9233	uc010yyu.1	2736	GLI2	hg19_genes_promoters	retinal progenitor cells		UMR
chr2	121453828	121492364	38537	*	3	84.7938	chr2	121492199	121493198	1000	+	promoter:9233	uc010yyu.1	2736	GLI2	hg19_genes_promoters	retinal progenitor cells			3
chr2	121492455	121500719	8265	*	1	6.07396	chr2	121492199	121493198	1000	+	promoter:9233	uc010yyu.1	2736	GLI2	hg19_genes_promoters	retinal progenitor cells			1
chr2	121492411	121495460	3050	*	UMR	1.69156	chr2	121492199	121493198	1000	+	promoter:9233	uc010yyu.1	2736	GLI2	hg19_genes_promoters	retinal progenitor cells			UMR
chr2	121470495	121492364	21870	*	3	86.8636	chr2	121492199	121493198	1000	+	promoter:9233	uc010yyu.1	2736	GLI2	hg19_genes_promoters	retinal progenitor cells				3
chr2	121492455	121495408	2954	*	1	1.52623	chr2	121492199	121493198	1000	+	promoter:9233	uc010yyu.1	2736	GLI2	hg19_genes_promoters	retinal progenitor cells				1
chr2	121492477	121495902	3426	*	UMR	2.81863	chr2	121492199	121493198	1000	+	promoter:9233	uc010yyu.1	2736	GLI2	hg19_genes_promoters	retinal progenitor cells				UMR
chr2	121492455	121500385	7931	*	1	5.64226	chr2	121492823	121493822	1000	+	promoter:9234	uc002tmp.1	2736	GLI2	hg19_genes_promoters	retinal progenitor cells	1
chr2	121492411	121500154	7744	*	UMR	4.79716	chr2	121492823	121493822	1000	+	promoter:9234	uc002tmp.1	2736	GLI2	hg19_genes_promoters	retinal progenitor cells	UMR
chr2	121492455	121500719	8265	*	1	6.07396	chr2	121492823	121493822	1000	+	promoter:9234	uc002tmp.1	2736	GLI2	hg19_genes_promoters	retinal progenitor cells		1
chr2	121492411	121495961	3551	*	UMR	2.66968	chr2	121492823	121493822	1000	+	promoter:9234	uc002tmp.1	2736	GLI2	hg19_genes_promoters	retinal progenitor cells		UMR
chr2	121492455	121500719	8265	*	1	6.07396	chr2	121492823	121493822	1000	+	promoter:9234	uc002tmp.1	2736	GLI2	hg19_genes_promoters	retinal progenitor cells			1
chr2	121492411	121495460	3050	*	UMR	1.69156	chr2	121492823	121493822	1000	+	promoter:9234	uc002tmp.1	2736	GLI2	hg19_genes_promoters	retinal progenitor cells			UMR
chr2	121492455	121495408	2954	*	1	1.52623	chr2	121492823	121493822	1000	+	promoter:9234	uc002tmp.1	2736	GLI2	hg19_genes_promoters	retinal progenitor cells				1
chr2	121492477	121495902	3426	*	UMR	2.81863	chr2	121492823	121493822	1000	+	promoter:9234	uc002tmp.1	2736	GLI2	hg19_genes_promoters	retinal progenitor cells				UMR
chr2	121546788	121549470	2683	*	4	88.3987	chr2	121548857	121549856	1000	+	promoter:9235	uc010fln.1	2736	GLI2	hg19_genes_promoters	retinal progenitor cells	4
chr2	121549506	121550021	516	*	2	22.6244	chr2	121548857	121549856	1000	+	promoter:9235	uc010fln.1	2736	GLI2	hg19_genes_promoters	retinal progenitor cells	2
chr2	121549489	121550140	652	*	LMR	21.267	chr2	121548857	121549856	1000	+	promoter:9235	uc010fln.1	2736	GLI2	hg19_genes_promoters	retinal progenitor cells	LMR
chr2	121546483	121548876	2394	*	4	92.3935	chr2	121548857	121549856	1000	+	promoter:9235	uc010fln.1	2736	GLI2	hg19_genes_promoters	retinal progenitor cells		4
chr2	121549029	121550060	1032	*	2	31.4338	chr2	121548857	121549856	1000	+	promoter:9235	uc010fln.1	2736	GLI2	hg19_genes_promoters	retinal progenitor cells		2
chr2	121549187	121550160	974	*	LMR	25.1131	chr2	121548857	121549856	1000	+	promoter:9235	uc010fln.1	2736	GLI2	hg19_genes_promoters	retinal progenitor cells		LMR
chr2	121546483	121548876	2394	*	4	92.3935	chr2	121548857	121549856	1000	+	promoter:9235	uc010fln.1	2736	GLI2	hg19_genes_promoters	retinal progenitor cells			4
chr2	121549029	121550060	1032	*	2	31.4338	chr2	121548857	121549856	1000	+	promoter:9235	uc010fln.1	2736	GLI2	hg19_genes_promoters	retinal progenitor cells			2
chr2	121549799	121550170	372	*	LMR	34.7059	chr2	121548857	121549856	1000	+	promoter:9235	uc010fln.1	2736	GLI2	hg19_genes_promoters	retinal progenitor cells			LMR
chr2	121546647	121548876	2230	*	4	93.9216	chr2	121548857	121549856	1000	+	promoter:9235	uc010fln.1	2736	GLI2	hg19_genes_promoters	retinal progenitor cells				4
chr2	121549029	121550081	1053	*	2	38.9706	chr2	121548857	121549856	1000	+	promoter:9235	uc010fln.1	2736	GLI2	hg19_genes_promoters	retinal progenitor cells				2
chr2	121549033	121550070	1038	*	LMR	34.6639	chr2	121548857	121549856	1000	+	promoter:9235	uc010fln.1	2736	GLI2	hg19_genes_promoters	retinal progenitor cells				LMR
chr2	121546788	121549470	2683	*	4	88.3987	chr2	121548857	121549856	1000	+	promoter:9236	uc002tmq.1	2736	GLI2	hg19_genes_promoters	retinal progenitor cells	4
chr2	121549506	121550021	516	*	2	22.6244	chr2	121548857	121549856	1000	+	promoter:9236	uc002tmq.1	2736	GLI2	hg19_genes_promoters	retinal progenitor cells	2
chr2	121549489	121550140	652	*	LMR	21.267	chr2	121548857	121549856	1000	+	promoter:9236	uc002tmq.1	2736	GLI2	hg19_genes_promoters	retinal progenitor cells	LMR
chr2	121546483	121548876	2394	*	4	92.3935	chr2	121548857	121549856	1000	+	promoter:9236	uc002tmq.1	2736	GLI2	hg19_genes_promoters	retinal progenitor cells		4
chr2	121549029	121550060	1032	*	2	31.4338	chr2	121548857	121549856	1000	+	promoter:9236	uc002tmq.1	2736	GLI2	hg19_genes_promoters	retinal progenitor cells		2
chr2	121549187	121550160	974	*	LMR	25.1131	chr2	121548857	121549856	1000	+	promoter:9236	uc002tmq.1	2736	GLI2	hg19_genes_promoters	retinal progenitor cells		LMR
chr2	121546483	121548876	2394	*	4	92.3935	chr2	121548857	121549856	1000	+	promoter:9236	uc002tmq.1	2736	GLI2	hg19_genes_promoters	retinal progenitor cells			4
chr2	121549029	121550060	1032	*	2	31.4338	chr2	121548857	121549856	1000	+	promoter:9236	uc002tmq.1	2736	GLI2	hg19_genes_promoters	retinal progenitor cells			2
chr2	121549799	121550170	372	*	LMR	34.7059	chr2	121548857	121549856	1000	+	promoter:9236	uc002tmq.1	2736	GLI2	hg19_genes_promoters	retinal progenitor cells			LMR
chr2	121546647	121548876	2230	*	4	93.9216	chr2	121548857	121549856	1000	+	promoter:9236	uc002tmq.1	2736	GLI2	hg19_genes_promoters	retinal progenitor cells				4
chr2	121549029	121550081	1053	*	2	38.9706	chr2	121548857	121549856	1000	+	promoter:9236	uc002tmq.1	2736	GLI2	hg19_genes_promoters	retinal progenitor cells				2
chr2	121549033	121550070	1038	*	LMR	34.6639	chr2	121548857	121549856	1000	+	promoter:9236	uc002tmq.1	2736	GLI2	hg19_genes_promoters	retinal progenitor cells				LMR
chr2	121546788	121549470	2683	*	4	88.3987	chr2	121548857	121549856	1000	+	promoter:9237	uc002tmr.1	2736	GLI2	hg19_genes_promoters	retinal progenitor cells	4
chr2	121549506	121550021	516	*	2	22.6244	chr2	121548857	121549856	1000	+	promoter:9237	uc002tmr.1	2736	GLI2	hg19_genes_promoters	retinal progenitor cells	2
chr2	121549489	121550140	652	*	LMR	21.267	chr2	121548857	121549856	1000	+	promoter:9237	uc002tmr.1	2736	GLI2	hg19_genes_promoters	retinal progenitor cells	LMR
chr2	121546483	121548876	2394	*	4	92.3935	chr2	121548857	121549856	1000	+	promoter:9237	uc002tmr.1	2736	GLI2	hg19_genes_promoters	retinal progenitor cells		4
chr2	121549029	121550060	1032	*	2	31.4338	chr2	121548857	121549856	1000	+	promoter:9237	uc002tmr.1	2736	GLI2	hg19_genes_promoters	retinal progenitor cells		2
chr2	121549187	121550160	974	*	LMR	25.1131	chr2	121548857	121549856	1000	+	promoter:9237	uc002tmr.1	2736	GLI2	hg19_genes_promoters	retinal progenitor cells		LMR
chr2	121546483	121548876	2394	*	4	92.3935	chr2	121548857	121549856	1000	+	promoter:9237	uc002tmr.1	2736	GLI2	hg19_genes_promoters	retinal progenitor cells			4
chr2	121549029	121550060	1032	*	2	31.4338	chr2	121548857	121549856	1000	+	promoter:9237	uc002tmr.1	2736	GLI2	hg19_genes_promoters	retinal progenitor cells			2
chr2	121549799	121550170	372	*	LMR	34.7059	chr2	121548857	121549856	1000	+	promoter:9237	uc002tmr.1	2736	GLI2	hg19_genes_promoters	retinal progenitor cells			LMR
chr2	121546647	121548876	2230	*	4	93.9216	chr2	121548857	121549856	1000	+	promoter:9237	uc002tmr.1	2736	GLI2	hg19_genes_promoters	retinal progenitor cells				4
chr2	121549029	121550081	1053	*	2	38.9706	chr2	121548857	121549856	1000	+	promoter:9237	uc002tmr.1	2736	GLI2	hg19_genes_promoters	retinal progenitor cells				2
chr2	121549033	121550070	1038	*	LMR	34.6639	chr2	121548857	121549856	1000	+	promoter:9237	uc002tmr.1	2736	GLI2	hg19_genes_promoters	retinal progenitor cells				LMR
chr2	121546788	121549470	2683	*	4	88.3987	chr2	121548857	121549856	1000	+	promoter:9238	uc002tmt.4	2736	GLI2	hg19_genes_promoters	retinal progenitor cells	4
chr2	121549506	121550021	516	*	2	22.6244	chr2	121548857	121549856	1000	+	promoter:9238	uc002tmt.4	2736	GLI2	hg19_genes_promoters	retinal progenitor cells	2
chr2	121549489	121550140	652	*	LMR	21.267	chr2	121548857	121549856	1000	+	promoter:9238	uc002tmt.4	2736	GLI2	hg19_genes_promoters	retinal progenitor cells	LMR
chr2	121546483	121548876	2394	*	4	92.3935	chr2	121548857	121549856	1000	+	promoter:9238	uc002tmt.4	2736	GLI2	hg19_genes_promoters	retinal progenitor cells		4
chr2	121549029	121550060	1032	*	2	31.4338	chr2	121548857	121549856	1000	+	promoter:9238	uc002tmt.4	2736	GLI2	hg19_genes_promoters	retinal progenitor cells		2
chr2	121549187	121550160	974	*	LMR	25.1131	chr2	121548857	121549856	1000	+	promoter:9238	uc002tmt.4	2736	GLI2	hg19_genes_promoters	retinal progenitor cells		LMR
chr2	121546483	121548876	2394	*	4	92.3935	chr2	121548857	121549856	1000	+	promoter:9238	uc002tmt.4	2736	GLI2	hg19_genes_promoters	retinal progenitor cells			4
chr2	121549029	121550060	1032	*	2	31.4338	chr2	121548857	121549856	1000	+	promoter:9238	uc002tmt.4	2736	GLI2	hg19_genes_promoters	retinal progenitor cells			2
chr2	121549799	121550170	372	*	LMR	34.7059	chr2	121548857	121549856	1000	+	promoter:9238	uc002tmt.4	2736	GLI2	hg19_genes_promoters	retinal progenitor cells			LMR
chr2	121546647	121548876	2230	*	4	93.9216	chr2	121548857	121549856	1000	+	promoter:9238	uc002tmt.4	2736	GLI2	hg19_genes_promoters	retinal progenitor cells				4
chr2	121549029	121550081	1053	*	2	38.9706	chr2	121548857	121549856	1000	+	promoter:9238	uc002tmt.4	2736	GLI2	hg19_genes_promoters	retinal progenitor cells				2
chr2	121549033	121550070	1038	*	LMR	34.6639	chr2	121548857	121549856	1000	+	promoter:9238	uc002tmt.4	2736	GLI2	hg19_genes_promoters	retinal progenitor cells				LMR
chr2	121546788	121549470	2683	*	4	88.3987	chr2	121548857	121549856	1000	+	promoter:9239	uc002tmu.4	2736	GLI2	hg19_genes_promoters	retinal progenitor cells	4
chr2	121549506	121550021	516	*	2	22.6244	chr2	121548857	121549856	1000	+	promoter:9239	uc002tmu.4	2736	GLI2	hg19_genes_promoters	retinal progenitor cells	2
chr2	121549489	121550140	652	*	LMR	21.267	chr2	121548857	121549856	1000	+	promoter:9239	uc002tmu.4	2736	GLI2	hg19_genes_promoters	retinal progenitor cells	LMR
chr2	121546483	121548876	2394	*	4	92.3935	chr2	121548857	121549856	1000	+	promoter:9239	uc002tmu.4	2736	GLI2	hg19_genes_promoters	retinal progenitor cells		4
chr2	121549029	121550060	1032	*	2	31.4338	chr2	121548857	121549856	1000	+	promoter:9239	uc002tmu.4	2736	GLI2	hg19_genes_promoters	retinal progenitor cells		2
chr2	121549187	121550160	974	*	LMR	25.1131	chr2	121548857	121549856	1000	+	promoter:9239	uc002tmu.4	2736	GLI2	hg19_genes_promoters	retinal progenitor cells		LMR
chr2	121546483	121548876	2394	*	4	92.3935	chr2	121548857	121549856	1000	+	promoter:9239	uc002tmu.4	2736	GLI2	hg19_genes_promoters	retinal progenitor cells			4
chr2	121549029	121550060	1032	*	2	31.4338	chr2	121548857	121549856	1000	+	promoter:9239	uc002tmu.4	2736	GLI2	hg19_genes_promoters	retinal progenitor cells			2
chr2	121549799	121550170	372	*	LMR	34.7059	chr2	121548857	121549856	1000	+	promoter:9239	uc002tmu.4	2736	GLI2	hg19_genes_promoters	retinal progenitor cells			LMR
chr2	121546647	121548876	2230	*	4	93.9216	chr2	121548857	121549856	1000	+	promoter:9239	uc002tmu.4	2736	GLI2	hg19_genes_promoters	retinal progenitor cells				4
chr2	121549029	121550081	1053	*	2	38.9706	chr2	121548857	121549856	1000	+	promoter:9239	uc002tmu.4	2736	GLI2	hg19_genes_promoters	retinal progenitor cells				2
chr2	121549033	121550070	1038	*	LMR	34.6639	chr2	121548857	121549856	1000	+	promoter:9239	uc002tmu.4	2736	GLI2	hg19_genes_promoters	retinal progenitor cells				LMR
chr2	121550259	121554680	4422	*	4	89.4608	chr2	121553867	121554866	1000	+	promoter:9240	uc002tmv.1	2736	GLI2	hg19_genes_promoters	retinal progenitor cells	4
chr2	121554696	121555364	669	*	2	36.9565	chr2	121553867	121554866	1000	+	promoter:9240	uc002tmv.1	2736	GLI2	hg19_genes_promoters	retinal progenitor cells	2
chr2	121554800	121555352	553	*	LMR	28.1046	chr2	121553867	121554866	1000	+	promoter:9240	uc002tmv.1	2736	GLI2	hg19_genes_promoters	retinal progenitor cells	LMR
chr2	121550259	121554591	4333	*	3	84.8813	chr2	121553867	121554866	1000	+	promoter:9240	uc002tmv.1	2736	GLI2	hg19_genes_promoters	retinal progenitor cells		3
chr2	121554672	121555718	1047	*	2	22.1849	chr2	121553867	121554866	1000	+	promoter:9240	uc002tmv.1	2736	GLI2	hg19_genes_promoters	retinal progenitor cells		2
chr2	121554677	121555626	950	*	LMR	12.6775	chr2	121553867	121554866	1000	+	promoter:9240	uc002tmv.1	2736	GLI2	hg19_genes_promoters	retinal progenitor cells		LMR
chr2	121550259	121554591	4333	*	3	84.8813	chr2	121553867	121554866	1000	+	promoter:9240	uc002tmv.1	2736	GLI2	hg19_genes_promoters	retinal progenitor cells			3
chr2	121554672	121555718	1047	*	2	22.1849	chr2	121553867	121554866	1000	+	promoter:9240	uc002tmv.1	2736	GLI2	hg19_genes_promoters	retinal progenitor cells			2
chr2	121554677	121555626	950	*	LMR	14.4016	chr2	121553867	121554866	1000	+	promoter:9240	uc002tmv.1	2736	GLI2	hg19_genes_promoters	retinal progenitor cells			LMR
chr2	121550259	121554591	4333	*	3	84.5335	chr2	121553867	121554866	1000	+	promoter:9240	uc002tmv.1	2736	GLI2	hg19_genes_promoters	retinal progenitor cells				3
chr2	121554672	121557040	2369	*	2	29.8845	chr2	121553867	121554866	1000	+	promoter:9240	uc002tmv.1	2736	GLI2	hg19_genes_promoters	retinal progenitor cells				2
chr2	121554633	121555822	1190	*	UMR	15.6574	chr2	121553867	121554866	1000	+	promoter:9240	uc002tmv.1	2736	GLI2	hg19_genes_promoters	retinal progenitor cells				UMR
chr2	121550259	121554680	4422	*	4	89.4608	chr2	121553867	121554866	1000	+	promoter:9241	uc010flo.1	2736	GLI2	hg19_genes_promoters	retinal progenitor cells	4
chr2	121554696	121555364	669	*	2	36.9565	chr2	121553867	121554866	1000	+	promoter:9241	uc010flo.1	2736	GLI2	hg19_genes_promoters	retinal progenitor cells	2
chr2	121554800	121555352	553	*	LMR	28.1046	chr2	121553867	121554866	1000	+	promoter:9241	uc010flo.1	2736	GLI2	hg19_genes_promoters	retinal progenitor cells	LMR
chr2	121550259	121554591	4333	*	3	84.8813	chr2	121553867	121554866	1000	+	promoter:9241	uc010flo.1	2736	GLI2	hg19_genes_promoters	retinal progenitor cells		3
chr2	121554672	121555718	1047	*	2	22.1849	chr2	121553867	121554866	1000	+	promoter:9241	uc010flo.1	2736	GLI2	hg19_genes_promoters	retinal progenitor cells		2
chr2	121554677	121555626	950	*	LMR	12.6775	chr2	121553867	121554866	1000	+	promoter:9241	uc010flo.1	2736	GLI2	hg19_genes_promoters	retinal progenitor cells		LMR
chr2	121550259	121554591	4333	*	3	84.8813	chr2	121553867	121554866	1000	+	promoter:9241	uc010flo.1	2736	GLI2	hg19_genes_promoters	retinal progenitor cells			3
chr2	121554672	121555718	1047	*	2	22.1849	chr2	121553867	121554866	1000	+	promoter:9241	uc010flo.1	2736	GLI2	hg19_genes_promoters	retinal progenitor cells			2
chr2	121554677	121555626	950	*	LMR	14.4016	chr2	121553867	121554866	1000	+	promoter:9241	uc010flo.1	2736	GLI2	hg19_genes_promoters	retinal progenitor cells			LMR
chr2	121550259	121554591	4333	*	3	84.5335	chr2	121553867	121554866	1000	+	promoter:9241	uc010flo.1	2736	GLI2	hg19_genes_promoters	retinal progenitor cells				3
chr2	121554672	121557040	2369	*	2	29.8845	chr2	121553867	121554866	1000	+	promoter:9241	uc010flo.1	2736	GLI2	hg19_genes_promoters	retinal progenitor cells				2
chr2	121554633	121555822	1190	*	UMR	15.6574	chr2	121553867	121554866	1000	+	promoter:9241	uc010flo.1	2736	GLI2	hg19_genes_promoters	retinal progenitor cells				UMR
chr2	121550259	121554680	4422	*	4	89.4608	chr2	121553867	121554866	1000	+	promoter:9242	uc002tmw.1	2736	GLI2	hg19_genes_promoters	retinal progenitor cells	4
chr2	121554696	121555364	669	*	2	36.9565	chr2	121553867	121554866	1000	+	promoter:9242	uc002tmw.1	2736	GLI2	hg19_genes_promoters	retinal progenitor cells	2
chr2	121554800	121555352	553	*	LMR	28.1046	chr2	121553867	121554866	1000	+	promoter:9242	uc002tmw.1	2736	GLI2	hg19_genes_promoters	retinal progenitor cells	LMR
chr2	121550259	121554591	4333	*	3	84.8813	chr2	121553867	121554866	1000	+	promoter:9242	uc002tmw.1	2736	GLI2	hg19_genes_promoters	retinal progenitor cells		3
chr2	121554672	121555718	1047	*	2	22.1849	chr2	121553867	121554866	1000	+	promoter:9242	uc002tmw.1	2736	GLI2	hg19_genes_promoters	retinal progenitor cells		2
chr2	121554677	121555626	950	*	LMR	12.6775	chr2	121553867	121554866	1000	+	promoter:9242	uc002tmw.1	2736	GLI2	hg19_genes_promoters	retinal progenitor cells		LMR
chr2	121550259	121554591	4333	*	3	84.8813	chr2	121553867	121554866	1000	+	promoter:9242	uc002tmw.1	2736	GLI2	hg19_genes_promoters	retinal progenitor cells			3
chr2	121554672	121555718	1047	*	2	22.1849	chr2	121553867	121554866	1000	+	promoter:9242	uc002tmw.1	2736	GLI2	hg19_genes_promoters	retinal progenitor cells			2
chr2	121554677	121555626	950	*	LMR	14.4016	chr2	121553867	121554866	1000	+	promoter:9242	uc002tmw.1	2736	GLI2	hg19_genes_promoters	retinal progenitor cells			LMR
chr2	121550259	121554591	4333	*	3	84.5335	chr2	121553867	121554866	1000	+	promoter:9242	uc002tmw.1	2736	GLI2	hg19_genes_promoters	retinal progenitor cells				3
chr2	121554672	121557040	2369	*	2	29.8845	chr2	121553867	121554866	1000	+	promoter:9242	uc002tmw.1	2736	GLI2	hg19_genes_promoters	retinal progenitor cells				2
chr2	121554633	121555822	1190	*	UMR	15.6574	chr2	121553867	121554866	1000	+	promoter:9242	uc002tmw.1	2736	GLI2	hg19_genes_promoters	retinal progenitor cells				UMR
chr2	121550259	121554680	4422	*	4	89.4608	chr2	121553867	121554866	1000	+	promoter:9243	uc010flp.3	2736	GLI2	hg19_genes_promoters	retinal progenitor cells	4
chr2	121554696	121555364	669	*	2	36.9565	chr2	121553867	121554866	1000	+	promoter:9243	uc010flp.3	2736	GLI2	hg19_genes_promoters	retinal progenitor cells	2
chr2	121554800	121555352	553	*	LMR	28.1046	chr2	121553867	121554866	1000	+	promoter:9243	uc010flp.3	2736	GLI2	hg19_genes_promoters	retinal progenitor cells	LMR
chr2	121550259	121554591	4333	*	3	84.8813	chr2	121553867	121554866	1000	+	promoter:9243	uc010flp.3	2736	GLI2	hg19_genes_promoters	retinal progenitor cells		3
chr2	121554672	121555718	1047	*	2	22.1849	chr2	121553867	121554866	1000	+	promoter:9243	uc010flp.3	2736	GLI2	hg19_genes_promoters	retinal progenitor cells		2
chr2	121554677	121555626	950	*	LMR	12.6775	chr2	121553867	121554866	1000	+	promoter:9243	uc010flp.3	2736	GLI2	hg19_genes_promoters	retinal progenitor cells		LMR
chr2	121550259	121554591	4333	*	3	84.8813	chr2	121553867	121554866	1000	+	promoter:9243	uc010flp.3	2736	GLI2	hg19_genes_promoters	retinal progenitor cells			3
chr2	121554672	121555718	1047	*	2	22.1849	chr2	121553867	121554866	1000	+	promoter:9243	uc010flp.3	2736	GLI2	hg19_genes_promoters	retinal progenitor cells			2
chr2	121554677	121555626	950	*	LMR	14.4016	chr2	121553867	121554866	1000	+	promoter:9243	uc010flp.3	2736	GLI2	hg19_genes_promoters	retinal progenitor cells			LMR
chr2	121550259	121554591	4333	*	3	84.5335	chr2	121553867	121554866	1000	+	promoter:9243	uc010flp.3	2736	GLI2	hg19_genes_promoters	retinal progenitor cells				3
chr2	121554672	121557040	2369	*	2	29.8845	chr2	121553867	121554866	1000	+	promoter:9243	uc010flp.3	2736	GLI2	hg19_genes_promoters	retinal progenitor cells				2
chr2	121554633	121555822	1190	*	UMR	15.6574	chr2	121553867	121554866	1000	+	promoter:9243	uc010flp.3	2736	GLI2	hg19_genes_promoters	retinal progenitor cells				UMR

## Sheet: AC precursors
seqnames	start	end	width	strand	name	mean.meth, %	annot.seqnames	annot.start	annot.end	annot.width	annot.strand	annot.id	annot.tx_id	annot.gene_id	annot.symbol	annot.type	AC precursors	FW10	FW14	FW21	FW23
chr2	157176068	157192190	16123	*	1	2.47287	chr2	157186701	157187700	1000	-	promoter:12109	uc021vri.1	4929	NR4A2	hg19_genes_promoters	Immature Amacrine Cells	1
chr2	157176088	157192813	16726	*	UMR	2.08286	chr2	157186701	157187700	1000	-	promoter:12109	uc021vri.1	4929	NR4A2	hg19_genes_promoters	Immature Amacrine Cells	UMR
chr2	157176219	157192190	15972	*	1	7.26476	chr2	157186701	157187700	1000	-	promoter:12109	uc021vri.1	4929	NR4A2	hg19_genes_promoters	Immature Amacrine Cells		1
chr2	157182643	157193844	11202	*	UMR	6.9919	chr2	157186701	157187700	1000	-	promoter:12109	uc021vri.1	4929	NR4A2	hg19_genes_promoters	Immature Amacrine Cells		UMR
chr2	157176219	157192190	15972	*	1	7.26476	chr2	157186701	157187700	1000	-	promoter:12109	uc021vri.1	4929	NR4A2	hg19_genes_promoters	Immature Amacrine Cells			1
chr2	157185269	157186819	1551	*	UMR	11.0914	chr2	157186701	157187700	1000	-	promoter:12109	uc021vri.1	4929	NR4A2	hg19_genes_promoters	Immature Amacrine Cells			UMR
chr2	157185342	157192190	6849	*	1	5.66255	chr2	157186701	157187700	1000	-	promoter:12109	uc021vri.1	4929	NR4A2	hg19_genes_promoters	Immature Amacrine Cells				1
chr2	157185333	157186819	1487	*	UMR	10.5042	chr2	157186701	157187700	1000	-	promoter:12109	uc021vri.1	4929	NR4A2	hg19_genes_promoters	Immature Amacrine Cells				UMR
chr2	157176068	157192190	16123	*	1	2.47287	chr2	157189288	157190287	1000	-	promoter:12110	uc002tyx.4	4929	NR4A2	hg19_genes_promoters	Immature Amacrine Cells	1
chr2	157176088	157192813	16726	*	UMR	2.08286	chr2	157189288	157190287	1000	-	promoter:12110	uc002tyx.4	4929	NR4A2	hg19_genes_promoters	Immature Amacrine Cells	UMR
chr2	157176219	157192190	15972	*	1	7.26476	chr2	157189288	157190287	1000	-	promoter:12110	uc002tyx.4	4929	NR4A2	hg19_genes_promoters	Immature Amacrine Cells		1
chr2	157182643	157193844	11202	*	UMR	6.9919	chr2	157189288	157190287	1000	-	promoter:12110	uc002tyx.4	4929	NR4A2	hg19_genes_promoters	Immature Amacrine Cells		UMR
chr2	157176219	157192190	15972	*	1	7.26476	chr2	157189288	157190287	1000	-	promoter:12110	uc002tyx.4	4929	NR4A2	hg19_genes_promoters	Immature Amacrine Cells			1
chr2	157188368	157192546	4179	*	UMR	1.0723	chr2	157189288	157190287	1000	-	promoter:12110	uc002tyx.4	4929	NR4A2	hg19_genes_promoters	Immature Amacrine Cells			UMR
chr2	157185342	157192190	6849	*	1	5.66255	chr2	157189288	157190287	1000	-	promoter:12110	uc002tyx.4	4929	NR4A2	hg19_genes_promoters	Immature Amacrine Cells				1
chr2	157188375	157196858	8484	*	UMR	2.88379	chr2	157189288	157190287	1000	-	promoter:12110	uc002tyx.4	4929	NR4A2	hg19_genes_promoters	Immature Amacrine Cells				UMR
chr2	157176068	157192190	16123	*	1	2.47287	chr2	157189288	157190287	1000	-	promoter:12111	uc002tyz.4	4929	NR4A2	hg19_genes_promoters	Immature Amacrine Cells	1
chr2	157176088	157192813	16726	*	UMR	2.08286	chr2	157189288	157190287	1000	-	promoter:12111	uc002tyz.4	4929	NR4A2	hg19_genes_promoters	Immature Amacrine Cells	UMR
chr2	157176219	157192190	15972	*	1	7.26476	chr2	157189288	157190287	1000	-	promoter:12111	uc002tyz.4	4929	NR4A2	hg19_genes_promoters	Immature Amacrine Cells		1
chr2	157182643	157193844	11202	*	UMR	6.9919	chr2	157189288	157190287	1000	-	promoter:12111	uc002tyz.4	4929	NR4A2	hg19_genes_promoters	Immature Amacrine Cells		UMR
chr2	157176219	157192190	15972	*	1	7.26476	chr2	157189288	157190287	1000	-	promoter:12111	uc002tyz.4	4929	NR4A2	hg19_genes_promoters	Immature Amacrine Cells			1
chr2	157188368	157192546	4179	*	UMR	1.0723	chr2	157189288	157190287	1000	-	promoter:12111	uc002tyz.4	4929	NR4A2	hg19_genes_promoters	Immature Amacrine Cells			UMR
chr2	157185342	157192190	6849	*	1	5.66255	chr2	157189288	157190287	1000	-	promoter:12111	uc002tyz.4	4929	NR4A2	hg19_genes_promoters	Immature Amacrine Cells				1
chr2	157188375	157196858	8484	*	UMR	2.88379	chr2	157189288	157190287	1000	-	promoter:12111	uc002tyz.4	4929	NR4A2	hg19_genes_promoters	Immature Amacrine Cells				UMR
chr2	157176068	157192190	16123	*	1	2.47287	chr2	157189288	157190287	1000	-	promoter:12112	uc010zcf.2	4929	NR4A2	hg19_genes_promoters	Immature Amacrine Cells	1
chr2	157176088	157192813	16726	*	UMR	2.08286	chr2	157189288	157190287	1000	-	promoter:12112	uc010zcf.2	4929	NR4A2	hg19_genes_promoters	Immature Amacrine Cells	UMR
chr2	157176219	157192190	15972	*	1	7.26476	chr2	157189288	157190287	1000	-	promoter:12112	uc010zcf.2	4929	NR4A2	hg19_genes_promoters	Immature Amacrine Cells		1
chr2	157182643	157193844	11202	*	UMR	6.9919	chr2	157189288	157190287	1000	-	promoter:12112	uc010zcf.2	4929	NR4A2	hg19_genes_promoters	Immature Amacrine Cells		UMR
chr2	157176219	157192190	15972	*	1	7.26476	chr2	157189288	157190287	1000	-	promoter:12112	uc010zcf.2	4929	NR4A2	hg19_genes_promoters	Immature Amacrine Cells			1
chr2	157188368	157192546	4179	*	UMR	1.0723	chr2	157189288	157190287	1000	-	promoter:12112	uc010zcf.2	4929	NR4A2	hg19_genes_promoters	Immature Amacrine Cells			UMR
chr2	157185342	157192190	6849	*	1	5.66255	chr2	157189288	157190287	1000	-	promoter:12112	uc010zcf.2	4929	NR4A2	hg19_genes_promoters	Immature Amacrine Cells				1
chr2	157188375	157196858	8484	*	UMR	2.88379	chr2	157189288	157190287	1000	-	promoter:12112	uc010zcf.2	4929	NR4A2	hg19_genes_promoters	Immature Amacrine Cells				UMR
chr2	157176068	157192190	16123	*	1	2.47287	chr2	157184527	157185526	1000	-	promoter:12113	uc010zcg.1	4929	NR4A2	hg19_genes_promoters	Immature Amacrine Cells	1
chr2	157176088	157192813	16726	*	UMR	2.08286	chr2	157184527	157185526	1000	-	promoter:12113	uc010zcg.1	4929	NR4A2	hg19_genes_promoters	Immature Amacrine Cells	UMR
chr2	157176219	157192190	15972	*	1	7.26476	chr2	157184527	157185526	1000	-	promoter:12113	uc010zcg.1	4929	NR4A2	hg19_genes_promoters	Immature Amacrine Cells		1
chr2	157182643	157193844	11202	*	UMR	6.9919	chr2	157184527	157185526	1000	-	promoter:12113	uc010zcg.1	4929	NR4A2	hg19_genes_promoters	Immature Amacrine Cells		UMR
chr2	157176219	157192190	15972	*	1	7.26476	chr2	157184527	157185526	1000	-	promoter:12113	uc010zcg.1	4929	NR4A2	hg19_genes_promoters	Immature Amacrine Cells			1
chr2	157185269	157186819	1551	*	UMR	11.0914	chr2	157184527	157185526	1000	-	promoter:12113	uc010zcg.1	4929	NR4A2	hg19_genes_promoters	Immature Amacrine Cells			UMR
chr2	157179705	157185323	5619	*	2	67.9891	chr2	157184527	157185526	1000	-	promoter:12113	uc010zcg.1	4929	NR4A2	hg19_genes_promoters	Immature Amacrine Cells				2
chr2	157185342	157192190	6849	*	1	5.66255	chr2	157184527	157185526	1000	-	promoter:12113	uc010zcg.1	4929	NR4A2	hg19_genes_promoters	Immature Amacrine Cells				1
chr2	157185333	157186819	1487	*	UMR	10.5042	chr2	157184527	157185526	1000	-	promoter:12113	uc010zcg.1	4929	NR4A2	hg19_genes_promoters	Immature Amacrine Cells				UMR
chr2	182540022	182551767	11746	*	1	4.15542	chr2	182545393	182546392	1000	-	promoter:12411	uc002uof.4	4760	NEUROD1	hg19_genes_promoters	Amacrine Precursor Cells	1
chr2	182538619	182551951	13333	*	UMR	4.06205	chr2	182545393	182546392	1000	-	promoter:12411	uc002uof.4	4760	NEUROD1	hg19_genes_promoters	Amacrine Precursor Cells	UMR
chr2	182538181	182551767	13587	*	1	5.51352	chr2	182545393	182546392	1000	-	promoter:12411	uc002uof.4	4760	NEUROD1	hg19_genes_promoters	Amacrine Precursor Cells		1
chr2	182537423	182551951	14529	*	UMR	4.91772	chr2	182545393	182546392	1000	-	promoter:12411	uc002uof.4	4760	NEUROD1	hg19_genes_promoters	Amacrine Precursor Cells		UMR
chr2	182538181	182551767	13587	*	1	5.51352	chr2	182545393	182546392	1000	-	promoter:12411	uc002uof.4	4760	NEUROD1	hg19_genes_promoters	Amacrine Precursor Cells			1
chr2	182537425	182552032	14608	*	UMR	4.73146	chr2	182545393	182546392	1000	-	promoter:12411	uc002uof.4	4760	NEUROD1	hg19_genes_promoters	Amacrine Precursor Cells			UMR
chr2	182538181	182551611	13431	*	1	4.35484	chr2	182545393	182546392	1000	-	promoter:12411	uc002uof.4	4760	NEUROD1	hg19_genes_promoters	Amacrine Precursor Cells				1
chr2	182537425	182551954	14530	*	UMR	3.67173	chr2	182545393	182546392	1000	-	promoter:12411	uc002uof.4	4760	NEUROD1	hg19_genes_promoters	Amacrine Precursor Cells				UMR
chr2	200320006	200336657	16652	*	1	1.16661	chr2	200320820	200321819	1000	-	promoter:12517	uc010fsq.2	23314	SATB2	hg19_genes_promoters	Immature Amacrine Cells	1
chr2	200319743	200336585	16843	*	UMR	0.921432	chr2	200320820	200321819	1000	-	promoter:12517	uc010fsq.2	23314	SATB2	hg19_genes_promoters	Immature Amacrine Cells	UMR
chr2	200320190	200336513	16324	*	1	1.79629	chr2	200320820	200321819	1000	-	promoter:12517	uc010fsq.2	23314	SATB2	hg19_genes_promoters	Immature Amacrine Cells		1
chr2	200319835	200336596	16762	*	UMR	1.48441	chr2	200320820	200321819	1000	-	promoter:12517	uc010fsq.2	23314	SATB2	hg19_genes_promoters	Immature Amacrine Cells		UMR
chr2	200320190	200336513	16324	*	1	1.79629	chr2	200320820	200321819	1000	-	promoter:12517	uc010fsq.2	23314	SATB2	hg19_genes_promoters	Immature Amacrine Cells			1
chr2	200320209	200336668	16460	*	UMR	1.80519	chr2	200320820	200321819	1000	-	promoter:12517	uc010fsq.2	23314	SATB2	hg19_genes_promoters	Immature Amacrine Cells			UMR
chr2	200320226	200336657	16432	*	1	2.35372	chr2	200320820	200321819	1000	-	promoter:12517	uc010fsq.2	23314	SATB2	hg19_genes_promoters	Immature Amacrine Cells				1
chr2	200320229	200336585	16357	*	UMR	1.86131	chr2	200320820	200321819	1000	-	promoter:12517	uc010fsq.2	23314	SATB2	hg19_genes_promoters	Immature Amacrine Cells				UMR
chr2	200320006	200336657	16652	*	1	1.16661	chr2	200322820	200323819	1000	-	promoter:12518	uc002uuy.2	23314	SATB2	hg19_genes_promoters	Immature Amacrine Cells	1
chr2	200319743	200336585	16843	*	UMR	0.921432	chr2	200322820	200323819	1000	-	promoter:12518	uc002uuy.2	23314	SATB2	hg19_genes_promoters	Immature Amacrine Cells	UMR
chr2	200320190	200336513	16324	*	1	1.79629	chr2	200322820	200323819	1000	-	promoter:12518	uc002uuy.2	23314	SATB2	hg19_genes_promoters	Immature Amacrine Cells		1
chr2	200319835	200336596	16762	*	UMR	1.48441	chr2	200322820	200323819	1000	-	promoter:12518	uc002uuy.2	23314	SATB2	hg19_genes_promoters	Immature Amacrine Cells		UMR
chr2	200320190	200336513	16324	*	1	1.79629	chr2	200322820	200323819	1000	-	promoter:12518	uc002uuy.2	23314	SATB2	hg19_genes_promoters	Immature Amacrine Cells			1
chr2	200320209	200336668	16460	*	UMR	1.80519	chr2	200322820	200323819	1000	-	promoter:12518	uc002uuy.2	23314	SATB2	hg19_genes_promoters	Immature Amacrine Cells			UMR
chr2	200320226	200336657	16432	*	1	2.35372	chr2	200322820	200323819	1000	-	promoter:12518	uc002uuy.2	23314	SATB2	hg19_genes_promoters	Immature Amacrine Cells				1
chr2	200320229	200336585	16357	*	UMR	1.86131	chr2	200322820	200323819	1000	-	promoter:12518	uc002uuy.2	23314	SATB2	hg19_genes_promoters	Immature Amacrine Cells				UMR
chr2	200320006	200336657	16652	*	1	1.16661	chr2	200329832	200330831	1000	-	promoter:12519	uc002uva.2	23314	SATB2	hg19_genes_promoters	Immature Amacrine Cells	1
chr2	200319743	200336585	16843	*	UMR	0.921432	chr2	200329832	200330831	1000	-	promoter:12519	uc002uva.2	23314	SATB2	hg19_genes_promoters	Immature Amacrine Cells	UMR
chr2	200320190	200336513	16324	*	1	1.79629	chr2	200329832	200330831	1000	-	promoter:12519	uc002uva.2	23314	SATB2	hg19_genes_promoters	Immature Amacrine Cells		1
chr2	200319835	200336596	16762	*	UMR	1.48441	chr2	200329832	200330831	1000	-	promoter:12519	uc002uva.2	23314	SATB2	hg19_genes_promoters	Immature Amacrine Cells		UMR
chr2	200320190	200336513	16324	*	1	1.79629	chr2	200329832	200330831	1000	-	promoter:12519	uc002uva.2	23314	SATB2	hg19_genes_promoters	Immature Amacrine Cells			1
chr2	200320209	200336668	16460	*	UMR	1.80519	chr2	200329832	200330831	1000	-	promoter:12519	uc002uva.2	23314	SATB2	hg19_genes_promoters	Immature Amacrine Cells			UMR
chr2	200320226	200336657	16432	*	1	2.35372	chr2	200329832	200330831	1000	-	promoter:12519	uc002uva.2	23314	SATB2	hg19_genes_promoters	Immature Amacrine Cells				1
chr2	200320229	200336585	16357	*	UMR	1.86131	chr2	200329832	200330831	1000	-	promoter:12519	uc002uva.2	23314	SATB2	hg19_genes_promoters	Immature Amacrine Cells				UMR
chr2	200320006	200336657	16652	*	1	1.16661	chr2	200335990	200336989	1000	-	promoter:12520	uc002uuz.2	23314	SATB2	hg19_genes_promoters	Immature Amacrine Cells	1
chr2	200336680	200349665	12986	*	4	92.4107	chr2	200335990	200336989	1000	-	promoter:12520	uc002uuz.2	23314	SATB2	hg19_genes_promoters	Immature Amacrine Cells	4
chr2	200319743	200336585	16843	*	UMR	0.921432	chr2	200335990	200336989	1000	-	promoter:12520	uc002uuz.2	23314	SATB2	hg19_genes_promoters	Immature Amacrine Cells	UMR
chr2	200320190	200336513	16324	*	1	1.79629	chr2	200335990	200336989	1000	-	promoter:12520	uc002uuz.2	23314	SATB2	hg19_genes_promoters	Immature Amacrine Cells		1
chr2	200336680	200445983	109304	*	4	91.7243	chr2	200335990	200336989	1000	-	promoter:12520	uc002uuz.2	23314	SATB2	hg19_genes_promoters	Immature Amacrine Cells		4
chr2	200319835	200336596	16762	*	UMR	1.48441	chr2	200335990	200336989	1000	-	promoter:12520	uc002uuz.2	23314	SATB2	hg19_genes_promoters	Immature Amacrine Cells		UMR
chr2	200320190	200336513	16324	*	1	1.79629	chr2	200335990	200336989	1000	-	promoter:12520	uc002uuz.2	23314	SATB2	hg19_genes_promoters	Immature Amacrine Cells			1
chr2	200336680	200445983	109304	*	4	91.7243	chr2	200335990	200336989	1000	-	promoter:12520	uc002uuz.2	23314	SATB2	hg19_genes_promoters	Immature Amacrine Cells			4
chr2	200320209	200336668	16460	*	UMR	1.80519	chr2	200335990	200336989	1000	-	promoter:12520	uc002uuz.2	23314	SATB2	hg19_genes_promoters	Immature Amacrine Cells			UMR
chr2	200320226	200336657	16432	*	1	2.35372	chr2	200335990	200336989	1000	-	promoter:12520	uc002uuz.2	23314	SATB2	hg19_genes_promoters	Immature Amacrine Cells				1
chr2	200336680	200349665	12986	*	4	94.8467	chr2	200335990	200336989	1000	-	promoter:12520	uc002uuz.2	23314	SATB2	hg19_genes_promoters	Immature Amacrine Cells				4
chr2	200320229	200336585	16357	*	UMR	1.86131	chr2	200335990	200336989	1000	-	promoter:12520	uc002uuz.2	23314	SATB2	hg19_genes_promoters	Immature Amacrine Cells				UMR
chr5	50671113	50695720	24608	*	1	1.72077	chr5	50677958	50678957	1000	+	promoter:20530	uc003jor.3	3670	ISL1	hg19_genes_promoters	Immature Amacrine Cells	1
chr5	50671752	50696214	24463	*	UMR	1.28753	chr5	50677958	50678957	1000	+	promoter:20530	uc003jor.3	3670	ISL1	hg19_genes_promoters	Immature Amacrine Cells	UMR
chr5	50672381	50697257	24877	*	1	2.89383	chr5	50677958	50678957	1000	+	promoter:20530	uc003jor.3	3670	ISL1	hg19_genes_promoters	Immature Amacrine Cells		1
chr5	50672451	50696740	24290	*	UMR	2.21034	chr5	50677958	50678957	1000	+	promoter:20530	uc003jor.3	3670	ISL1	hg19_genes_promoters	Immature Amacrine Cells		UMR
chr5	50672381	50697257	24877	*	1	2.89383	chr5	50677958	50678957	1000	+	promoter:20530	uc003jor.3	3670	ISL1	hg19_genes_promoters	Immature Amacrine Cells			1
chr5	50671767	50696214	24448	*	UMR	2.34056	chr5	50677958	50678957	1000	+	promoter:20530	uc003jor.3	3670	ISL1	hg19_genes_promoters	Immature Amacrine Cells			UMR
chr5	50672381	50696222	23842	*	1	3.3111	chr5	50677958	50678957	1000	+	promoter:20530	uc003jor.3	3670	ISL1	hg19_genes_promoters	Immature Amacrine Cells				1
chr5	50672451	50696214	23764	*	UMR	2.60626	chr5	50677958	50678957	1000	+	promoter:20530	uc003jor.3	3670	ISL1	hg19_genes_promoters	Immature Amacrine Cells				UMR
chr6	50782969	50799321	16353	*	1	3.01627	chr6	50785439	50786438	1000	+	promoter:24862	uc003pag.3	7021	TFAP2B	hg19_genes_promoters	Immature Amacrine Cells	1
chr6	50783011	50800099	17089	*	UMR	2.92877	chr6	50785439	50786438	1000	+	promoter:24862	uc003pag.3	7021	TFAP2B	hg19_genes_promoters	Immature Amacrine Cells	UMR
chr6	50783050	50799239	16190	*	1	2.72658	chr6	50785439	50786438	1000	+	promoter:24862	uc003pag.3	7021	TFAP2B	hg19_genes_promoters	Immature Amacrine Cells		1
chr6	50783011	50799750	16740	*	UMR	2.73021	chr6	50785439	50786438	1000	+	promoter:24862	uc003pag.3	7021	TFAP2B	hg19_genes_promoters	Immature Amacrine Cells		UMR
chr6	50783050	50799239	16190	*	1	2.72658	chr6	50785439	50786438	1000	+	promoter:24862	uc003pag.3	7021	TFAP2B	hg19_genes_promoters	Immature Amacrine Cells			1
chr6	50783276	50799750	16475	*	UMR	3.30719	chr6	50785439	50786438	1000	+	promoter:24862	uc003pag.3	7021	TFAP2B	hg19_genes_promoters	Immature Amacrine Cells			UMR
chr6	50783050	50799321	16272	*	1	3.65854	chr6	50785439	50786438	1000	+	promoter:24862	uc003pag.3	7021	TFAP2B	hg19_genes_promoters	Immature Amacrine Cells				1
chr6	50783011	50799750	16740	*	UMR	3.49858	chr6	50785439	50786438	1000	+	promoter:24862	uc003pag.3	7021	TFAP2B	hg19_genes_promoters	Immature Amacrine Cells				UMR
chr6	10381065	10430128	49064	*	1	3.37231	chr6	10412608	10413607	1000	-	promoter:25856	uc003myq.3	7020	TFAP2A	hg19_genes_promoters	Immature Amacrine Cells	1
chr6	10402941	10430122	27182	*	UMR	1.94452	chr6	10412608	10413607	1000	-	promoter:25856	uc003myq.3	7020	TFAP2A	hg19_genes_promoters	Immature Amacrine Cells	UMR
chr6	10400617	10427260	26644	*	1	6.1685	chr6	10412608	10413607	1000	-	promoter:25856	uc003myq.3	7020	TFAP2A	hg19_genes_promoters	Immature Amacrine Cells		1
chr6	10403193	10418282	15090	*	UMR	3.62954	chr6	10412608	10413607	1000	-	promoter:25856	uc003myq.3	7020	TFAP2A	hg19_genes_promoters	Immature Amacrine Cells		UMR
chr6	10400617	10427260	26644	*	1	6.1685	chr6	10412608	10413607	1000	-	promoter:25856	uc003myq.3	7020	TFAP2A	hg19_genes_promoters	Immature Amacrine Cells			1
chr6	10403543	10418216	14674	*	UMR	4.236	chr6	10412608	10413607	1000	-	promoter:25856	uc003myq.3	7020	TFAP2A	hg19_genes_promoters	Immature Amacrine Cells			UMR
chr6	10403857	10417766	13910	*	1	4.26471	chr6	10412608	10413607	1000	-	promoter:25856	uc003myq.3	7020	TFAP2A	hg19_genes_promoters	Immature Amacrine Cells				1
chr6	10403543	10418186	14644	*	UMR	4.34945	chr6	10412608	10413607	1000	-	promoter:25856	uc003myq.3	7020	TFAP2A	hg19_genes_promoters	Immature Amacrine Cells				UMR
chr6	10381065	10430128	49064	*	1	3.37231	chr6	10415471	10416470	1000	-	promoter:25857	uc003myr.3	7020	TFAP2A	hg19_genes_promoters	Immature Amacrine Cells	1
chr6	10402941	10430122	27182	*	UMR	1.94452	chr6	10415471	10416470	1000	-	promoter:25857	uc003myr.3	7020	TFAP2A	hg19_genes_promoters	Immature Amacrine Cells	UMR
chr6	10400617	10427260	26644	*	1	6.1685	chr6	10415471	10416470	1000	-	promoter:25857	uc003myr.3	7020	TFAP2A	hg19_genes_promoters	Immature Amacrine Cells		1
chr6	10403193	10418282	15090	*	UMR	3.62954	chr6	10415471	10416470	1000	-	promoter:25857	uc003myr.3	7020	TFAP2A	hg19_genes_promoters	Immature Amacrine Cells		UMR
chr6	10400617	10427260	26644	*	1	6.1685	chr6	10415471	10416470	1000	-	promoter:25857	uc003myr.3	7020	TFAP2A	hg19_genes_promoters	Immature Amacrine Cells			1
chr6	10403543	10418216	14674	*	UMR	4.236	chr6	10415471	10416470	1000	-	promoter:25857	uc003myr.3	7020	TFAP2A	hg19_genes_promoters	Immature Amacrine Cells			UMR
chr6	10403857	10417766	13910	*	1	4.26471	chr6	10415471	10416470	1000	-	promoter:25857	uc003myr.3	7020	TFAP2A	hg19_genes_promoters	Immature Amacrine Cells				1
chr6	10403543	10418186	14644	*	UMR	4.34945	chr6	10415471	10416470	1000	-	promoter:25857	uc003myr.3	7020	TFAP2A	hg19_genes_promoters	Immature Amacrine Cells				UMR
chr6	10381065	10430128	49064	*	1	3.37231	chr6	10415471	10416470	1000	-	promoter:25858	uc003mys.3	7020	TFAP2A	hg19_genes_promoters	Immature Amacrine Cells	1
chr6	10402941	10430122	27182	*	UMR	1.94452	chr6	10415471	10416470	1000	-	promoter:25858	uc003mys.3	7020	TFAP2A	hg19_genes_promoters	Immature Amacrine Cells	UMR
chr6	10400617	10427260	26644	*	1	6.1685	chr6	10415471	10416470	1000	-	promoter:25858	uc003mys.3	7020	TFAP2A	hg19_genes_promoters	Immature Amacrine Cells		1
chr6	10403193	10418282	15090	*	UMR	3.62954	chr6	10415471	10416470	1000	-	promoter:25858	uc003mys.3	7020	TFAP2A	hg19_genes_promoters	Immature Amacrine Cells		UMR
chr6	10400617	10427260	26644	*	1	6.1685	chr6	10415471	10416470	1000	-	promoter:25858	uc003mys.3	7020	TFAP2A	hg19_genes_promoters	Immature Amacrine Cells			1
chr6	10403543	10418216	14674	*	UMR	4.236	chr6	10415471	10416470	1000	-	promoter:25858	uc003mys.3	7020	TFAP2A	hg19_genes_promoters	Immature Amacrine Cells			UMR
chr6	10403857	10417766	13910	*	1	4.26471	chr6	10415471	10416470	1000	-	promoter:25858	uc003mys.3	7020	TFAP2A	hg19_genes_promoters	Immature Amacrine Cells				1
chr6	10403543	10418186	14644	*	UMR	4.34945	chr6	10415471	10416470	1000	-	promoter:25858	uc003mys.3	7020	TFAP2A	hg19_genes_promoters	Immature Amacrine Cells				UMR
chr6	10381065	10430128	49064	*	1	3.37231	chr6	10415471	10416470	1000	-	promoter:25859	uc011dih.2	7020	TFAP2A	hg19_genes_promoters	Immature Amacrine Cells	1
chr6	10402941	10430122	27182	*	UMR	1.94452	chr6	10415471	10416470	1000	-	promoter:25859	uc011dih.2	7020	TFAP2A	hg19_genes_promoters	Immature Amacrine Cells	UMR
chr6	10400617	10427260	26644	*	1	6.1685	chr6	10415471	10416470	1000	-	promoter:25859	uc011dih.2	7020	TFAP2A	hg19_genes_promoters	Immature Amacrine Cells		1
chr6	10403193	10418282	15090	*	UMR	3.62954	chr6	10415471	10416470	1000	-	promoter:25859	uc011dih.2	7020	TFAP2A	hg19_genes_promoters	Immature Amacrine Cells		UMR
chr6	10400617	10427260	26644	*	1	6.1685	chr6	10415471	10416470	1000	-	promoter:25859	uc011dih.2	7020	TFAP2A	hg19_genes_promoters	Immature Amacrine Cells			1
chr6	10403543	10418216	14674	*	UMR	4.236	chr6	10415471	10416470	1000	-	promoter:25859	uc011dih.2	7020	TFAP2A	hg19_genes_promoters	Immature Amacrine Cells			UMR
chr6	10403857	10417766	13910	*	1	4.26471	chr6	10415471	10416470	1000	-	promoter:25859	uc011dih.2	7020	TFAP2A	hg19_genes_promoters	Immature Amacrine Cells				1
chr6	10403543	10418186	14644	*	UMR	4.34945	chr6	10415471	10416470	1000	-	promoter:25859	uc011dih.2	7020	TFAP2A	hg19_genes_promoters	Immature Amacrine Cells				UMR
chr6	10381065	10430128	49064	*	1	3.37231	chr6	10419798	10420797	1000	-	promoter:25860	uc003myt.3	7020	TFAP2A	hg19_genes_promoters	Immature Amacrine Cells	1
chr6	10402941	10430122	27182	*	UMR	1.94452	chr6	10419798	10420797	1000	-	promoter:25860	uc003myt.3	7020	TFAP2A	hg19_genes_promoters	Immature Amacrine Cells	UMR
chr6	10400617	10427260	26644	*	1	6.1685	chr6	10419798	10420797	1000	-	promoter:25860	uc003myt.3	7020	TFAP2A	hg19_genes_promoters	Immature Amacrine Cells		1
chr6	10418741	10427439	8699	*	UMR	3.62429	chr6	10419798	10420797	1000	-	promoter:25860	uc003myt.3	7020	TFAP2A	hg19_genes_promoters	Immature Amacrine Cells		UMR
chr6	10400617	10427260	26644	*	1	6.1685	chr6	10419798	10420797	1000	-	promoter:25860	uc003myt.3	7020	TFAP2A	hg19_genes_promoters	Immature Amacrine Cells			1
chr6	10418929	10427242	8314	*	UMR	4.0107	chr6	10419798	10420797	1000	-	promoter:25860	uc003myt.3	7020	TFAP2A	hg19_genes_promoters	Immature Amacrine Cells			UMR
chr6	10419104	10430049	10946	*	1	5.48643	chr6	10419798	10420797	1000	-	promoter:25860	uc003myt.3	7020	TFAP2A	hg19_genes_promoters	Immature Amacrine Cells				1
chr6	10418929	10427850	8922	*	UMR	4.33635	chr6	10419798	10420797	1000	-	promoter:25860	uc003myt.3	7020	TFAP2A	hg19_genes_promoters	Immature Amacrine Cells				UMR
chr6	10381065	10430128	49064	*	1	3.37231	chr6	10415471	10416470	1000	-	promoter:25861	uc003myu.1	7020	TFAP2A	hg19_genes_promoters	Immature Amacrine Cells	1
chr6	10402941	10430122	27182	*	UMR	1.94452	chr6	10415471	10416470	1000	-	promoter:25861	uc003myu.1	7020	TFAP2A	hg19_genes_promoters	Immature Amacrine Cells	UMR
chr6	10400617	10427260	26644	*	1	6.1685	chr6	10415471	10416470	1000	-	promoter:25861	uc003myu.1	7020	TFAP2A	hg19_genes_promoters	Immature Amacrine Cells		1
chr6	10403193	10418282	15090	*	UMR	3.62954	chr6	10415471	10416470	1000	-	promoter:25861	uc003myu.1	7020	TFAP2A	hg19_genes_promoters	Immature Amacrine Cells		UMR
chr6	10400617	10427260	26644	*	1	6.1685	chr6	10415471	10416470	1000	-	promoter:25861	uc003myu.1	7020	TFAP2A	hg19_genes_promoters	Immature Amacrine Cells			1
chr6	10403543	10418216	14674	*	UMR	4.236	chr6	10415471	10416470	1000	-	promoter:25861	uc003myu.1	7020	TFAP2A	hg19_genes_promoters	Immature Amacrine Cells			UMR
chr6	10403857	10417766	13910	*	1	4.26471	chr6	10415471	10416470	1000	-	promoter:25861	uc003myu.1	7020	TFAP2A	hg19_genes_promoters	Immature Amacrine Cells				1
chr6	10403543	10418186	14644	*	UMR	4.34945	chr6	10415471	10416470	1000	-	promoter:25861	uc003myu.1	7020	TFAP2A	hg19_genes_promoters	Immature Amacrine Cells				UMR
chr6	10381065	10430128	49064	*	1	3.37231	chr6	10419798	10420797	1000	-	promoter:25862	uc011dii.1	7020	TFAP2A	hg19_genes_promoters	Immature Amacrine Cells	1
chr6	10402941	10430122	27182	*	UMR	1.94452	chr6	10419798	10420797	1000	-	promoter:25862	uc011dii.1	7020	TFAP2A	hg19_genes_promoters	Immature Amacrine Cells	UMR
chr6	10400617	10427260	26644	*	1	6.1685	chr6	10419798	10420797	1000	-	promoter:25862	uc011dii.1	7020	TFAP2A	hg19_genes_promoters	Immature Amacrine Cells		1
chr6	10418741	10427439	8699	*	UMR	3.62429	chr6	10419798	10420797	1000	-	promoter:25862	uc011dii.1	7020	TFAP2A	hg19_genes_promoters	Immature Amacrine Cells		UMR
chr6	10400617	10427260	26644	*	1	6.1685	chr6	10419798	10420797	1000	-	promoter:25862	uc011dii.1	7020	TFAP2A	hg19_genes_promoters	Immature Amacrine Cells			1
chr6	10418929	10427242	8314	*	UMR	4.0107	chr6	10419798	10420797	1000	-	promoter:25862	uc011dii.1	7020	TFAP2A	hg19_genes_promoters	Immature Amacrine Cells			UMR
chr6	10419104	10430049	10946	*	1	5.48643	chr6	10419798	10420797	1000	-	promoter:25862	uc011dii.1	7020	TFAP2A	hg19_genes_promoters	Immature Amacrine Cells				1
chr6	10418929	10427850	8922	*	UMR	4.33635	chr6	10419798	10420797	1000	-	promoter:25862	uc011dii.1	7020	TFAP2A	hg19_genes_promoters	Immature Amacrine Cells				UMR
chr7	31376655	31528166	151512	*	4	90.0822	chr7	31380539	31381538	1000	-	promoter:30255	uc003tch.4	63974	NEUROD6	hg19_genes_promoters	Immature Amacrine Cells	4
chr7	31376601	31528166	151566	*	4	88.5791	chr7	31380539	31381538	1000	-	promoter:30255	uc003tch.4	63974	NEUROD6	hg19_genes_promoters	Immature Amacrine Cells		4
chr7	31376601	31528166	151566	*	4	88.5791	chr7	31380539	31381538	1000	-	promoter:30255	uc003tch.4	63974	NEUROD6	hg19_genes_promoters	Immature Amacrine Cells			4
chr7	31376601	31400684	24084	*	4	90.5229	chr7	31380539	31381538	1000	-	promoter:30255	uc003tch.4	63974	NEUROD6	hg19_genes_promoters	Immature Amacrine Cells				4
chr8	65486574	65500218	13645	*	1	1.95169	chr8	65491795	65492794	1000	+	promoter:32412	uc003xvi.3	27319	BHLHE22	hg19_genes_promoters	Immature Amacrine Cells	1
chr8	65487197	65500518	13322	*	UMR	1.38489	chr8	65491795	65492794	1000	+	promoter:32412	uc003xvi.3	27319	BHLHE22	hg19_genes_promoters	Immature Amacrine Cells	UMR
chr8	65487922	65500109	12188	*	1	4.62475	chr8	65491795	65492794	1000	+	promoter:32412	uc003xvi.3	27319	BHLHE22	hg19_genes_promoters	Immature Amacrine Cells		1
chr8	65486219	65500139	13921	*	UMR	4.54974	chr8	65491795	65492794	1000	+	promoter:32412	uc003xvi.3	27319	BHLHE22	hg19_genes_promoters	Immature Amacrine Cells		UMR
chr8	65487922	65500109	12188	*	1	4.62475	chr8	65491795	65492794	1000	+	promoter:32412	uc003xvi.3	27319	BHLHE22	hg19_genes_promoters	Immature Amacrine Cells			1
chr8	65487059	65500122	13064	*	UMR	5.6006	chr8	65491795	65492794	1000	+	promoter:32412	uc003xvi.3	27319	BHLHE22	hg19_genes_promoters	Immature Amacrine Cells			UMR
chr8	65487771	65500109	12339	*	1	5.90259	chr8	65491795	65492794	1000	+	promoter:32412	uc003xvi.3	27319	BHLHE22	hg19_genes_promoters	Immature Amacrine Cells				1
chr8	65487045	65500139	13095	*	UMR	5.46507	chr8	65491795	65492794	1000	+	promoter:32412	uc003xvi.3	27319	BHLHE22	hg19_genes_promoters	Immature Amacrine Cells				UMR
chr9	77108717	77119017	10301	*	1	3.44623	chr9	77111252	77112251	1000	+	promoter:34827	uc004ajh.3	6096	RORB	hg19_genes_promoters	Amacrine Horizontal Precursor Cells	1
chr9	77108499	77116566	8068	*	UMR	1.2985	chr9	77111252	77112251	1000	+	promoter:34827	uc004ajh.3	6096	RORB	hg19_genes_promoters	Amacrine Horizontal Precursor Cells	UMR
chr9	77108717	77120471	11755	*	1	2.32198	chr9	77111252	77112251	1000	+	promoter:34827	uc004ajh.3	6096	RORB	hg19_genes_promoters	Amacrine Horizontal Precursor Cells		1
chr9	77110331	77120343	10013	*	UMR	1.44907	chr9	77111252	77112251	1000	+	promoter:34827	uc004ajh.3	6096	RORB	hg19_genes_promoters	Amacrine Horizontal Precursor Cells		UMR
chr9	77108717	77120471	11755	*	1	2.32198	chr9	77111252	77112251	1000	+	promoter:34827	uc004ajh.3	6096	RORB	hg19_genes_promoters	Amacrine Horizontal Precursor Cells			1
chr9	77108731	77126269	17539	*	UMR	2.92816	chr9	77111252	77112251	1000	+	promoter:34827	uc004ajh.3	6096	RORB	hg19_genes_promoters	Amacrine Horizontal Precursor Cells			UMR
chr9	77108717	77119017	10301	*	1	1.55869	chr9	77111252	77112251	1000	+	promoter:34827	uc004ajh.3	6096	RORB	hg19_genes_promoters	Amacrine Horizontal Precursor Cells				1
chr9	77109263	77119766	10504	*	UMR	0.957592	chr9	77111252	77112251	1000	+	promoter:34827	uc004ajh.3	6096	RORB	hg19_genes_promoters	Amacrine Horizontal Precursor Cells				UMR
chr9	77189587	77276862	87276	*	4	91.5991	chr9	77229467	77230466	1000	+	promoter:34828	uc004aji.3	6096	RORB	hg19_genes_promoters	Amacrine Horizontal Precursor Cells	4
chr9	77230213	77231064	852	*	LMR	25.9804	chr9	77229467	77230466	1000	+	promoter:34828	uc004aji.3	6096	RORB	hg19_genes_promoters	Amacrine Horizontal Precursor Cells	LMR
chr9	77189792	77276862	87071	*	3	86.7092	chr9	77229467	77230466	1000	+	promoter:34828	uc004aji.3	6096	RORB	hg19_genes_promoters	Amacrine Horizontal Precursor Cells		3
chr9	77230097	77231782	1686	*	LMR	22.0588	chr9	77229467	77230466	1000	+	promoter:34828	uc004aji.3	6096	RORB	hg19_genes_promoters	Amacrine Horizontal Precursor Cells		LMR
chr9	77189792	77276862	87071	*	3	86.7092	chr9	77229467	77230466	1000	+	promoter:34828	uc004aji.3	6096	RORB	hg19_genes_promoters	Amacrine Horizontal Precursor Cells			3
chr9	77230213	77232832	2620	*	LMR	19.1176	chr9	77229467	77230466	1000	+	promoter:34828	uc004aji.3	6096	RORB	hg19_genes_promoters	Amacrine Horizontal Precursor Cells			LMR
chr9	77150410	77230148	79739	*	3	81.7123	chr9	77229467	77230466	1000	+	promoter:34828	uc004aji.3	6096	RORB	hg19_genes_promoters	Amacrine Horizontal Precursor Cells				3
chr9	77230277	77232658	2382	*	2	41.9118	chr9	77229467	77230466	1000	+	promoter:34828	uc004aji.3	6096	RORB	hg19_genes_promoters	Amacrine Horizontal Precursor Cells				2
chr9	77230213	77232440	2228	*	LMR	28.3422	chr9	77229467	77230466	1000	+	promoter:34828	uc004aji.3	6096	RORB	hg19_genes_promoters	Amacrine Horizontal Precursor Cells				LMR
chr10	23478004	23495424	17421	*	1	3.53911	chr10	23480460	23481459	1000	+	promoter:37800	uc001irp.3	256297	PTF1A	hg19_genes_promoters	Amacrine Horizontal Precursor Cells	1
chr10	23477935	23494191	16257	*	UMR	2.82722	chr10	23480460	23481459	1000	+	promoter:37800	uc001irp.3	256297	PTF1A	hg19_genes_promoters	Amacrine Horizontal Precursor Cells	UMR
chr10	23479404	23495424	16021	*	1	3.91023	chr10	23480460	23481459	1000	+	promoter:37800	uc001irp.3	256297	PTF1A	hg19_genes_promoters	Amacrine Horizontal Precursor Cells		1
chr10	23479225	23495937	16713	*	UMR	3.52376	chr10	23480460	23481459	1000	+	promoter:37800	uc001irp.3	256297	PTF1A	hg19_genes_promoters	Amacrine Horizontal Precursor Cells		UMR
chr10	23479404	23495424	16021	*	1	3.91023	chr10	23480460	23481459	1000	+	promoter:37800	uc001irp.3	256297	PTF1A	hg19_genes_promoters	Amacrine Horizontal Precursor Cells			1
chr10	23478292	23494650	16359	*	UMR	4.07693	chr10	23480460	23481459	1000	+	promoter:37800	uc001irp.3	256297	PTF1A	hg19_genes_promoters	Amacrine Horizontal Precursor Cells			UMR
chr10	23478004	23494031	16028	*	1	4.54248	chr10	23480460	23481459	1000	+	promoter:37800	uc001irp.3	256297	PTF1A	hg19_genes_promoters	Amacrine Horizontal Precursor Cells				1
chr10	23477935	23494191	16257	*	UMR	4.01416	chr10	23480460	23481459	1000	+	promoter:37800	uc001irp.3	256297	PTF1A	hg19_genes_promoters	Amacrine Horizontal Precursor Cells				UMR
chr10	131754268	131771806	17539	*	1	1.60681	chr10	131762092	131763091	1000	-	promoter:40824	uc001lki.2	253738	EBF3	hg19_genes_promoters	Immature Amacrine Cells	1
chr10	131753897	131771962	18066	*	UMR	1.64595	chr10	131762092	131763091	1000	-	promoter:40824	uc001lki.2	253738	EBF3	hg19_genes_promoters	Immature Amacrine Cells	UMR
chr10	131754268	131771767	17500	*	1	1.6418	chr10	131762092	131763091	1000	-	promoter:40824	uc001lki.2	253738	EBF3	hg19_genes_promoters	Immature Amacrine Cells		1
chr10	131753897	131771784	17888	*	UMR	1.38804	chr10	131762092	131763091	1000	-	promoter:40824	uc001lki.2	253738	EBF3	hg19_genes_promoters	Immature Amacrine Cells		UMR
chr10	131754268	131771767	17500	*	1	1.6418	chr10	131762092	131763091	1000	-	promoter:40824	uc001lki.2	253738	EBF3	hg19_genes_promoters	Immature Amacrine Cells			1
chr10	131754427	131771745	17319	*	UMR	2.49342	chr10	131762092	131763091	1000	-	promoter:40824	uc001lki.2	253738	EBF3	hg19_genes_promoters	Immature Amacrine Cells			UMR
chr10	131754477	131771723	17247	*	1	2.53325	chr10	131762092	131763091	1000	-	promoter:40824	uc001lki.2	253738	EBF3	hg19_genes_promoters	Immature Amacrine Cells				1
chr10	131754356	131771745	17390	*	UMR	2.14092	chr10	131762092	131763091	1000	-	promoter:40824	uc001lki.2	253738	EBF3	hg19_genes_promoters	Immature Amacrine Cells				UMR
chr10	131754268	131771806	17539	*	1	1.60681	chr10	131762092	131763091	1000	-	promoter:40825	uc021qav.2	253738	EBF3	hg19_genes_promoters	Immature Amacrine Cells	1
chr10	131753897	131771962	18066	*	UMR	1.64595	chr10	131762092	131763091	1000	-	promoter:40825	uc021qav.2	253738	EBF3	hg19_genes_promoters	Immature Amacrine Cells	UMR
chr10	131754268	131771767	17500	*	1	1.6418	chr10	131762092	131763091	1000	-	promoter:40825	uc021qav.2	253738	EBF3	hg19_genes_promoters	Immature Amacrine Cells		1
chr10	131753897	131771784	17888	*	UMR	1.38804	chr10	131762092	131763091	1000	-	promoter:40825	uc021qav.2	253738	EBF3	hg19_genes_promoters	Immature Amacrine Cells		UMR
chr10	131754268	131771767	17500	*	1	1.6418	chr10	131762092	131763091	1000	-	promoter:40825	uc021qav.2	253738	EBF3	hg19_genes_promoters	Immature Amacrine Cells			1
chr10	131754427	131771745	17319	*	UMR	2.49342	chr10	131762092	131763091	1000	-	promoter:40825	uc021qav.2	253738	EBF3	hg19_genes_promoters	Immature Amacrine Cells			UMR
chr10	131754477	131771723	17247	*	1	2.53325	chr10	131762092	131763091	1000	-	promoter:40825	uc021qav.2	253738	EBF3	hg19_genes_promoters	Immature Amacrine Cells				1
chr10	131754356	131771745	17390	*	UMR	2.14092	chr10	131762092	131763091	1000	-	promoter:40825	uc021qav.2	253738	EBF3	hg19_genes_promoters	Immature Amacrine Cells				UMR
chr10	131754268	131771806	17539	*	1	1.60681	chr10	131762092	131763091	1000	-	promoter:40827	uc010qur.2	253738	EBF3	hg19_genes_promoters	Immature Amacrine Cells	1
chr10	131753897	131771962	18066	*	UMR	1.64595	chr10	131762092	131763091	1000	-	promoter:40827	uc010qur.2	253738	EBF3	hg19_genes_promoters	Immature Amacrine Cells	UMR
chr10	131754268	131771767	17500	*	1	1.6418	chr10	131762092	131763091	1000	-	promoter:40827	uc010qur.2	253738	EBF3	hg19_genes_promoters	Immature Amacrine Cells		1
chr10	131753897	131771784	17888	*	UMR	1.38804	chr10	131762092	131763091	1000	-	promoter:40827	uc010qur.2	253738	EBF3	hg19_genes_promoters	Immature Amacrine Cells		UMR
chr10	131754268	131771767	17500	*	1	1.6418	chr10	131762092	131763091	1000	-	promoter:40827	uc010qur.2	253738	EBF3	hg19_genes_promoters	Immature Amacrine Cells			1
chr10	131754427	131771745	17319	*	UMR	2.49342	chr10	131762092	131763091	1000	-	promoter:40827	uc010qur.2	253738	EBF3	hg19_genes_promoters	Immature Amacrine Cells			UMR
chr10	131754477	131771723	17247	*	1	2.53325	chr10	131762092	131763091	1000	-	promoter:40827	uc010qur.2	253738	EBF3	hg19_genes_promoters	Immature Amacrine Cells				1
chr10	131754356	131771745	17390	*	UMR	2.14092	chr10	131762092	131763091	1000	-	promoter:40827	uc010qur.2	253738	EBF3	hg19_genes_promoters	Immature Amacrine Cells				UMR
chr11	31817668	31844117	26450	*	1	1.43746	chr11	31825595	31826594	1000	-	promoter:43800	uc031pzk.1	5080	PAX6	hg19_genes_promoters	Amacrine Horizontal Precursor Cells	1
chr11	31816951	31844257	27307	*	UMR	1.55054	chr11	31825595	31826594	1000	-	promoter:43800	uc031pzk.1	5080	PAX6	hg19_genes_promoters	Amacrine Horizontal Precursor Cells	UMR
chr11	31804077	31844164	40088	*	1	3.88447	chr11	31825595	31826594	1000	-	promoter:43800	uc031pzk.1	5080	PAX6	hg19_genes_promoters	Amacrine Horizontal Precursor Cells		1
chr11	31815933	31844322	28390	*	UMR	1.49881	chr11	31825595	31826594	1000	-	promoter:43800	uc031pzk.1	5080	PAX6	hg19_genes_promoters	Amacrine Horizontal Precursor Cells		UMR
chr11	31804077	31844164	40088	*	1	3.88447	chr11	31825595	31826594	1000	-	promoter:43800	uc031pzk.1	5080	PAX6	hg19_genes_promoters	Amacrine Horizontal Precursor Cells			1
chr11	31817497	31844257	26761	*	UMR	5.77761	chr11	31825595	31826594	1000	-	promoter:43800	uc031pzk.1	5080	PAX6	hg19_genes_promoters	Amacrine Horizontal Precursor Cells			UMR
chr11	31816936	31844164	27229	*	1	3.51331	chr11	31825595	31826594	1000	-	promoter:43800	uc031pzk.1	5080	PAX6	hg19_genes_promoters	Amacrine Horizontal Precursor Cells				1
chr11	31815787	31844322	28536	*	UMR	3.18081	chr11	31825595	31826594	1000	-	promoter:43800	uc031pzk.1	5080	PAX6	hg19_genes_promoters	Amacrine Horizontal Precursor Cells				UMR
chr11	31817668	31844117	26450	*	1	1.43746	chr11	31825595	31826594	1000	-	promoter:43801	uc031pzl.1	5080	PAX6	hg19_genes_promoters	Amacrine Horizontal Precursor Cells	1
chr11	31816951	31844257	27307	*	UMR	1.55054	chr11	31825595	31826594	1000	-	promoter:43801	uc031pzl.1	5080	PAX6	hg19_genes_promoters	Amacrine Horizontal Precursor Cells	UMR
chr11	31804077	31844164	40088	*	1	3.88447	chr11	31825595	31826594	1000	-	promoter:43801	uc031pzl.1	5080	PAX6	hg19_genes_promoters	Amacrine Horizontal Precursor Cells		1
chr11	31815933	31844322	28390	*	UMR	1.49881	chr11	31825595	31826594	1000	-	promoter:43801	uc031pzl.1	5080	PAX6	hg19_genes_promoters	Amacrine Horizontal Precursor Cells		UMR
chr11	31804077	31844164	40088	*	1	3.88447	chr11	31825595	31826594	1000	-	promoter:43801	uc031pzl.1	5080	PAX6	hg19_genes_promoters	Amacrine Horizontal Precursor Cells			1
chr11	31817497	31844257	26761	*	UMR	5.77761	chr11	31825595	31826594	1000	-	promoter:43801	uc031pzl.1	5080	PAX6	hg19_genes_promoters	Amacrine Horizontal Precursor Cells			UMR
chr11	31816936	31844164	27229	*	1	3.51331	chr11	31825595	31826594	1000	-	promoter:43801	uc031pzl.1	5080	PAX6	hg19_genes_promoters	Amacrine Horizontal Precursor Cells				1
chr11	31815787	31844322	28536	*	UMR	3.18081	chr11	31825595	31826594	1000	-	promoter:43801	uc031pzl.1	5080	PAX6	hg19_genes_promoters	Amacrine Horizontal Precursor Cells				UMR
chr11	31817668	31844117	26450	*	1	1.43746	chr11	31832216	31833215	1000	-	promoter:43802	uc001mtd.4	5080	PAX6	hg19_genes_promoters	Amacrine Horizontal Precursor Cells	1
chr11	31816951	31844257	27307	*	UMR	1.55054	chr11	31832216	31833215	1000	-	promoter:43802	uc001mtd.4	5080	PAX6	hg19_genes_promoters	Amacrine Horizontal Precursor Cells	UMR
chr11	31804077	31844164	40088	*	1	3.88447	chr11	31832216	31833215	1000	-	promoter:43802	uc001mtd.4	5080	PAX6	hg19_genes_promoters	Amacrine Horizontal Precursor Cells		1
chr11	31815933	31844322	28390	*	UMR	1.49881	chr11	31832216	31833215	1000	-	promoter:43802	uc001mtd.4	5080	PAX6	hg19_genes_promoters	Amacrine Horizontal Precursor Cells		UMR
chr11	31804077	31844164	40088	*	1	3.88447	chr11	31832216	31833215	1000	-	promoter:43802	uc001mtd.4	5080	PAX6	hg19_genes_promoters	Amacrine Horizontal Precursor Cells			1
chr11	31817497	31844257	26761	*	UMR	5.77761	chr11	31832216	31833215	1000	-	promoter:43802	uc001mtd.4	5080	PAX6	hg19_genes_promoters	Amacrine Horizontal Precursor Cells			UMR
chr11	31816936	31844164	27229	*	1	3.51331	chr11	31832216	31833215	1000	-	promoter:43802	uc001mtd.4	5080	PAX6	hg19_genes_promoters	Amacrine Horizontal Precursor Cells				1
chr11	31815787	31844322	28536	*	UMR	3.18081	chr11	31832216	31833215	1000	-	promoter:43802	uc001mtd.4	5080	PAX6	hg19_genes_promoters	Amacrine Horizontal Precursor Cells				UMR
chr11	31817668	31844117	26450	*	1	1.43746	chr11	31832691	31833690	1000	-	promoter:43803	uc001mte.5	5080	PAX6	hg19_genes_promoters	Amacrine Horizontal Precursor Cells	1
chr11	31816951	31844257	27307	*	UMR	1.55054	chr11	31832691	31833690	1000	-	promoter:43803	uc001mte.5	5080	PAX6	hg19_genes_promoters	Amacrine Horizontal Precursor Cells	UMR
chr11	31804077	31844164	40088	*	1	3.88447	chr11	31832691	31833690	1000	-	promoter:43803	uc001mte.5	5080	PAX6	hg19_genes_promoters	Amacrine Horizontal Precursor Cells		1
chr11	31815933	31844322	28390	*	UMR	1.49881	chr11	31832691	31833690	1000	-	promoter:43803	uc001mte.5	5080	PAX6	hg19_genes_promoters	Amacrine Horizontal Precursor Cells		UMR
chr11	31804077	31844164	40088	*	1	3.88447	chr11	31832691	31833690	1000	-	promoter:43803	uc001mte.5	5080	PAX6	hg19_genes_promoters	Amacrine Horizontal Precursor Cells			1
chr11	31817497	31844257	26761	*	UMR	5.77761	chr11	31832691	31833690	1000	-	promoter:43803	uc001mte.5	5080	PAX6	hg19_genes_promoters	Amacrine Horizontal Precursor Cells			UMR
chr11	31816936	31844164	27229	*	1	3.51331	chr11	31832691	31833690	1000	-	promoter:43803	uc001mte.5	5080	PAX6	hg19_genes_promoters	Amacrine Horizontal Precursor Cells				1
chr11	31815787	31844322	28536	*	UMR	3.18081	chr11	31832691	31833690	1000	-	promoter:43803	uc001mte.5	5080	PAX6	hg19_genes_promoters	Amacrine Horizontal Precursor Cells				UMR
chr11	31817668	31844117	26450	*	1	1.43746	chr11	31832902	31833901	1000	-	promoter:43804	uc001mtf.5	5080	PAX6	hg19_genes_promoters	Amacrine Horizontal Precursor Cells	1
chr11	31816951	31844257	27307	*	UMR	1.55054	chr11	31832902	31833901	1000	-	promoter:43804	uc001mtf.5	5080	PAX6	hg19_genes_promoters	Amacrine Horizontal Precursor Cells	UMR
chr11	31804077	31844164	40088	*	1	3.88447	chr11	31832902	31833901	1000	-	promoter:43804	uc001mtf.5	5080	PAX6	hg19_genes_promoters	Amacrine Horizontal Precursor Cells		1
chr11	31815933	31844322	28390	*	UMR	1.49881	chr11	31832902	31833901	1000	-	promoter:43804	uc001mtf.5	5080	PAX6	hg19_genes_promoters	Amacrine Horizontal Precursor Cells		UMR
chr11	31804077	31844164	40088	*	1	3.88447	chr11	31832902	31833901	1000	-	promoter:43804	uc001mtf.5	5080	PAX6	hg19_genes_promoters	Amacrine Horizontal Precursor Cells			1
chr11	31817497	31844257	26761	*	UMR	5.77761	chr11	31832902	31833901	1000	-	promoter:43804	uc001mtf.5	5080	PAX6	hg19_genes_promoters	Amacrine Horizontal Precursor Cells			UMR
chr11	31816936	31844164	27229	*	1	3.51331	chr11	31832902	31833901	1000	-	promoter:43804	uc001mtf.5	5080	PAX6	hg19_genes_promoters	Amacrine Horizontal Precursor Cells				1
chr11	31815787	31844322	28536	*	UMR	3.18081	chr11	31832902	31833901	1000	-	promoter:43804	uc001mtf.5	5080	PAX6	hg19_genes_promoters	Amacrine Horizontal Precursor Cells				UMR
chr11	31817668	31844117	26450	*	1	1.43746	chr11	31832902	31833901	1000	-	promoter:43805	uc001mtg.5	5080	PAX6	hg19_genes_promoters	Amacrine Horizontal Precursor Cells	1
chr11	31816951	31844257	27307	*	UMR	1.55054	chr11	31832902	31833901	1000	-	promoter:43805	uc001mtg.5	5080	PAX6	hg19_genes_promoters	Amacrine Horizontal Precursor Cells	UMR
chr11	31804077	31844164	40088	*	1	3.88447	chr11	31832902	31833901	1000	-	promoter:43805	uc001mtg.5	5080	PAX6	hg19_genes_promoters	Amacrine Horizontal Precursor Cells		1
chr11	31815933	31844322	28390	*	UMR	1.49881	chr11	31832902	31833901	1000	-	promoter:43805	uc001mtg.5	5080	PAX6	hg19_genes_promoters	Amacrine Horizontal Precursor Cells		UMR
chr11	31804077	31844164	40088	*	1	3.88447	chr11	31832902	31833901	1000	-	promoter:43805	uc001mtg.5	5080	PAX6	hg19_genes_promoters	Amacrine Horizontal Precursor Cells			1
chr11	31817497	31844257	26761	*	UMR	5.77761	chr11	31832902	31833901	1000	-	promoter:43805	uc001mtg.5	5080	PAX6	hg19_genes_promoters	Amacrine Horizontal Precursor Cells			UMR
chr11	31816936	31844164	27229	*	1	3.51331	chr11	31832902	31833901	1000	-	promoter:43805	uc001mtg.5	5080	PAX6	hg19_genes_promoters	Amacrine Horizontal Precursor Cells				1
chr11	31815787	31844322	28536	*	UMR	3.18081	chr11	31832902	31833901	1000	-	promoter:43805	uc001mtg.5	5080	PAX6	hg19_genes_promoters	Amacrine Horizontal Precursor Cells				UMR
chr11	31817668	31844117	26450	*	1	1.43746	chr11	31832902	31833901	1000	-	promoter:43806	uc001mth.5	5080	PAX6	hg19_genes_promoters	Amacrine Horizontal Precursor Cells	1
chr11	31816951	31844257	27307	*	UMR	1.55054	chr11	31832902	31833901	1000	-	promoter:43806	uc001mth.5	5080	PAX6	hg19_genes_promoters	Amacrine Horizontal Precursor Cells	UMR
chr11	31804077	31844164	40088	*	1	3.88447	chr11	31832902	31833901	1000	-	promoter:43806	uc001mth.5	5080	PAX6	hg19_genes_promoters	Amacrine Horizontal Precursor Cells		1
chr11	31815933	31844322	28390	*	UMR	1.49881	chr11	31832902	31833901	1000	-	promoter:43806	uc001mth.5	5080	PAX6	hg19_genes_promoters	Amacrine Horizontal Precursor Cells		UMR
chr11	31804077	31844164	40088	*	1	3.88447	chr11	31832902	31833901	1000	-	promoter:43806	uc001mth.5	5080	PAX6	hg19_genes_promoters	Amacrine Horizontal Precursor Cells			1
chr11	31817497	31844257	26761	*	UMR	5.77761	chr11	31832902	31833901	1000	-	promoter:43806	uc001mth.5	5080	PAX6	hg19_genes_promoters	Amacrine Horizontal Precursor Cells			UMR
chr11	31816936	31844164	27229	*	1	3.51331	chr11	31832902	31833901	1000	-	promoter:43806	uc001mth.5	5080	PAX6	hg19_genes_promoters	Amacrine Horizontal Precursor Cells				1
chr11	31815787	31844322	28536	*	UMR	3.18081	chr11	31832902	31833901	1000	-	promoter:43806	uc001mth.5	5080	PAX6	hg19_genes_promoters	Amacrine Horizontal Precursor Cells				UMR
chr11	31817668	31844117	26450	*	1	1.43746	chr11	31833732	31834731	1000	-	promoter:43807	uc021qfl.1	5080	PAX6	hg19_genes_promoters	Amacrine Horizontal Precursor Cells	1
chr11	31816951	31844257	27307	*	UMR	1.55054	chr11	31833732	31834731	1000	-	promoter:43807	uc021qfl.1	5080	PAX6	hg19_genes_promoters	Amacrine Horizontal Precursor Cells	UMR
chr11	31804077	31844164	40088	*	1	3.88447	chr11	31833732	31834731	1000	-	promoter:43807	uc021qfl.1	5080	PAX6	hg19_genes_promoters	Amacrine Horizontal Precursor Cells		1
chr11	31815933	31844322	28390	*	UMR	1.49881	chr11	31833732	31834731	1000	-	promoter:43807	uc021qfl.1	5080	PAX6	hg19_genes_promoters	Amacrine Horizontal Precursor Cells		UMR
chr11	31804077	31844164	40088	*	1	3.88447	chr11	31833732	31834731	1000	-	promoter:43807	uc021qfl.1	5080	PAX6	hg19_genes_promoters	Amacrine Horizontal Precursor Cells			1
chr11	31817497	31844257	26761	*	UMR	5.77761	chr11	31833732	31834731	1000	-	promoter:43807	uc021qfl.1	5080	PAX6	hg19_genes_promoters	Amacrine Horizontal Precursor Cells			UMR
chr11	31816936	31844164	27229	*	1	3.51331	chr11	31833732	31834731	1000	-	promoter:43807	uc021qfl.1	5080	PAX6	hg19_genes_promoters	Amacrine Horizontal Precursor Cells				1
chr11	31815787	31844322	28536	*	UMR	3.18081	chr11	31833732	31834731	1000	-	promoter:43807	uc021qfl.1	5080	PAX6	hg19_genes_promoters	Amacrine Horizontal Precursor Cells				UMR
chr11	31817668	31844117	26450	*	1	1.43746	chr11	31839510	31840509	1000	-	promoter:43808	uc009yjr.3	5080	PAX6	hg19_genes_promoters	Amacrine Horizontal Precursor Cells	1
chr11	31816951	31844257	27307	*	UMR	1.55054	chr11	31839510	31840509	1000	-	promoter:43808	uc009yjr.3	5080	PAX6	hg19_genes_promoters	Amacrine Horizontal Precursor Cells	UMR
chr11	31804077	31844164	40088	*	1	3.88447	chr11	31839510	31840509	1000	-	promoter:43808	uc009yjr.3	5080	PAX6	hg19_genes_promoters	Amacrine Horizontal Precursor Cells		1
chr11	31815933	31844322	28390	*	UMR	1.49881	chr11	31839510	31840509	1000	-	promoter:43808	uc009yjr.3	5080	PAX6	hg19_genes_promoters	Amacrine Horizontal Precursor Cells		UMR
chr11	31804077	31844164	40088	*	1	3.88447	chr11	31839510	31840509	1000	-	promoter:43808	uc009yjr.3	5080	PAX6	hg19_genes_promoters	Amacrine Horizontal Precursor Cells			1
chr11	31817497	31844257	26761	*	UMR	5.77761	chr11	31839510	31840509	1000	-	promoter:43808	uc009yjr.3	5080	PAX6	hg19_genes_promoters	Amacrine Horizontal Precursor Cells			UMR
chr11	31816936	31844164	27229	*	1	3.51331	chr11	31839510	31840509	1000	-	promoter:43808	uc009yjr.3	5080	PAX6	hg19_genes_promoters	Amacrine Horizontal Precursor Cells				1
chr11	31815787	31844322	28536	*	UMR	3.18081	chr11	31839510	31840509	1000	-	promoter:43808	uc009yjr.3	5080	PAX6	hg19_genes_promoters	Amacrine Horizontal Precursor Cells				UMR
chr11	31817668	31844117	26450	*	1	1.43746	chr11	31839510	31840509	1000	-	promoter:43809	uc021qfm.1	5080	PAX6	hg19_genes_promoters	Amacrine Horizontal Precursor Cells	1
chr11	31816951	31844257	27307	*	UMR	1.55054	chr11	31839510	31840509	1000	-	promoter:43809	uc021qfm.1	5080	PAX6	hg19_genes_promoters	Amacrine Horizontal Precursor Cells	UMR
chr11	31804077	31844164	40088	*	1	3.88447	chr11	31839510	31840509	1000	-	promoter:43809	uc021qfm.1	5080	PAX6	hg19_genes_promoters	Amacrine Horizontal Precursor Cells		1
chr11	31815933	31844322	28390	*	UMR	1.49881	chr11	31839510	31840509	1000	-	promoter:43809	uc021qfm.1	5080	PAX6	hg19_genes_promoters	Amacrine Horizontal Precursor Cells		UMR
chr11	31804077	31844164	40088	*	1	3.88447	chr11	31839510	31840509	1000	-	promoter:43809	uc021qfm.1	5080	PAX6	hg19_genes_promoters	Amacrine Horizontal Precursor Cells			1
chr11	31817497	31844257	26761	*	UMR	5.77761	chr11	31839510	31840509	1000	-	promoter:43809	uc021qfm.1	5080	PAX6	hg19_genes_promoters	Amacrine Horizontal Precursor Cells			UMR
chr11	31816936	31844164	27229	*	1	3.51331	chr11	31839510	31840509	1000	-	promoter:43809	uc021qfm.1	5080	PAX6	hg19_genes_promoters	Amacrine Horizontal Precursor Cells				1
chr11	31815787	31844322	28536	*	UMR	3.18081	chr11	31839510	31840509	1000	-	promoter:43809	uc021qfm.1	5080	PAX6	hg19_genes_promoters	Amacrine Horizontal Precursor Cells				UMR
chr11	31817668	31844117	26450	*	1	1.43746	chr11	31828011	31829010	1000	-	promoter:43810	uc021qfn.1	5080	PAX6	hg19_genes_promoters	Amacrine Horizontal Precursor Cells	1
chr11	31816951	31844257	27307	*	UMR	1.55054	chr11	31828011	31829010	1000	-	promoter:43810	uc021qfn.1	5080	PAX6	hg19_genes_promoters	Amacrine Horizontal Precursor Cells	UMR
chr11	31804077	31844164	40088	*	1	3.88447	chr11	31828011	31829010	1000	-	promoter:43810	uc021qfn.1	5080	PAX6	hg19_genes_promoters	Amacrine Horizontal Precursor Cells		1
chr11	31815933	31844322	28390	*	UMR	1.49881	chr11	31828011	31829010	1000	-	promoter:43810	uc021qfn.1	5080	PAX6	hg19_genes_promoters	Amacrine Horizontal Precursor Cells		UMR
chr11	31804077	31844164	40088	*	1	3.88447	chr11	31828011	31829010	1000	-	promoter:43810	uc021qfn.1	5080	PAX6	hg19_genes_promoters	Amacrine Horizontal Precursor Cells			1
chr11	31817497	31844257	26761	*	UMR	5.77761	chr11	31828011	31829010	1000	-	promoter:43810	uc021qfn.1	5080	PAX6	hg19_genes_promoters	Amacrine Horizontal Precursor Cells			UMR
chr11	31816936	31844164	27229	*	1	3.51331	chr11	31828011	31829010	1000	-	promoter:43810	uc021qfn.1	5080	PAX6	hg19_genes_promoters	Amacrine Horizontal Precursor Cells				1
chr11	31815787	31844322	28536	*	UMR	3.18081	chr11	31828011	31829010	1000	-	promoter:43810	uc021qfn.1	5080	PAX6	hg19_genes_promoters	Amacrine Horizontal Precursor Cells				UMR
chr12	55388404	55413034	24631	*	4	88.273	chr12	55412729	55413728	1000	+	promoter:46397	uc001sgp.4	58158	NEUROD4	hg19_genes_promoters	Amacrine Precursor Cells	4
chr12	55413241	55413996	756	*	2	8.96359	chr12	55412729	55413728	1000	+	promoter:46397	uc001sgp.4	58158	NEUROD4	hg19_genes_promoters	Amacrine Precursor Cells	2
chr12	55413266	55414026	761	*	LMR	5.88235	chr12	55412729	55413728	1000	+	promoter:46397	uc001sgp.4	58158	NEUROD4	hg19_genes_promoters	Amacrine Precursor Cells	LMR
chr12	55411184	55415194	4011	*	2	20.4991	chr12	55412729	55413728	1000	+	promoter:46397	uc001sgp.4	58158	NEUROD4	hg19_genes_promoters	Amacrine Precursor Cells		2
chr12	55411071	55414088	3018	*	UMR	15.9229	chr12	55412729	55413728	1000	+	promoter:46397	uc001sgp.4	58158	NEUROD4	hg19_genes_promoters	Amacrine Precursor Cells		UMR
chr12	55411184	55415194	4011	*	2	20.4991	chr12	55412729	55413728	1000	+	promoter:46397	uc001sgp.4	58158	NEUROD4	hg19_genes_promoters	Amacrine Precursor Cells			2
chr12	55410987	55420001	9015	*	UMR	22.393	chr12	55412729	55413728	1000	+	promoter:46397	uc001sgp.4	58158	NEUROD4	hg19_genes_promoters	Amacrine Precursor Cells			UMR
chr12	55411008	55420485	9478	*	2	25.1176	chr12	55412729	55413728	1000	+	promoter:46397	uc001sgp.4	58158	NEUROD4	hg19_genes_promoters	Amacrine Precursor Cells				2
chr12	55413266	55414088	823	*	LMR	8.38235	chr12	55412729	55413728	1000	+	promoter:46397	uc001sgp.4	58158	NEUROD4	hg19_genes_promoters	Amacrine Precursor Cells				LMR
chr12	109711818	109729068	17251	*	4	89.7007	chr12	109728092	109729091	1000	-	promoter:48946	uc009zvg.3	121643	FOXN4	hg19_genes_promoters	Amacrine Horizontal Precursor Cells	4
chr12	109729077	109730121	1045	*	2	9.31373	chr12	109728092	109729091	1000	-	promoter:48946	uc009zvg.3	121643	FOXN4	hg19_genes_promoters	Amacrine Horizontal Precursor Cells	2
chr12	109729087	109730165	1079	*	UMR	7.47899	chr12	109728092	109729091	1000	-	promoter:48946	uc009zvg.3	121643	FOXN4	hg19_genes_promoters	Amacrine Horizontal Precursor Cells	UMR
chr12	109711818	109728958	17141	*	4	89.7838	chr12	109728092	109729091	1000	-	promoter:48946	uc009zvg.3	121643	FOXN4	hg19_genes_promoters	Amacrine Horizontal Precursor Cells		4
chr12	109729006	109730121	1116	*	2	8.41503	chr12	109728092	109729091	1000	-	promoter:48946	uc009zvg.3	121643	FOXN4	hg19_genes_promoters	Amacrine Horizontal Precursor Cells		2
chr12	109729034	109730165	1132	*	UMR	6.80672	chr12	109728092	109729091	1000	-	promoter:48946	uc009zvg.3	121643	FOXN4	hg19_genes_promoters	Amacrine Horizontal Precursor Cells		UMR
chr12	109711818	109728958	17141	*	4	89.7838	chr12	109728092	109729091	1000	-	promoter:48946	uc009zvg.3	121643	FOXN4	hg19_genes_promoters	Amacrine Horizontal Precursor Cells			4
chr12	109729006	109730121	1116	*	2	8.41503	chr12	109728092	109729091	1000	-	promoter:48946	uc009zvg.3	121643	FOXN4	hg19_genes_promoters	Amacrine Horizontal Precursor Cells			2
chr12	109729034	109730126	1093	*	UMR	7.51634	chr12	109728092	109729091	1000	-	promoter:48946	uc009zvg.3	121643	FOXN4	hg19_genes_promoters	Amacrine Horizontal Precursor Cells			UMR
chr12	109711639	109729006	17368	*	4	89.8728	chr12	109728092	109729091	1000	-	promoter:48946	uc009zvg.3	121643	FOXN4	hg19_genes_promoters	Amacrine Horizontal Precursor Cells				4
chr12	109729060	109730121	1062	*	1	7.74749	chr12	109728092	109729091	1000	-	promoter:48946	uc009zvg.3	121643	FOXN4	hg19_genes_promoters	Amacrine Horizontal Precursor Cells				1
chr12	109729034	109730165	1132	*	UMR	7.1736	chr12	109728092	109729091	1000	-	promoter:48946	uc009zvg.3	121643	FOXN4	hg19_genes_promoters	Amacrine Horizontal Precursor Cells				UMR
chr12	109744596	109748867	4272	*	1	4.07795	chr12	109747026	109748025	1000	-	promoter:48947	uc001toe.4	121643	FOXN4	hg19_genes_promoters	Amacrine Horizontal Precursor Cells	1
chr12	109744451	109748798	4348	*	UMR	3.39506	chr12	109747026	109748025	1000	-	promoter:48947	uc001toe.4	121643	FOXN4	hg19_genes_promoters	Amacrine Horizontal Precursor Cells	UMR
chr12	109744806	109748729	3924	*	1	1.94805	chr12	109747026	109748025	1000	-	promoter:48947	uc001toe.4	121643	FOXN4	hg19_genes_promoters	Amacrine Horizontal Precursor Cells		1
chr12	109744451	109748712	4262	*	UMR	1.69977	chr12	109747026	109748025	1000	-	promoter:48947	uc001toe.4	121643	FOXN4	hg19_genes_promoters	Amacrine Horizontal Precursor Cells		UMR
chr12	109744806	109748729	3924	*	1	1.94805	chr12	109747026	109748025	1000	-	promoter:48947	uc001toe.4	121643	FOXN4	hg19_genes_promoters	Amacrine Horizontal Precursor Cells			1
chr12	109744451	109748798	4348	*	UMR	3.01708	chr12	109747026	109748025	1000	-	promoter:48947	uc001toe.4	121643	FOXN4	hg19_genes_promoters	Amacrine Horizontal Precursor Cells			UMR
chr12	109744171	109749442	5272	*	1	4.72996	chr12	109747026	109748025	1000	-	promoter:48947	uc001toe.4	121643	FOXN4	hg19_genes_promoters	Amacrine Horizontal Precursor Cells				1
chr12	109744451	109748695	4245	*	UMR	1.99643	chr12	109747026	109748025	1000	-	promoter:48947	uc001toe.4	121643	FOXN4	hg19_genes_promoters	Amacrine Horizontal Precursor Cells				UMR
chr12	109744596	109748867	4272	*	1	4.07795	chr12	109747026	109748025	1000	-	promoter:48948	uc001tof.4	121643	FOXN4	hg19_genes_promoters	Amacrine Horizontal Precursor Cells	1
chr12	109744451	109748798	4348	*	UMR	3.39506	chr12	109747026	109748025	1000	-	promoter:48948	uc001tof.4	121643	FOXN4	hg19_genes_promoters	Amacrine Horizontal Precursor Cells	UMR
chr12	109744806	109748729	3924	*	1	1.94805	chr12	109747026	109748025	1000	-	promoter:48948	uc001tof.4	121643	FOXN4	hg19_genes_promoters	Amacrine Horizontal Precursor Cells		1
chr12	109744451	109748712	4262	*	UMR	1.69977	chr12	109747026	109748025	1000	-	promoter:48948	uc001tof.4	121643	FOXN4	hg19_genes_promoters	Amacrine Horizontal Precursor Cells		UMR
chr12	109744806	109748729	3924	*	1	1.94805	chr12	109747026	109748025	1000	-	promoter:48948	uc001tof.4	121643	FOXN4	hg19_genes_promoters	Amacrine Horizontal Precursor Cells			1
chr12	109744451	109748798	4348	*	UMR	3.01708	chr12	109747026	109748025	1000	-	promoter:48948	uc001tof.4	121643	FOXN4	hg19_genes_promoters	Amacrine Horizontal Precursor Cells			UMR
chr12	109744171	109749442	5272	*	1	4.72996	chr12	109747026	109748025	1000	-	promoter:48948	uc001tof.4	121643	FOXN4	hg19_genes_promoters	Amacrine Horizontal Precursor Cells				1
chr12	109744451	109748695	4245	*	UMR	1.99643	chr12	109747026	109748025	1000	-	promoter:48948	uc001tof.4	121643	FOXN4	hg19_genes_promoters	Amacrine Horizontal Precursor Cells				UMR
chr15	41217727	41223735	6009	*	1	1.98399	chr15	41220531	41221530	1000	+	promoter:53965	uc001zng.2	54567	DLL4	hg19_genes_promoters	Amacrine Horizontal Precursor Cells	1
chr15	41217405	41223708	6304	*	UMR	1.78385	chr15	41220531	41221530	1000	+	promoter:53965	uc001zng.2	54567	DLL4	hg19_genes_promoters	Amacrine Horizontal Precursor Cells	UMR
chr15	41217483	41223735	6253	*	1	2.33413	chr15	41220531	41221530	1000	+	promoter:53965	uc001zng.2	54567	DLL4	hg19_genes_promoters	Amacrine Horizontal Precursor Cells		1
chr15	41217405	41223708	6304	*	UMR	1.90362	chr15	41220531	41221530	1000	+	promoter:53965	uc001zng.2	54567	DLL4	hg19_genes_promoters	Amacrine Horizontal Precursor Cells		UMR
chr15	41217483	41223735	6253	*	1	2.33413	chr15	41220531	41221530	1000	+	promoter:53965	uc001zng.2	54567	DLL4	hg19_genes_promoters	Amacrine Horizontal Precursor Cells			1
chr15	41217606	41223708	6103	*	UMR	2.75683	chr15	41220531	41221530	1000	+	promoter:53965	uc001zng.2	54567	DLL4	hg19_genes_promoters	Amacrine Horizontal Precursor Cells			UMR
chr15	41217483	41223682	6200	*	1	2.82519	chr15	41220531	41221530	1000	+	promoter:53965	uc001zng.2	54567	DLL4	hg19_genes_promoters	Amacrine Horizontal Precursor Cells				1
chr15	41217405	41223674	6270	*	UMR	2.28481	chr15	41220531	41221530	1000	+	promoter:53965	uc001zng.2	54567	DLL4	hg19_genes_promoters	Amacrine Horizontal Precursor Cells				UMR
chr1	91170382	91198173	27792	*	1	2.67089	chr1	91182795	91183794	1000	-	promoter:5669	uc001dns.3	343472	BARHL2	hg19_genes_promoters	Immature Amacrine Cells	1
chr1	91170387	91198100	27714	*	UMR	2.28164	chr1	91182795	91183794	1000	-	promoter:5669	uc001dns.3	343472	BARHL2	hg19_genes_promoters	Immature Amacrine Cells	UMR
chr1	91170390	91192592	22203	*	1	4.9559	chr1	91182795	91183794	1000	-	promoter:5669	uc001dns.3	343472	BARHL2	hg19_genes_promoters	Immature Amacrine Cells		1
chr1	91170387	91192594	22208	*	UMR	4.51088	chr1	91182795	91183794	1000	-	promoter:5669	uc001dns.3	343472	BARHL2	hg19_genes_promoters	Immature Amacrine Cells		UMR
chr1	91170390	91192592	22203	*	1	4.9559	chr1	91182795	91183794	1000	-	promoter:5669	uc001dns.3	343472	BARHL2	hg19_genes_promoters	Immature Amacrine Cells			1
chr1	91175857	91187617	11761	*	UMR	3.66162	chr1	91182795	91183794	1000	-	promoter:5669	uc001dns.3	343472	BARHL2	hg19_genes_promoters	Immature Amacrine Cells			UMR
chr1	91170382	91198173	27792	*	1	5.44065	chr1	91182795	91183794	1000	-	promoter:5669	uc001dns.3	343472	BARHL2	hg19_genes_promoters	Immature Amacrine Cells				1
chr1	91175857	91192848	16992	*	UMR	3.90708	chr1	91182795	91183794	1000	-	promoter:5669	uc001dns.3	343472	BARHL2	hg19_genes_promoters	Immature Amacrine Cells				UMR
chr17	37751343	37765434	14092	*	1	2.24234	chr17	37764176	37765175	1000	-	promoter:63343	uc002hry.3	4761	NEUROD2	hg19_genes_promoters	Immature Amacrine Cells	1
chr17	37751291	37765266	13976	*	UMR	1.7781	chr17	37764176	37765175	1000	-	promoter:63343	uc002hry.3	4761	NEUROD2	hg19_genes_promoters	Immature Amacrine Cells	UMR
chr17	37751599	37765099	13501	*	1	2.98722	chr17	37764176	37765175	1000	-	promoter:63343	uc002hry.3	4761	NEUROD2	hg19_genes_promoters	Immature Amacrine Cells		1
chr17	37751259	37765266	14008	*	UMR	2.57353	chr17	37764176	37765175	1000	-	promoter:63343	uc002hry.3	4761	NEUROD2	hg19_genes_promoters	Immature Amacrine Cells		UMR
chr17	37751599	37765099	13501	*	1	2.98722	chr17	37764176	37765175	1000	-	promoter:63343	uc002hry.3	4761	NEUROD2	hg19_genes_promoters	Immature Amacrine Cells			1
chr17	37758678	37765266	6589	*	UMR	2.03081	chr17	37764176	37765175	1000	-	promoter:63343	uc002hry.3	4761	NEUROD2	hg19_genes_promoters	Immature Amacrine Cells			UMR
chr17	37751343	37765099	13757	*	1	4.19336	chr17	37764176	37765175	1000	-	promoter:63343	uc002hry.3	4761	NEUROD2	hg19_genes_promoters	Immature Amacrine Cells				1
chr17	37758703	37765266	6564	*	UMR	2.11923	chr17	37764176	37765175	1000	-	promoter:63343	uc002hry.3	4761	NEUROD2	hg19_genes_promoters	Immature Amacrine Cells				UMR
chr20	55199493	55209863	10371	*	1	3.86189	chr20	55203358	55204357	1000	+	promoter:71311	uc002xya.3	7022	TFAP2C	hg19_genes_promoters	Immature Amacrine Cells	1
chr20	55199305	55209154	9850	*	UMR	2.01513	chr20	55203358	55204357	1000	+	promoter:71311	uc002xya.3	7022	TFAP2C	hg19_genes_promoters	Immature Amacrine Cells	UMR
chr20	55199768	55206890	7123	*	1	1.50662	chr20	55203358	55204357	1000	+	promoter:71311	uc002xya.3	7022	TFAP2C	hg19_genes_promoters	Immature Amacrine Cells		1
chr20	55199321	55208586	9266	*	UMR	2.40354	chr20	55203358	55204357	1000	+	promoter:71311	uc002xya.3	7022	TFAP2C	hg19_genes_promoters	Immature Amacrine Cells		UMR
chr20	55199768	55206890	7123	*	1	1.50662	chr20	55203358	55204357	1000	+	promoter:71311	uc002xya.3	7022	TFAP2C	hg19_genes_promoters	Immature Amacrine Cells			1
chr20	55199631	55207264	7634	*	UMR	1.69878	chr20	55203358	55204357	1000	+	promoter:71311	uc002xya.3	7022	TFAP2C	hg19_genes_promoters	Immature Amacrine Cells			UMR
chr20	55199914	55207002	7089	*	1	1.80113	chr20	55203358	55204357	1000	+	promoter:71311	uc002xya.3	7022	TFAP2C	hg19_genes_promoters	Immature Amacrine Cells				1
chr20	55199531	55207096	7566	*	UMR	1.45376	chr20	55203358	55204357	1000	+	promoter:71311	uc002xya.3	7022	TFAP2C	hg19_genes_promoters	Immature Amacrine Cells				UMR
chr20	55199493	55209863	10371	*	1	3.86189	chr20	55204938	55205937	1000	+	promoter:71312	uc010zzi.2	7022	TFAP2C	hg19_genes_promoters	Immature Amacrine Cells	1
chr20	55199305	55209154	9850	*	UMR	2.01513	chr20	55204938	55205937	1000	+	promoter:71312	uc010zzi.2	7022	TFAP2C	hg19_genes_promoters	Immature Amacrine Cells	UMR
chr20	55199768	55206890	7123	*	1	1.50662	chr20	55204938	55205937	1000	+	promoter:71312	uc010zzi.2	7022	TFAP2C	hg19_genes_promoters	Immature Amacrine Cells		1
chr20	55199321	55208586	9266	*	UMR	2.40354	chr20	55204938	55205937	1000	+	promoter:71312	uc010zzi.2	7022	TFAP2C	hg19_genes_promoters	Immature Amacrine Cells		UMR
chr20	55199768	55206890	7123	*	1	1.50662	chr20	55204938	55205937	1000	+	promoter:71312	uc010zzi.2	7022	TFAP2C	hg19_genes_promoters	Immature Amacrine Cells			1
chr20	55199631	55207264	7634	*	UMR	1.69878	chr20	55204938	55205937	1000	+	promoter:71312	uc010zzi.2	7022	TFAP2C	hg19_genes_promoters	Immature Amacrine Cells			UMR
chr20	55199914	55207002	7089	*	1	1.80113	chr20	55204938	55205937	1000	+	promoter:71312	uc010zzi.2	7022	TFAP2C	hg19_genes_promoters	Immature Amacrine Cells				1
chr20	55199531	55207096	7566	*	UMR	1.45376	chr20	55204938	55205937	1000	+	promoter:71312	uc010zzi.2	7022	TFAP2C	hg19_genes_promoters	Immature Amacrine Cells				UMR

## Sheet: Mature AC
seqnames	start	end	width	strand	name	mean.meth, %	annot.seqnames	annot.start	annot.end	annot.width	annot.strand	annot.id	annot.tx_id	annot.gene_id	annot.symbol	annot.type	Mature AC	FW10	FW14	FW21	FW23
chr2	217496919	217502199	5281	*	1	2.40354	chr2	217497127	217498126	1000	+	promoter:10148	uc021vwn.1	3485	IGFBP2	hg19_genes_promoters	Amacrine Cells	1
chr2	217496909	217502261	5353	*	UMR	2.29285	chr2	217497127	217498126	1000	+	promoter:10148	uc021vwn.1	3485	IGFBP2	hg19_genes_promoters	Amacrine Cells	UMR
chr2	217496919	217502323	5405	*	1	2.52809	chr2	217497127	217498126	1000	+	promoter:10148	uc021vwn.1	3485	IGFBP2	hg19_genes_promoters	Amacrine Cells		1
chr2	217496997	217502384	5388	*	UMR	1.99402	chr2	217497127	217498126	1000	+	promoter:10148	uc021vwn.1	3485	IGFBP2	hg19_genes_promoters	Amacrine Cells		UMR
chr2	217496919	217502323	5405	*	1	2.52809	chr2	217497127	217498126	1000	+	promoter:10148	uc021vwn.1	3485	IGFBP2	hg19_genes_promoters	Amacrine Cells			1
chr2	217496997	217502384	5388	*	UMR	3.93877	chr2	217497127	217498126	1000	+	promoter:10148	uc021vwn.1	3485	IGFBP2	hg19_genes_promoters	Amacrine Cells			UMR
chr2	217496919	217502199	5281	*	1	3.06768	chr2	217497127	217498126	1000	+	promoter:10148	uc021vwn.1	3485	IGFBP2	hg19_genes_promoters	Amacrine Cells				1
chr2	217496997	217502261	5265	*	UMR	2.44833	chr2	217497127	217498126	1000	+	promoter:10148	uc021vwn.1	3485	IGFBP2	hg19_genes_promoters	Amacrine Cells				UMR
chr2	217496919	217502199	5281	*	1	2.40354	chr2	217497247	217498246	1000	+	promoter:10149	uc010zju.2	3485	IGFBP2	hg19_genes_promoters	Amacrine Cells	1
chr2	217496909	217502261	5353	*	UMR	2.29285	chr2	217497247	217498246	1000	+	promoter:10149	uc010zju.2	3485	IGFBP2	hg19_genes_promoters	Amacrine Cells	UMR
chr2	217496919	217502323	5405	*	1	2.52809	chr2	217497247	217498246	1000	+	promoter:10149	uc010zju.2	3485	IGFBP2	hg19_genes_promoters	Amacrine Cells		1
chr2	217496997	217502384	5388	*	UMR	1.99402	chr2	217497247	217498246	1000	+	promoter:10149	uc010zju.2	3485	IGFBP2	hg19_genes_promoters	Amacrine Cells		UMR
chr2	217496919	217502323	5405	*	1	2.52809	chr2	217497247	217498246	1000	+	promoter:10149	uc010zju.2	3485	IGFBP2	hg19_genes_promoters	Amacrine Cells			1
chr2	217496997	217502384	5388	*	UMR	3.93877	chr2	217497247	217498246	1000	+	promoter:10149	uc010zju.2	3485	IGFBP2	hg19_genes_promoters	Amacrine Cells			UMR
chr2	217496919	217502199	5281	*	1	3.06768	chr2	217497247	217498246	1000	+	promoter:10149	uc010zju.2	3485	IGFBP2	hg19_genes_promoters	Amacrine Cells				1
chr2	217496997	217502261	5265	*	UMR	2.44833	chr2	217497247	217498246	1000	+	promoter:10149	uc010zju.2	3485	IGFBP2	hg19_genes_promoters	Amacrine Cells				UMR
chr2	172943770	172969067	25298	*	1	2.24561	chr2	172967479	172968478	1000	-	promoter:12266	uc002uhn.3	1746	DLX2	hg19_genes_promoters	Amacrine Cells	1
chr2	172943719	172969319	25601	*	UMR	2.11406	chr2	172967479	172968478	1000	-	promoter:12266	uc002uhn.3	1746	DLX2	hg19_genes_promoters	Amacrine Cells	UMR
chr2	172963649	172969067	5419	*	1	1.80459	chr2	172967479	172968478	1000	-	promoter:12266	uc002uhn.3	1746	DLX2	hg19_genes_promoters	Amacrine Cells		1
chr2	172963457	172969248	5792	*	UMR	2.28431	chr2	172967479	172968478	1000	-	promoter:12266	uc002uhn.3	1746	DLX2	hg19_genes_promoters	Amacrine Cells		UMR
chr2	172963649	172969067	5419	*	1	1.80459	chr2	172967479	172968478	1000	-	promoter:12266	uc002uhn.3	1746	DLX2	hg19_genes_promoters	Amacrine Cells			1
chr2	172963485	172969144	5660	*	UMR	2.697	chr2	172967479	172968478	1000	-	promoter:12266	uc002uhn.3	1746	DLX2	hg19_genes_promoters	Amacrine Cells			UMR
chr2	172963644	172969067	5424	*	1	2.63764	chr2	172967479	172968478	1000	-	promoter:12266	uc002uhn.3	1746	DLX2	hg19_genes_promoters	Amacrine Cells				1
chr2	172963499	172969144	5646	*	UMR	2.68136	chr2	172967479	172968478	1000	-	promoter:12266	uc002uhn.3	1746	DLX2	hg19_genes_promoters	Amacrine Cells				UMR
chr2	172943770	172969067	25298	*	1	2.24561	chr2	172967479	172968478	1000	-	promoter:12267	uc010zdx.1	1746	DLX2	hg19_genes_promoters	Amacrine Cells	1
chr2	172943719	172969319	25601	*	UMR	2.11406	chr2	172967479	172968478	1000	-	promoter:12267	uc010zdx.1	1746	DLX2	hg19_genes_promoters	Amacrine Cells	UMR
chr2	172963649	172969067	5419	*	1	1.80459	chr2	172967479	172968478	1000	-	promoter:12267	uc010zdx.1	1746	DLX2	hg19_genes_promoters	Amacrine Cells		1
chr2	172963457	172969248	5792	*	UMR	2.28431	chr2	172967479	172968478	1000	-	promoter:12267	uc010zdx.1	1746	DLX2	hg19_genes_promoters	Amacrine Cells		UMR
chr2	172963649	172969067	5419	*	1	1.80459	chr2	172967479	172968478	1000	-	promoter:12267	uc010zdx.1	1746	DLX2	hg19_genes_promoters	Amacrine Cells			1
chr2	172963485	172969144	5660	*	UMR	2.697	chr2	172967479	172968478	1000	-	promoter:12267	uc010zdx.1	1746	DLX2	hg19_genes_promoters	Amacrine Cells			UMR
chr2	172963644	172969067	5424	*	1	2.63764	chr2	172967479	172968478	1000	-	promoter:12267	uc010zdx.1	1746	DLX2	hg19_genes_promoters	Amacrine Cells				1
chr2	172963499	172969144	5646	*	UMR	2.68136	chr2	172967479	172968478	1000	-	promoter:12267	uc010zdx.1	1746	DLX2	hg19_genes_promoters	Amacrine Cells				UMR
chr2	182540022	182551767	11746	*	1	4.15542	chr2	182545393	182546392	1000	-	promoter:12411	uc002uof.4	4760	NEUROD1	hg19_genes_promoters	Amacrine Cells	1
chr2	182538619	182551951	13333	*	UMR	4.06205	chr2	182545393	182546392	1000	-	promoter:12411	uc002uof.4	4760	NEUROD1	hg19_genes_promoters	Amacrine Cells	UMR
chr2	182538181	182551767	13587	*	1	5.51352	chr2	182545393	182546392	1000	-	promoter:12411	uc002uof.4	4760	NEUROD1	hg19_genes_promoters	Amacrine Cells		1
chr2	182537423	182551951	14529	*	UMR	4.91772	chr2	182545393	182546392	1000	-	promoter:12411	uc002uof.4	4760	NEUROD1	hg19_genes_promoters	Amacrine Cells		UMR
chr2	182538181	182551767	13587	*	1	5.51352	chr2	182545393	182546392	1000	-	promoter:12411	uc002uof.4	4760	NEUROD1	hg19_genes_promoters	Amacrine Cells			1
chr2	182537425	182552032	14608	*	UMR	4.73146	chr2	182545393	182546392	1000	-	promoter:12411	uc002uof.4	4760	NEUROD1	hg19_genes_promoters	Amacrine Cells			UMR
chr2	182538181	182551611	13431	*	1	4.35484	chr2	182545393	182546392	1000	-	promoter:12411	uc002uof.4	4760	NEUROD1	hg19_genes_promoters	Amacrine Cells				1
chr2	182537425	182551954	14530	*	UMR	3.67173	chr2	182545393	182546392	1000	-	promoter:12411	uc002uof.4	4760	NEUROD1	hg19_genes_promoters	Amacrine Cells				UMR
chr2	200320006	200336657	16652	*	1	1.16661	chr2	200320820	200321819	1000	-	promoter:12517	uc010fsq.2	23314	SATB2	hg19_genes_promoters	Amacrine Cells	1
chr2	200319743	200336585	16843	*	UMR	0.921432	chr2	200320820	200321819	1000	-	promoter:12517	uc010fsq.2	23314	SATB2	hg19_genes_promoters	Amacrine Cells	UMR
chr2	200320190	200336513	16324	*	1	1.79629	chr2	200320820	200321819	1000	-	promoter:12517	uc010fsq.2	23314	SATB2	hg19_genes_promoters	Amacrine Cells		1
chr2	200319835	200336596	16762	*	UMR	1.48441	chr2	200320820	200321819	1000	-	promoter:12517	uc010fsq.2	23314	SATB2	hg19_genes_promoters	Amacrine Cells		UMR
chr2	200320190	200336513	16324	*	1	1.79629	chr2	200320820	200321819	1000	-	promoter:12517	uc010fsq.2	23314	SATB2	hg19_genes_promoters	Amacrine Cells			1
chr2	200320209	200336668	16460	*	UMR	1.80519	chr2	200320820	200321819	1000	-	promoter:12517	uc010fsq.2	23314	SATB2	hg19_genes_promoters	Amacrine Cells			UMR
chr2	200320226	200336657	16432	*	1	2.35372	chr2	200320820	200321819	1000	-	promoter:12517	uc010fsq.2	23314	SATB2	hg19_genes_promoters	Amacrine Cells				1
chr2	200320229	200336585	16357	*	UMR	1.86131	chr2	200320820	200321819	1000	-	promoter:12517	uc010fsq.2	23314	SATB2	hg19_genes_promoters	Amacrine Cells				UMR
chr2	200320006	200336657	16652	*	1	1.16661	chr2	200322820	200323819	1000	-	promoter:12518	uc002uuy.2	23314	SATB2	hg19_genes_promoters	Amacrine Cells	1
chr2	200319743	200336585	16843	*	UMR	0.921432	chr2	200322820	200323819	1000	-	promoter:12518	uc002uuy.2	23314	SATB2	hg19_genes_promoters	Amacrine Cells	UMR
chr2	200320190	200336513	16324	*	1	1.79629	chr2	200322820	200323819	1000	-	promoter:12518	uc002uuy.2	23314	SATB2	hg19_genes_promoters	Amacrine Cells		1
chr2	200319835	200336596	16762	*	UMR	1.48441	chr2	200322820	200323819	1000	-	promoter:12518	uc002uuy.2	23314	SATB2	hg19_genes_promoters	Amacrine Cells		UMR
chr2	200320190	200336513	16324	*	1	1.79629	chr2	200322820	200323819	1000	-	promoter:12518	uc002uuy.2	23314	SATB2	hg19_genes_promoters	Amacrine Cells			1
chr2	200320209	200336668	16460	*	UMR	1.80519	chr2	200322820	200323819	1000	-	promoter:12518	uc002uuy.2	23314	SATB2	hg19_genes_promoters	Amacrine Cells			UMR
chr2	200320226	200336657	16432	*	1	2.35372	chr2	200322820	200323819	1000	-	promoter:12518	uc002uuy.2	23314	SATB2	hg19_genes_promoters	Amacrine Cells				1
chr2	200320229	200336585	16357	*	UMR	1.86131	chr2	200322820	200323819	1000	-	promoter:12518	uc002uuy.2	23314	SATB2	hg19_genes_promoters	Amacrine Cells				UMR
chr2	200320006	200336657	16652	*	1	1.16661	chr2	200329832	200330831	1000	-	promoter:12519	uc002uva.2	23314	SATB2	hg19_genes_promoters	Amacrine Cells	1
chr2	200319743	200336585	16843	*	UMR	0.921432	chr2	200329832	200330831	1000	-	promoter:12519	uc002uva.2	23314	SATB2	hg19_genes_promoters	Amacrine Cells	UMR
chr2	200320190	200336513	16324	*	1	1.79629	chr2	200329832	200330831	1000	-	promoter:12519	uc002uva.2	23314	SATB2	hg19_genes_promoters	Amacrine Cells		1
chr2	200319835	200336596	16762	*	UMR	1.48441	chr2	200329832	200330831	1000	-	promoter:12519	uc002uva.2	23314	SATB2	hg19_genes_promoters	Amacrine Cells		UMR
chr2	200320190	200336513	16324	*	1	1.79629	chr2	200329832	200330831	1000	-	promoter:12519	uc002uva.2	23314	SATB2	hg19_genes_promoters	Amacrine Cells			1
chr2	200320209	200336668	16460	*	UMR	1.80519	chr2	200329832	200330831	1000	-	promoter:12519	uc002uva.2	23314	SATB2	hg19_genes_promoters	Amacrine Cells			UMR
chr2	200320226	200336657	16432	*	1	2.35372	chr2	200329832	200330831	1000	-	promoter:12519	uc002uva.2	23314	SATB2	hg19_genes_promoters	Amacrine Cells				1
chr2	200320229	200336585	16357	*	UMR	1.86131	chr2	200329832	200330831	1000	-	promoter:12519	uc002uva.2	23314	SATB2	hg19_genes_promoters	Amacrine Cells				UMR
chr2	200320006	200336657	16652	*	1	1.16661	chr2	200335990	200336989	1000	-	promoter:12520	uc002uuz.2	23314	SATB2	hg19_genes_promoters	Amacrine Cells	1
chr2	200336680	200349665	12986	*	4	92.4107	chr2	200335990	200336989	1000	-	promoter:12520	uc002uuz.2	23314	SATB2	hg19_genes_promoters	Amacrine Cells	4
chr2	200319743	200336585	16843	*	UMR	0.921432	chr2	200335990	200336989	1000	-	promoter:12520	uc002uuz.2	23314	SATB2	hg19_genes_promoters	Amacrine Cells	UMR
chr2	200320190	200336513	16324	*	1	1.79629	chr2	200335990	200336989	1000	-	promoter:12520	uc002uuz.2	23314	SATB2	hg19_genes_promoters	Amacrine Cells		1
chr2	200336680	200445983	109304	*	4	91.7243	chr2	200335990	200336989	1000	-	promoter:12520	uc002uuz.2	23314	SATB2	hg19_genes_promoters	Amacrine Cells		4
chr2	200319835	200336596	16762	*	UMR	1.48441	chr2	200335990	200336989	1000	-	promoter:12520	uc002uuz.2	23314	SATB2	hg19_genes_promoters	Amacrine Cells		UMR
chr2	200320190	200336513	16324	*	1	1.79629	chr2	200335990	200336989	1000	-	promoter:12520	uc002uuz.2	23314	SATB2	hg19_genes_promoters	Amacrine Cells			1
chr2	200336680	200445983	109304	*	4	91.7243	chr2	200335990	200336989	1000	-	promoter:12520	uc002uuz.2	23314	SATB2	hg19_genes_promoters	Amacrine Cells			4
chr2	200320209	200336668	16460	*	UMR	1.80519	chr2	200335990	200336989	1000	-	promoter:12520	uc002uuz.2	23314	SATB2	hg19_genes_promoters	Amacrine Cells			UMR
chr2	200320226	200336657	16432	*	1	2.35372	chr2	200335990	200336989	1000	-	promoter:12520	uc002uuz.2	23314	SATB2	hg19_genes_promoters	Amacrine Cells				1
chr2	200336680	200349665	12986	*	4	94.8467	chr2	200335990	200336989	1000	-	promoter:12520	uc002uuz.2	23314	SATB2	hg19_genes_promoters	Amacrine Cells				4
chr2	200320229	200336585	16357	*	UMR	1.86131	chr2	200335990	200336989	1000	-	promoter:12520	uc002uuz.2	23314	SATB2	hg19_genes_promoters	Amacrine Cells				UMR
chr3	181412819	181438324	25506	*	1	7.45397	chr3	181428712	181429711	1000	+	promoter:14978	uc003fkx.3	6657	SOX2	hg19_genes_promoters	Amacrine Cells	1
chr3	181424351	181438416	14066	*	UMR	4.74147	chr3	181428712	181429711	1000	+	promoter:14978	uc003fkx.3	6657	SOX2	hg19_genes_promoters	Amacrine Cells	UMR
chr3	181427336	181438210	10875	*	1	6.86275	chr3	181428712	181429711	1000	+	promoter:14978	uc003fkx.3	6657	SOX2	hg19_genes_promoters	Amacrine Cells		1
chr3	181427107	181438368	11262	*	UMR	7.31604	chr3	181428712	181429711	1000	+	promoter:14978	uc003fkx.3	6657	SOX2	hg19_genes_promoters	Amacrine Cells		UMR
chr3	181427336	181438210	10875	*	1	6.86275	chr3	181428712	181429711	1000	+	promoter:14978	uc003fkx.3	6657	SOX2	hg19_genes_promoters	Amacrine Cells			1
chr3	181425497	181438416	12920	*	UMR	6.17851	chr3	181428712	181429711	1000	+	promoter:14978	uc003fkx.3	6657	SOX2	hg19_genes_promoters	Amacrine Cells			UMR
chr3	181427480	181438210	10731	*	1	6.43108	chr3	181428712	181429711	1000	+	promoter:14978	uc003fkx.3	6657	SOX2	hg19_genes_promoters	Amacrine Cells				1
chr3	181426773	181438368	11596	*	UMR	6.53361	chr3	181428712	181429711	1000	+	promoter:14978	uc003fkx.3	6657	SOX2	hg19_genes_promoters	Amacrine Cells				UMR
chr4	113429135	113445798	16664	*	1	2.51774	chr4	113437329	113438328	1000	-	promoter:19795	uc003ias.3	63973	NEUROG2	hg19_genes_promoters	Amacrine Cells	1
chr4	113429212	113445842	16631	*	UMR	2.17441	chr4	113437329	113438328	1000	-	promoter:19795	uc003ias.3	63973	NEUROG2	hg19_genes_promoters	Amacrine Cells	UMR
chr4	113429135	113445798	16664	*	1	3.3216	chr4	113437329	113438328	1000	-	promoter:19795	uc003ias.3	63973	NEUROG2	hg19_genes_promoters	Amacrine Cells		1
chr4	113433987	113445802	11816	*	UMR	1.63736	chr4	113437329	113438328	1000	-	promoter:19795	uc003ias.3	63973	NEUROG2	hg19_genes_promoters	Amacrine Cells		UMR
chr4	113429135	113445798	16664	*	1	3.3216	chr4	113437329	113438328	1000	-	promoter:19795	uc003ias.3	63973	NEUROG2	hg19_genes_promoters	Amacrine Cells			1
chr4	113434490	113445792	11303	*	UMR	3.02632	chr4	113437329	113438328	1000	-	promoter:19795	uc003ias.3	63973	NEUROG2	hg19_genes_promoters	Amacrine Cells			UMR
chr4	113429102	113445798	16697	*	1	4.7259	chr4	113437329	113438328	1000	-	promoter:19795	uc003ias.3	63973	NEUROG2	hg19_genes_promoters	Amacrine Cells				1
chr4	113434225	113445802	11578	*	UMR	1.92852	chr4	113437329	113438328	1000	-	promoter:19795	uc003ias.3	63973	NEUROG2	hg19_genes_promoters	Amacrine Cells				UMR
chr5	50671113	50695720	24608	*	1	1.72077	chr5	50677958	50678957	1000	+	promoter:20530	uc003jor.3	3670	ISL1	hg19_genes_promoters	Amacrine Cells	1
chr5	50671752	50696214	24463	*	UMR	1.28753	chr5	50677958	50678957	1000	+	promoter:20530	uc003jor.3	3670	ISL1	hg19_genes_promoters	Amacrine Cells	UMR
chr5	50672381	50697257	24877	*	1	2.89383	chr5	50677958	50678957	1000	+	promoter:20530	uc003jor.3	3670	ISL1	hg19_genes_promoters	Amacrine Cells		1
chr5	50672451	50696740	24290	*	UMR	2.21034	chr5	50677958	50678957	1000	+	promoter:20530	uc003jor.3	3670	ISL1	hg19_genes_promoters	Amacrine Cells		UMR
chr5	50672381	50697257	24877	*	1	2.89383	chr5	50677958	50678957	1000	+	promoter:20530	uc003jor.3	3670	ISL1	hg19_genes_promoters	Amacrine Cells			1
chr5	50671767	50696214	24448	*	UMR	2.34056	chr5	50677958	50678957	1000	+	promoter:20530	uc003jor.3	3670	ISL1	hg19_genes_promoters	Amacrine Cells			UMR
chr5	50672381	50696222	23842	*	1	3.3111	chr5	50677958	50678957	1000	+	promoter:20530	uc003jor.3	3670	ISL1	hg19_genes_promoters	Amacrine Cells				1
chr5	50672451	50696214	23764	*	UMR	2.60626	chr5	50677958	50678957	1000	+	promoter:20530	uc003jor.3	3670	ISL1	hg19_genes_promoters	Amacrine Cells				UMR
chr5	126625742	126627822	2081	*	1	2.16912	chr5	126625456	126626455	1000	+	promoter:21179	uc010jdc.1	84466	MEGF10	hg19_genes_promoters	Amacrine Cells	1
chr5	126624986	126628306	3321	*	UMR	2.65069	chr5	126625456	126626455	1000	+	promoter:21179	uc010jdc.1	84466	MEGF10	hg19_genes_promoters	Amacrine Cells	UMR
chr5	126625591	126627393	1803	*	1	1.47059	chr5	126625456	126626455	1000	+	promoter:21179	uc010jdc.1	84466	MEGF10	hg19_genes_promoters	Amacrine Cells		1
chr5	126625169	126627630	2462	*	UMR	2.0145	chr5	126625456	126626455	1000	+	promoter:21179	uc010jdc.1	84466	MEGF10	hg19_genes_promoters	Amacrine Cells		UMR
chr5	126625591	126627393	1803	*	1	1.47059	chr5	126625456	126626455	1000	+	promoter:21179	uc010jdc.1	84466	MEGF10	hg19_genes_promoters	Amacrine Cells			1
chr5	126625451	126627630	2180	*	UMR	3.61345	chr5	126625456	126626455	1000	+	promoter:21179	uc010jdc.1	84466	MEGF10	hg19_genes_promoters	Amacrine Cells			UMR
chr5	126625448	126627438	1991	*	1	4.03922	chr5	126625456	126626455	1000	+	promoter:21179	uc010jdc.1	84466	MEGF10	hg19_genes_promoters	Amacrine Cells				1
chr5	126625451	126627416	1966	*	UMR	1.45044	chr5	126625456	126626455	1000	+	promoter:21179	uc010jdc.1	84466	MEGF10	hg19_genes_promoters	Amacrine Cells				UMR
chr5	126625742	126627822	2081	*	1	2.16912	chr5	126625456	126626455	1000	+	promoter:21180	uc010jdd.1	84466	MEGF10	hg19_genes_promoters	Amacrine Cells	1
chr5	126624986	126628306	3321	*	UMR	2.65069	chr5	126625456	126626455	1000	+	promoter:21180	uc010jdd.1	84466	MEGF10	hg19_genes_promoters	Amacrine Cells	UMR
chr5	126625591	126627393	1803	*	1	1.47059	chr5	126625456	126626455	1000	+	promoter:21180	uc010jdd.1	84466	MEGF10	hg19_genes_promoters	Amacrine Cells		1
chr5	126625169	126627630	2462	*	UMR	2.0145	chr5	126625456	126626455	1000	+	promoter:21180	uc010jdd.1	84466	MEGF10	hg19_genes_promoters	Amacrine Cells		UMR
chr5	126625591	126627393	1803	*	1	1.47059	chr5	126625456	126626455	1000	+	promoter:21180	uc010jdd.1	84466	MEGF10	hg19_genes_promoters	Amacrine Cells			1
chr5	126625451	126627630	2180	*	UMR	3.61345	chr5	126625456	126626455	1000	+	promoter:21180	uc010jdd.1	84466	MEGF10	hg19_genes_promoters	Amacrine Cells			UMR
chr5	126625448	126627438	1991	*	1	4.03922	chr5	126625456	126626455	1000	+	promoter:21180	uc010jdd.1	84466	MEGF10	hg19_genes_promoters	Amacrine Cells				1
chr5	126625451	126627416	1966	*	UMR	1.45044	chr5	126625456	126626455	1000	+	promoter:21180	uc010jdd.1	84466	MEGF10	hg19_genes_promoters	Amacrine Cells				UMR
chr5	126625742	126627822	2081	*	1	2.16912	chr5	126625456	126626455	1000	+	promoter:21181	uc003kuh.4	84466	MEGF10	hg19_genes_promoters	Amacrine Cells	1
chr5	126624986	126628306	3321	*	UMR	2.65069	chr5	126625456	126626455	1000	+	promoter:21181	uc003kuh.4	84466	MEGF10	hg19_genes_promoters	Amacrine Cells	UMR
chr5	126625591	126627393	1803	*	1	1.47059	chr5	126625456	126626455	1000	+	promoter:21181	uc003kuh.4	84466	MEGF10	hg19_genes_promoters	Amacrine Cells		1
chr5	126625169	126627630	2462	*	UMR	2.0145	chr5	126625456	126626455	1000	+	promoter:21181	uc003kuh.4	84466	MEGF10	hg19_genes_promoters	Amacrine Cells		UMR
chr5	126625591	126627393	1803	*	1	1.47059	chr5	126625456	126626455	1000	+	promoter:21181	uc003kuh.4	84466	MEGF10	hg19_genes_promoters	Amacrine Cells			1
chr5	126625451	126627630	2180	*	UMR	3.61345	chr5	126625456	126626455	1000	+	promoter:21181	uc003kuh.4	84466	MEGF10	hg19_genes_promoters	Amacrine Cells			UMR
chr5	126625448	126627438	1991	*	1	4.03922	chr5	126625456	126626455	1000	+	promoter:21181	uc003kuh.4	84466	MEGF10	hg19_genes_promoters	Amacrine Cells				1
chr5	126625451	126627416	1966	*	UMR	1.45044	chr5	126625456	126626455	1000	+	promoter:21181	uc003kuh.4	84466	MEGF10	hg19_genes_promoters	Amacrine Cells				UMR
chr5	126625742	126627822	2081	*	1	2.16912	chr5	126625456	126626455	1000	+	promoter:21182	uc003kui.4	84466	MEGF10	hg19_genes_promoters	Amacrine Cells	1
chr5	126624986	126628306	3321	*	UMR	2.65069	chr5	126625456	126626455	1000	+	promoter:21182	uc003kui.4	84466	MEGF10	hg19_genes_promoters	Amacrine Cells	UMR
chr5	126625591	126627393	1803	*	1	1.47059	chr5	126625456	126626455	1000	+	promoter:21182	uc003kui.4	84466	MEGF10	hg19_genes_promoters	Amacrine Cells		1
chr5	126625169	126627630	2462	*	UMR	2.0145	chr5	126625456	126626455	1000	+	promoter:21182	uc003kui.4	84466	MEGF10	hg19_genes_promoters	Amacrine Cells		UMR
chr5	126625591	126627393	1803	*	1	1.47059	chr5	126625456	126626455	1000	+	promoter:21182	uc003kui.4	84466	MEGF10	hg19_genes_promoters	Amacrine Cells			1
chr5	126625451	126627630	2180	*	UMR	3.61345	chr5	126625456	126626455	1000	+	promoter:21182	uc003kui.4	84466	MEGF10	hg19_genes_promoters	Amacrine Cells			UMR
chr5	126625448	126627438	1991	*	1	4.03922	chr5	126625456	126626455	1000	+	promoter:21182	uc003kui.4	84466	MEGF10	hg19_genes_promoters	Amacrine Cells				1
chr5	126625451	126627416	1966	*	UMR	1.45044	chr5	126625456	126626455	1000	+	promoter:21182	uc003kui.4	84466	MEGF10	hg19_genes_promoters	Amacrine Cells				UMR
chr6	30855182	30875382	20201	*	4	88.883	chr6	30874977	30875976	1000	+	promoter:24201	uc010jsf.2	2968	GTF2H4	hg19_genes_promoters	Amacrine Cells	4
chr6	30875399	30876171	773	*	1	6.25	chr6	30874977	30875976	1000	+	promoter:24201	uc010jsf.2	2968	GTF2H4	hg19_genes_promoters	Amacrine Cells	1
chr6	30875427	30876540	1114	*	UMR	5.27903	chr6	30874977	30875976	1000	+	promoter:24201	uc010jsf.2	2968	GTF2H4	hg19_genes_promoters	Amacrine Cells	UMR
chr6	30855182	30875382	20201	*	4	88.7238	chr6	30874977	30875976	1000	+	promoter:24201	uc010jsf.2	2968	GTF2H4	hg19_genes_promoters	Amacrine Cells		4
chr6	30875399	30876171	773	*	1	7.79754	chr6	30874977	30875976	1000	+	promoter:24201	uc010jsf.2	2968	GTF2H4	hg19_genes_promoters	Amacrine Cells		1
chr6	30875427	30876540	1114	*	UMR	6.30252	chr6	30874977	30875976	1000	+	promoter:24201	uc010jsf.2	2968	GTF2H4	hg19_genes_promoters	Amacrine Cells		UMR
chr6	30855182	30875382	20201	*	4	88.7238	chr6	30874977	30875976	1000	+	promoter:24201	uc010jsf.2	2968	GTF2H4	hg19_genes_promoters	Amacrine Cells			4
chr6	30875399	30876171	773	*	1	7.79754	chr6	30874977	30875976	1000	+	promoter:24201	uc010jsf.2	2968	GTF2H4	hg19_genes_promoters	Amacrine Cells			1
chr6	30875427	30876877	1451	*	UMR	5.9492	chr6	30874977	30875976	1000	+	promoter:24201	uc010jsf.2	2968	GTF2H4	hg19_genes_promoters	Amacrine Cells			UMR
chr6	30855713	30875382	19670	*	3	87.336	chr6	30874977	30875976	1000	+	promoter:24201	uc010jsf.2	2968	GTF2H4	hg19_genes_promoters	Amacrine Cells				3
chr6	30875399	30876171	773	*	1	8.10617	chr6	30874977	30875976	1000	+	promoter:24201	uc010jsf.2	2968	GTF2H4	hg19_genes_promoters	Amacrine Cells				1
chr6	30875427	30876540	1114	*	UMR	5.95588	chr6	30874977	30875976	1000	+	promoter:24201	uc010jsf.2	2968	GTF2H4	hg19_genes_promoters	Amacrine Cells				UMR
chr6	30855182	30875382	20201	*	4	88.883	chr6	30874977	30875976	1000	+	promoter:24202	uc011dmv.1	2968	GTF2H4	hg19_genes_promoters	Amacrine Cells	4
chr6	30875399	30876171	773	*	1	6.25	chr6	30874977	30875976	1000	+	promoter:24202	uc011dmv.1	2968	GTF2H4	hg19_genes_promoters	Amacrine Cells	1
chr6	30875427	30876540	1114	*	UMR	5.27903	chr6	30874977	30875976	1000	+	promoter:24202	uc011dmv.1	2968	GTF2H4	hg19_genes_promoters	Amacrine Cells	UMR
chr6	30855182	30875382	20201	*	4	88.7238	chr6	30874977	30875976	1000	+	promoter:24202	uc011dmv.1	2968	GTF2H4	hg19_genes_promoters	Amacrine Cells		4
chr6	30875399	30876171	773	*	1	7.79754	chr6	30874977	30875976	1000	+	promoter:24202	uc011dmv.1	2968	GTF2H4	hg19_genes_promoters	Amacrine Cells		1
chr6	30875427	30876540	1114	*	UMR	6.30252	chr6	30874977	30875976	1000	+	promoter:24202	uc011dmv.1	2968	GTF2H4	hg19_genes_promoters	Amacrine Cells		UMR
chr6	30855182	30875382	20201	*	4	88.7238	chr6	30874977	30875976	1000	+	promoter:24202	uc011dmv.1	2968	GTF2H4	hg19_genes_promoters	Amacrine Cells			4
chr6	30875399	30876171	773	*	1	7.79754	chr6	30874977	30875976	1000	+	promoter:24202	uc011dmv.1	2968	GTF2H4	hg19_genes_promoters	Amacrine Cells			1
chr6	30875427	30876877	1451	*	UMR	5.9492	chr6	30874977	30875976	1000	+	promoter:24202	uc011dmv.1	2968	GTF2H4	hg19_genes_promoters	Amacrine Cells			UMR
chr6	30855713	30875382	19670	*	3	87.336	chr6	30874977	30875976	1000	+	promoter:24202	uc011dmv.1	2968	GTF2H4	hg19_genes_promoters	Amacrine Cells				3
chr6	30875399	30876171	773	*	1	8.10617	chr6	30874977	30875976	1000	+	promoter:24202	uc011dmv.1	2968	GTF2H4	hg19_genes_promoters	Amacrine Cells				1
chr6	30875427	30876540	1114	*	UMR	5.95588	chr6	30874977	30875976	1000	+	promoter:24202	uc011dmv.1	2968	GTF2H4	hg19_genes_promoters	Amacrine Cells				UMR
chr6	30855182	30875382	20201	*	4	88.883	chr6	30874977	30875976	1000	+	promoter:24203	uc003nsa.1	2968	GTF2H4	hg19_genes_promoters	Amacrine Cells	4
chr6	30875399	30876171	773	*	1	6.25	chr6	30874977	30875976	1000	+	promoter:24203	uc003nsa.1	2968	GTF2H4	hg19_genes_promoters	Amacrine Cells	1
chr6	30875427	30876540	1114	*	UMR	5.27903	chr6	30874977	30875976	1000	+	promoter:24203	uc003nsa.1	2968	GTF2H4	hg19_genes_promoters	Amacrine Cells	UMR
chr6	30855182	30875382	20201	*	4	88.7238	chr6	30874977	30875976	1000	+	promoter:24203	uc003nsa.1	2968	GTF2H4	hg19_genes_promoters	Amacrine Cells		4
chr6	30875399	30876171	773	*	1	7.79754	chr6	30874977	30875976	1000	+	promoter:24203	uc003nsa.1	2968	GTF2H4	hg19_genes_promoters	Amacrine Cells		1
chr6	30875427	30876540	1114	*	UMR	6.30252	chr6	30874977	30875976	1000	+	promoter:24203	uc003nsa.1	2968	GTF2H4	hg19_genes_promoters	Amacrine Cells		UMR
chr6	30855182	30875382	20201	*	4	88.7238	chr6	30874977	30875976	1000	+	promoter:24203	uc003nsa.1	2968	GTF2H4	hg19_genes_promoters	Amacrine Cells			4
chr6	30875399	30876171	773	*	1	7.79754	chr6	30874977	30875976	1000	+	promoter:24203	uc003nsa.1	2968	GTF2H4	hg19_genes_promoters	Amacrine Cells			1
chr6	30875427	30876877	1451	*	UMR	5.9492	chr6	30874977	30875976	1000	+	promoter:24203	uc003nsa.1	2968	GTF2H4	hg19_genes_promoters	Amacrine Cells			UMR
chr6	30855713	30875382	19670	*	3	87.336	chr6	30874977	30875976	1000	+	promoter:24203	uc003nsa.1	2968	GTF2H4	hg19_genes_promoters	Amacrine Cells				3
chr6	30875399	30876171	773	*	1	8.10617	chr6	30874977	30875976	1000	+	promoter:24203	uc003nsa.1	2968	GTF2H4	hg19_genes_promoters	Amacrine Cells				1
chr6	30875427	30876540	1114	*	UMR	5.95588	chr6	30874977	30875976	1000	+	promoter:24203	uc003nsa.1	2968	GTF2H4	hg19_genes_promoters	Amacrine Cells				UMR
chr7	24008462	24322873	314412	*	4	91.6842	chr7	24322807	24323806	1000	+	promoter:28129	uc003sww.2	4852	NPY	hg19_genes_promoters	Amacrine Cells	4
chr7	24322884	24326424	3541	*	1	3.87894	chr7	24322807	24323806	1000	+	promoter:28129	uc003sww.2	4852	NPY	hg19_genes_promoters	Amacrine Cells	1
chr7	24322915	24325608	2694	*	UMR	1.87364	chr7	24322807	24323806	1000	+	promoter:28129	uc003sww.2	4852	NPY	hg19_genes_promoters	Amacrine Cells	UMR
chr7	24066605	24322830	256226	*	4	91.0223	chr7	24322807	24323806	1000	+	promoter:28129	uc003sww.2	4852	NPY	hg19_genes_promoters	Amacrine Cells		4
chr7	24322873	24325456	2584	*	1	3.32925	chr7	24322807	24323806	1000	+	promoter:28129	uc003sww.2	4852	NPY	hg19_genes_promoters	Amacrine Cells		1
chr7	24322982	24325428	2447	*	UMR	1.93277	chr7	24322807	24323806	1000	+	promoter:28129	uc003sww.2	4852	NPY	hg19_genes_promoters	Amacrine Cells		UMR
chr7	24066605	24322830	256226	*	4	91.0223	chr7	24322807	24323806	1000	+	promoter:28129	uc003sww.2	4852	NPY	hg19_genes_promoters	Amacrine Cells			4
chr7	24322873	24325456	2584	*	1	3.32925	chr7	24322807	24323806	1000	+	promoter:28129	uc003sww.2	4852	NPY	hg19_genes_promoters	Amacrine Cells			1
chr7	24322982	24325414	2433	*	UMR	2.0025	chr7	24322807	24323806	1000	+	promoter:28129	uc003sww.2	4852	NPY	hg19_genes_promoters	Amacrine Cells			UMR
chr7	24065093	24322808	257716	*	4	91.4204	chr7	24322807	24323806	1000	+	promoter:28129	uc003sww.2	4852	NPY	hg19_genes_promoters	Amacrine Cells				4
chr7	24322830	24325760	2931	*	1	4.63877	chr7	24322807	24323806	1000	+	promoter:28129	uc003sww.2	4852	NPY	hg19_genes_promoters	Amacrine Cells				1
chr7	24322820	24325489	2670	*	UMR	3.34134	chr7	24322807	24323806	1000	+	promoter:28129	uc003sww.2	4852	NPY	hg19_genes_promoters	Amacrine Cells				UMR
chr7	31376655	31528166	151512	*	4	90.0822	chr7	31380539	31381538	1000	-	promoter:30255	uc003tch.4	63974	NEUROD6	hg19_genes_promoters	Amacrine Cells	4
chr7	31376601	31528166	151566	*	4	88.5791	chr7	31380539	31381538	1000	-	promoter:30255	uc003tch.4	63974	NEUROD6	hg19_genes_promoters	Amacrine Cells		4
chr7	31376601	31528166	151566	*	4	88.5791	chr7	31380539	31381538	1000	-	promoter:30255	uc003tch.4	63974	NEUROD6	hg19_genes_promoters	Amacrine Cells			4
chr7	31376601	31400684	24084	*	4	90.5229	chr7	31380539	31381538	1000	-	promoter:30255	uc003tch.4	63974	NEUROD6	hg19_genes_promoters	Amacrine Cells				4
chr7	50628487	50629067	581	*	2	26.738	chr7	50628769	50629768	1000	-	promoter:30488	uc003tpf.4	1644	DDC	hg19_genes_promoters	Amacrine Cells	2
chr7	50629100	50758213	129114	*	4	91.0829	chr7	50628769	50629768	1000	-	promoter:30488	uc003tpf.4	1644	DDC	hg19_genes_promoters	Amacrine Cells	4
chr7	50628532	50629018	487	*	LMR	17.3203	chr7	50628769	50629768	1000	-	promoter:30488	uc003tpf.4	1644	DDC	hg19_genes_promoters	Amacrine Cells	LMR
chr7	50600099	50757947	157849	*	4	88.4944	chr7	50628769	50629768	1000	-	promoter:30488	uc003tpf.4	1644	DDC	hg19_genes_promoters	Amacrine Cells		4
chr7	50628532	50629084	553	*	LMR	13.0719	chr7	50628769	50629768	1000	-	promoter:30488	uc003tpf.4	1644	DDC	hg19_genes_promoters	Amacrine Cells		LMR
chr7	50600099	50757947	157849	*	4	88.4944	chr7	50628769	50629768	1000	-	promoter:30488	uc003tpf.4	1644	DDC	hg19_genes_promoters	Amacrine Cells			4
chr7	50628411	50629084	674	*	LMR	23.8235	chr7	50628769	50629768	1000	-	promoter:30488	uc003tpf.4	1644	DDC	hg19_genes_promoters	Amacrine Cells			LMR
chr7	50628575	50629067	493	*	2	17.9412	chr7	50628769	50629768	1000	-	promoter:30488	uc003tpf.4	1644	DDC	hg19_genes_promoters	Amacrine Cells				2
chr7	50629100	50757947	128848	*	4	90.0422	chr7	50628769	50629768	1000	-	promoter:30488	uc003tpf.4	1644	DDC	hg19_genes_promoters	Amacrine Cells				4
chr7	50628532	50629018	487	*	LMR	15.0327	chr7	50628769	50629768	1000	-	promoter:30488	uc003tpf.4	1644	DDC	hg19_genes_promoters	Amacrine Cells				LMR
chr7	50628487	50629067	581	*	2	26.738	chr7	50628769	50629768	1000	-	promoter:30489	uc022adb.1	1644	DDC	hg19_genes_promoters	Amacrine Cells	2
chr7	50629100	50758213	129114	*	4	91.0829	chr7	50628769	50629768	1000	-	promoter:30489	uc022adb.1	1644	DDC	hg19_genes_promoters	Amacrine Cells	4
chr7	50628532	50629018	487	*	LMR	17.3203	chr7	50628769	50629768	1000	-	promoter:30489	uc022adb.1	1644	DDC	hg19_genes_promoters	Amacrine Cells	LMR
chr7	50600099	50757947	157849	*	4	88.4944	chr7	50628769	50629768	1000	-	promoter:30489	uc022adb.1	1644	DDC	hg19_genes_promoters	Amacrine Cells		4
chr7	50628532	50629084	553	*	LMR	13.0719	chr7	50628769	50629768	1000	-	promoter:30489	uc022adb.1	1644	DDC	hg19_genes_promoters	Amacrine Cells		LMR
chr7	50600099	50757947	157849	*	4	88.4944	chr7	50628769	50629768	1000	-	promoter:30489	uc022adb.1	1644	DDC	hg19_genes_promoters	Amacrine Cells			4
chr7	50628411	50629084	674	*	LMR	23.8235	chr7	50628769	50629768	1000	-	promoter:30489	uc022adb.1	1644	DDC	hg19_genes_promoters	Amacrine Cells			LMR
chr7	50628575	50629067	493	*	2	17.9412	chr7	50628769	50629768	1000	-	promoter:30489	uc022adb.1	1644	DDC	hg19_genes_promoters	Amacrine Cells				2
chr7	50629100	50757947	128848	*	4	90.0422	chr7	50628769	50629768	1000	-	promoter:30489	uc022adb.1	1644	DDC	hg19_genes_promoters	Amacrine Cells				4
chr7	50628532	50629018	487	*	LMR	15.0327	chr7	50628769	50629768	1000	-	promoter:30489	uc022adb.1	1644	DDC	hg19_genes_promoters	Amacrine Cells				LMR
chr7	50628487	50629067	581	*	2	26.738	chr7	50628769	50629768	1000	-	promoter:30490	uc022adc.1	1644	DDC	hg19_genes_promoters	Amacrine Cells	2
chr7	50629100	50758213	129114	*	4	91.0829	chr7	50628769	50629768	1000	-	promoter:30490	uc022adc.1	1644	DDC	hg19_genes_promoters	Amacrine Cells	4
chr7	50628532	50629018	487	*	LMR	17.3203	chr7	50628769	50629768	1000	-	promoter:30490	uc022adc.1	1644	DDC	hg19_genes_promoters	Amacrine Cells	LMR
chr7	50600099	50757947	157849	*	4	88.4944	chr7	50628769	50629768	1000	-	promoter:30490	uc022adc.1	1644	DDC	hg19_genes_promoters	Amacrine Cells		4
chr7	50628532	50629084	553	*	LMR	13.0719	chr7	50628769	50629768	1000	-	promoter:30490	uc022adc.1	1644	DDC	hg19_genes_promoters	Amacrine Cells		LMR
chr7	50600099	50757947	157849	*	4	88.4944	chr7	50628769	50629768	1000	-	promoter:30490	uc022adc.1	1644	DDC	hg19_genes_promoters	Amacrine Cells			4
chr7	50628411	50629084	674	*	LMR	23.8235	chr7	50628769	50629768	1000	-	promoter:30490	uc022adc.1	1644	DDC	hg19_genes_promoters	Amacrine Cells			LMR
chr7	50628575	50629067	493	*	2	17.9412	chr7	50628769	50629768	1000	-	promoter:30490	uc022adc.1	1644	DDC	hg19_genes_promoters	Amacrine Cells				2
chr7	50629100	50757947	128848	*	4	90.0422	chr7	50628769	50629768	1000	-	promoter:30490	uc022adc.1	1644	DDC	hg19_genes_promoters	Amacrine Cells				4
chr7	50628532	50629018	487	*	LMR	15.0327	chr7	50628769	50629768	1000	-	promoter:30490	uc022adc.1	1644	DDC	hg19_genes_promoters	Amacrine Cells				LMR
chr7	50628487	50629067	581	*	2	26.738	chr7	50628769	50629768	1000	-	promoter:30491	uc022add.1	1644	DDC	hg19_genes_promoters	Amacrine Cells	2
chr7	50629100	50758213	129114	*	4	91.0829	chr7	50628769	50629768	1000	-	promoter:30491	uc022add.1	1644	DDC	hg19_genes_promoters	Amacrine Cells	4
chr7	50628532	50629018	487	*	LMR	17.3203	chr7	50628769	50629768	1000	-	promoter:30491	uc022add.1	1644	DDC	hg19_genes_promoters	Amacrine Cells	LMR
chr7	50600099	50757947	157849	*	4	88.4944	chr7	50628769	50629768	1000	-	promoter:30491	uc022add.1	1644	DDC	hg19_genes_promoters	Amacrine Cells		4
chr7	50628532	50629084	553	*	LMR	13.0719	chr7	50628769	50629768	1000	-	promoter:30491	uc022add.1	1644	DDC	hg19_genes_promoters	Amacrine Cells		LMR
chr7	50600099	50757947	157849	*	4	88.4944	chr7	50628769	50629768	1000	-	promoter:30491	uc022add.1	1644	DDC	hg19_genes_promoters	Amacrine Cells			4
chr7	50628411	50629084	674	*	LMR	23.8235	chr7	50628769	50629768	1000	-	promoter:30491	uc022add.1	1644	DDC	hg19_genes_promoters	Amacrine Cells			LMR
chr7	50628575	50629067	493	*	2	17.9412	chr7	50628769	50629768	1000	-	promoter:30491	uc022add.1	1644	DDC	hg19_genes_promoters	Amacrine Cells				2
chr7	50629100	50757947	128848	*	4	90.0422	chr7	50628769	50629768	1000	-	promoter:30491	uc022add.1	1644	DDC	hg19_genes_promoters	Amacrine Cells				4
chr7	50628532	50629018	487	*	LMR	15.0327	chr7	50628769	50629768	1000	-	promoter:30491	uc022add.1	1644	DDC	hg19_genes_promoters	Amacrine Cells				LMR
chr7	50628487	50629067	581	*	2	26.738	chr7	50628769	50629768	1000	-	promoter:30492	uc022ade.1	1644	DDC	hg19_genes_promoters	Amacrine Cells	2
chr7	50629100	50758213	129114	*	4	91.0829	chr7	50628769	50629768	1000	-	promoter:30492	uc022ade.1	1644	DDC	hg19_genes_promoters	Amacrine Cells	4
chr7	50628532	50629018	487	*	LMR	17.3203	chr7	50628769	50629768	1000	-	promoter:30492	uc022ade.1	1644	DDC	hg19_genes_promoters	Amacrine Cells	LMR
chr7	50600099	50757947	157849	*	4	88.4944	chr7	50628769	50629768	1000	-	promoter:30492	uc022ade.1	1644	DDC	hg19_genes_promoters	Amacrine Cells		4
chr7	50628532	50629084	553	*	LMR	13.0719	chr7	50628769	50629768	1000	-	promoter:30492	uc022ade.1	1644	DDC	hg19_genes_promoters	Amacrine Cells		LMR
chr7	50600099	50757947	157849	*	4	88.4944	chr7	50628769	50629768	1000	-	promoter:30492	uc022ade.1	1644	DDC	hg19_genes_promoters	Amacrine Cells			4
chr7	50628411	50629084	674	*	LMR	23.8235	chr7	50628769	50629768	1000	-	promoter:30492	uc022ade.1	1644	DDC	hg19_genes_promoters	Amacrine Cells			LMR
chr7	50628575	50629067	493	*	2	17.9412	chr7	50628769	50629768	1000	-	promoter:30492	uc022ade.1	1644	DDC	hg19_genes_promoters	Amacrine Cells				2
chr7	50629100	50757947	128848	*	4	90.0422	chr7	50628769	50629768	1000	-	promoter:30492	uc022ade.1	1644	DDC	hg19_genes_promoters	Amacrine Cells				4
chr7	50628532	50629018	487	*	LMR	15.0327	chr7	50628769	50629768	1000	-	promoter:30492	uc022ade.1	1644	DDC	hg19_genes_promoters	Amacrine Cells				LMR
chr7	50629100	50758213	129114	*	4	91.0829	chr7	50633155	50634154	1000	-	promoter:30493	uc003tpg.4	1644	DDC	hg19_genes_promoters	Amacrine Cells	4
chr7	50600099	50757947	157849	*	4	88.4944	chr7	50633155	50634154	1000	-	promoter:30493	uc003tpg.4	1644	DDC	hg19_genes_promoters	Amacrine Cells		4
chr7	50600099	50757947	157849	*	4	88.4944	chr7	50633155	50634154	1000	-	promoter:30493	uc003tpg.4	1644	DDC	hg19_genes_promoters	Amacrine Cells			4
chr7	50629100	50757947	128848	*	4	90.0422	chr7	50633155	50634154	1000	-	promoter:30493	uc003tpg.4	1644	DDC	hg19_genes_promoters	Amacrine Cells				4
chr7	50628487	50629067	581	*	2	26.738	chr7	50628769	50629768	1000	-	promoter:30494	uc022adf.1	1644	DDC	hg19_genes_promoters	Amacrine Cells	2
chr7	50629100	50758213	129114	*	4	91.0829	chr7	50628769	50629768	1000	-	promoter:30494	uc022adf.1	1644	DDC	hg19_genes_promoters	Amacrine Cells	4
chr7	50628532	50629018	487	*	LMR	17.3203	chr7	50628769	50629768	1000	-	promoter:30494	uc022adf.1	1644	DDC	hg19_genes_promoters	Amacrine Cells	LMR
chr7	50600099	50757947	157849	*	4	88.4944	chr7	50628769	50629768	1000	-	promoter:30494	uc022adf.1	1644	DDC	hg19_genes_promoters	Amacrine Cells		4
chr7	50628532	50629084	553	*	LMR	13.0719	chr7	50628769	50629768	1000	-	promoter:30494	uc022adf.1	1644	DDC	hg19_genes_promoters	Amacrine Cells		LMR
chr7	50600099	50757947	157849	*	4	88.4944	chr7	50628769	50629768	1000	-	promoter:30494	uc022adf.1	1644	DDC	hg19_genes_promoters	Amacrine Cells			4
chr7	50628411	50629084	674	*	LMR	23.8235	chr7	50628769	50629768	1000	-	promoter:30494	uc022adf.1	1644	DDC	hg19_genes_promoters	Amacrine Cells			LMR
chr7	50628575	50629067	493	*	2	17.9412	chr7	50628769	50629768	1000	-	promoter:30494	uc022adf.1	1644	DDC	hg19_genes_promoters	Amacrine Cells				2
chr7	50629100	50757947	128848	*	4	90.0422	chr7	50628769	50629768	1000	-	promoter:30494	uc022adf.1	1644	DDC	hg19_genes_promoters	Amacrine Cells				4
chr7	50628532	50629018	487	*	LMR	15.0327	chr7	50628769	50629768	1000	-	promoter:30494	uc022adf.1	1644	DDC	hg19_genes_promoters	Amacrine Cells				LMR
chr7	73133002	73134406	1405	*	1	2.54663	chr7	73134018	73135017	1000	-	promoter:30669	uc003tyx.3	6804	STX1A	hg19_genes_promoters	Amacrine Cells	1
chr7	73134599	73139793	5195	*	4	89.1572	chr7	73134018	73135017	1000	-	promoter:30669	uc003tyx.3	6804	STX1A	hg19_genes_promoters	Amacrine Cells	4
chr7	73132985	73134502	1518	*	UMR	3.08292	chr7	73134018	73135017	1000	-	promoter:30669	uc003tyx.3	6804	STX1A	hg19_genes_promoters	Amacrine Cells	UMR
chr7	73133002	73134406	1405	*	1	2.64706	chr7	73134018	73135017	1000	-	promoter:30669	uc003tyx.3	6804	STX1A	hg19_genes_promoters	Amacrine Cells		1
chr7	73134495	73139973	5479	*	4	90.8384	chr7	73134018	73135017	1000	-	promoter:30669	uc003tyx.3	6804	STX1A	hg19_genes_promoters	Amacrine Cells		4
chr7	73132995	73134450	1456	*	UMR	2.48366	chr7	73134018	73135017	1000	-	promoter:30669	uc003tyx.3	6804	STX1A	hg19_genes_promoters	Amacrine Cells		UMR
chr7	73133002	73134406	1405	*	1	2.64706	chr7	73134018	73135017	1000	-	promoter:30669	uc003tyx.3	6804	STX1A	hg19_genes_promoters	Amacrine Cells			1
chr7	73134495	73139973	5479	*	4	90.8384	chr7	73134018	73135017	1000	-	promoter:30669	uc003tyx.3	6804	STX1A	hg19_genes_promoters	Amacrine Cells			4
chr7	73132971	73134717	1747	*	UMR	3.71517	chr7	73134018	73135017	1000	-	promoter:30669	uc003tyx.3	6804	STX1A	hg19_genes_promoters	Amacrine Cells			UMR
chr7	73132672	73134406	1735	*	1	7	chr7	73134018	73135017	1000	-	promoter:30669	uc003tyx.3	6804	STX1A	hg19_genes_promoters	Amacrine Cells				1
chr7	73134495	73139793	5299	*	4	92.402	chr7	73134018	73135017	1000	-	promoter:30669	uc003tyx.3	6804	STX1A	hg19_genes_promoters	Amacrine Cells				4
chr7	73132971	73134450	1480	*	UMR	3.73775	chr7	73134018	73135017	1000	-	promoter:30669	uc003tyx.3	6804	STX1A	hg19_genes_promoters	Amacrine Cells				UMR
chr7	73133002	73134406	1405	*	1	2.54663	chr7	73134018	73135017	1000	-	promoter:30670	uc003tyy.3	6804	STX1A	hg19_genes_promoters	Amacrine Cells	1
chr7	73134599	73139793	5195	*	4	89.1572	chr7	73134018	73135017	1000	-	promoter:30670	uc003tyy.3	6804	STX1A	hg19_genes_promoters	Amacrine Cells	4
chr7	73132985	73134502	1518	*	UMR	3.08292	chr7	73134018	73135017	1000	-	promoter:30670	uc003tyy.3	6804	STX1A	hg19_genes_promoters	Amacrine Cells	UMR
chr7	73133002	73134406	1405	*	1	2.64706	chr7	73134018	73135017	1000	-	promoter:30670	uc003tyy.3	6804	STX1A	hg19_genes_promoters	Amacrine Cells		1
chr7	73134495	73139973	5479	*	4	90.8384	chr7	73134018	73135017	1000	-	promoter:30670	uc003tyy.3	6804	STX1A	hg19_genes_promoters	Amacrine Cells		4
chr7	73132995	73134450	1456	*	UMR	2.48366	chr7	73134018	73135017	1000	-	promoter:30670	uc003tyy.3	6804	STX1A	hg19_genes_promoters	Amacrine Cells		UMR
chr7	73133002	73134406	1405	*	1	2.64706	chr7	73134018	73135017	1000	-	promoter:30670	uc003tyy.3	6804	STX1A	hg19_genes_promoters	Amacrine Cells			1
chr7	73134495	73139973	5479	*	4	90.8384	chr7	73134018	73135017	1000	-	promoter:30670	uc003tyy.3	6804	STX1A	hg19_genes_promoters	Amacrine Cells			4
chr7	73132971	73134717	1747	*	UMR	3.71517	chr7	73134018	73135017	1000	-	promoter:30670	uc003tyy.3	6804	STX1A	hg19_genes_promoters	Amacrine Cells			UMR
chr7	73132672	73134406	1735	*	1	7	chr7	73134018	73135017	1000	-	promoter:30670	uc003tyy.3	6804	STX1A	hg19_genes_promoters	Amacrine Cells				1
chr7	73134495	73139793	5299	*	4	92.402	chr7	73134018	73135017	1000	-	promoter:30670	uc003tyy.3	6804	STX1A	hg19_genes_promoters	Amacrine Cells				4
chr7	73132971	73134450	1480	*	UMR	3.73775	chr7	73134018	73135017	1000	-	promoter:30670	uc003tyy.3	6804	STX1A	hg19_genes_promoters	Amacrine Cells				UMR
chr7	73133002	73134406	1405	*	1	2.54663	chr7	73134018	73135017	1000	-	promoter:30671	uc010lbj.2	6804	STX1A	hg19_genes_promoters	Amacrine Cells	1
chr7	73134599	73139793	5195	*	4	89.1572	chr7	73134018	73135017	1000	-	promoter:30671	uc010lbj.2	6804	STX1A	hg19_genes_promoters	Amacrine Cells	4
chr7	73132985	73134502	1518	*	UMR	3.08292	chr7	73134018	73135017	1000	-	promoter:30671	uc010lbj.2	6804	STX1A	hg19_genes_promoters	Amacrine Cells	UMR
chr7	73133002	73134406	1405	*	1	2.64706	chr7	73134018	73135017	1000	-	promoter:30671	uc010lbj.2	6804	STX1A	hg19_genes_promoters	Amacrine Cells		1
chr7	73134495	73139973	5479	*	4	90.8384	chr7	73134018	73135017	1000	-	promoter:30671	uc010lbj.2	6804	STX1A	hg19_genes_promoters	Amacrine Cells		4
chr7	73132995	73134450	1456	*	UMR	2.48366	chr7	73134018	73135017	1000	-	promoter:30671	uc010lbj.2	6804	STX1A	hg19_genes_promoters	Amacrine Cells		UMR
chr7	73133002	73134406	1405	*	1	2.64706	chr7	73134018	73135017	1000	-	promoter:30671	uc010lbj.2	6804	STX1A	hg19_genes_promoters	Amacrine Cells			1
chr7	73134495	73139973	5479	*	4	90.8384	chr7	73134018	73135017	1000	-	promoter:30671	uc010lbj.2	6804	STX1A	hg19_genes_promoters	Amacrine Cells			4
chr7	73132971	73134717	1747	*	UMR	3.71517	chr7	73134018	73135017	1000	-	promoter:30671	uc010lbj.2	6804	STX1A	hg19_genes_promoters	Amacrine Cells			UMR
chr7	73132672	73134406	1735	*	1	7	chr7	73134018	73135017	1000	-	promoter:30671	uc010lbj.2	6804	STX1A	hg19_genes_promoters	Amacrine Cells				1
chr7	73134495	73139793	5299	*	4	92.402	chr7	73134018	73135017	1000	-	promoter:30671	uc010lbj.2	6804	STX1A	hg19_genes_promoters	Amacrine Cells				4
chr7	73132971	73134450	1480	*	UMR	3.73775	chr7	73134018	73135017	1000	-	promoter:30671	uc010lbj.2	6804	STX1A	hg19_genes_promoters	Amacrine Cells				UMR
chr8	65486574	65500218	13645	*	1	1.95169	chr8	65491795	65492794	1000	+	promoter:32412	uc003xvi.3	27319	BHLHE22	hg19_genes_promoters	Amacrine Cells	1
chr8	65487197	65500518	13322	*	UMR	1.38489	chr8	65491795	65492794	1000	+	promoter:32412	uc003xvi.3	27319	BHLHE22	hg19_genes_promoters	Amacrine Cells	UMR
chr8	65487922	65500109	12188	*	1	4.62475	chr8	65491795	65492794	1000	+	promoter:32412	uc003xvi.3	27319	BHLHE22	hg19_genes_promoters	Amacrine Cells		1
chr8	65486219	65500139	13921	*	UMR	4.54974	chr8	65491795	65492794	1000	+	promoter:32412	uc003xvi.3	27319	BHLHE22	hg19_genes_promoters	Amacrine Cells		UMR
chr8	65487922	65500109	12188	*	1	4.62475	chr8	65491795	65492794	1000	+	promoter:32412	uc003xvi.3	27319	BHLHE22	hg19_genes_promoters	Amacrine Cells			1
chr8	65487059	65500122	13064	*	UMR	5.6006	chr8	65491795	65492794	1000	+	promoter:32412	uc003xvi.3	27319	BHLHE22	hg19_genes_promoters	Amacrine Cells			UMR
chr8	65487771	65500109	12339	*	1	5.90259	chr8	65491795	65492794	1000	+	promoter:32412	uc003xvi.3	27319	BHLHE22	hg19_genes_promoters	Amacrine Cells				1
chr8	65487045	65500139	13095	*	UMR	5.46507	chr8	65491795	65492794	1000	+	promoter:32412	uc003xvi.3	27319	BHLHE22	hg19_genes_promoters	Amacrine Cells				UMR
chr8	91093852	91095672	1821	*	1	6.17647	chr8	91093701	91094700	1000	-	promoter:33722	uc011lge.1	793	CALB1	hg19_genes_promoters	Amacrine Cells	1
chr8	91093651	91095564	1914	*	UMR	3.95538	chr8	91093701	91094700	1000	-	promoter:33722	uc011lge.1	793	CALB1	hg19_genes_promoters	Amacrine Cells	UMR
chr8	91089460	91095265	5806	*	2	10.386	chr8	91093701	91094700	1000	-	promoter:33722	uc011lge.1	793	CALB1	hg19_genes_promoters	Amacrine Cells		2
chr8	91089653	91095409	5757	*	UMR	8.72865	chr8	91093701	91094700	1000	-	promoter:33722	uc011lge.1	793	CALB1	hg19_genes_promoters	Amacrine Cells		UMR
chr8	91089460	91095265	5806	*	2	10.386	chr8	91093701	91094700	1000	-	promoter:33722	uc011lge.1	793	CALB1	hg19_genes_promoters	Amacrine Cells			2
chr8	91093651	91095665	2015	*	UMR	4.73856	chr8	91093701	91094700	1000	-	promoter:33722	uc011lge.1	793	CALB1	hg19_genes_promoters	Amacrine Cells			UMR
chr8	91091401	91095265	3865	*	1	5.69853	chr8	91093701	91094700	1000	-	promoter:33722	uc011lge.1	793	CALB1	hg19_genes_promoters	Amacrine Cells				1
chr8	91089965	91095504	5540	*	UMR	10.6401	chr8	91093701	91094700	1000	-	promoter:33722	uc011lge.1	793	CALB1	hg19_genes_promoters	Amacrine Cells				UMR
chr8	91093852	91095672	1821	*	1	6.17647	chr8	91095108	91096107	1000	-	promoter:33723	uc003yel.1	793	CALB1	hg19_genes_promoters	Amacrine Cells	1
chr8	91095875	91319383	223509	*	4	91.6307	chr8	91095108	91096107	1000	-	promoter:33723	uc003yel.1	793	CALB1	hg19_genes_promoters	Amacrine Cells	4
chr8	91093651	91095564	1914	*	UMR	3.95538	chr8	91095108	91096107	1000	-	promoter:33723	uc003yel.1	793	CALB1	hg19_genes_promoters	Amacrine Cells	UMR
chr8	91089460	91095265	5806	*	2	10.386	chr8	91095108	91096107	1000	-	promoter:33723	uc003yel.1	793	CALB1	hg19_genes_promoters	Amacrine Cells		2
chr8	91095553	91618639	523087	*	4	91.5966	chr8	91095108	91096107	1000	-	promoter:33723	uc003yel.1	793	CALB1	hg19_genes_promoters	Amacrine Cells		4
chr8	91089653	91095409	5757	*	UMR	8.72865	chr8	91095108	91096107	1000	-	promoter:33723	uc003yel.1	793	CALB1	hg19_genes_promoters	Amacrine Cells		UMR
chr8	91089460	91095265	5806	*	2	10.386	chr8	91095108	91096107	1000	-	promoter:33723	uc003yel.1	793	CALB1	hg19_genes_promoters	Amacrine Cells			2
chr8	91095553	91618639	523087	*	4	91.5966	chr8	91095108	91096107	1000	-	promoter:33723	uc003yel.1	793	CALB1	hg19_genes_promoters	Amacrine Cells			4
chr8	91093651	91095665	2015	*	UMR	4.73856	chr8	91095108	91096107	1000	-	promoter:33723	uc003yel.1	793	CALB1	hg19_genes_promoters	Amacrine Cells			UMR
chr8	91091401	91095265	3865	*	1	5.69853	chr8	91095108	91096107	1000	-	promoter:33723	uc003yel.1	793	CALB1	hg19_genes_promoters	Amacrine Cells				1
chr8	91095455	91316643	221189	*	4	91.2025	chr8	91095108	91096107	1000	-	promoter:33723	uc003yel.1	793	CALB1	hg19_genes_promoters	Amacrine Cells				4
chr8	91089965	91095504	5540	*	UMR	10.6401	chr8	91095108	91096107	1000	-	promoter:33723	uc003yel.1	793	CALB1	hg19_genes_promoters	Amacrine Cells				UMR
chr8	91095875	91319383	223509	*	4	91.6307	chr8	91107688	91108687	1000	-	promoter:33724	uc003yem.1	793	CALB1	hg19_genes_promoters	Amacrine Cells	4
chr8	91095553	91618639	523087	*	4	91.5966	chr8	91107688	91108687	1000	-	promoter:33724	uc003yem.1	793	CALB1	hg19_genes_promoters	Amacrine Cells		4
chr8	91095553	91618639	523087	*	4	91.5966	chr8	91107688	91108687	1000	-	promoter:33724	uc003yem.1	793	CALB1	hg19_genes_promoters	Amacrine Cells			4
chr8	91095455	91316643	221189	*	4	91.2025	chr8	91107688	91108687	1000	-	promoter:33724	uc003yem.1	793	CALB1	hg19_genes_promoters	Amacrine Cells				4
chr8	124530213	124551992	21780	*	4	89.6576	chr8	124544384	124545383	1000	-	promoter:33998	uc003yqp.2	114907	FBXO32	hg19_genes_promoters	Amacrine Cells	4
chr8	124530213	124552159	21947	*	4	89.8557	chr8	124544384	124545383	1000	-	promoter:33998	uc003yqp.2	114907	FBXO32	hg19_genes_promoters	Amacrine Cells		4
chr8	124530213	124552159	21947	*	4	89.8557	chr8	124544384	124545383	1000	-	promoter:33998	uc003yqp.2	114907	FBXO32	hg19_genes_promoters	Amacrine Cells			4
chr8	124530213	124552159	21947	*	4	89.8075	chr8	124544384	124545383	1000	-	promoter:33998	uc003yqp.2	114907	FBXO32	hg19_genes_promoters	Amacrine Cells				4
chr8	124552013	124554691	2679	*	1	2.7719	chr8	124553494	124554493	1000	-	promoter:33999	uc003yqr.3	114907	FBXO32	hg19_genes_promoters	Amacrine Cells	1
chr8	124552084	124554656	2573	*	UMR	1.58866	chr8	124553494	124554493	1000	-	promoter:33999	uc003yqr.3	114907	FBXO32	hg19_genes_promoters	Amacrine Cells	UMR
chr8	124552166	124554691	2526	*	1	4.42177	chr8	124553494	124554493	1000	-	promoter:33999	uc003yqr.3	114907	FBXO32	hg19_genes_promoters	Amacrine Cells		1
chr8	124552221	124554520	2300	*	UMR	2.94118	chr8	124553494	124554493	1000	-	promoter:33999	uc003yqr.3	114907	FBXO32	hg19_genes_promoters	Amacrine Cells		UMR
chr8	124552166	124554691	2526	*	1	4.42177	chr8	124553494	124554493	1000	-	promoter:33999	uc003yqr.3	114907	FBXO32	hg19_genes_promoters	Amacrine Cells			1
chr8	124552221	124554520	2300	*	UMR	3.49132	chr8	124553494	124554493	1000	-	promoter:33999	uc003yqr.3	114907	FBXO32	hg19_genes_promoters	Amacrine Cells			UMR
chr8	124552166	124554691	2526	*	1	4.27632	chr8	124553494	124554493	1000	-	promoter:33999	uc003yqr.3	114907	FBXO32	hg19_genes_promoters	Amacrine Cells				1
chr8	124552185	124554520	2336	*	UMR	3.13857	chr8	124553494	124554493	1000	-	promoter:33999	uc003yqr.3	114907	FBXO32	hg19_genes_promoters	Amacrine Cells				UMR
chr8	124552013	124554691	2679	*	1	2.7719	chr8	124553494	124554493	1000	-	promoter:34000	uc010mdk.3	114907	FBXO32	hg19_genes_promoters	Amacrine Cells	1
chr8	124552084	124554656	2573	*	UMR	1.58866	chr8	124553494	124554493	1000	-	promoter:34000	uc010mdk.3	114907	FBXO32	hg19_genes_promoters	Amacrine Cells	UMR
chr8	124552166	124554691	2526	*	1	4.42177	chr8	124553494	124554493	1000	-	promoter:34000	uc010mdk.3	114907	FBXO32	hg19_genes_promoters	Amacrine Cells		1
chr8	124552221	124554520	2300	*	UMR	2.94118	chr8	124553494	124554493	1000	-	promoter:34000	uc010mdk.3	114907	FBXO32	hg19_genes_promoters	Amacrine Cells		UMR
chr8	124552166	124554691	2526	*	1	4.42177	chr8	124553494	124554493	1000	-	promoter:34000	uc010mdk.3	114907	FBXO32	hg19_genes_promoters	Amacrine Cells			1
chr8	124552221	124554520	2300	*	UMR	3.49132	chr8	124553494	124554493	1000	-	promoter:34000	uc010mdk.3	114907	FBXO32	hg19_genes_promoters	Amacrine Cells			UMR
chr8	124552166	124554691	2526	*	1	4.27632	chr8	124553494	124554493	1000	-	promoter:34000	uc010mdk.3	114907	FBXO32	hg19_genes_promoters	Amacrine Cells				1
chr8	124552185	124554520	2336	*	UMR	3.13857	chr8	124553494	124554493	1000	-	promoter:34000	uc010mdk.3	114907	FBXO32	hg19_genes_promoters	Amacrine Cells				UMR
chr8	143695386	143697459	2074	*	1	4.58478	chr8	143695834	143696833	1000	-	promoter:34161	uc003ywn.2	23237	ARC	hg19_genes_promoters	Amacrine Cells	1
chr8	143695379	143697222	1844	*	UMR	4.12341	chr8	143695834	143696833	1000	-	promoter:34161	uc003ywn.2	23237	ARC	hg19_genes_promoters	Amacrine Cells	UMR
chr8	143695343	143697468	2126	*	1	4.06417	chr8	143695834	143696833	1000	-	promoter:34161	uc003ywn.2	23237	ARC	hg19_genes_promoters	Amacrine Cells		1
chr8	143695361	143697464	2104	*	UMR	2.69608	chr8	143695834	143696833	1000	-	promoter:34161	uc003ywn.2	23237	ARC	hg19_genes_promoters	Amacrine Cells		UMR
chr8	143695343	143697468	2126	*	1	4.06417	chr8	143695834	143696833	1000	-	promoter:34161	uc003ywn.2	23237	ARC	hg19_genes_promoters	Amacrine Cells			1
chr8	143695361	143697492	2132	*	UMR	3.56939	chr8	143695834	143696833	1000	-	promoter:34161	uc003ywn.2	23237	ARC	hg19_genes_promoters	Amacrine Cells			UMR
chr8	143695326	143697517	2192	*	1	5.26174	chr8	143695834	143696833	1000	-	promoter:34161	uc003ywn.2	23237	ARC	hg19_genes_promoters	Amacrine Cells				1
chr8	143695335	143697464	2130	*	UMR	2.77469	chr8	143695834	143696833	1000	-	promoter:34161	uc003ywn.2	23237	ARC	hg19_genes_promoters	Amacrine Cells				UMR
chr9	14770699	14868628	97930	*	4	91.9701	chr9	14774160	14775159	1000	-	promoter:35942	uc003zlk.3	158326	FREM1	hg19_genes_promoters	Amacrine Cells	4
chr9	14770776	14868726	97951	*	4	91.9154	chr9	14774160	14775159	1000	-	promoter:35942	uc003zlk.3	158326	FREM1	hg19_genes_promoters	Amacrine Cells		4
chr9	14770776	14868726	97951	*	4	91.9154	chr9	14774160	14775159	1000	-	promoter:35942	uc003zlk.3	158326	FREM1	hg19_genes_promoters	Amacrine Cells			4
chr9	14770701	14868726	98026	*	4	92.3459	chr9	14774160	14775159	1000	-	promoter:35942	uc003zlk.3	158326	FREM1	hg19_genes_promoters	Amacrine Cells				4
chr9	14770699	14868628	97930	*	4	91.9701	chr9	14779532	14780531	1000	-	promoter:35943	uc003zll.3	158326	FREM1	hg19_genes_promoters	Amacrine Cells	4
chr9	14770776	14868726	97951	*	4	91.9154	chr9	14779532	14780531	1000	-	promoter:35943	uc003zll.3	158326	FREM1	hg19_genes_promoters	Amacrine Cells		4
chr9	14770776	14868726	97951	*	4	91.9154	chr9	14779532	14780531	1000	-	promoter:35943	uc003zll.3	158326	FREM1	hg19_genes_promoters	Amacrine Cells			4
chr9	14780283	14780704	422	*	LMR	19.8529	chr9	14779532	14780531	1000	-	promoter:35943	uc003zll.3	158326	FREM1	hg19_genes_promoters	Amacrine Cells			LMR
chr9	14770701	14868726	98026	*	4	92.3459	chr9	14779532	14780531	1000	-	promoter:35943	uc003zll.3	158326	FREM1	hg19_genes_promoters	Amacrine Cells				4
chr9	14910708	14935110	24403	*	4	92.1024	chr9	14910994	14911993	1000	-	promoter:35944	uc003zlm.3	158326	FREM1	hg19_genes_promoters	Amacrine Cells	4
chr9	14910724	14935110	24387	*	4	90.917	chr9	14910994	14911993	1000	-	promoter:35944	uc003zlm.3	158326	FREM1	hg19_genes_promoters	Amacrine Cells		4
chr9	14910724	14935110	24387	*	4	90.917	chr9	14910994	14911993	1000	-	promoter:35944	uc003zlm.3	158326	FREM1	hg19_genes_promoters	Amacrine Cells			4
chr9	14910708	14935110	24403	*	4	92.0168	chr9	14910994	14911993	1000	-	promoter:35944	uc003zlm.3	158326	FREM1	hg19_genes_promoters	Amacrine Cells				4
chr9	14910708	14935110	24403	*	4	92.1024	chr9	14910994	14911993	1000	-	promoter:35945	uc010mic.3	158326	FREM1	hg19_genes_promoters	Amacrine Cells	4
chr9	14910724	14935110	24387	*	4	90.917	chr9	14910994	14911993	1000	-	promoter:35945	uc010mic.3	158326	FREM1	hg19_genes_promoters	Amacrine Cells		4
chr9	14910724	14935110	24387	*	4	90.917	chr9	14910994	14911993	1000	-	promoter:35945	uc010mic.3	158326	FREM1	hg19_genes_promoters	Amacrine Cells			4
chr9	14910708	14935110	24403	*	4	92.0168	chr9	14910994	14911993	1000	-	promoter:35945	uc010mic.3	158326	FREM1	hg19_genes_promoters	Amacrine Cells				4
chr10	26500526	26510787	10262	*	1	5.98377	chr10	26504236	26505235	1000	+	promoter:37825	uc009xkr.3	2572	GAD2	hg19_genes_promoters	Amacrine Cells	1
chr10	26500167	26509335	9169	*	UMR	4.28446	chr10	26504236	26505235	1000	+	promoter:37825	uc009xkr.3	2572	GAD2	hg19_genes_promoters	Amacrine Cells	UMR
chr10	26501822	26507984	6163	*	1	6.36166	chr10	26504236	26505235	1000	+	promoter:37825	uc009xkr.3	2572	GAD2	hg19_genes_promoters	Amacrine Cells		1
chr10	26502357	26507698	5342	*	UMR	3.21908	chr10	26504236	26505235	1000	+	promoter:37825	uc009xkr.3	2572	GAD2	hg19_genes_promoters	Amacrine Cells		UMR
chr10	26501822	26507984	6163	*	1	6.36166	chr10	26504236	26505235	1000	+	promoter:37825	uc009xkr.3	2572	GAD2	hg19_genes_promoters	Amacrine Cells			1
chr10	26502583	26507982	5400	*	UMR	5.26185	chr10	26504236	26505235	1000	+	promoter:37825	uc009xkr.3	2572	GAD2	hg19_genes_promoters	Amacrine Cells			UMR
chr10	26502618	26507693	5076	*	1	5.09237	chr10	26504236	26505235	1000	+	promoter:37825	uc009xkr.3	2572	GAD2	hg19_genes_promoters	Amacrine Cells				1
chr10	26502460	26507682	5223	*	UMR	4.58192	chr10	26504236	26505235	1000	+	promoter:37825	uc009xkr.3	2572	GAD2	hg19_genes_promoters	Amacrine Cells				UMR
chr10	26500526	26510787	10262	*	1	5.98377	chr10	26504236	26505235	1000	+	promoter:37826	uc001isp.2	2572	GAD2	hg19_genes_promoters	Amacrine Cells	1
chr10	26500167	26509335	9169	*	UMR	4.28446	chr10	26504236	26505235	1000	+	promoter:37826	uc001isp.2	2572	GAD2	hg19_genes_promoters	Amacrine Cells	UMR
chr10	26501822	26507984	6163	*	1	6.36166	chr10	26504236	26505235	1000	+	promoter:37826	uc001isp.2	2572	GAD2	hg19_genes_promoters	Amacrine Cells		1
chr10	26502357	26507698	5342	*	UMR	3.21908	chr10	26504236	26505235	1000	+	promoter:37826	uc001isp.2	2572	GAD2	hg19_genes_promoters	Amacrine Cells		UMR
chr10	26501822	26507984	6163	*	1	6.36166	chr10	26504236	26505235	1000	+	promoter:37826	uc001isp.2	2572	GAD2	hg19_genes_promoters	Amacrine Cells			1
chr10	26502583	26507982	5400	*	UMR	5.26185	chr10	26504236	26505235	1000	+	promoter:37826	uc001isp.2	2572	GAD2	hg19_genes_promoters	Amacrine Cells			UMR
chr10	26502618	26507693	5076	*	1	5.09237	chr10	26504236	26505235	1000	+	promoter:37826	uc001isp.2	2572	GAD2	hg19_genes_promoters	Amacrine Cells				1
chr10	26502460	26507682	5223	*	UMR	4.58192	chr10	26504236	26505235	1000	+	promoter:37826	uc001isp.2	2572	GAD2	hg19_genes_promoters	Amacrine Cells				UMR
chr10	26500526	26510787	10262	*	1	5.98377	chr10	26504236	26505235	1000	+	promoter:37827	uc001isq.2	2572	GAD2	hg19_genes_promoters	Amacrine Cells	1
chr10	26500167	26509335	9169	*	UMR	4.28446	chr10	26504236	26505235	1000	+	promoter:37827	uc001isq.2	2572	GAD2	hg19_genes_promoters	Amacrine Cells	UMR
chr10	26501822	26507984	6163	*	1	6.36166	chr10	26504236	26505235	1000	+	promoter:37827	uc001isq.2	2572	GAD2	hg19_genes_promoters	Amacrine Cells		1
chr10	26502357	26507698	5342	*	UMR	3.21908	chr10	26504236	26505235	1000	+	promoter:37827	uc001isq.2	2572	GAD2	hg19_genes_promoters	Amacrine Cells		UMR
chr10	26501822	26507984	6163	*	1	6.36166	chr10	26504236	26505235	1000	+	promoter:37827	uc001isq.2	2572	GAD2	hg19_genes_promoters	Amacrine Cells			1
chr10	26502583	26507982	5400	*	UMR	5.26185	chr10	26504236	26505235	1000	+	promoter:37827	uc001isq.2	2572	GAD2	hg19_genes_promoters	Amacrine Cells			UMR
chr10	26502618	26507693	5076	*	1	5.09237	chr10	26504236	26505235	1000	+	promoter:37827	uc001isq.2	2572	GAD2	hg19_genes_promoters	Amacrine Cells				1
chr10	26502460	26507682	5223	*	UMR	4.58192	chr10	26504236	26505235	1000	+	promoter:37827	uc001isq.2	2572	GAD2	hg19_genes_promoters	Amacrine Cells				UMR
chr10	50814912	50823375	8464	*	1	3.22165	chr10	50816141	50817140	1000	+	promoter:38072	uc001jhv.1	1103	CHAT	hg19_genes_promoters	Amacrine Cells	1
chr10	50814373	50823258	8886	*	UMR	2.53838	chr10	50816141	50817140	1000	+	promoter:38072	uc001jhv.1	1103	CHAT	hg19_genes_promoters	Amacrine Cells	UMR
chr10	50814963	50823375	8413	*	1	3.04826	chr10	50816141	50817140	1000	+	promoter:38072	uc001jhv.1	1103	CHAT	hg19_genes_promoters	Amacrine Cells		1
chr10	50814081	50823258	9178	*	UMR	2.41419	chr10	50816141	50817140	1000	+	promoter:38072	uc001jhv.1	1103	CHAT	hg19_genes_promoters	Amacrine Cells		UMR
chr10	50814963	50823375	8413	*	1	3.04826	chr10	50816141	50817140	1000	+	promoter:38072	uc001jhv.1	1103	CHAT	hg19_genes_promoters	Amacrine Cells			1
chr10	50814081	50823258	9178	*	UMR	3.1407	chr10	50816141	50817140	1000	+	promoter:38072	uc001jhv.1	1103	CHAT	hg19_genes_promoters	Amacrine Cells			UMR
chr10	50815015	50823375	8361	*	1	2.92727	chr10	50816141	50817140	1000	+	promoter:38072	uc001jhv.1	1103	CHAT	hg19_genes_promoters	Amacrine Cells				1
chr10	50814081	50823091	9011	*	UMR	2.40705	chr10	50816141	50817140	1000	+	promoter:38072	uc001jhv.1	1103	CHAT	hg19_genes_promoters	Amacrine Cells				UMR
chr10	50814912	50823375	8464	*	1	3.22165	chr10	50817347	50818346	1000	+	promoter:38073	uc001jhw.3	6572	SLC18A3	hg19_genes_promoters	Amacrine Cells	1
chr10	50814373	50823258	8886	*	UMR	2.53838	chr10	50817347	50818346	1000	+	promoter:38073	uc001jhw.3	6572	SLC18A3	hg19_genes_promoters	Amacrine Cells	UMR
chr10	50814963	50823375	8413	*	1	3.04826	chr10	50817347	50818346	1000	+	promoter:38073	uc001jhw.3	6572	SLC18A3	hg19_genes_promoters	Amacrine Cells		1
chr10	50814081	50823258	9178	*	UMR	2.41419	chr10	50817347	50818346	1000	+	promoter:38073	uc001jhw.3	6572	SLC18A3	hg19_genes_promoters	Amacrine Cells		UMR
chr10	50814963	50823375	8413	*	1	3.04826	chr10	50817347	50818346	1000	+	promoter:38073	uc001jhw.3	6572	SLC18A3	hg19_genes_promoters	Amacrine Cells			1
chr10	50814081	50823258	9178	*	UMR	3.1407	chr10	50817347	50818346	1000	+	promoter:38073	uc001jhw.3	6572	SLC18A3	hg19_genes_promoters	Amacrine Cells			UMR
chr10	50815015	50823375	8361	*	1	2.92727	chr10	50817347	50818346	1000	+	promoter:38073	uc001jhw.3	6572	SLC18A3	hg19_genes_promoters	Amacrine Cells				1
chr10	50814081	50823091	9011	*	UMR	2.40705	chr10	50817347	50818346	1000	+	promoter:38073	uc001jhw.3	6572	SLC18A3	hg19_genes_promoters	Amacrine Cells				UMR
chr10	50814912	50823375	8464	*	1	3.22165	chr10	50820154	50821153	1000	+	promoter:38074	uc001jhx.1	1103	CHAT	hg19_genes_promoters	Amacrine Cells	1
chr10	50814373	50823258	8886	*	UMR	2.53838	chr10	50820154	50821153	1000	+	promoter:38074	uc001jhx.1	1103	CHAT	hg19_genes_promoters	Amacrine Cells	UMR
chr10	50814963	50823375	8413	*	1	3.04826	chr10	50820154	50821153	1000	+	promoter:38074	uc001jhx.1	1103	CHAT	hg19_genes_promoters	Amacrine Cells		1
chr10	50814081	50823258	9178	*	UMR	2.41419	chr10	50820154	50821153	1000	+	promoter:38074	uc001jhx.1	1103	CHAT	hg19_genes_promoters	Amacrine Cells		UMR
chr10	50814963	50823375	8413	*	1	3.04826	chr10	50820154	50821153	1000	+	promoter:38074	uc001jhx.1	1103	CHAT	hg19_genes_promoters	Amacrine Cells			1
chr10	50814081	50823258	9178	*	UMR	3.1407	chr10	50820154	50821153	1000	+	promoter:38074	uc001jhx.1	1103	CHAT	hg19_genes_promoters	Amacrine Cells			UMR
chr10	50815015	50823375	8361	*	1	2.92727	chr10	50820154	50821153	1000	+	promoter:38074	uc001jhx.1	1103	CHAT	hg19_genes_promoters	Amacrine Cells				1
chr10	50814081	50823091	9011	*	UMR	2.40705	chr10	50820154	50821153	1000	+	promoter:38074	uc001jhx.1	1103	CHAT	hg19_genes_promoters	Amacrine Cells				UMR
chr10	50814912	50823375	8464	*	1	3.22165	chr10	50820154	50821153	1000	+	promoter:38075	uc001jhy.1	1103	CHAT	hg19_genes_promoters	Amacrine Cells	1
chr10	50814373	50823258	8886	*	UMR	2.53838	chr10	50820154	50821153	1000	+	promoter:38075	uc001jhy.1	1103	CHAT	hg19_genes_promoters	Amacrine Cells	UMR
chr10	50814963	50823375	8413	*	1	3.04826	chr10	50820154	50821153	1000	+	promoter:38075	uc001jhy.1	1103	CHAT	hg19_genes_promoters	Amacrine Cells		1
chr10	50814081	50823258	9178	*	UMR	2.41419	chr10	50820154	50821153	1000	+	promoter:38075	uc001jhy.1	1103	CHAT	hg19_genes_promoters	Amacrine Cells		UMR
chr10	50814963	50823375	8413	*	1	3.04826	chr10	50820154	50821153	1000	+	promoter:38075	uc001jhy.1	1103	CHAT	hg19_genes_promoters	Amacrine Cells			1
chr10	50814081	50823258	9178	*	UMR	3.1407	chr10	50820154	50821153	1000	+	promoter:38075	uc001jhy.1	1103	CHAT	hg19_genes_promoters	Amacrine Cells			UMR
chr10	50815015	50823375	8361	*	1	2.92727	chr10	50820154	50821153	1000	+	promoter:38075	uc001jhy.1	1103	CHAT	hg19_genes_promoters	Amacrine Cells				1
chr10	50814081	50823091	9011	*	UMR	2.40705	chr10	50820154	50821153	1000	+	promoter:38075	uc001jhy.1	1103	CHAT	hg19_genes_promoters	Amacrine Cells				UMR
chr10	50814912	50823375	8464	*	1	3.22165	chr10	50821083	50822082	1000	+	promoter:38076	uc001jhz.2	1103	CHAT	hg19_genes_promoters	Amacrine Cells	1
chr10	50814373	50823258	8886	*	UMR	2.53838	chr10	50821083	50822082	1000	+	promoter:38076	uc001jhz.2	1103	CHAT	hg19_genes_promoters	Amacrine Cells	UMR
chr10	50814963	50823375	8413	*	1	3.04826	chr10	50821083	50822082	1000	+	promoter:38076	uc001jhz.2	1103	CHAT	hg19_genes_promoters	Amacrine Cells		1
chr10	50814081	50823258	9178	*	UMR	2.41419	chr10	50821083	50822082	1000	+	promoter:38076	uc001jhz.2	1103	CHAT	hg19_genes_promoters	Amacrine Cells		UMR
chr10	50814963	50823375	8413	*	1	3.04826	chr10	50821083	50822082	1000	+	promoter:38076	uc001jhz.2	1103	CHAT	hg19_genes_promoters	Amacrine Cells			1
chr10	50814081	50823258	9178	*	UMR	3.1407	chr10	50821083	50822082	1000	+	promoter:38076	uc001jhz.2	1103	CHAT	hg19_genes_promoters	Amacrine Cells			UMR
chr10	50815015	50823375	8361	*	1	2.92727	chr10	50821083	50822082	1000	+	promoter:38076	uc001jhz.2	1103	CHAT	hg19_genes_promoters	Amacrine Cells				1
chr10	50814081	50823091	9011	*	UMR	2.40705	chr10	50821083	50822082	1000	+	promoter:38076	uc001jhz.2	1103	CHAT	hg19_genes_promoters	Amacrine Cells				UMR
chr10	50814912	50823375	8464	*	1	3.22165	chr10	50821083	50822082	1000	+	promoter:38077	uc001jia.2	1103	CHAT	hg19_genes_promoters	Amacrine Cells	1
chr10	50814373	50823258	8886	*	UMR	2.53838	chr10	50821083	50822082	1000	+	promoter:38077	uc001jia.2	1103	CHAT	hg19_genes_promoters	Amacrine Cells	UMR
chr10	50814963	50823375	8413	*	1	3.04826	chr10	50821083	50822082	1000	+	promoter:38077	uc001jia.2	1103	CHAT	hg19_genes_promoters	Amacrine Cells		1
chr10	50814081	50823258	9178	*	UMR	2.41419	chr10	50821083	50822082	1000	+	promoter:38077	uc001jia.2	1103	CHAT	hg19_genes_promoters	Amacrine Cells		UMR
chr10	50814963	50823375	8413	*	1	3.04826	chr10	50821083	50822082	1000	+	promoter:38077	uc001jia.2	1103	CHAT	hg19_genes_promoters	Amacrine Cells			1
chr10	50814081	50823258	9178	*	UMR	3.1407	chr10	50821083	50822082	1000	+	promoter:38077	uc001jia.2	1103	CHAT	hg19_genes_promoters	Amacrine Cells			UMR
chr10	50815015	50823375	8361	*	1	2.92727	chr10	50821083	50822082	1000	+	promoter:38077	uc001jia.2	1103	CHAT	hg19_genes_promoters	Amacrine Cells				1
chr10	50814081	50823091	9011	*	UMR	2.40705	chr10	50821083	50822082	1000	+	promoter:38077	uc001jia.2	1103	CHAT	hg19_genes_promoters	Amacrine Cells				UMR
chr10	50814912	50823375	8464	*	1	3.22165	chr10	50821350	50822349	1000	+	promoter:38078	uc010qgs.1	1103	CHAT	hg19_genes_promoters	Amacrine Cells	1
chr10	50814373	50823258	8886	*	UMR	2.53838	chr10	50821350	50822349	1000	+	promoter:38078	uc010qgs.1	1103	CHAT	hg19_genes_promoters	Amacrine Cells	UMR
chr10	50814963	50823375	8413	*	1	3.04826	chr10	50821350	50822349	1000	+	promoter:38078	uc010qgs.1	1103	CHAT	hg19_genes_promoters	Amacrine Cells		1
chr10	50814081	50823258	9178	*	UMR	2.41419	chr10	50821350	50822349	1000	+	promoter:38078	uc010qgs.1	1103	CHAT	hg19_genes_promoters	Amacrine Cells		UMR
chr10	50814963	50823375	8413	*	1	3.04826	chr10	50821350	50822349	1000	+	promoter:38078	uc010qgs.1	1103	CHAT	hg19_genes_promoters	Amacrine Cells			1
chr10	50814081	50823258	9178	*	UMR	3.1407	chr10	50821350	50822349	1000	+	promoter:38078	uc010qgs.1	1103	CHAT	hg19_genes_promoters	Amacrine Cells			UMR
chr10	50815015	50823375	8361	*	1	2.92727	chr10	50821350	50822349	1000	+	promoter:38078	uc010qgs.1	1103	CHAT	hg19_genes_promoters	Amacrine Cells				1
chr10	50814081	50823091	9011	*	UMR	2.40705	chr10	50821350	50822349	1000	+	promoter:38078	uc010qgs.1	1103	CHAT	hg19_genes_promoters	Amacrine Cells				UMR
chr10	131754268	131771806	17539	*	1	1.60681	chr10	131762092	131763091	1000	-	promoter:40824	uc001lki.2	253738	EBF3	hg19_genes_promoters	Amacrine Cells	1
chr10	131753897	131771962	18066	*	UMR	1.64595	chr10	131762092	131763091	1000	-	promoter:40824	uc001lki.2	253738	EBF3	hg19_genes_promoters	Amacrine Cells	UMR
chr10	131754268	131771767	17500	*	1	1.6418	chr10	131762092	131763091	1000	-	promoter:40824	uc001lki.2	253738	EBF3	hg19_genes_promoters	Amacrine Cells		1
chr10	131753897	131771784	17888	*	UMR	1.38804	chr10	131762092	131763091	1000	-	promoter:40824	uc001lki.2	253738	EBF3	hg19_genes_promoters	Amacrine Cells		UMR
chr10	131754268	131771767	17500	*	1	1.6418	chr10	131762092	131763091	1000	-	promoter:40824	uc001lki.2	253738	EBF3	hg19_genes_promoters	Amacrine Cells			1
chr10	131754427	131771745	17319	*	UMR	2.49342	chr10	131762092	131763091	1000	-	promoter:40824	uc001lki.2	253738	EBF3	hg19_genes_promoters	Amacrine Cells			UMR
chr10	131754477	131771723	17247	*	1	2.53325	chr10	131762092	131763091	1000	-	promoter:40824	uc001lki.2	253738	EBF3	hg19_genes_promoters	Amacrine Cells				1
chr10	131754356	131771745	17390	*	UMR	2.14092	chr10	131762092	131763091	1000	-	promoter:40824	uc001lki.2	253738	EBF3	hg19_genes_promoters	Amacrine Cells				UMR
chr10	131754268	131771806	17539	*	1	1.60681	chr10	131762092	131763091	1000	-	promoter:40825	uc021qav.2	253738	EBF3	hg19_genes_promoters	Amacrine Cells	1
chr10	131753897	131771962	18066	*	UMR	1.64595	chr10	131762092	131763091	1000	-	promoter:40825	uc021qav.2	253738	EBF3	hg19_genes_promoters	Amacrine Cells	UMR
chr10	131754268	131771767	17500	*	1	1.6418	chr10	131762092	131763091	1000	-	promoter:40825	uc021qav.2	253738	EBF3	hg19_genes_promoters	Amacrine Cells		1
chr10	131753897	131771784	17888	*	UMR	1.38804	chr10	131762092	131763091	1000	-	promoter:40825	uc021qav.2	253738	EBF3	hg19_genes_promoters	Amacrine Cells		UMR
chr10	131754268	131771767	17500	*	1	1.6418	chr10	131762092	131763091	1000	-	promoter:40825	uc021qav.2	253738	EBF3	hg19_genes_promoters	Amacrine Cells			1
chr10	131754427	131771745	17319	*	UMR	2.49342	chr10	131762092	131763091	1000	-	promoter:40825	uc021qav.2	253738	EBF3	hg19_genes_promoters	Amacrine Cells			UMR
chr10	131754477	131771723	17247	*	1	2.53325	chr10	131762092	131763091	1000	-	promoter:40825	uc021qav.2	253738	EBF3	hg19_genes_promoters	Amacrine Cells				1
chr10	131754356	131771745	17390	*	UMR	2.14092	chr10	131762092	131763091	1000	-	promoter:40825	uc021qav.2	253738	EBF3	hg19_genes_promoters	Amacrine Cells				UMR
chr10	131754268	131771806	17539	*	1	1.60681	chr10	131762092	131763091	1000	-	promoter:40827	uc010qur.2	253738	EBF3	hg19_genes_promoters	Amacrine Cells	1
chr10	131753897	131771962	18066	*	UMR	1.64595	chr10	131762092	131763091	1000	-	promoter:40827	uc010qur.2	253738	EBF3	hg19_genes_promoters	Amacrine Cells	UMR
chr10	131754268	131771767	17500	*	1	1.6418	chr10	131762092	131763091	1000	-	promoter:40827	uc010qur.2	253738	EBF3	hg19_genes_promoters	Amacrine Cells		1
chr10	131753897	131771784	17888	*	UMR	1.38804	chr10	131762092	131763091	1000	-	promoter:40827	uc010qur.2	253738	EBF3	hg19_genes_promoters	Amacrine Cells		UMR
chr10	131754268	131771767	17500	*	1	1.6418	chr10	131762092	131763091	1000	-	promoter:40827	uc010qur.2	253738	EBF3	hg19_genes_promoters	Amacrine Cells			1
chr10	131754427	131771745	17319	*	UMR	2.49342	chr10	131762092	131763091	1000	-	promoter:40827	uc010qur.2	253738	EBF3	hg19_genes_promoters	Amacrine Cells			UMR
chr10	131754477	131771723	17247	*	1	2.53325	chr10	131762092	131763091	1000	-	promoter:40827	uc010qur.2	253738	EBF3	hg19_genes_promoters	Amacrine Cells				1
chr10	131754356	131771745	17390	*	UMR	2.14092	chr10	131762092	131763091	1000	-	promoter:40827	uc010qur.2	253738	EBF3	hg19_genes_promoters	Amacrine Cells				UMR
chr11	2193034	2193433	400	*	2	30.7843	chr11	2193036	2194035	1000	-	promoter:43335	uc001lvp.3	7054	TH	hg19_genes_promoters	Amacrine Cells	2
chr11	2193501	2198284	4784	*	4	87.9085	chr11	2193036	2194035	1000	-	promoter:43335	uc001lvp.3	7054	TH	hg19_genes_promoters	Amacrine Cells	4
chr11	2193039	2193423	385	*	LMR	23.9819	chr11	2193036	2194035	1000	-	promoter:43335	uc001lvp.3	7054	TH	hg19_genes_promoters	Amacrine Cells	LMR
chr11	2193034	2193516	483	*	2	30.6228	chr11	2193036	2194035	1000	-	promoter:43335	uc001lvp.3	7054	TH	hg19_genes_promoters	Amacrine Cells		2
chr11	2193551	2198284	4734	*	4	87.6326	chr11	2193036	2194035	1000	-	promoter:43335	uc001lvp.3	7054	TH	hg19_genes_promoters	Amacrine Cells		4
chr11	2193020	2193467	448	*	LMR	24.5098	chr11	2193036	2194035	1000	-	promoter:43335	uc001lvp.3	7054	TH	hg19_genes_promoters	Amacrine Cells		LMR
chr11	2193034	2193516	483	*	2	30.6228	chr11	2193036	2194035	1000	-	promoter:43335	uc001lvp.3	7054	TH	hg19_genes_promoters	Amacrine Cells			2
chr11	2193551	2198284	4734	*	4	87.6326	chr11	2193036	2194035	1000	-	promoter:43335	uc001lvp.3	7054	TH	hg19_genes_promoters	Amacrine Cells			4
chr11	2193039	2193423	385	*	LMR	28.9593	chr11	2193036	2194035	1000	-	promoter:43335	uc001lvp.3	7054	TH	hg19_genes_promoters	Amacrine Cells			LMR
chr11	2193034	2193516	483	*	2	32.3529	chr11	2193036	2194035	1000	-	promoter:43335	uc001lvp.3	7054	TH	hg19_genes_promoters	Amacrine Cells				2
chr11	2193551	2198284	4734	*	3	86.4852	chr11	2193036	2194035	1000	-	promoter:43335	uc001lvp.3	7054	TH	hg19_genes_promoters	Amacrine Cells				3
chr11	2193039	2193423	385	*	LMR	21.0407	chr11	2193036	2194035	1000	-	promoter:43335	uc001lvp.3	7054	TH	hg19_genes_promoters	Amacrine Cells				LMR
chr11	2193034	2193433	400	*	2	30.7843	chr11	2193036	2194035	1000	-	promoter:43336	uc001lvq.3	7054	TH	hg19_genes_promoters	Amacrine Cells	2
chr11	2193501	2198284	4784	*	4	87.9085	chr11	2193036	2194035	1000	-	promoter:43336	uc001lvq.3	7054	TH	hg19_genes_promoters	Amacrine Cells	4
chr11	2193039	2193423	385	*	LMR	23.9819	chr11	2193036	2194035	1000	-	promoter:43336	uc001lvq.3	7054	TH	hg19_genes_promoters	Amacrine Cells	LMR
chr11	2193034	2193516	483	*	2	30.6228	chr11	2193036	2194035	1000	-	promoter:43336	uc001lvq.3	7054	TH	hg19_genes_promoters	Amacrine Cells		2
chr11	2193551	2198284	4734	*	4	87.6326	chr11	2193036	2194035	1000	-	promoter:43336	uc001lvq.3	7054	TH	hg19_genes_promoters	Amacrine Cells		4
chr11	2193020	2193467	448	*	LMR	24.5098	chr11	2193036	2194035	1000	-	promoter:43336	uc001lvq.3	7054	TH	hg19_genes_promoters	Amacrine Cells		LMR
chr11	2193034	2193516	483	*	2	30.6228	chr11	2193036	2194035	1000	-	promoter:43336	uc001lvq.3	7054	TH	hg19_genes_promoters	Amacrine Cells			2
chr11	2193551	2198284	4734	*	4	87.6326	chr11	2193036	2194035	1000	-	promoter:43336	uc001lvq.3	7054	TH	hg19_genes_promoters	Amacrine Cells			4
chr11	2193039	2193423	385	*	LMR	28.9593	chr11	2193036	2194035	1000	-	promoter:43336	uc001lvq.3	7054	TH	hg19_genes_promoters	Amacrine Cells			LMR
chr11	2193034	2193516	483	*	2	32.3529	chr11	2193036	2194035	1000	-	promoter:43336	uc001lvq.3	7054	TH	hg19_genes_promoters	Amacrine Cells				2
chr11	2193551	2198284	4734	*	3	86.4852	chr11	2193036	2194035	1000	-	promoter:43336	uc001lvq.3	7054	TH	hg19_genes_promoters	Amacrine Cells				3
chr11	2193039	2193423	385	*	LMR	21.0407	chr11	2193036	2194035	1000	-	promoter:43336	uc001lvq.3	7054	TH	hg19_genes_promoters	Amacrine Cells				LMR
chr11	2193034	2193433	400	*	2	30.7843	chr11	2193036	2194035	1000	-	promoter:43337	uc001lvr.3	7054	TH	hg19_genes_promoters	Amacrine Cells	2
chr11	2193501	2198284	4784	*	4	87.9085	chr11	2193036	2194035	1000	-	promoter:43337	uc001lvr.3	7054	TH	hg19_genes_promoters	Amacrine Cells	4
chr11	2193039	2193423	385	*	LMR	23.9819	chr11	2193036	2194035	1000	-	promoter:43337	uc001lvr.3	7054	TH	hg19_genes_promoters	Amacrine Cells	LMR
chr11	2193034	2193516	483	*	2	30.6228	chr11	2193036	2194035	1000	-	promoter:43337	uc001lvr.3	7054	TH	hg19_genes_promoters	Amacrine Cells		2
chr11	2193551	2198284	4734	*	4	87.6326	chr11	2193036	2194035	1000	-	promoter:43337	uc001lvr.3	7054	TH	hg19_genes_promoters	Amacrine Cells		4
chr11	2193020	2193467	448	*	LMR	24.5098	chr11	2193036	2194035	1000	-	promoter:43337	uc001lvr.3	7054	TH	hg19_genes_promoters	Amacrine Cells		LMR
chr11	2193034	2193516	483	*	2	30.6228	chr11	2193036	2194035	1000	-	promoter:43337	uc001lvr.3	7054	TH	hg19_genes_promoters	Amacrine Cells			2
chr11	2193551	2198284	4734	*	4	87.6326	chr11	2193036	2194035	1000	-	promoter:43337	uc001lvr.3	7054	TH	hg19_genes_promoters	Amacrine Cells			4
chr11	2193039	2193423	385	*	LMR	28.9593	chr11	2193036	2194035	1000	-	promoter:43337	uc001lvr.3	7054	TH	hg19_genes_promoters	Amacrine Cells			LMR
chr11	2193034	2193516	483	*	2	32.3529	chr11	2193036	2194035	1000	-	promoter:43337	uc001lvr.3	7054	TH	hg19_genes_promoters	Amacrine Cells				2
chr11	2193551	2198284	4734	*	3	86.4852	chr11	2193036	2194035	1000	-	promoter:43337	uc001lvr.3	7054	TH	hg19_genes_promoters	Amacrine Cells				3
chr11	2193039	2193423	385	*	LMR	21.0407	chr11	2193036	2194035	1000	-	promoter:43337	uc001lvr.3	7054	TH	hg19_genes_promoters	Amacrine Cells				LMR
chr11	2193034	2193433	400	*	2	30.7843	chr11	2193036	2194035	1000	-	promoter:43338	uc001lvs.3	7054	TH	hg19_genes_promoters	Amacrine Cells	2
chr11	2193501	2198284	4784	*	4	87.9085	chr11	2193036	2194035	1000	-	promoter:43338	uc001lvs.3	7054	TH	hg19_genes_promoters	Amacrine Cells	4
chr11	2193039	2193423	385	*	LMR	23.9819	chr11	2193036	2194035	1000	-	promoter:43338	uc001lvs.3	7054	TH	hg19_genes_promoters	Amacrine Cells	LMR
chr11	2193034	2193516	483	*	2	30.6228	chr11	2193036	2194035	1000	-	promoter:43338	uc001lvs.3	7054	TH	hg19_genes_promoters	Amacrine Cells		2
chr11	2193551	2198284	4734	*	4	87.6326	chr11	2193036	2194035	1000	-	promoter:43338	uc001lvs.3	7054	TH	hg19_genes_promoters	Amacrine Cells		4
chr11	2193020	2193467	448	*	LMR	24.5098	chr11	2193036	2194035	1000	-	promoter:43338	uc001lvs.3	7054	TH	hg19_genes_promoters	Amacrine Cells		LMR
chr11	2193034	2193516	483	*	2	30.6228	chr11	2193036	2194035	1000	-	promoter:43338	uc001lvs.3	7054	TH	hg19_genes_promoters	Amacrine Cells			2
chr11	2193551	2198284	4734	*	4	87.6326	chr11	2193036	2194035	1000	-	promoter:43338	uc001lvs.3	7054	TH	hg19_genes_promoters	Amacrine Cells			4
chr11	2193039	2193423	385	*	LMR	28.9593	chr11	2193036	2194035	1000	-	promoter:43338	uc001lvs.3	7054	TH	hg19_genes_promoters	Amacrine Cells			LMR
chr11	2193034	2193516	483	*	2	32.3529	chr11	2193036	2194035	1000	-	promoter:43338	uc001lvs.3	7054	TH	hg19_genes_promoters	Amacrine Cells				2
chr11	2193551	2198284	4734	*	3	86.4852	chr11	2193036	2194035	1000	-	promoter:43338	uc001lvs.3	7054	TH	hg19_genes_promoters	Amacrine Cells				3
chr11	2193039	2193423	385	*	LMR	21.0407	chr11	2193036	2194035	1000	-	promoter:43338	uc001lvs.3	7054	TH	hg19_genes_promoters	Amacrine Cells				LMR
chr11	2193034	2193433	400	*	2	30.7843	chr11	2193036	2194035	1000	-	promoter:43339	uc001lvt.3	7054	TH	hg19_genes_promoters	Amacrine Cells	2
chr11	2193501	2198284	4784	*	4	87.9085	chr11	2193036	2194035	1000	-	promoter:43339	uc001lvt.3	7054	TH	hg19_genes_promoters	Amacrine Cells	4
chr11	2193039	2193423	385	*	LMR	23.9819	chr11	2193036	2194035	1000	-	promoter:43339	uc001lvt.3	7054	TH	hg19_genes_promoters	Amacrine Cells	LMR
chr11	2193034	2193516	483	*	2	30.6228	chr11	2193036	2194035	1000	-	promoter:43339	uc001lvt.3	7054	TH	hg19_genes_promoters	Amacrine Cells		2
chr11	2193551	2198284	4734	*	4	87.6326	chr11	2193036	2194035	1000	-	promoter:43339	uc001lvt.3	7054	TH	hg19_genes_promoters	Amacrine Cells		4
chr11	2193020	2193467	448	*	LMR	24.5098	chr11	2193036	2194035	1000	-	promoter:43339	uc001lvt.3	7054	TH	hg19_genes_promoters	Amacrine Cells		LMR
chr11	2193034	2193516	483	*	2	30.6228	chr11	2193036	2194035	1000	-	promoter:43339	uc001lvt.3	7054	TH	hg19_genes_promoters	Amacrine Cells			2
chr11	2193551	2198284	4734	*	4	87.6326	chr11	2193036	2194035	1000	-	promoter:43339	uc001lvt.3	7054	TH	hg19_genes_promoters	Amacrine Cells			4
chr11	2193039	2193423	385	*	LMR	28.9593	chr11	2193036	2194035	1000	-	promoter:43339	uc001lvt.3	7054	TH	hg19_genes_promoters	Amacrine Cells			LMR
chr11	2193034	2193516	483	*	2	32.3529	chr11	2193036	2194035	1000	-	promoter:43339	uc001lvt.3	7054	TH	hg19_genes_promoters	Amacrine Cells				2
chr11	2193551	2198284	4734	*	3	86.4852	chr11	2193036	2194035	1000	-	promoter:43339	uc001lvt.3	7054	TH	hg19_genes_promoters	Amacrine Cells				3
chr11	2193039	2193423	385	*	LMR	21.0407	chr11	2193036	2194035	1000	-	promoter:43339	uc001lvt.3	7054	TH	hg19_genes_promoters	Amacrine Cells				LMR
chr11	2193034	2193433	400	*	2	30.7843	chr11	2193036	2194035	1000	-	promoter:43340	uc010qxj.2	7054	TH	hg19_genes_promoters	Amacrine Cells	2
chr11	2193501	2198284	4784	*	4	87.9085	chr11	2193036	2194035	1000	-	promoter:43340	uc010qxj.2	7054	TH	hg19_genes_promoters	Amacrine Cells	4
chr11	2193039	2193423	385	*	LMR	23.9819	chr11	2193036	2194035	1000	-	promoter:43340	uc010qxj.2	7054	TH	hg19_genes_promoters	Amacrine Cells	LMR
chr11	2193034	2193516	483	*	2	30.6228	chr11	2193036	2194035	1000	-	promoter:43340	uc010qxj.2	7054	TH	hg19_genes_promoters	Amacrine Cells		2
chr11	2193551	2198284	4734	*	4	87.6326	chr11	2193036	2194035	1000	-	promoter:43340	uc010qxj.2	7054	TH	hg19_genes_promoters	Amacrine Cells		4
chr11	2193020	2193467	448	*	LMR	24.5098	chr11	2193036	2194035	1000	-	promoter:43340	uc010qxj.2	7054	TH	hg19_genes_promoters	Amacrine Cells		LMR
chr11	2193034	2193516	483	*	2	30.6228	chr11	2193036	2194035	1000	-	promoter:43340	uc010qxj.2	7054	TH	hg19_genes_promoters	Amacrine Cells			2
chr11	2193551	2198284	4734	*	4	87.6326	chr11	2193036	2194035	1000	-	promoter:43340	uc010qxj.2	7054	TH	hg19_genes_promoters	Amacrine Cells			4
chr11	2193039	2193423	385	*	LMR	28.9593	chr11	2193036	2194035	1000	-	promoter:43340	uc010qxj.2	7054	TH	hg19_genes_promoters	Amacrine Cells			LMR
chr11	2193034	2193516	483	*	2	32.3529	chr11	2193036	2194035	1000	-	promoter:43340	uc010qxj.2	7054	TH	hg19_genes_promoters	Amacrine Cells				2
chr11	2193551	2198284	4734	*	3	86.4852	chr11	2193036	2194035	1000	-	promoter:43340	uc010qxj.2	7054	TH	hg19_genes_promoters	Amacrine Cells				3
chr11	2193039	2193423	385	*	LMR	21.0407	chr11	2193036	2194035	1000	-	promoter:43340	uc010qxj.2	7054	TH	hg19_genes_promoters	Amacrine Cells				LMR
chr11	2188179	2190160	1982	*	3	84.0854	chr11	2189410	2190409	1000	-	promoter:43341	uc009ydh.1	7054	TH	hg19_genes_promoters	Amacrine Cells	3
chr11	2190165	2190772	608	*	2	33.7255	chr11	2189410	2190409	1000	-	promoter:43341	uc009ydh.1	7054	TH	hg19_genes_promoters	Amacrine Cells	2
chr11	2190246	2190817	572	*	LMR	25.3394	chr11	2189410	2190409	1000	-	promoter:43341	uc009ydh.1	7054	TH	hg19_genes_promoters	Amacrine Cells	LMR
chr11	2188179	2190199	2021	*	3	84.7059	chr11	2189410	2190409	1000	-	promoter:43341	uc009ydh.1	7054	TH	hg19_genes_promoters	Amacrine Cells		3
chr11	2190291	2191006	716	*	2	39.2647	chr11	2189410	2190409	1000	-	promoter:43341	uc009ydh.1	7054	TH	hg19_genes_promoters	Amacrine Cells		2
chr11	2190305	2190817	513	*	LMR	28.4314	chr11	2189410	2190409	1000	-	promoter:43341	uc009ydh.1	7054	TH	hg19_genes_promoters	Amacrine Cells		LMR
chr11	2188179	2190199	2021	*	3	84.7059	chr11	2189410	2190409	1000	-	promoter:43341	uc009ydh.1	7054	TH	hg19_genes_promoters	Amacrine Cells			3
chr11	2190291	2191006	716	*	2	39.2647	chr11	2189410	2190409	1000	-	promoter:43341	uc009ydh.1	7054	TH	hg19_genes_promoters	Amacrine Cells			2
chr11	2190359	2190817	459	*	LMR	35	chr11	2189410	2190409	1000	-	promoter:43341	uc009ydh.1	7054	TH	hg19_genes_promoters	Amacrine Cells			LMR
chr11	2187883	2190199	2317	*	3	77.6018	chr11	2189410	2190409	1000	-	promoter:43341	uc009ydh.1	7054	TH	hg19_genes_promoters	Amacrine Cells				3
chr11	2190291	2191006	716	*	2	45	chr11	2189410	2190409	1000	-	promoter:43341	uc009ydh.1	7054	TH	hg19_genes_promoters	Amacrine Cells				2
chr11	2190305	2190817	513	*	LMR	32.3529	chr11	2189410	2190409	1000	-	promoter:43341	uc009ydh.1	7054	TH	hg19_genes_promoters	Amacrine Cells				LMR
chr11	2905045	2908116	3072	*	1	1.04433	chr11	2906996	2907995	1000	-	promoter:43351	uc001lwr.4	1028	CDKN1C	hg19_genes_promoters	Amacrine Cells	1
chr11	2904761	2908290	3530	*	UMR	1.25899	chr11	2906996	2907995	1000	-	promoter:43351	uc001lwr.4	1028	CDKN1C	hg19_genes_promoters	Amacrine Cells	UMR
chr11	2904951	2908116	3166	*	1	1.66736	chr11	2906996	2907995	1000	-	promoter:43351	uc001lwr.4	1028	CDKN1C	hg19_genes_promoters	Amacrine Cells		1
chr11	2904858	2908174	3317	*	UMR	1.43952	chr11	2906996	2907995	1000	-	promoter:43351	uc001lwr.4	1028	CDKN1C	hg19_genes_promoters	Amacrine Cells		UMR
chr11	2904951	2908116	3166	*	1	1.66736	chr11	2906996	2907995	1000	-	promoter:43351	uc001lwr.4	1028	CDKN1C	hg19_genes_promoters	Amacrine Cells			1
chr11	2904967	2908174	3208	*	UMR	1.71233	chr11	2906996	2907995	1000	-	promoter:43351	uc001lwr.4	1028	CDKN1C	hg19_genes_promoters	Amacrine Cells			UMR
chr11	2904746	2907992	3247	*	1	1.90311	chr11	2906996	2907995	1000	-	promoter:43351	uc001lwr.4	1028	CDKN1C	hg19_genes_promoters	Amacrine Cells				1
chr11	2904858	2908174	3317	*	UMR	1.7348	chr11	2906996	2907995	1000	-	promoter:43351	uc001lwr.4	1028	CDKN1C	hg19_genes_promoters	Amacrine Cells				UMR
chr11	2905045	2908116	3072	*	1	1.04433	chr11	2906996	2907995	1000	-	promoter:43352	uc001lws.4	1028	CDKN1C	hg19_genes_promoters	Amacrine Cells	1
chr11	2904761	2908290	3530	*	UMR	1.25899	chr11	2906996	2907995	1000	-	promoter:43352	uc001lws.4	1028	CDKN1C	hg19_genes_promoters	Amacrine Cells	UMR
chr11	2904951	2908116	3166	*	1	1.66736	chr11	2906996	2907995	1000	-	promoter:43352	uc001lws.4	1028	CDKN1C	hg19_genes_promoters	Amacrine Cells		1
chr11	2904858	2908174	3317	*	UMR	1.43952	chr11	2906996	2907995	1000	-	promoter:43352	uc001lws.4	1028	CDKN1C	hg19_genes_promoters	Amacrine Cells		UMR
chr11	2904951	2908116	3166	*	1	1.66736	chr11	2906996	2907995	1000	-	promoter:43352	uc001lws.4	1028	CDKN1C	hg19_genes_promoters	Amacrine Cells			1
chr11	2904967	2908174	3208	*	UMR	1.71233	chr11	2906996	2907995	1000	-	promoter:43352	uc001lws.4	1028	CDKN1C	hg19_genes_promoters	Amacrine Cells			UMR
chr11	2904746	2907992	3247	*	1	1.90311	chr11	2906996	2907995	1000	-	promoter:43352	uc001lws.4	1028	CDKN1C	hg19_genes_promoters	Amacrine Cells				1
chr11	2904858	2908174	3317	*	UMR	1.7348	chr11	2906996	2907995	1000	-	promoter:43352	uc001lws.4	1028	CDKN1C	hg19_genes_promoters	Amacrine Cells				UMR
chr11	2905045	2908116	3072	*	1	1.04433	chr11	2906996	2907995	1000	-	promoter:43353	uc001lwu.4	1028	CDKN1C	hg19_genes_promoters	Amacrine Cells	1
chr11	2904761	2908290	3530	*	UMR	1.25899	chr11	2906996	2907995	1000	-	promoter:43353	uc001lwu.4	1028	CDKN1C	hg19_genes_promoters	Amacrine Cells	UMR
chr11	2904951	2908116	3166	*	1	1.66736	chr11	2906996	2907995	1000	-	promoter:43353	uc001lwu.4	1028	CDKN1C	hg19_genes_promoters	Amacrine Cells		1
chr11	2904858	2908174	3317	*	UMR	1.43952	chr11	2906996	2907995	1000	-	promoter:43353	uc001lwu.4	1028	CDKN1C	hg19_genes_promoters	Amacrine Cells		UMR
chr11	2904951	2908116	3166	*	1	1.66736	chr11	2906996	2907995	1000	-	promoter:43353	uc001lwu.4	1028	CDKN1C	hg19_genes_promoters	Amacrine Cells			1
chr11	2904967	2908174	3208	*	UMR	1.71233	chr11	2906996	2907995	1000	-	promoter:43353	uc001lwu.4	1028	CDKN1C	hg19_genes_promoters	Amacrine Cells			UMR
chr11	2904746	2907992	3247	*	1	1.90311	chr11	2906996	2907995	1000	-	promoter:43353	uc001lwu.4	1028	CDKN1C	hg19_genes_promoters	Amacrine Cells				1
chr11	2904858	2908174	3317	*	UMR	1.7348	chr11	2906996	2907995	1000	-	promoter:43353	uc001lwu.4	1028	CDKN1C	hg19_genes_promoters	Amacrine Cells				UMR
chr11	2905045	2908116	3072	*	1	1.04433	chr11	2906996	2907995	1000	-	promoter:43354	uc009ydr.3	1028	CDKN1C	hg19_genes_promoters	Amacrine Cells	1
chr11	2904761	2908290	3530	*	UMR	1.25899	chr11	2906996	2907995	1000	-	promoter:43354	uc009ydr.3	1028	CDKN1C	hg19_genes_promoters	Amacrine Cells	UMR
chr11	2904951	2908116	3166	*	1	1.66736	chr11	2906996	2907995	1000	-	promoter:43354	uc009ydr.3	1028	CDKN1C	hg19_genes_promoters	Amacrine Cells		1
chr11	2904858	2908174	3317	*	UMR	1.43952	chr11	2906996	2907995	1000	-	promoter:43354	uc009ydr.3	1028	CDKN1C	hg19_genes_promoters	Amacrine Cells		UMR
chr11	2904951	2908116	3166	*	1	1.66736	chr11	2906996	2907995	1000	-	promoter:43354	uc009ydr.3	1028	CDKN1C	hg19_genes_promoters	Amacrine Cells			1
chr11	2904967	2908174	3208	*	UMR	1.71233	chr11	2906996	2907995	1000	-	promoter:43354	uc009ydr.3	1028	CDKN1C	hg19_genes_promoters	Amacrine Cells			UMR
chr11	2904746	2907992	3247	*	1	1.90311	chr11	2906996	2907995	1000	-	promoter:43354	uc009ydr.3	1028	CDKN1C	hg19_genes_promoters	Amacrine Cells				1
chr11	2904858	2908174	3317	*	UMR	1.7348	chr11	2906996	2907995	1000	-	promoter:43354	uc009ydr.3	1028	CDKN1C	hg19_genes_promoters	Amacrine Cells				UMR
chr11	31817668	31844117	26450	*	1	1.43746	chr11	31825595	31826594	1000	-	promoter:43800	uc031pzk.1	5080	PAX6	hg19_genes_promoters	Amacrine Cells	1
chr11	31816951	31844257	27307	*	UMR	1.55054	chr11	31825595	31826594	1000	-	promoter:43800	uc031pzk.1	5080	PAX6	hg19_genes_promoters	Amacrine Cells	UMR
chr11	31804077	31844164	40088	*	1	3.88447	chr11	31825595	31826594	1000	-	promoter:43800	uc031pzk.1	5080	PAX6	hg19_genes_promoters	Amacrine Cells		1
chr11	31815933	31844322	28390	*	UMR	1.49881	chr11	31825595	31826594	1000	-	promoter:43800	uc031pzk.1	5080	PAX6	hg19_genes_promoters	Amacrine Cells		UMR
chr11	31804077	31844164	40088	*	1	3.88447	chr11	31825595	31826594	1000	-	promoter:43800	uc031pzk.1	5080	PAX6	hg19_genes_promoters	Amacrine Cells			1
chr11	31817497	31844257	26761	*	UMR	5.77761	chr11	31825595	31826594	1000	-	promoter:43800	uc031pzk.1	5080	PAX6	hg19_genes_promoters	Amacrine Cells			UMR
chr11	31816936	31844164	27229	*	1	3.51331	chr11	31825595	31826594	1000	-	promoter:43800	uc031pzk.1	5080	PAX6	hg19_genes_promoters	Amacrine Cells				1
chr11	31815787	31844322	28536	*	UMR	3.18081	chr11	31825595	31826594	1000	-	promoter:43800	uc031pzk.1	5080	PAX6	hg19_genes_promoters	Amacrine Cells				UMR
chr11	31817668	31844117	26450	*	1	1.43746	chr11	31825595	31826594	1000	-	promoter:43801	uc031pzl.1	5080	PAX6	hg19_genes_promoters	Amacrine Cells	1
chr11	31816951	31844257	27307	*	UMR	1.55054	chr11	31825595	31826594	1000	-	promoter:43801	uc031pzl.1	5080	PAX6	hg19_genes_promoters	Amacrine Cells	UMR
chr11	31804077	31844164	40088	*	1	3.88447	chr11	31825595	31826594	1000	-	promoter:43801	uc031pzl.1	5080	PAX6	hg19_genes_promoters	Amacrine Cells		1
chr11	31815933	31844322	28390	*	UMR	1.49881	chr11	31825595	31826594	1000	-	promoter:43801	uc031pzl.1	5080	PAX6	hg19_genes_promoters	Amacrine Cells		UMR
chr11	31804077	31844164	40088	*	1	3.88447	chr11	31825595	31826594	1000	-	promoter:43801	uc031pzl.1	5080	PAX6	hg19_genes_promoters	Amacrine Cells			1
chr11	31817497	31844257	26761	*	UMR	5.77761	chr11	31825595	31826594	1000	-	promoter:43801	uc031pzl.1	5080	PAX6	hg19_genes_promoters	Amacrine Cells			UMR
chr11	31816936	31844164	27229	*	1	3.51331	chr11	31825595	31826594	1000	-	promoter:43801	uc031pzl.1	5080	PAX6	hg19_genes_promoters	Amacrine Cells				1
chr11	31815787	31844322	28536	*	UMR	3.18081	chr11	31825595	31826594	1000	-	promoter:43801	uc031pzl.1	5080	PAX6	hg19_genes_promoters	Amacrine Cells				UMR
chr11	31817668	31844117	26450	*	1	1.43746	chr11	31832216	31833215	1000	-	promoter:43802	uc001mtd.4	5080	PAX6	hg19_genes_promoters	Amacrine Cells	1
chr11	31816951	31844257	27307	*	UMR	1.55054	chr11	31832216	31833215	1000	-	promoter:43802	uc001mtd.4	5080	PAX6	hg19_genes_promoters	Amacrine Cells	UMR
chr11	31804077	31844164	40088	*	1	3.88447	chr11	31832216	31833215	1000	-	promoter:43802	uc001mtd.4	5080	PAX6	hg19_genes_promoters	Amacrine Cells		1
chr11	31815933	31844322	28390	*	UMR	1.49881	chr11	31832216	31833215	1000	-	promoter:43802	uc001mtd.4	5080	PAX6	hg19_genes_promoters	Amacrine Cells		UMR
chr11	31804077	31844164	40088	*	1	3.88447	chr11	31832216	31833215	1000	-	promoter:43802	uc001mtd.4	5080	PAX6	hg19_genes_promoters	Amacrine Cells			1
chr11	31817497	31844257	26761	*	UMR	5.77761	chr11	31832216	31833215	1000	-	promoter:43802	uc001mtd.4	5080	PAX6	hg19_genes_promoters	Amacrine Cells			UMR
chr11	31816936	31844164	27229	*	1	3.51331	chr11	31832216	31833215	1000	-	promoter:43802	uc001mtd.4	5080	PAX6	hg19_genes_promoters	Amacrine Cells				1
chr11	31815787	31844322	28536	*	UMR	3.18081	chr11	31832216	31833215	1000	-	promoter:43802	uc001mtd.4	5080	PAX6	hg19_genes_promoters	Amacrine Cells				UMR
chr11	31817668	31844117	26450	*	1	1.43746	chr11	31832691	31833690	1000	-	promoter:43803	uc001mte.5	5080	PAX6	hg19_genes_promoters	Amacrine Cells	1
chr11	31816951	31844257	27307	*	UMR	1.55054	chr11	31832691	31833690	1000	-	promoter:43803	uc001mte.5	5080	PAX6	hg19_genes_promoters	Amacrine Cells	UMR
chr11	31804077	31844164	40088	*	1	3.88447	chr11	31832691	31833690	1000	-	promoter:43803	uc001mte.5	5080	PAX6	hg19_genes_promoters	Amacrine Cells		1
chr11	31815933	31844322	28390	*	UMR	1.49881	chr11	31832691	31833690	1000	-	promoter:43803	uc001mte.5	5080	PAX6	hg19_genes_promoters	Amacrine Cells		UMR
chr11	31804077	31844164	40088	*	1	3.88447	chr11	31832691	31833690	1000	-	promoter:43803	uc001mte.5	5080	PAX6	hg19_genes_promoters	Amacrine Cells			1
chr11	31817497	31844257	26761	*	UMR	5.77761	chr11	31832691	31833690	1000	-	promoter:43803	uc001mte.5	5080	PAX6	hg19_genes_promoters	Amacrine Cells			UMR
chr11	31816936	31844164	27229	*	1	3.51331	chr11	31832691	31833690	1000	-	promoter:43803	uc001mte.5	5080	PAX6	hg19_genes_promoters	Amacrine Cells				1
chr11	31815787	31844322	28536	*	UMR	3.18081	chr11	31832691	31833690	1000	-	promoter:43803	uc001mte.5	5080	PAX6	hg19_genes_promoters	Amacrine Cells				UMR
chr11	31817668	31844117	26450	*	1	1.43746	chr11	31832902	31833901	1000	-	promoter:43804	uc001mtf.5	5080	PAX6	hg19_genes_promoters	Amacrine Cells	1
chr11	31816951	31844257	27307	*	UMR	1.55054	chr11	31832902	31833901	1000	-	promoter:43804	uc001mtf.5	5080	PAX6	hg19_genes_promoters	Amacrine Cells	UMR
chr11	31804077	31844164	40088	*	1	3.88447	chr11	31832902	31833901	1000	-	promoter:43804	uc001mtf.5	5080	PAX6	hg19_genes_promoters	Amacrine Cells		1
chr11	31815933	31844322	28390	*	UMR	1.49881	chr11	31832902	31833901	1000	-	promoter:43804	uc001mtf.5	5080	PAX6	hg19_genes_promoters	Amacrine Cells		UMR
chr11	31804077	31844164	40088	*	1	3.88447	chr11	31832902	31833901	1000	-	promoter:43804	uc001mtf.5	5080	PAX6	hg19_genes_promoters	Amacrine Cells			1
chr11	31817497	31844257	26761	*	UMR	5.77761	chr11	31832902	31833901	1000	-	promoter:43804	uc001mtf.5	5080	PAX6	hg19_genes_promoters	Amacrine Cells			UMR
chr11	31816936	31844164	27229	*	1	3.51331	chr11	31832902	31833901	1000	-	promoter:43804	uc001mtf.5	5080	PAX6	hg19_genes_promoters	Amacrine Cells				1
chr11	31815787	31844322	28536	*	UMR	3.18081	chr11	31832902	31833901	1000	-	promoter:43804	uc001mtf.5	5080	PAX6	hg19_genes_promoters	Amacrine Cells				UMR
chr11	31817668	31844117	26450	*	1	1.43746	chr11	31832902	31833901	1000	-	promoter:43805	uc001mtg.5	5080	PAX6	hg19_genes_promoters	Amacrine Cells	1
chr11	31816951	31844257	27307	*	UMR	1.55054	chr11	31832902	31833901	1000	-	promoter:43805	uc001mtg.5	5080	PAX6	hg19_genes_promoters	Amacrine Cells	UMR
chr11	31804077	31844164	40088	*	1	3.88447	chr11	31832902	31833901	1000	-	promoter:43805	uc001mtg.5	5080	PAX6	hg19_genes_promoters	Amacrine Cells		1
chr11	31815933	31844322	28390	*	UMR	1.49881	chr11	31832902	31833901	1000	-	promoter:43805	uc001mtg.5	5080	PAX6	hg19_genes_promoters	Amacrine Cells		UMR
chr11	31804077	31844164	40088	*	1	3.88447	chr11	31832902	31833901	1000	-	promoter:43805	uc001mtg.5	5080	PAX6	hg19_genes_promoters	Amacrine Cells			1
chr11	31817497	31844257	26761	*	UMR	5.77761	chr11	31832902	31833901	1000	-	promoter:43805	uc001mtg.5	5080	PAX6	hg19_genes_promoters	Amacrine Cells			UMR
chr11	31816936	31844164	27229	*	1	3.51331	chr11	31832902	31833901	1000	-	promoter:43805	uc001mtg.5	5080	PAX6	hg19_genes_promoters	Amacrine Cells				1
chr11	31815787	31844322	28536	*	UMR	3.18081	chr11	31832902	31833901	1000	-	promoter:43805	uc001mtg.5	5080	PAX6	hg19_genes_promoters	Amacrine Cells				UMR
chr11	31817668	31844117	26450	*	1	1.43746	chr11	31832902	31833901	1000	-	promoter:43806	uc001mth.5	5080	PAX6	hg19_genes_promoters	Amacrine Cells	1
chr11	31816951	31844257	27307	*	UMR	1.55054	chr11	31832902	31833901	1000	-	promoter:43806	uc001mth.5	5080	PAX6	hg19_genes_promoters	Amacrine Cells	UMR
chr11	31804077	31844164	40088	*	1	3.88447	chr11	31832902	31833901	1000	-	promoter:43806	uc001mth.5	5080	PAX6	hg19_genes_promoters	Amacrine Cells		1
chr11	31815933	31844322	28390	*	UMR	1.49881	chr11	31832902	31833901	1000	-	promoter:43806	uc001mth.5	5080	PAX6	hg19_genes_promoters	Amacrine Cells		UMR
chr11	31804077	31844164	40088	*	1	3.88447	chr11	31832902	31833901	1000	-	promoter:43806	uc001mth.5	5080	PAX6	hg19_genes_promoters	Amacrine Cells			1
chr11	31817497	31844257	26761	*	UMR	5.77761	chr11	31832902	31833901	1000	-	promoter:43806	uc001mth.5	5080	PAX6	hg19_genes_promoters	Amacrine Cells			UMR
chr11	31816936	31844164	27229	*	1	3.51331	chr11	31832902	31833901	1000	-	promoter:43806	uc001mth.5	5080	PAX6	hg19_genes_promoters	Amacrine Cells				1
chr11	31815787	31844322	28536	*	UMR	3.18081	chr11	31832902	31833901	1000	-	promoter:43806	uc001mth.5	5080	PAX6	hg19_genes_promoters	Amacrine Cells				UMR
chr11	31817668	31844117	26450	*	1	1.43746	chr11	31833732	31834731	1000	-	promoter:43807	uc021qfl.1	5080	PAX6	hg19_genes_promoters	Amacrine Cells	1
chr11	31816951	31844257	27307	*	UMR	1.55054	chr11	31833732	31834731	1000	-	promoter:43807	uc021qfl.1	5080	PAX6	hg19_genes_promoters	Amacrine Cells	UMR
chr11	31804077	31844164	40088	*	1	3.88447	chr11	31833732	31834731	1000	-	promoter:43807	uc021qfl.1	5080	PAX6	hg19_genes_promoters	Amacrine Cells		1
chr11	31815933	31844322	28390	*	UMR	1.49881	chr11	31833732	31834731	1000	-	promoter:43807	uc021qfl.1	5080	PAX6	hg19_genes_promoters	Amacrine Cells		UMR
chr11	31804077	31844164	40088	*	1	3.88447	chr11	31833732	31834731	1000	-	promoter:43807	uc021qfl.1	5080	PAX6	hg19_genes_promoters	Amacrine Cells			1
chr11	31817497	31844257	26761	*	UMR	5.77761	chr11	31833732	31834731	1000	-	promoter:43807	uc021qfl.1	5080	PAX6	hg19_genes_promoters	Amacrine Cells			UMR
chr11	31816936	31844164	27229	*	1	3.51331	chr11	31833732	31834731	1000	-	promoter:43807	uc021qfl.1	5080	PAX6	hg19_genes_promoters	Amacrine Cells				1
chr11	31815787	31844322	28536	*	UMR	3.18081	chr11	31833732	31834731	1000	-	promoter:43807	uc021qfl.1	5080	PAX6	hg19_genes_promoters	Amacrine Cells				UMR
chr11	31817668	31844117	26450	*	1	1.43746	chr11	31839510	31840509	1000	-	promoter:43808	uc009yjr.3	5080	PAX6	hg19_genes_promoters	Amacrine Cells	1
chr11	31816951	31844257	27307	*	UMR	1.55054	chr11	31839510	31840509	1000	-	promoter:43808	uc009yjr.3	5080	PAX6	hg19_genes_promoters	Amacrine Cells	UMR
chr11	31804077	31844164	40088	*	1	3.88447	chr11	31839510	31840509	1000	-	promoter:43808	uc009yjr.3	5080	PAX6	hg19_genes_promoters	Amacrine Cells		1
chr11	31815933	31844322	28390	*	UMR	1.49881	chr11	31839510	31840509	1000	-	promoter:43808	uc009yjr.3	5080	PAX6	hg19_genes_promoters	Amacrine Cells		UMR
chr11	31804077	31844164	40088	*	1	3.88447	chr11	31839510	31840509	1000	-	promoter:43808	uc009yjr.3	5080	PAX6	hg19_genes_promoters	Amacrine Cells			1
chr11	31817497	31844257	26761	*	UMR	5.77761	chr11	31839510	31840509	1000	-	promoter:43808	uc009yjr.3	5080	PAX6	hg19_genes_promoters	Amacrine Cells			UMR
chr11	31816936	31844164	27229	*	1	3.51331	chr11	31839510	31840509	1000	-	promoter:43808	uc009yjr.3	5080	PAX6	hg19_genes_promoters	Amacrine Cells				1
chr11	31815787	31844322	28536	*	UMR	3.18081	chr11	31839510	31840509	1000	-	promoter:43808	uc009yjr.3	5080	PAX6	hg19_genes_promoters	Amacrine Cells				UMR
chr11	31817668	31844117	26450	*	1	1.43746	chr11	31839510	31840509	1000	-	promoter:43809	uc021qfm.1	5080	PAX6	hg19_genes_promoters	Amacrine Cells	1
chr11	31816951	31844257	27307	*	UMR	1.55054	chr11	31839510	31840509	1000	-	promoter:43809	uc021qfm.1	5080	PAX6	hg19_genes_promoters	Amacrine Cells	UMR
chr11	31804077	31844164	40088	*	1	3.88447	chr11	31839510	31840509	1000	-	promoter:43809	uc021qfm.1	5080	PAX6	hg19_genes_promoters	Amacrine Cells		1
chr11	31815933	31844322	28390	*	UMR	1.49881	chr11	31839510	31840509	1000	-	promoter:43809	uc021qfm.1	5080	PAX6	hg19_genes_promoters	Amacrine Cells		UMR
chr11	31804077	31844164	40088	*	1	3.88447	chr11	31839510	31840509	1000	-	promoter:43809	uc021qfm.1	5080	PAX6	hg19_genes_promoters	Amacrine Cells			1
chr11	31817497	31844257	26761	*	UMR	5.77761	chr11	31839510	31840509	1000	-	promoter:43809	uc021qfm.1	5080	PAX6	hg19_genes_promoters	Amacrine Cells			UMR
chr11	31816936	31844164	27229	*	1	3.51331	chr11	31839510	31840509	1000	-	promoter:43809	uc021qfm.1	5080	PAX6	hg19_genes_promoters	Amacrine Cells				1
chr11	31815787	31844322	28536	*	UMR	3.18081	chr11	31839510	31840509	1000	-	promoter:43809	uc021qfm.1	5080	PAX6	hg19_genes_promoters	Amacrine Cells				UMR
chr11	31817668	31844117	26450	*	1	1.43746	chr11	31828011	31829010	1000	-	promoter:43810	uc021qfn.1	5080	PAX6	hg19_genes_promoters	Amacrine Cells	1
chr11	31816951	31844257	27307	*	UMR	1.55054	chr11	31828011	31829010	1000	-	promoter:43810	uc021qfn.1	5080	PAX6	hg19_genes_promoters	Amacrine Cells	UMR
chr11	31804077	31844164	40088	*	1	3.88447	chr11	31828011	31829010	1000	-	promoter:43810	uc021qfn.1	5080	PAX6	hg19_genes_promoters	Amacrine Cells		1
chr11	31815933	31844322	28390	*	UMR	1.49881	chr11	31828011	31829010	1000	-	promoter:43810	uc021qfn.1	5080	PAX6	hg19_genes_promoters	Amacrine Cells		UMR
chr11	31804077	31844164	40088	*	1	3.88447	chr11	31828011	31829010	1000	-	promoter:43810	uc021qfn.1	5080	PAX6	hg19_genes_promoters	Amacrine Cells			1
chr11	31817497	31844257	26761	*	UMR	5.77761	chr11	31828011	31829010	1000	-	promoter:43810	uc021qfn.1	5080	PAX6	hg19_genes_promoters	Amacrine Cells			UMR
chr11	31816936	31844164	27229	*	1	3.51331	chr11	31828011	31829010	1000	-	promoter:43810	uc021qfn.1	5080	PAX6	hg19_genes_promoters	Amacrine Cells				1
chr11	31815787	31844322	28536	*	UMR	3.18081	chr11	31828011	31829010	1000	-	promoter:43810	uc021qfn.1	5080	PAX6	hg19_genes_promoters	Amacrine Cells				UMR
chr12	100662779	100750328	87550	*	4	94.3163	chr12	100749857	100750856	1000	+	promoter:46904	uc009ztx.3	246213	SLC17A8	hg19_genes_promoters	Amacrine Cells	4
chr12	100750436	100751345	910	*	2	29.0196	chr12	100749857	100750856	1000	+	promoter:46904	uc009ztx.3	246213	SLC17A8	hg19_genes_promoters	Amacrine Cells	2
chr12	100750455	100751240	786	*	LMR	16.8449	chr12	100749857	100750856	1000	+	promoter:46904	uc009ztx.3	246213	SLC17A8	hg19_genes_promoters	Amacrine Cells	LMR
chr12	100663567	100750328	86762	*	4	93.9446	chr12	100749857	100750856	1000	+	promoter:46904	uc009ztx.3	246213	SLC17A8	hg19_genes_promoters	Amacrine Cells		4
chr12	100750436	100751241	806	*	2	11.2457	chr12	100749857	100750856	1000	+	promoter:46904	uc009ztx.3	246213	SLC17A8	hg19_genes_promoters	Amacrine Cells		2
chr12	100750383	100751240	858	*	LMR	9.00735	chr12	100749857	100750856	1000	+	promoter:46904	uc009ztx.3	246213	SLC17A8	hg19_genes_promoters	Amacrine Cells		LMR
chr12	100663567	100750328	86762	*	4	93.9446	chr12	100749857	100750856	1000	+	promoter:46904	uc009ztx.3	246213	SLC17A8	hg19_genes_promoters	Amacrine Cells			4
chr12	100750436	100751241	806	*	2	11.2457	chr12	100749857	100750856	1000	+	promoter:46904	uc009ztx.3	246213	SLC17A8	hg19_genes_promoters	Amacrine Cells			2
chr12	100750383	100751240	858	*	LMR	15.1584	chr12	100749857	100750856	1000	+	promoter:46904	uc009ztx.3	246213	SLC17A8	hg19_genes_promoters	Amacrine Cells			LMR
chr12	100663611	100750328	86718	*	4	94.4719	chr12	100749857	100750856	1000	+	promoter:46904	uc009ztx.3	246213	SLC17A8	hg19_genes_promoters	Amacrine Cells				4
chr12	100750436	100752488	2053	*	2	34.1176	chr12	100749857	100750856	1000	+	promoter:46904	uc009ztx.3	246213	SLC17A8	hg19_genes_promoters	Amacrine Cells				2
chr12	100750455	100751240	786	*	LMR	16.6667	chr12	100749857	100750856	1000	+	promoter:46904	uc009ztx.3	246213	SLC17A8	hg19_genes_promoters	Amacrine Cells				LMR
chr12	100662779	100750328	87550	*	4	94.3163	chr12	100749857	100750856	1000	+	promoter:46905	uc010svi.2	246213	SLC17A8	hg19_genes_promoters	Amacrine Cells	4
chr12	100750436	100751345	910	*	2	29.0196	chr12	100749857	100750856	1000	+	promoter:46905	uc010svi.2	246213	SLC17A8	hg19_genes_promoters	Amacrine Cells	2
chr12	100750455	100751240	786	*	LMR	16.8449	chr12	100749857	100750856	1000	+	promoter:46905	uc010svi.2	246213	SLC17A8	hg19_genes_promoters	Amacrine Cells	LMR
chr12	100663567	100750328	86762	*	4	93.9446	chr12	100749857	100750856	1000	+	promoter:46905	uc010svi.2	246213	SLC17A8	hg19_genes_promoters	Amacrine Cells		4
chr12	100750436	100751241	806	*	2	11.2457	chr12	100749857	100750856	1000	+	promoter:46905	uc010svi.2	246213	SLC17A8	hg19_genes_promoters	Amacrine Cells		2
chr12	100750383	100751240	858	*	LMR	9.00735	chr12	100749857	100750856	1000	+	promoter:46905	uc010svi.2	246213	SLC17A8	hg19_genes_promoters	Amacrine Cells		LMR
chr12	100663567	100750328	86762	*	4	93.9446	chr12	100749857	100750856	1000	+	promoter:46905	uc010svi.2	246213	SLC17A8	hg19_genes_promoters	Amacrine Cells			4
chr12	100750436	100751241	806	*	2	11.2457	chr12	100749857	100750856	1000	+	promoter:46905	uc010svi.2	246213	SLC17A8	hg19_genes_promoters	Amacrine Cells			2
chr12	100750383	100751240	858	*	LMR	15.1584	chr12	100749857	100750856	1000	+	promoter:46905	uc010svi.2	246213	SLC17A8	hg19_genes_promoters	Amacrine Cells			LMR
chr12	100663611	100750328	86718	*	4	94.4719	chr12	100749857	100750856	1000	+	promoter:46905	uc010svi.2	246213	SLC17A8	hg19_genes_promoters	Amacrine Cells				4
chr12	100750436	100752488	2053	*	2	34.1176	chr12	100749857	100750856	1000	+	promoter:46905	uc010svi.2	246213	SLC17A8	hg19_genes_promoters	Amacrine Cells				2
chr12	100750455	100751240	786	*	LMR	16.6667	chr12	100749857	100750856	1000	+	promoter:46905	uc010svi.2	246213	SLC17A8	hg19_genes_promoters	Amacrine Cells				LMR
chr1	44482312	44483137	826	*	2	18.5049	chr1	44482229	44483228	1000	-	promoter:5168	uc009vxe.2	6536	SLC6A9	hg19_genes_promoters	Amacrine Cells	2
chr1	44483206	44485164	1959	*	4	91.0873	chr1	44482229	44483228	1000	-	promoter:5168	uc009vxe.2	6536	SLC6A9	hg19_genes_promoters	Amacrine Cells	4
chr1	44482258	44483130	873	*	LMR	15.3453	chr1	44482229	44483228	1000	-	promoter:5168	uc009vxe.2	6536	SLC6A9	hg19_genes_promoters	Amacrine Cells	LMR
chr1	44482202	44483137	936	*	1	7.66807	chr1	44482229	44483228	1000	-	promoter:5168	uc009vxe.2	6536	SLC6A9	hg19_genes_promoters	Amacrine Cells		1
chr1	44483206	44485145	1940	*	4	88.3218	chr1	44482229	44483228	1000	-	promoter:5168	uc009vxe.2	6536	SLC6A9	hg19_genes_promoters	Amacrine Cells		4
chr1	44482177	44483172	996	*	UMR	8.72211	chr1	44482229	44483228	1000	-	promoter:5168	uc009vxe.2	6536	SLC6A9	hg19_genes_promoters	Amacrine Cells		UMR
chr1	44482202	44483137	936	*	1	7.66807	chr1	44482229	44483228	1000	-	promoter:5168	uc009vxe.2	6536	SLC6A9	hg19_genes_promoters	Amacrine Cells			1
chr1	44483206	44485145	1940	*	4	88.3218	chr1	44482229	44483228	1000	-	promoter:5168	uc009vxe.2	6536	SLC6A9	hg19_genes_promoters	Amacrine Cells			4
chr1	44482136	44483172	1037	*	UMR	13.6364	chr1	44482229	44483228	1000	-	promoter:5168	uc009vxe.2	6536	SLC6A9	hg19_genes_promoters	Amacrine Cells			UMR
chr1	44482156	44483137	982	*	2	10.098	chr1	44482229	44483228	1000	-	promoter:5168	uc009vxe.2	6536	SLC6A9	hg19_genes_promoters	Amacrine Cells				2
chr1	44483206	44484879	1674	*	3	87.1197	chr1	44482229	44483228	1000	-	promoter:5168	uc009vxe.2	6536	SLC6A9	hg19_genes_promoters	Amacrine Cells				3
chr1	44482077	44483172	1096	*	UMR	12.2103	chr1	44482229	44483228	1000	-	promoter:5168	uc009vxe.2	6536	SLC6A9	hg19_genes_promoters	Amacrine Cells				UMR
chr1	44495289	44498175	2887	*	1	1.98529	chr1	44497165	44498164	1000	-	promoter:5169	uc010okm.2	6536	SLC6A9	hg19_genes_promoters	Amacrine Cells	1
chr1	44495121	44497766	2646	*	UMR	1.13552	chr1	44497165	44498164	1000	-	promoter:5169	uc010okm.2	6536	SLC6A9	hg19_genes_promoters	Amacrine Cells	UMR
chr1	44495300	44498175	2876	*	1	1.96078	chr1	44497165	44498164	1000	-	promoter:5169	uc010okm.2	6536	SLC6A9	hg19_genes_promoters	Amacrine Cells		1
chr1	44495224	44498006	2783	*	UMR	1.16841	chr1	44497165	44498164	1000	-	promoter:5169	uc010okm.2	6536	SLC6A9	hg19_genes_promoters	Amacrine Cells		UMR
chr1	44495300	44498175	2876	*	1	1.96078	chr1	44497165	44498164	1000	-	promoter:5169	uc010okm.2	6536	SLC6A9	hg19_genes_promoters	Amacrine Cells			1
chr1	44495295	44498006	2712	*	UMR	1.48897	chr1	44497165	44498164	1000	-	promoter:5169	uc010okm.2	6536	SLC6A9	hg19_genes_promoters	Amacrine Cells			UMR
chr1	44495146	44498293	3148	*	1	3.96341	chr1	44497165	44498164	1000	-	promoter:5169	uc010okm.2	6536	SLC6A9	hg19_genes_promoters	Amacrine Cells				1
chr1	44495295	44498006	2712	*	UMR	1.33185	chr1	44497165	44498164	1000	-	promoter:5169	uc010okm.2	6536	SLC6A9	hg19_genes_promoters	Amacrine Cells				UMR
chr1	44482312	44483137	826	*	2	18.5049	chr1	44483013	44484012	1000	-	promoter:5170	uc001cll.4	6536	SLC6A9	hg19_genes_promoters	Amacrine Cells	2
chr1	44483206	44485164	1959	*	4	91.0873	chr1	44483013	44484012	1000	-	promoter:5170	uc001cll.4	6536	SLC6A9	hg19_genes_promoters	Amacrine Cells	4
chr1	44482258	44483130	873	*	LMR	15.3453	chr1	44483013	44484012	1000	-	promoter:5170	uc001cll.4	6536	SLC6A9	hg19_genes_promoters	Amacrine Cells	LMR
chr1	44482202	44483137	936	*	1	7.66807	chr1	44483013	44484012	1000	-	promoter:5170	uc001cll.4	6536	SLC6A9	hg19_genes_promoters	Amacrine Cells		1
chr1	44483206	44485145	1940	*	4	88.3218	chr1	44483013	44484012	1000	-	promoter:5170	uc001cll.4	6536	SLC6A9	hg19_genes_promoters	Amacrine Cells		4
chr1	44482177	44483172	996	*	UMR	8.72211	chr1	44483013	44484012	1000	-	promoter:5170	uc001cll.4	6536	SLC6A9	hg19_genes_promoters	Amacrine Cells		UMR
chr1	44482202	44483137	936	*	1	7.66807	chr1	44483013	44484012	1000	-	promoter:5170	uc001cll.4	6536	SLC6A9	hg19_genes_promoters	Amacrine Cells			1
chr1	44483206	44485145	1940	*	4	88.3218	chr1	44483013	44484012	1000	-	promoter:5170	uc001cll.4	6536	SLC6A9	hg19_genes_promoters	Amacrine Cells			4
chr1	44482136	44483172	1037	*	UMR	13.6364	chr1	44483013	44484012	1000	-	promoter:5170	uc001cll.4	6536	SLC6A9	hg19_genes_promoters	Amacrine Cells			UMR
chr1	44482156	44483137	982	*	2	10.098	chr1	44483013	44484012	1000	-	promoter:5170	uc001cll.4	6536	SLC6A9	hg19_genes_promoters	Amacrine Cells				2
chr1	44483206	44484879	1674	*	3	87.1197	chr1	44483013	44484012	1000	-	promoter:5170	uc001cll.4	6536	SLC6A9	hg19_genes_promoters	Amacrine Cells				3
chr1	44482077	44483172	1096	*	UMR	12.2103	chr1	44483013	44484012	1000	-	promoter:5170	uc001cll.4	6536	SLC6A9	hg19_genes_promoters	Amacrine Cells				UMR
chr1	44482312	44483137	826	*	2	18.5049	chr1	44483013	44484012	1000	-	promoter:5171	uc001clm.4	6536	SLC6A9	hg19_genes_promoters	Amacrine Cells	2
chr1	44483206	44485164	1959	*	4	91.0873	chr1	44483013	44484012	1000	-	promoter:5171	uc001clm.4	6536	SLC6A9	hg19_genes_promoters	Amacrine Cells	4
chr1	44482258	44483130	873	*	LMR	15.3453	chr1	44483013	44484012	1000	-	promoter:5171	uc001clm.4	6536	SLC6A9	hg19_genes_promoters	Amacrine Cells	LMR
chr1	44482202	44483137	936	*	1	7.66807	chr1	44483013	44484012	1000	-	promoter:5171	uc001clm.4	6536	SLC6A9	hg19_genes_promoters	Amacrine Cells		1
chr1	44483206	44485145	1940	*	4	88.3218	chr1	44483013	44484012	1000	-	promoter:5171	uc001clm.4	6536	SLC6A9	hg19_genes_promoters	Amacrine Cells		4
chr1	44482177	44483172	996	*	UMR	8.72211	chr1	44483013	44484012	1000	-	promoter:5171	uc001clm.4	6536	SLC6A9	hg19_genes_promoters	Amacrine Cells		UMR
chr1	44482202	44483137	936	*	1	7.66807	chr1	44483013	44484012	1000	-	promoter:5171	uc001clm.4	6536	SLC6A9	hg19_genes_promoters	Amacrine Cells			1
chr1	44483206	44485145	1940	*	4	88.3218	chr1	44483013	44484012	1000	-	promoter:5171	uc001clm.4	6536	SLC6A9	hg19_genes_promoters	Amacrine Cells			4
chr1	44482136	44483172	1037	*	UMR	13.6364	chr1	44483013	44484012	1000	-	promoter:5171	uc001clm.4	6536	SLC6A9	hg19_genes_promoters	Amacrine Cells			UMR
chr1	44482156	44483137	982	*	2	10.098	chr1	44483013	44484012	1000	-	promoter:5171	uc001clm.4	6536	SLC6A9	hg19_genes_promoters	Amacrine Cells				2
chr1	44483206	44484879	1674	*	3	87.1197	chr1	44483013	44484012	1000	-	promoter:5171	uc001clm.4	6536	SLC6A9	hg19_genes_promoters	Amacrine Cells				3
chr1	44482077	44483172	1096	*	UMR	12.2103	chr1	44483013	44484012	1000	-	promoter:5171	uc001clm.4	6536	SLC6A9	hg19_genes_promoters	Amacrine Cells				UMR
chr1	44482312	44483137	826	*	2	18.5049	chr1	44483013	44484012	1000	-	promoter:5172	uc009vxd.4	6536	SLC6A9	hg19_genes_promoters	Amacrine Cells	2
chr1	44483206	44485164	1959	*	4	91.0873	chr1	44483013	44484012	1000	-	promoter:5172	uc009vxd.4	6536	SLC6A9	hg19_genes_promoters	Amacrine Cells	4
chr1	44482258	44483130	873	*	LMR	15.3453	chr1	44483013	44484012	1000	-	promoter:5172	uc009vxd.4	6536	SLC6A9	hg19_genes_promoters	Amacrine Cells	LMR
chr1	44482202	44483137	936	*	1	7.66807	chr1	44483013	44484012	1000	-	promoter:5172	uc009vxd.4	6536	SLC6A9	hg19_genes_promoters	Amacrine Cells		1
chr1	44483206	44485145	1940	*	4	88.3218	chr1	44483013	44484012	1000	-	promoter:5172	uc009vxd.4	6536	SLC6A9	hg19_genes_promoters	Amacrine Cells		4
chr1	44482177	44483172	996	*	UMR	8.72211	chr1	44483013	44484012	1000	-	promoter:5172	uc009vxd.4	6536	SLC6A9	hg19_genes_promoters	Amacrine Cells		UMR
chr1	44482202	44483137	936	*	1	7.66807	chr1	44483013	44484012	1000	-	promoter:5172	uc009vxd.4	6536	SLC6A9	hg19_genes_promoters	Amacrine Cells			1
chr1	44483206	44485145	1940	*	4	88.3218	chr1	44483013	44484012	1000	-	promoter:5172	uc009vxd.4	6536	SLC6A9	hg19_genes_promoters	Amacrine Cells			4
chr1	44482136	44483172	1037	*	UMR	13.6364	chr1	44483013	44484012	1000	-	promoter:5172	uc009vxd.4	6536	SLC6A9	hg19_genes_promoters	Amacrine Cells			UMR
chr1	44482156	44483137	982	*	2	10.098	chr1	44483013	44484012	1000	-	promoter:5172	uc009vxd.4	6536	SLC6A9	hg19_genes_promoters	Amacrine Cells				2
chr1	44483206	44484879	1674	*	3	87.1197	chr1	44483013	44484012	1000	-	promoter:5172	uc009vxd.4	6536	SLC6A9	hg19_genes_promoters	Amacrine Cells				3
chr1	44482077	44483172	1096	*	UMR	12.2103	chr1	44483013	44484012	1000	-	promoter:5172	uc009vxd.4	6536	SLC6A9	hg19_genes_promoters	Amacrine Cells				UMR
chr1	44482312	44483137	826	*	2	18.5049	chr1	44483013	44484012	1000	-	promoter:5173	uc010okn.3	6536	SLC6A9	hg19_genes_promoters	Amacrine Cells	2
chr1	44483206	44485164	1959	*	4	91.0873	chr1	44483013	44484012	1000	-	promoter:5173	uc010okn.3	6536	SLC6A9	hg19_genes_promoters	Amacrine Cells	4
chr1	44482258	44483130	873	*	LMR	15.3453	chr1	44483013	44484012	1000	-	promoter:5173	uc010okn.3	6536	SLC6A9	hg19_genes_promoters	Amacrine Cells	LMR
chr1	44482202	44483137	936	*	1	7.66807	chr1	44483013	44484012	1000	-	promoter:5173	uc010okn.3	6536	SLC6A9	hg19_genes_promoters	Amacrine Cells		1
chr1	44483206	44485145	1940	*	4	88.3218	chr1	44483013	44484012	1000	-	promoter:5173	uc010okn.3	6536	SLC6A9	hg19_genes_promoters	Amacrine Cells		4
chr1	44482177	44483172	996	*	UMR	8.72211	chr1	44483013	44484012	1000	-	promoter:5173	uc010okn.3	6536	SLC6A9	hg19_genes_promoters	Amacrine Cells		UMR
chr1	44482202	44483137	936	*	1	7.66807	chr1	44483013	44484012	1000	-	promoter:5173	uc010okn.3	6536	SLC6A9	hg19_genes_promoters	Amacrine Cells			1
chr1	44483206	44485145	1940	*	4	88.3218	chr1	44483013	44484012	1000	-	promoter:5173	uc010okn.3	6536	SLC6A9	hg19_genes_promoters	Amacrine Cells			4
chr1	44482136	44483172	1037	*	UMR	13.6364	chr1	44483013	44484012	1000	-	promoter:5173	uc010okn.3	6536	SLC6A9	hg19_genes_promoters	Amacrine Cells			UMR
chr1	44482156	44483137	982	*	2	10.098	chr1	44483013	44484012	1000	-	promoter:5173	uc010okn.3	6536	SLC6A9	hg19_genes_promoters	Amacrine Cells				2
chr1	44483206	44484879	1674	*	3	87.1197	chr1	44483013	44484012	1000	-	promoter:5173	uc010okn.3	6536	SLC6A9	hg19_genes_promoters	Amacrine Cells				3
chr1	44482077	44483172	1096	*	UMR	12.2103	chr1	44483013	44484012	1000	-	promoter:5173	uc010okn.3	6536	SLC6A9	hg19_genes_promoters	Amacrine Cells				UMR
chr1	44495289	44498175	2887	*	1	1.98529	chr1	44497165	44498164	1000	-	promoter:5174	uc001cln.4	6536	SLC6A9	hg19_genes_promoters	Amacrine Cells	1
chr1	44495121	44497766	2646	*	UMR	1.13552	chr1	44497165	44498164	1000	-	promoter:5174	uc001cln.4	6536	SLC6A9	hg19_genes_promoters	Amacrine Cells	UMR
chr1	44495300	44498175	2876	*	1	1.96078	chr1	44497165	44498164	1000	-	promoter:5174	uc001cln.4	6536	SLC6A9	hg19_genes_promoters	Amacrine Cells		1
chr1	44495224	44498006	2783	*	UMR	1.16841	chr1	44497165	44498164	1000	-	promoter:5174	uc001cln.4	6536	SLC6A9	hg19_genes_promoters	Amacrine Cells		UMR
chr1	44495300	44498175	2876	*	1	1.96078	chr1	44497165	44498164	1000	-	promoter:5174	uc001cln.4	6536	SLC6A9	hg19_genes_promoters	Amacrine Cells			1
chr1	44495295	44498006	2712	*	UMR	1.48897	chr1	44497165	44498164	1000	-	promoter:5174	uc001cln.4	6536	SLC6A9	hg19_genes_promoters	Amacrine Cells			UMR
chr1	44495146	44498293	3148	*	1	3.96341	chr1	44497165	44498164	1000	-	promoter:5174	uc001cln.4	6536	SLC6A9	hg19_genes_promoters	Amacrine Cells				1
chr1	44495295	44498006	2712	*	UMR	1.33185	chr1	44497165	44498164	1000	-	promoter:5174	uc001cln.4	6536	SLC6A9	hg19_genes_promoters	Amacrine Cells				UMR
chr1	44495289	44498175	2887	*	1	1.98529	chr1	44497165	44498164	1000	-	promoter:5175	uc010oko.3	6536	SLC6A9	hg19_genes_promoters	Amacrine Cells	1
chr1	44495121	44497766	2646	*	UMR	1.13552	chr1	44497165	44498164	1000	-	promoter:5175	uc010oko.3	6536	SLC6A9	hg19_genes_promoters	Amacrine Cells	UMR
chr1	44495300	44498175	2876	*	1	1.96078	chr1	44497165	44498164	1000	-	promoter:5175	uc010oko.3	6536	SLC6A9	hg19_genes_promoters	Amacrine Cells		1
chr1	44495224	44498006	2783	*	UMR	1.16841	chr1	44497165	44498164	1000	-	promoter:5175	uc010oko.3	6536	SLC6A9	hg19_genes_promoters	Amacrine Cells		UMR
chr1	44495300	44498175	2876	*	1	1.96078	chr1	44497165	44498164	1000	-	promoter:5175	uc010oko.3	6536	SLC6A9	hg19_genes_promoters	Amacrine Cells			1
chr1	44495295	44498006	2712	*	UMR	1.48897	chr1	44497165	44498164	1000	-	promoter:5175	uc010oko.3	6536	SLC6A9	hg19_genes_promoters	Amacrine Cells			UMR
chr1	44495146	44498293	3148	*	1	3.96341	chr1	44497165	44498164	1000	-	promoter:5175	uc010oko.3	6536	SLC6A9	hg19_genes_promoters	Amacrine Cells				1
chr1	44495295	44498006	2712	*	UMR	1.33185	chr1	44497165	44498164	1000	-	promoter:5175	uc010oko.3	6536	SLC6A9	hg19_genes_promoters	Amacrine Cells				UMR
chr1	44495289	44498175	2887	*	1	1.98529	chr1	44497165	44498164	1000	-	promoter:5176	uc010okp.2	6536	SLC6A9	hg19_genes_promoters	Amacrine Cells	1
chr1	44495121	44497766	2646	*	UMR	1.13552	chr1	44497165	44498164	1000	-	promoter:5176	uc010okp.2	6536	SLC6A9	hg19_genes_promoters	Amacrine Cells	UMR
chr1	44495300	44498175	2876	*	1	1.96078	chr1	44497165	44498164	1000	-	promoter:5176	uc010okp.2	6536	SLC6A9	hg19_genes_promoters	Amacrine Cells		1
chr1	44495224	44498006	2783	*	UMR	1.16841	chr1	44497165	44498164	1000	-	promoter:5176	uc010okp.2	6536	SLC6A9	hg19_genes_promoters	Amacrine Cells		UMR
chr1	44495300	44498175	2876	*	1	1.96078	chr1	44497165	44498164	1000	-	promoter:5176	uc010okp.2	6536	SLC6A9	hg19_genes_promoters	Amacrine Cells			1
chr1	44495295	44498006	2712	*	UMR	1.48897	chr1	44497165	44498164	1000	-	promoter:5176	uc010okp.2	6536	SLC6A9	hg19_genes_promoters	Amacrine Cells			UMR
chr1	44495146	44498293	3148	*	1	3.96341	chr1	44497165	44498164	1000	-	promoter:5176	uc010okp.2	6536	SLC6A9	hg19_genes_promoters	Amacrine Cells				1
chr1	44495295	44498006	2712	*	UMR	1.33185	chr1	44497165	44498164	1000	-	promoter:5176	uc010okp.2	6536	SLC6A9	hg19_genes_promoters	Amacrine Cells				UMR
chr1	57316142	57886495	570354	*	4	89.6202	chr1	57756839	57757838	1000	-	promoter:5429	uc001cyq.1	1600	DAB1	hg19_genes_promoters	Amacrine Cells	4
chr1	57552514	57886540	334027	*	4	88.9669	chr1	57756839	57757838	1000	-	promoter:5429	uc001cyq.1	1600	DAB1	hg19_genes_promoters	Amacrine Cells		4
chr1	57552514	57886540	334027	*	4	88.9669	chr1	57756839	57757838	1000	-	promoter:5429	uc001cyq.1	1600	DAB1	hg19_genes_promoters	Amacrine Cells			4
chr1	57737170	57886540	149371	*	4	90.0337	chr1	57756839	57757838	1000	-	promoter:5429	uc001cyq.1	1600	DAB1	hg19_genes_promoters	Amacrine Cells				4
chr1	57316142	57886495	570354	*	4	89.6202	chr1	57756839	57757838	1000	-	promoter:5430	uc001cyr.1	1600	DAB1	hg19_genes_promoters	Amacrine Cells	4
chr1	57552514	57886540	334027	*	4	88.9669	chr1	57756839	57757838	1000	-	promoter:5430	uc001cyr.1	1600	DAB1	hg19_genes_promoters	Amacrine Cells		4
chr1	57552514	57886540	334027	*	4	88.9669	chr1	57756839	57757838	1000	-	promoter:5430	uc001cyr.1	1600	DAB1	hg19_genes_promoters	Amacrine Cells			4
chr1	57737170	57886540	149371	*	4	90.0337	chr1	57756839	57757838	1000	-	promoter:5430	uc001cyr.1	1600	DAB1	hg19_genes_promoters	Amacrine Cells				4
chr1	57316142	57886495	570354	*	4	89.6202	chr1	57773038	57774037	1000	-	promoter:5431	uc009vzw.1	1600	DAB1	hg19_genes_promoters	Amacrine Cells	4
chr1	57552514	57886540	334027	*	4	88.9669	chr1	57773038	57774037	1000	-	promoter:5431	uc009vzw.1	1600	DAB1	hg19_genes_promoters	Amacrine Cells		4
chr1	57552514	57886540	334027	*	4	88.9669	chr1	57773038	57774037	1000	-	promoter:5431	uc009vzw.1	1600	DAB1	hg19_genes_promoters	Amacrine Cells			4
chr1	57737170	57886540	149371	*	4	90.0337	chr1	57773038	57774037	1000	-	promoter:5431	uc009vzw.1	1600	DAB1	hg19_genes_promoters	Amacrine Cells				4
chr1	58713378	58716372	2995	*	1	3.40414	chr1	58716212	58717211	1000	-	promoter:5432	uc001cys.1	1600	DAB1	hg19_genes_promoters	Amacrine Cells	1
chr1	58716377	58810269	93893	*	3	86.9243	chr1	58716212	58717211	1000	-	promoter:5432	uc001cys.1	1600	DAB1	hg19_genes_promoters	Amacrine Cells	3
chr1	58713815	58716597	2783	*	UMR	1.68845	chr1	58716212	58717211	1000	-	promoter:5432	uc001cys.1	1600	DAB1	hg19_genes_promoters	Amacrine Cells	UMR
chr1	58713714	58716532	2819	*	1	2.44223	chr1	58716212	58717211	1000	-	promoter:5432	uc001cys.1	1600	DAB1	hg19_genes_promoters	Amacrine Cells		1
chr1	58716662	58722462	5801	*	4	89.951	chr1	58716212	58717211	1000	-	promoter:5432	uc001cys.1	1600	DAB1	hg19_genes_promoters	Amacrine Cells		4
chr1	58713815	58716690	2876	*	UMR	2.33718	chr1	58716212	58717211	1000	-	promoter:5432	uc001cys.1	1600	DAB1	hg19_genes_promoters	Amacrine Cells		UMR
chr1	58713714	58716532	2819	*	1	2.44223	chr1	58716212	58717211	1000	-	promoter:5432	uc001cys.1	1600	DAB1	hg19_genes_promoters	Amacrine Cells			1
chr1	58716662	58722462	5801	*	4	89.951	chr1	58716212	58717211	1000	-	promoter:5432	uc001cys.1	1600	DAB1	hg19_genes_promoters	Amacrine Cells			4
chr1	58713599	58716597	2999	*	UMR	2.07911	chr1	58716212	58717211	1000	-	promoter:5432	uc001cys.1	1600	DAB1	hg19_genes_promoters	Amacrine Cells			UMR
chr1	58713482	58716717	3236	*	1	3.23777	chr1	58716212	58717211	1000	-	promoter:5432	uc001cys.1	1600	DAB1	hg19_genes_promoters	Amacrine Cells				1
chr1	58717031	58871683	154653	*	3	86.9047	chr1	58716212	58717211	1000	-	promoter:5432	uc001cys.1	1600	DAB1	hg19_genes_promoters	Amacrine Cells				3
chr1	58713599	58716690	3092	*	UMR	2.61438	chr1	58716212	58717211	1000	-	promoter:5432	uc001cys.1	1600	DAB1	hg19_genes_promoters	Amacrine Cells				UMR
chr1	59011052	59012820	1769	*	1	2.82659	chr1	59012447	59013446	1000	-	promoter:5433	uc001cyt.1	1600	DAB1	hg19_genes_promoters	Amacrine Cells	1
chr1	59013365	59041292	27928	*	3	85.5175	chr1	59012447	59013446	1000	-	promoter:5433	uc001cyt.1	1600	DAB1	hg19_genes_promoters	Amacrine Cells	3
chr1	59011073	59012778	1706	*	UMR	0.862745	chr1	59012447	59013446	1000	-	promoter:5433	uc001cyt.1	1600	DAB1	hg19_genes_promoters	Amacrine Cells	UMR
chr1	59011052	59012735	1684	*	1	0.882353	chr1	59012447	59013446	1000	-	promoter:5433	uc001cyt.1	1600	DAB1	hg19_genes_promoters	Amacrine Cells		1
chr1	59013365	59041573	28209	*	3	85.2589	chr1	59012447	59013446	1000	-	promoter:5433	uc001cyt.1	1600	DAB1	hg19_genes_promoters	Amacrine Cells		3
chr1	59010827	59013050	2224	*	UMR	0.798319	chr1	59012447	59013446	1000	-	promoter:5433	uc001cyt.1	1600	DAB1	hg19_genes_promoters	Amacrine Cells		UMR
chr1	59011052	59012735	1684	*	1	0.882353	chr1	59012447	59013446	1000	-	promoter:5433	uc001cyt.1	1600	DAB1	hg19_genes_promoters	Amacrine Cells			1
chr1	59013365	59041573	28209	*	3	85.2589	chr1	59012447	59013446	1000	-	promoter:5433	uc001cyt.1	1600	DAB1	hg19_genes_promoters	Amacrine Cells			3
chr1	59011073	59012778	1706	*	UMR	0.789096	chr1	59012447	59013446	1000	-	promoter:5433	uc001cyt.1	1600	DAB1	hg19_genes_promoters	Amacrine Cells			UMR
chr1	59011313	59012820	1508	*	1	1.45197	chr1	59012447	59013446	1000	-	promoter:5433	uc001cyt.1	1600	DAB1	hg19_genes_promoters	Amacrine Cells				1
chr1	59012990	59041573	28584	*	3	85.8121	chr1	59012447	59013446	1000	-	promoter:5433	uc001cyt.1	1600	DAB1	hg19_genes_promoters	Amacrine Cells				3
chr1	59010882	59012778	1897	*	UMR	0.967982	chr1	59012447	59013446	1000	-	promoter:5433	uc001cyt.1	1600	DAB1	hg19_genes_promoters	Amacrine Cells				UMR
chr1	57886540	57890941	4402	*	1	1.77871	chr1	57888873	57889872	1000	-	promoter:5434	uc009vzx.1	1600	DAB1	hg19_genes_promoters	Amacrine Cells	1
chr1	57886724	57890900	4177	*	UMR	1.0181	chr1	57888873	57889872	1000	-	promoter:5434	uc009vzx.1	1600	DAB1	hg19_genes_promoters	Amacrine Cells	UMR
chr1	57887175	57890858	3684	*	1	1.35294	chr1	57888873	57889872	1000	-	promoter:5434	uc009vzx.1	1600	DAB1	hg19_genes_promoters	Amacrine Cells		1
chr1	57886859	57890780	3922	*	UMR	0.872007	chr1	57888873	57889872	1000	-	promoter:5434	uc009vzx.1	1600	DAB1	hg19_genes_promoters	Amacrine Cells		UMR
chr1	57887175	57890858	3684	*	1	1.35294	chr1	57888873	57889872	1000	-	promoter:5434	uc009vzx.1	1600	DAB1	hg19_genes_promoters	Amacrine Cells			1
chr1	57886859	57890900	4042	*	UMR	1.67615	chr1	57888873	57889872	1000	-	promoter:5434	uc009vzx.1	1600	DAB1	hg19_genes_promoters	Amacrine Cells			UMR
chr1	57887008	57890858	3851	*	1	2.10543	chr1	57888873	57889872	1000	-	promoter:5434	uc009vzx.1	1600	DAB1	hg19_genes_promoters	Amacrine Cells				1
chr1	57887157	57890900	3744	*	UMR	1.26747	chr1	57888873	57889872	1000	-	promoter:5434	uc009vzx.1	1600	DAB1	hg19_genes_promoters	Amacrine Cells				UMR
chr15	35045506	35048657	3152	*	1	4.97738	chr15	35046783	35047782	1000	-	promoter:55532	uc001zis.2	57369	GJD2	hg19_genes_promoters	Amacrine Cells	1
chr15	35045486	35048451	2966	*	UMR	3.12178	chr15	35046783	35047782	1000	-	promoter:55532	uc001zis.2	57369	GJD2	hg19_genes_promoters	Amacrine Cells	UMR
chr15	35045506	35048657	3152	*	1	6.03065	chr15	35046783	35047782	1000	-	promoter:55532	uc001zis.2	57369	GJD2	hg19_genes_promoters	Amacrine Cells		1
chr15	35045453	35048451	2999	*	UMR	4.55003	chr15	35046783	35047782	1000	-	promoter:55532	uc001zis.2	57369	GJD2	hg19_genes_promoters	Amacrine Cells		UMR
chr15	35045506	35048657	3152	*	1	6.03065	chr15	35046783	35047782	1000	-	promoter:55532	uc001zis.2	57369	GJD2	hg19_genes_promoters	Amacrine Cells			1
chr15	35045453	35048265	2813	*	UMR	3.93048	chr15	35046783	35047782	1000	-	promoter:55532	uc001zis.2	57369	GJD2	hg19_genes_promoters	Amacrine Cells			UMR
chr15	35045506	35048657	3152	*	1	5.0759	chr15	35046783	35047782	1000	-	promoter:55532	uc001zis.2	57369	GJD2	hg19_genes_promoters	Amacrine Cells				1
chr15	35045486	35048451	2966	*	UMR	3.30579	chr15	35046783	35047782	1000	-	promoter:55532	uc001zis.2	57369	GJD2	hg19_genes_promoters	Amacrine Cells				UMR
chr15	66543335	66547933	4599	*	1	3.3864	chr15	66546076	66547075	1000	-	promoter:56158	uc002apl.2	84465	MEGF11	hg19_genes_promoters	Amacrine Cells	1
chr15	66543365	66548030	4666	*	UMR	2.96828	chr15	66546076	66547075	1000	-	promoter:56158	uc002apl.2	84465	MEGF11	hg19_genes_promoters	Amacrine Cells	UMR
chr15	66543792	66547502	3711	*	1	3.58852	chr15	66546076	66547075	1000	-	promoter:56158	uc002apl.2	84465	MEGF11	hg19_genes_promoters	Amacrine Cells		1
chr15	66543805	66547591	3787	*	UMR	2.9836	chr15	66546076	66547075	1000	-	promoter:56158	uc002apl.2	84465	MEGF11	hg19_genes_promoters	Amacrine Cells		UMR
chr15	66543792	66547502	3711	*	1	3.58852	chr15	66546076	66547075	1000	-	promoter:56158	uc002apl.2	84465	MEGF11	hg19_genes_promoters	Amacrine Cells			1
chr15	66543859	66547458	3600	*	UMR	3.75107	chr15	66546076	66547075	1000	-	promoter:56158	uc002apl.2	84465	MEGF11	hg19_genes_promoters	Amacrine Cells			UMR
chr15	66543816	66547502	3687	*	1	4.9763	chr15	66546076	66547075	1000	-	promoter:56158	uc002apl.2	84465	MEGF11	hg19_genes_promoters	Amacrine Cells				1
chr15	66543859	66547500	3642	*	UMR	4.23586	chr15	66546076	66547075	1000	-	promoter:56158	uc002apl.2	84465	MEGF11	hg19_genes_promoters	Amacrine Cells				UMR
chr15	66543335	66547933	4599	*	1	3.3864	chr15	66546076	66547075	1000	-	promoter:56159	uc002apm.2	84465	MEGF11	hg19_genes_promoters	Amacrine Cells	1
chr15	66543365	66548030	4666	*	UMR	2.96828	chr15	66546076	66547075	1000	-	promoter:56159	uc002apm.2	84465	MEGF11	hg19_genes_promoters	Amacrine Cells	UMR
chr15	66543792	66547502	3711	*	1	3.58852	chr15	66546076	66547075	1000	-	promoter:56159	uc002apm.2	84465	MEGF11	hg19_genes_promoters	Amacrine Cells		1
chr15	66543805	66547591	3787	*	UMR	2.9836	chr15	66546076	66547075	1000	-	promoter:56159	uc002apm.2	84465	MEGF11	hg19_genes_promoters	Amacrine Cells		UMR
chr15	66543792	66547502	3711	*	1	3.58852	chr15	66546076	66547075	1000	-	promoter:56159	uc002apm.2	84465	MEGF11	hg19_genes_promoters	Amacrine Cells			1
chr15	66543859	66547458	3600	*	UMR	3.75107	chr15	66546076	66547075	1000	-	promoter:56159	uc002apm.2	84465	MEGF11	hg19_genes_promoters	Amacrine Cells			UMR
chr15	66543816	66547502	3687	*	1	4.9763	chr15	66546076	66547075	1000	-	promoter:56159	uc002apm.2	84465	MEGF11	hg19_genes_promoters	Amacrine Cells				1
chr15	66543859	66547500	3642	*	UMR	4.23586	chr15	66546076	66547075	1000	-	promoter:56159	uc002apm.2	84465	MEGF11	hg19_genes_promoters	Amacrine Cells				UMR
chr15	66543335	66547933	4599	*	1	3.3864	chr15	66546076	66547075	1000	-	promoter:56160	uc002apn.1	84465	MEGF11	hg19_genes_promoters	Amacrine Cells	1
chr15	66543365	66548030	4666	*	UMR	2.96828	chr15	66546076	66547075	1000	-	promoter:56160	uc002apn.1	84465	MEGF11	hg19_genes_promoters	Amacrine Cells	UMR
chr15	66543792	66547502	3711	*	1	3.58852	chr15	66546076	66547075	1000	-	promoter:56160	uc002apn.1	84465	MEGF11	hg19_genes_promoters	Amacrine Cells		1
chr15	66543805	66547591	3787	*	UMR	2.9836	chr15	66546076	66547075	1000	-	promoter:56160	uc002apn.1	84465	MEGF11	hg19_genes_promoters	Amacrine Cells		UMR
chr15	66543792	66547502	3711	*	1	3.58852	chr15	66546076	66547075	1000	-	promoter:56160	uc002apn.1	84465	MEGF11	hg19_genes_promoters	Amacrine Cells			1
chr15	66543859	66547458	3600	*	UMR	3.75107	chr15	66546076	66547075	1000	-	promoter:56160	uc002apn.1	84465	MEGF11	hg19_genes_promoters	Amacrine Cells			UMR
chr15	66543816	66547502	3687	*	1	4.9763	chr15	66546076	66547075	1000	-	promoter:56160	uc002apn.1	84465	MEGF11	hg19_genes_promoters	Amacrine Cells				1
chr15	66543859	66547500	3642	*	UMR	4.23586	chr15	66546076	66547075	1000	-	promoter:56160	uc002apn.1	84465	MEGF11	hg19_genes_promoters	Amacrine Cells				UMR
chr16	71391330	71392950	1621	*	2	8.99654	chr16	71391616	71392615	1000	+	promoter:58375	uc002faa.4	794	CALB2	hg19_genes_promoters	Amacrine Cells	2
chr16	71391413	71393130	1718	*	UMR	9.08304	chr16	71391616	71392615	1000	+	promoter:58375	uc002faa.4	794	CALB2	hg19_genes_promoters	Amacrine Cells	UMR
chr16	71391330	71393248	1919	*	2	9.76307	chr16	71391616	71392615	1000	+	promoter:58375	uc002faa.4	794	CALB2	hg19_genes_promoters	Amacrine Cells		2
chr16	71391367	71393130	1764	*	UMR	7.68908	chr16	71391616	71392615	1000	+	promoter:58375	uc002faa.4	794	CALB2	hg19_genes_promoters	Amacrine Cells		UMR
chr16	71391330	71393248	1919	*	2	9.76307	chr16	71391616	71392615	1000	+	promoter:58375	uc002faa.4	794	CALB2	hg19_genes_promoters	Amacrine Cells			2
chr16	71391367	71393130	1764	*	UMR	7.77599	chr16	71391616	71392615	1000	+	promoter:58375	uc002faa.4	794	CALB2	hg19_genes_promoters	Amacrine Cells			UMR
chr16	71391402	71392950	1549	*	2	8.65052	chr16	71391616	71392615	1000	+	promoter:58375	uc002faa.4	794	CALB2	hg19_genes_promoters	Amacrine Cells				2
chr16	71391367	71393130	1764	*	UMR	8.52515	chr16	71391616	71392615	1000	+	promoter:58375	uc002faa.4	794	CALB2	hg19_genes_promoters	Amacrine Cells				UMR
chr16	71391330	71392950	1621	*	2	8.99654	chr16	71391616	71392615	1000	+	promoter:58376	uc002fac.4	794	CALB2	hg19_genes_promoters	Amacrine Cells	2
chr16	71391413	71393130	1718	*	UMR	9.08304	chr16	71391616	71392615	1000	+	promoter:58376	uc002fac.4	794	CALB2	hg19_genes_promoters	Amacrine Cells	UMR
chr16	71391330	71393248	1919	*	2	9.76307	chr16	71391616	71392615	1000	+	promoter:58376	uc002fac.4	794	CALB2	hg19_genes_promoters	Amacrine Cells		2
chr16	71391367	71393130	1764	*	UMR	7.68908	chr16	71391616	71392615	1000	+	promoter:58376	uc002fac.4	794	CALB2	hg19_genes_promoters	Amacrine Cells		UMR
chr16	71391330	71393248	1919	*	2	9.76307	chr16	71391616	71392615	1000	+	promoter:58376	uc002fac.4	794	CALB2	hg19_genes_promoters	Amacrine Cells			2
chr16	71391367	71393130	1764	*	UMR	7.77599	chr16	71391616	71392615	1000	+	promoter:58376	uc002fac.4	794	CALB2	hg19_genes_promoters	Amacrine Cells			UMR
chr16	71391402	71392950	1549	*	2	8.65052	chr16	71391616	71392615	1000	+	promoter:58376	uc002fac.4	794	CALB2	hg19_genes_promoters	Amacrine Cells				2
chr16	71391367	71393130	1764	*	UMR	8.52515	chr16	71391616	71392615	1000	+	promoter:58376	uc002fac.4	794	CALB2	hg19_genes_promoters	Amacrine Cells				UMR
chr16	71391330	71392950	1621	*	2	8.99654	chr16	71391616	71392615	1000	+	promoter:58377	uc010vme.2	794	CALB2	hg19_genes_promoters	Amacrine Cells	2
chr16	71391413	71393130	1718	*	UMR	9.08304	chr16	71391616	71392615	1000	+	promoter:58377	uc010vme.2	794	CALB2	hg19_genes_promoters	Amacrine Cells	UMR
chr16	71391330	71393248	1919	*	2	9.76307	chr16	71391616	71392615	1000	+	promoter:58377	uc010vme.2	794	CALB2	hg19_genes_promoters	Amacrine Cells		2
chr16	71391367	71393130	1764	*	UMR	7.68908	chr16	71391616	71392615	1000	+	promoter:58377	uc010vme.2	794	CALB2	hg19_genes_promoters	Amacrine Cells		UMR
chr16	71391330	71393248	1919	*	2	9.76307	chr16	71391616	71392615	1000	+	promoter:58377	uc010vme.2	794	CALB2	hg19_genes_promoters	Amacrine Cells			2
chr16	71391367	71393130	1764	*	UMR	7.77599	chr16	71391616	71392615	1000	+	promoter:58377	uc010vme.2	794	CALB2	hg19_genes_promoters	Amacrine Cells			UMR
chr16	71391402	71392950	1549	*	2	8.65052	chr16	71391616	71392615	1000	+	promoter:58377	uc010vme.2	794	CALB2	hg19_genes_promoters	Amacrine Cells				2
chr16	71391367	71393130	1764	*	UMR	8.52515	chr16	71391616	71392615	1000	+	promoter:58377	uc010vme.2	794	CALB2	hg19_genes_promoters	Amacrine Cells				UMR
chr16	10911994	10912919	926	*	1	6.11303	chr16	10912622	10913621	1000	-	promoter:59026	uc002dad.3	780776	TVP23A	hg19_genes_promoters	Amacrine Cells	1
chr16	10913019	10972145	59127	*	4	87.9898	chr16	10912622	10913621	1000	-	promoter:59026	uc002dad.3	780776	TVP23A	hg19_genes_promoters	Amacrine Cells	4
chr16	10911963	10912878	916	*	UMR	3.55392	chr16	10912622	10913621	1000	-	promoter:59026	uc002dad.3	780776	TVP23A	hg19_genes_promoters	Amacrine Cells	UMR
chr16	10911931	10912919	989	*	1	6.55315	chr16	10912622	10913621	1000	-	promoter:59026	uc002dad.3	780776	TVP23A	hg19_genes_promoters	Amacrine Cells		1
chr16	10913019	10972145	59127	*	4	87.8528	chr16	10912622	10913621	1000	-	promoter:59026	uc002dad.3	780776	TVP23A	hg19_genes_promoters	Amacrine Cells		4
chr16	10911737	10912878	1142	*	UMR	4.1939	chr16	10912622	10913621	1000	-	promoter:59026	uc002dad.3	780776	TVP23A	hg19_genes_promoters	Amacrine Cells		UMR
chr16	10911931	10912919	989	*	1	6.55315	chr16	10912622	10913621	1000	-	promoter:59026	uc002dad.3	780776	TVP23A	hg19_genes_promoters	Amacrine Cells			1
chr16	10913019	10972145	59127	*	4	87.8528	chr16	10912622	10913621	1000	-	promoter:59026	uc002dad.3	780776	TVP23A	hg19_genes_promoters	Amacrine Cells			4
chr16	10911963	10912969	1007	*	UMR	4.92081	chr16	10912622	10913621	1000	-	promoter:59026	uc002dad.3	780776	TVP23A	hg19_genes_promoters	Amacrine Cells			UMR
chr16	10911931	10912919	989	*	1	7.56303	chr16	10912622	10913621	1000	-	promoter:59026	uc002dad.3	780776	TVP23A	hg19_genes_promoters	Amacrine Cells				1
chr16	10913019	10972145	59127	*	4	87.5552	chr16	10912622	10913621	1000	-	promoter:59026	uc002dad.3	780776	TVP23A	hg19_genes_promoters	Amacrine Cells				4
chr16	10911625	10912969	1345	*	UMR	6.96279	chr16	10912622	10913621	1000	-	promoter:59026	uc002dad.3	780776	TVP23A	hg19_genes_promoters	Amacrine Cells				UMR
chr16	10911994	10912919	926	*	1	6.11303	chr16	10912622	10913621	1000	-	promoter:59027	uc010bun.2	780776	TVP23A	hg19_genes_promoters	Amacrine Cells	1
chr16	10913019	10972145	59127	*	4	87.9898	chr16	10912622	10913621	1000	-	promoter:59027	uc010bun.2	780776	TVP23A	hg19_genes_promoters	Amacrine Cells	4
chr16	10911963	10912878	916	*	UMR	3.55392	chr16	10912622	10913621	1000	-	promoter:59027	uc010bun.2	780776	TVP23A	hg19_genes_promoters	Amacrine Cells	UMR
chr16	10911931	10912919	989	*	1	6.55315	chr16	10912622	10913621	1000	-	promoter:59027	uc010bun.2	780776	TVP23A	hg19_genes_promoters	Amacrine Cells		1
chr16	10913019	10972145	59127	*	4	87.8528	chr16	10912622	10913621	1000	-	promoter:59027	uc010bun.2	780776	TVP23A	hg19_genes_promoters	Amacrine Cells		4
chr16	10911737	10912878	1142	*	UMR	4.1939	chr16	10912622	10913621	1000	-	promoter:59027	uc010bun.2	780776	TVP23A	hg19_genes_promoters	Amacrine Cells		UMR
chr16	10911931	10912919	989	*	1	6.55315	chr16	10912622	10913621	1000	-	promoter:59027	uc010bun.2	780776	TVP23A	hg19_genes_promoters	Amacrine Cells			1
chr16	10913019	10972145	59127	*	4	87.8528	chr16	10912622	10913621	1000	-	promoter:59027	uc010bun.2	780776	TVP23A	hg19_genes_promoters	Amacrine Cells			4
chr16	10911963	10912969	1007	*	UMR	4.92081	chr16	10912622	10913621	1000	-	promoter:59027	uc010bun.2	780776	TVP23A	hg19_genes_promoters	Amacrine Cells			UMR
chr16	10911931	10912919	989	*	1	7.56303	chr16	10912622	10913621	1000	-	promoter:59027	uc010bun.2	780776	TVP23A	hg19_genes_promoters	Amacrine Cells				1
chr16	10913019	10972145	59127	*	4	87.5552	chr16	10912622	10913621	1000	-	promoter:59027	uc010bun.2	780776	TVP23A	hg19_genes_promoters	Amacrine Cells				4
chr16	10911625	10912969	1345	*	UMR	6.96279	chr16	10912622	10913621	1000	-	promoter:59027	uc010bun.2	780776	TVP23A	hg19_genes_promoters	Amacrine Cells				UMR
chr16	10911994	10912919	926	*	1	6.11303	chr16	10912622	10913621	1000	-	promoter:59028	uc010uyr.1	780776	TVP23A	hg19_genes_promoters	Amacrine Cells	1
chr16	10913019	10972145	59127	*	4	87.9898	chr16	10912622	10913621	1000	-	promoter:59028	uc010uyr.1	780776	TVP23A	hg19_genes_promoters	Amacrine Cells	4
chr16	10911963	10912878	916	*	UMR	3.55392	chr16	10912622	10913621	1000	-	promoter:59028	uc010uyr.1	780776	TVP23A	hg19_genes_promoters	Amacrine Cells	UMR
chr16	10911931	10912919	989	*	1	6.55315	chr16	10912622	10913621	1000	-	promoter:59028	uc010uyr.1	780776	TVP23A	hg19_genes_promoters	Amacrine Cells		1
chr16	10913019	10972145	59127	*	4	87.8528	chr16	10912622	10913621	1000	-	promoter:59028	uc010uyr.1	780776	TVP23A	hg19_genes_promoters	Amacrine Cells		4
chr16	10911737	10912878	1142	*	UMR	4.1939	chr16	10912622	10913621	1000	-	promoter:59028	uc010uyr.1	780776	TVP23A	hg19_genes_promoters	Amacrine Cells		UMR
chr16	10911931	10912919	989	*	1	6.55315	chr16	10912622	10913621	1000	-	promoter:59028	uc010uyr.1	780776	TVP23A	hg19_genes_promoters	Amacrine Cells			1
chr16	10913019	10972145	59127	*	4	87.8528	chr16	10912622	10913621	1000	-	promoter:59028	uc010uyr.1	780776	TVP23A	hg19_genes_promoters	Amacrine Cells			4
chr16	10911963	10912969	1007	*	UMR	4.92081	chr16	10912622	10913621	1000	-	promoter:59028	uc010uyr.1	780776	TVP23A	hg19_genes_promoters	Amacrine Cells			UMR
chr16	10911931	10912919	989	*	1	7.56303	chr16	10912622	10913621	1000	-	promoter:59028	uc010uyr.1	780776	TVP23A	hg19_genes_promoters	Amacrine Cells				1
chr16	10913019	10972145	59127	*	4	87.5552	chr16	10912622	10913621	1000	-	promoter:59028	uc010uyr.1	780776	TVP23A	hg19_genes_promoters	Amacrine Cells				4
chr16	10911625	10912969	1345	*	UMR	6.96279	chr16	10912622	10913621	1000	-	promoter:59028	uc010uyr.1	780776	TVP23A	hg19_genes_promoters	Amacrine Cells				UMR
chr16	10911994	10912919	926	*	1	6.11303	chr16	10912622	10913621	1000	-	promoter:59029	uc010uys.1	780776	TVP23A	hg19_genes_promoters	Amacrine Cells	1
chr16	10913019	10972145	59127	*	4	87.9898	chr16	10912622	10913621	1000	-	promoter:59029	uc010uys.1	780776	TVP23A	hg19_genes_promoters	Amacrine Cells	4
chr16	10911963	10912878	916	*	UMR	3.55392	chr16	10912622	10913621	1000	-	promoter:59029	uc010uys.1	780776	TVP23A	hg19_genes_promoters	Amacrine Cells	UMR
chr16	10911931	10912919	989	*	1	6.55315	chr16	10912622	10913621	1000	-	promoter:59029	uc010uys.1	780776	TVP23A	hg19_genes_promoters	Amacrine Cells		1
chr16	10913019	10972145	59127	*	4	87.8528	chr16	10912622	10913621	1000	-	promoter:59029	uc010uys.1	780776	TVP23A	hg19_genes_promoters	Amacrine Cells		4
chr16	10911737	10912878	1142	*	UMR	4.1939	chr16	10912622	10913621	1000	-	promoter:59029	uc010uys.1	780776	TVP23A	hg19_genes_promoters	Amacrine Cells		UMR
chr16	10911931	10912919	989	*	1	6.55315	chr16	10912622	10913621	1000	-	promoter:59029	uc010uys.1	780776	TVP23A	hg19_genes_promoters	Amacrine Cells			1
chr16	10913019	10972145	59127	*	4	87.8528	chr16	10912622	10913621	1000	-	promoter:59029	uc010uys.1	780776	TVP23A	hg19_genes_promoters	Amacrine Cells			4
chr16	10911963	10912969	1007	*	UMR	4.92081	chr16	10912622	10913621	1000	-	promoter:59029	uc010uys.1	780776	TVP23A	hg19_genes_promoters	Amacrine Cells			UMR
chr16	10911931	10912919	989	*	1	7.56303	chr16	10912622	10913621	1000	-	promoter:59029	uc010uys.1	780776	TVP23A	hg19_genes_promoters	Amacrine Cells				1
chr16	10913019	10972145	59127	*	4	87.5552	chr16	10912622	10913621	1000	-	promoter:59029	uc010uys.1	780776	TVP23A	hg19_genes_promoters	Amacrine Cells				4
chr16	10911625	10912969	1345	*	UMR	6.96279	chr16	10912622	10913621	1000	-	promoter:59029	uc010uys.1	780776	TVP23A	hg19_genes_promoters	Amacrine Cells				UMR
chr16	10911994	10912919	926	*	1	6.11303	chr16	10912622	10913621	1000	-	promoter:59030	uc010uyt.1	780776	TVP23A	hg19_genes_promoters	Amacrine Cells	1
chr16	10913019	10972145	59127	*	4	87.9898	chr16	10912622	10913621	1000	-	promoter:59030	uc010uyt.1	780776	TVP23A	hg19_genes_promoters	Amacrine Cells	4
chr16	10911963	10912878	916	*	UMR	3.55392	chr16	10912622	10913621	1000	-	promoter:59030	uc010uyt.1	780776	TVP23A	hg19_genes_promoters	Amacrine Cells	UMR
chr16	10911931	10912919	989	*	1	6.55315	chr16	10912622	10913621	1000	-	promoter:59030	uc010uyt.1	780776	TVP23A	hg19_genes_promoters	Amacrine Cells		1
chr16	10913019	10972145	59127	*	4	87.8528	chr16	10912622	10913621	1000	-	promoter:59030	uc010uyt.1	780776	TVP23A	hg19_genes_promoters	Amacrine Cells		4
chr16	10911737	10912878	1142	*	UMR	4.1939	chr16	10912622	10913621	1000	-	promoter:59030	uc010uyt.1	780776	TVP23A	hg19_genes_promoters	Amacrine Cells		UMR
chr16	10911931	10912919	989	*	1	6.55315	chr16	10912622	10913621	1000	-	promoter:59030	uc010uyt.1	780776	TVP23A	hg19_genes_promoters	Amacrine Cells			1
chr16	10913019	10972145	59127	*	4	87.8528	chr16	10912622	10913621	1000	-	promoter:59030	uc010uyt.1	780776	TVP23A	hg19_genes_promoters	Amacrine Cells			4
chr16	10911963	10912969	1007	*	UMR	4.92081	chr16	10912622	10913621	1000	-	promoter:59030	uc010uyt.1	780776	TVP23A	hg19_genes_promoters	Amacrine Cells			UMR
chr16	10911931	10912919	989	*	1	7.56303	chr16	10912622	10913621	1000	-	promoter:59030	uc010uyt.1	780776	TVP23A	hg19_genes_promoters	Amacrine Cells				1
chr16	10913019	10972145	59127	*	4	87.5552	chr16	10912622	10913621	1000	-	promoter:59030	uc010uyt.1	780776	TVP23A	hg19_genes_promoters	Amacrine Cells				4
chr16	10911625	10912969	1345	*	UMR	6.96279	chr16	10912622	10913621	1000	-	promoter:59030	uc010uyt.1	780776	TVP23A	hg19_genes_promoters	Amacrine Cells				UMR
chr16	10911994	10912919	926	*	1	6.11303	chr16	10912622	10913621	1000	-	promoter:59031	uc010uyu.1	780776	TVP23A	hg19_genes_promoters	Amacrine Cells	1
chr16	10913019	10972145	59127	*	4	87.9898	chr16	10912622	10913621	1000	-	promoter:59031	uc010uyu.1	780776	TVP23A	hg19_genes_promoters	Amacrine Cells	4
chr16	10911963	10912878	916	*	UMR	3.55392	chr16	10912622	10913621	1000	-	promoter:59031	uc010uyu.1	780776	TVP23A	hg19_genes_promoters	Amacrine Cells	UMR
chr16	10911931	10912919	989	*	1	6.55315	chr16	10912622	10913621	1000	-	promoter:59031	uc010uyu.1	780776	TVP23A	hg19_genes_promoters	Amacrine Cells		1
chr16	10913019	10972145	59127	*	4	87.8528	chr16	10912622	10913621	1000	-	promoter:59031	uc010uyu.1	780776	TVP23A	hg19_genes_promoters	Amacrine Cells		4
chr16	10911737	10912878	1142	*	UMR	4.1939	chr16	10912622	10913621	1000	-	promoter:59031	uc010uyu.1	780776	TVP23A	hg19_genes_promoters	Amacrine Cells		UMR
chr16	10911931	10912919	989	*	1	6.55315	chr16	10912622	10913621	1000	-	promoter:59031	uc010uyu.1	780776	TVP23A	hg19_genes_promoters	Amacrine Cells			1
chr16	10913019	10972145	59127	*	4	87.8528	chr16	10912622	10913621	1000	-	promoter:59031	uc010uyu.1	780776	TVP23A	hg19_genes_promoters	Amacrine Cells			4
chr16	10911963	10912969	1007	*	UMR	4.92081	chr16	10912622	10913621	1000	-	promoter:59031	uc010uyu.1	780776	TVP23A	hg19_genes_promoters	Amacrine Cells			UMR
chr16	10911931	10912919	989	*	1	7.56303	chr16	10912622	10913621	1000	-	promoter:59031	uc010uyu.1	780776	TVP23A	hg19_genes_promoters	Amacrine Cells				1
chr16	10913019	10972145	59127	*	4	87.5552	chr16	10912622	10913621	1000	-	promoter:59031	uc010uyu.1	780776	TVP23A	hg19_genes_promoters	Amacrine Cells				4
chr16	10911625	10912969	1345	*	UMR	6.96279	chr16	10912622	10913621	1000	-	promoter:59031	uc010uyu.1	780776	TVP23A	hg19_genes_promoters	Amacrine Cells				UMR
chr16	10838683	10911931	73249	*	4	93.4093	chr16	10868954	10869953	1000	-	promoter:59032	uc002dae.1	780776	TVP23A	hg19_genes_promoters	Amacrine Cells	4
chr16	10838683	10881005	42323	*	4	94.5607	chr16	10868954	10869953	1000	-	promoter:59032	uc002dae.1	780776	TVP23A	hg19_genes_promoters	Amacrine Cells		4
chr16	10838683	10881005	42323	*	4	94.5607	chr16	10868954	10869953	1000	-	promoter:59032	uc002dae.1	780776	TVP23A	hg19_genes_promoters	Amacrine Cells			4
chr16	10838683	10881005	42323	*	4	94.4063	chr16	10868954	10869953	1000	-	promoter:59032	uc002dae.1	780776	TVP23A	hg19_genes_promoters	Amacrine Cells				4
chr16	10911994	10912919	926	*	1	6.11303	chr16	10912622	10913621	1000	-	promoter:59033	uc002daf.1	780776	TVP23A	hg19_genes_promoters	Amacrine Cells	1
chr16	10913019	10972145	59127	*	4	87.9898	chr16	10912622	10913621	1000	-	promoter:59033	uc002daf.1	780776	TVP23A	hg19_genes_promoters	Amacrine Cells	4
chr16	10911963	10912878	916	*	UMR	3.55392	chr16	10912622	10913621	1000	-	promoter:59033	uc002daf.1	780776	TVP23A	hg19_genes_promoters	Amacrine Cells	UMR
chr16	10911931	10912919	989	*	1	6.55315	chr16	10912622	10913621	1000	-	promoter:59033	uc002daf.1	780776	TVP23A	hg19_genes_promoters	Amacrine Cells		1
chr16	10913019	10972145	59127	*	4	87.8528	chr16	10912622	10913621	1000	-	promoter:59033	uc002daf.1	780776	TVP23A	hg19_genes_promoters	Amacrine Cells		4
chr16	10911737	10912878	1142	*	UMR	4.1939	chr16	10912622	10913621	1000	-	promoter:59033	uc002daf.1	780776	TVP23A	hg19_genes_promoters	Amacrine Cells		UMR
chr16	10911931	10912919	989	*	1	6.55315	chr16	10912622	10913621	1000	-	promoter:59033	uc002daf.1	780776	TVP23A	hg19_genes_promoters	Amacrine Cells			1
chr16	10913019	10972145	59127	*	4	87.8528	chr16	10912622	10913621	1000	-	promoter:59033	uc002daf.1	780776	TVP23A	hg19_genes_promoters	Amacrine Cells			4
chr16	10911963	10912969	1007	*	UMR	4.92081	chr16	10912622	10913621	1000	-	promoter:59033	uc002daf.1	780776	TVP23A	hg19_genes_promoters	Amacrine Cells			UMR
chr16	10911931	10912919	989	*	1	7.56303	chr16	10912622	10913621	1000	-	promoter:59033	uc002daf.1	780776	TVP23A	hg19_genes_promoters	Amacrine Cells				1
chr16	10913019	10972145	59127	*	4	87.5552	chr16	10912622	10913621	1000	-	promoter:59033	uc002daf.1	780776	TVP23A	hg19_genes_promoters	Amacrine Cells				4
chr16	10911625	10912969	1345	*	UMR	6.96279	chr16	10912622	10913621	1000	-	promoter:59033	uc002daf.1	780776	TVP23A	hg19_genes_promoters	Amacrine Cells				UMR
chr16	10911994	10912919	926	*	1	6.11303	chr16	10912622	10913621	1000	-	promoter:59034	uc010buo.1	780776	TVP23A	hg19_genes_promoters	Amacrine Cells	1
chr16	10913019	10972145	59127	*	4	87.9898	chr16	10912622	10913621	1000	-	promoter:59034	uc010buo.1	780776	TVP23A	hg19_genes_promoters	Amacrine Cells	4
chr16	10911963	10912878	916	*	UMR	3.55392	chr16	10912622	10913621	1000	-	promoter:59034	uc010buo.1	780776	TVP23A	hg19_genes_promoters	Amacrine Cells	UMR
chr16	10911931	10912919	989	*	1	6.55315	chr16	10912622	10913621	1000	-	promoter:59034	uc010buo.1	780776	TVP23A	hg19_genes_promoters	Amacrine Cells		1
chr16	10913019	10972145	59127	*	4	87.8528	chr16	10912622	10913621	1000	-	promoter:59034	uc010buo.1	780776	TVP23A	hg19_genes_promoters	Amacrine Cells		4
chr16	10911737	10912878	1142	*	UMR	4.1939	chr16	10912622	10913621	1000	-	promoter:59034	uc010buo.1	780776	TVP23A	hg19_genes_promoters	Amacrine Cells		UMR
chr16	10911931	10912919	989	*	1	6.55315	chr16	10912622	10913621	1000	-	promoter:59034	uc010buo.1	780776	TVP23A	hg19_genes_promoters	Amacrine Cells			1
chr16	10913019	10972145	59127	*	4	87.8528	chr16	10912622	10913621	1000	-	promoter:59034	uc010buo.1	780776	TVP23A	hg19_genes_promoters	Amacrine Cells			4
chr16	10911963	10912969	1007	*	UMR	4.92081	chr16	10912622	10913621	1000	-	promoter:59034	uc010buo.1	780776	TVP23A	hg19_genes_promoters	Amacrine Cells			UMR
chr16	10911931	10912919	989	*	1	7.56303	chr16	10912622	10913621	1000	-	promoter:59034	uc010buo.1	780776	TVP23A	hg19_genes_promoters	Amacrine Cells				1
chr16	10913019	10972145	59127	*	4	87.5552	chr16	10912622	10913621	1000	-	promoter:59034	uc010buo.1	780776	TVP23A	hg19_genes_promoters	Amacrine Cells				4
chr16	10911625	10912969	1345	*	UMR	6.96279	chr16	10912622	10913621	1000	-	promoter:59034	uc010buo.1	780776	TVP23A	hg19_genes_promoters	Amacrine Cells				UMR
chr17	37751343	37765434	14092	*	1	2.24234	chr17	37764176	37765175	1000	-	promoter:63343	uc002hry.3	4761	NEUROD2	hg19_genes_promoters	Amacrine Cells	1
chr17	37751291	37765266	13976	*	UMR	1.7781	chr17	37764176	37765175	1000	-	promoter:63343	uc002hry.3	4761	NEUROD2	hg19_genes_promoters	Amacrine Cells	UMR
chr17	37751599	37765099	13501	*	1	2.98722	chr17	37764176	37765175	1000	-	promoter:63343	uc002hry.3	4761	NEUROD2	hg19_genes_promoters	Amacrine Cells		1
chr17	37751259	37765266	14008	*	UMR	2.57353	chr17	37764176	37765175	1000	-	promoter:63343	uc002hry.3	4761	NEUROD2	hg19_genes_promoters	Amacrine Cells		UMR
chr17	37751599	37765099	13501	*	1	2.98722	chr17	37764176	37765175	1000	-	promoter:63343	uc002hry.3	4761	NEUROD2	hg19_genes_promoters	Amacrine Cells			1
chr17	37758678	37765266	6589	*	UMR	2.03081	chr17	37764176	37765175	1000	-	promoter:63343	uc002hry.3	4761	NEUROD2	hg19_genes_promoters	Amacrine Cells			UMR
chr17	37751343	37765099	13757	*	1	4.19336	chr17	37764176	37765175	1000	-	promoter:63343	uc002hry.3	4761	NEUROD2	hg19_genes_promoters	Amacrine Cells				1
chr17	37758703	37765266	6564	*	UMR	2.11923	chr17	37764176	37765175	1000	-	promoter:63343	uc002hry.3	4761	NEUROD2	hg19_genes_promoters	Amacrine Cells				UMR
chr1	163039300	163290639	251340	*	4	90.9896	chr1	163172964	163173963	1000	-	promoter:7009	uc001gcn.3	8490	RGS5	hg19_genes_promoters	Amacrine Cells	4
chr1	163172783	163173463	681	*	LMR	0.735294	chr1	163172964	163173963	1000	-	promoter:7009	uc001gcn.3	8490	RGS5	hg19_genes_promoters	Amacrine Cells	LMR
chr1	163042066	163290639	248574	*	4	90.79	chr1	163172964	163173963	1000	-	promoter:7009	uc001gcn.3	8490	RGS5	hg19_genes_promoters	Amacrine Cells		4
chr1	163172783	163173463	681	*	LMR	12.5	chr1	163172964	163173963	1000	-	promoter:7009	uc001gcn.3	8490	RGS5	hg19_genes_promoters	Amacrine Cells		LMR
chr1	163042066	163290639	248574	*	4	90.79	chr1	163172964	163173963	1000	-	promoter:7009	uc001gcn.3	8490	RGS5	hg19_genes_promoters	Amacrine Cells			4
chr1	163172783	163173463	681	*	LMR	17.6471	chr1	163172964	163173963	1000	-	promoter:7009	uc001gcn.3	8490	RGS5	hg19_genes_promoters	Amacrine Cells			LMR
chr1	163171661	163174242	2582	*	2	49.4118	chr1	163172964	163173963	1000	-	promoter:7009	uc001gcn.3	8490	RGS5	hg19_genes_promoters	Amacrine Cells				2
chr1	163172783	163173614	832	*	LMR	13.2353	chr1	163172964	163173963	1000	-	promoter:7009	uc001gcn.3	8490	RGS5	hg19_genes_promoters	Amacrine Cells				LMR
chr1	163039300	163290639	251340	*	4	90.9896	chr1	163172964	163173963	1000	-	promoter:7010	uc009wvb.3	8490	RGS5	hg19_genes_promoters	Amacrine Cells	4
chr1	163172783	163173463	681	*	LMR	0.735294	chr1	163172964	163173963	1000	-	promoter:7010	uc009wvb.3	8490	RGS5	hg19_genes_promoters	Amacrine Cells	LMR
chr1	163042066	163290639	248574	*	4	90.79	chr1	163172964	163173963	1000	-	promoter:7010	uc009wvb.3	8490	RGS5	hg19_genes_promoters	Amacrine Cells		4
chr1	163172783	163173463	681	*	LMR	12.5	chr1	163172964	163173963	1000	-	promoter:7010	uc009wvb.3	8490	RGS5	hg19_genes_promoters	Amacrine Cells		LMR
chr1	163042066	163290639	248574	*	4	90.79	chr1	163172964	163173963	1000	-	promoter:7010	uc009wvb.3	8490	RGS5	hg19_genes_promoters	Amacrine Cells			4
chr1	163172783	163173463	681	*	LMR	17.6471	chr1	163172964	163173963	1000	-	promoter:7010	uc009wvb.3	8490	RGS5	hg19_genes_promoters	Amacrine Cells			LMR
chr1	163171661	163174242	2582	*	2	49.4118	chr1	163172964	163173963	1000	-	promoter:7010	uc009wvb.3	8490	RGS5	hg19_genes_promoters	Amacrine Cells				2
chr1	163172783	163173614	832	*	LMR	13.2353	chr1	163172964	163173963	1000	-	promoter:7010	uc009wvb.3	8490	RGS5	hg19_genes_promoters	Amacrine Cells				LMR
chr1	163039300	163290639	251340	*	4	90.9896	chr1	163172964	163173963	1000	-	promoter:7011	uc021pdt.1	8490	RGS5	hg19_genes_promoters	Amacrine Cells	4
chr1	163172783	163173463	681	*	LMR	0.735294	chr1	163172964	163173963	1000	-	promoter:7011	uc021pdt.1	8490	RGS5	hg19_genes_promoters	Amacrine Cells	LMR
chr1	163042066	163290639	248574	*	4	90.79	chr1	163172964	163173963	1000	-	promoter:7011	uc021pdt.1	8490	RGS5	hg19_genes_promoters	Amacrine Cells		4
chr1	163172783	163173463	681	*	LMR	12.5	chr1	163172964	163173963	1000	-	promoter:7011	uc021pdt.1	8490	RGS5	hg19_genes_promoters	Amacrine Cells		LMR
chr1	163042066	163290639	248574	*	4	90.79	chr1	163172964	163173963	1000	-	promoter:7011	uc021pdt.1	8490	RGS5	hg19_genes_promoters	Amacrine Cells			4
chr1	163172783	163173463	681	*	LMR	17.6471	chr1	163172964	163173963	1000	-	promoter:7011	uc021pdt.1	8490	RGS5	hg19_genes_promoters	Amacrine Cells			LMR
chr1	163171661	163174242	2582	*	2	49.4118	chr1	163172964	163173963	1000	-	promoter:7011	uc021pdt.1	8490	RGS5	hg19_genes_promoters	Amacrine Cells				2
chr1	163172783	163173614	832	*	LMR	13.2353	chr1	163172964	163173963	1000	-	promoter:7011	uc021pdt.1	8490	RGS5	hg19_genes_promoters	Amacrine Cells				LMR
chr1	163290718	163292598	1881	*	1	0.873162	chr1	163291582	163292581	1000	-	promoter:7012	uc021pdu.1	8490	RGS5	hg19_genes_promoters	Amacrine Cells	1
chr1	163290679	163292664	1986	*	UMR	0.689338	chr1	163291582	163292581	1000	-	promoter:7012	uc021pdu.1	8490	RGS5	hg19_genes_promoters	Amacrine Cells	UMR
chr1	163290718	163292598	1881	*	1	0.904977	chr1	163291582	163292581	1000	-	promoter:7012	uc021pdu.1	8490	RGS5	hg19_genes_promoters	Amacrine Cells		1
chr1	163290679	163292664	1986	*	UMR	0.81448	chr1	163291582	163292581	1000	-	promoter:7012	uc021pdu.1	8490	RGS5	hg19_genes_promoters	Amacrine Cells		UMR
chr1	163290718	163292598	1881	*	1	0.904977	chr1	163291582	163292581	1000	-	promoter:7012	uc021pdu.1	8490	RGS5	hg19_genes_promoters	Amacrine Cells			1
chr1	163290820	163292712	1893	*	UMR	1.3369	chr1	163291582	163292581	1000	-	promoter:7012	uc021pdu.1	8490	RGS5	hg19_genes_promoters	Amacrine Cells			UMR
chr1	163290718	163292598	1881	*	1	1.06952	chr1	163291582	163292581	1000	-	promoter:7012	uc021pdu.1	8490	RGS5	hg19_genes_promoters	Amacrine Cells				1
chr1	163290679	163292646	1968	*	UMR	0.579323	chr1	163291582	163292581	1000	-	promoter:7012	uc021pdu.1	8490	RGS5	hg19_genes_promoters	Amacrine Cells				UMR
chr1	163290718	163292598	1881	*	1	0.873162	chr1	163291582	163292581	1000	-	promoter:7013	uc001gco.3	8490	RGS5	hg19_genes_promoters	Amacrine Cells	1
chr1	163290679	163292664	1986	*	UMR	0.689338	chr1	163291582	163292581	1000	-	promoter:7013	uc001gco.3	8490	RGS5	hg19_genes_promoters	Amacrine Cells	UMR
chr1	163290718	163292598	1881	*	1	0.904977	chr1	163291582	163292581	1000	-	promoter:7013	uc001gco.3	8490	RGS5	hg19_genes_promoters	Amacrine Cells		1
chr1	163290679	163292664	1986	*	UMR	0.81448	chr1	163291582	163292581	1000	-	promoter:7013	uc001gco.3	8490	RGS5	hg19_genes_promoters	Amacrine Cells		UMR
chr1	163290718	163292598	1881	*	1	0.904977	chr1	163291582	163292581	1000	-	promoter:7013	uc001gco.3	8490	RGS5	hg19_genes_promoters	Amacrine Cells			1
chr1	163290820	163292712	1893	*	UMR	1.3369	chr1	163291582	163292581	1000	-	promoter:7013	uc001gco.3	8490	RGS5	hg19_genes_promoters	Amacrine Cells			UMR
chr1	163290718	163292598	1881	*	1	1.06952	chr1	163291582	163292581	1000	-	promoter:7013	uc001gco.3	8490	RGS5	hg19_genes_promoters	Amacrine Cells				1
chr1	163290679	163292646	1968	*	UMR	0.579323	chr1	163291582	163292581	1000	-	promoter:7013	uc001gco.3	8490	RGS5	hg19_genes_promoters	Amacrine Cells				UMR
chr2	171669275	171680597	11323	*	1	2.10335	chr2	171672200	171673199	1000	+	promoter:9615	uc002ugh.3	2571	GAD1	hg19_genes_promoters	Amacrine Cells	1
chr2	171668895	171680656	11762	*	UMR	1.94714	chr2	171672200	171673199	1000	+	promoter:9615	uc002ugh.3	2571	GAD1	hg19_genes_promoters	Amacrine Cells	UMR
chr2	171669275	171680597	11323	*	1	5.8713	chr2	171672200	171673199	1000	+	promoter:9615	uc002ugh.3	2571	GAD1	hg19_genes_promoters	Amacrine Cells		1
chr2	171669173	171676971	7799	*	UMR	4.10523	chr2	171672200	171673199	1000	+	promoter:9615	uc002ugh.3	2571	GAD1	hg19_genes_promoters	Amacrine Cells		UMR
chr2	171669275	171680597	11323	*	1	5.8713	chr2	171672200	171673199	1000	+	promoter:9615	uc002ugh.3	2571	GAD1	hg19_genes_promoters	Amacrine Cells			1
chr2	171669173	171676947	7775	*	UMR	3.48172	chr2	171672200	171673199	1000	+	promoter:9615	uc002ugh.3	2571	GAD1	hg19_genes_promoters	Amacrine Cells			UMR
chr2	171669275	171680597	11323	*	1	5.71382	chr2	171672200	171673199	1000	+	promoter:9615	uc002ugh.3	2571	GAD1	hg19_genes_promoters	Amacrine Cells				1
chr2	171668895	171676934	8040	*	UMR	4.46594	chr2	171672200	171673199	1000	+	promoter:9615	uc002ugh.3	2571	GAD1	hg19_genes_promoters	Amacrine Cells				UMR
chr2	171669275	171680597	11323	*	1	2.10335	chr2	171672200	171673199	1000	+	promoter:9616	uc002ugi.3	2571	GAD1	hg19_genes_promoters	Amacrine Cells	1
chr2	171668895	171680656	11762	*	UMR	1.94714	chr2	171672200	171673199	1000	+	promoter:9616	uc002ugi.3	2571	GAD1	hg19_genes_promoters	Amacrine Cells	UMR
chr2	171669275	171680597	11323	*	1	5.8713	chr2	171672200	171673199	1000	+	promoter:9616	uc002ugi.3	2571	GAD1	hg19_genes_promoters	Amacrine Cells		1
chr2	171669173	171676971	7799	*	UMR	4.10523	chr2	171672200	171673199	1000	+	promoter:9616	uc002ugi.3	2571	GAD1	hg19_genes_promoters	Amacrine Cells		UMR
chr2	171669275	171680597	11323	*	1	5.8713	chr2	171672200	171673199	1000	+	promoter:9616	uc002ugi.3	2571	GAD1	hg19_genes_promoters	Amacrine Cells			1
chr2	171669173	171676947	7775	*	UMR	3.48172	chr2	171672200	171673199	1000	+	promoter:9616	uc002ugi.3	2571	GAD1	hg19_genes_promoters	Amacrine Cells			UMR
chr2	171669275	171680597	11323	*	1	5.71382	chr2	171672200	171673199	1000	+	promoter:9616	uc002ugi.3	2571	GAD1	hg19_genes_promoters	Amacrine Cells				1
chr2	171668895	171676934	8040	*	UMR	4.46594	chr2	171672200	171673199	1000	+	promoter:9616	uc002ugi.3	2571	GAD1	hg19_genes_promoters	Amacrine Cells				UMR
chr2	171686661	171729182	42522	*	4	92.437	chr2	171704577	171705576	1000	+	promoter:9617	uc010fqc.3	2571	GAD1	hg19_genes_promoters	Amacrine Cells	4
chr2	171686661	171729416	42756	*	4	93.0386	chr2	171704577	171705576	1000	+	promoter:9617	uc010fqc.3	2571	GAD1	hg19_genes_promoters	Amacrine Cells		4
[truncated: 2 more rows]

## Sheet: HC precursors
seqnames	start	end	width	strand	name	mean.meth, %	annot.seqnames	annot.start	annot.end	annot.width	annot.strand	annot.id	annot.tx_id	annot.gene_id	annot.symbol	annot.type	HC precursors	FW10	FW14	FW21	FW23
[truncated: 281 more rows]

[truncated: 12 more sheets: Mature HC, RGC precursors, Mature RGCs, BC precursors, Mature BC, Cone precursors, Mature cones, cone phototransduction, Rod precursors, Mature rods, rod phototransduction, stat hs fw ret]
