# Supplementary material for: DNA Methylation Dynamics During the Differentiation of Retinal Progenitor Cells Into Retinal Neurons Reveal a Role for the DNA Demethylation Pathway
Source: Front Mol Neurosci. 2019 Jul 24;12:182. doi: 10.3389/fnmol.2019.00182 (PMC6667802; doi:10.3389/fnmol.2019.00182)
Supplement: TABLE S3 — Methylome states of promoters of genes necessary for RPC and retinal neuron phenotypes in genomic DNA of murine RGCs, HC, SBAC, cones, and rods. All highly-methylated genes are labeled in orange bold/italic. [file Table_3.XLSX]

## Sheet: RPCs
seqnames	start	end	width	strand	name	mean.meth, %	annot.seqnames	annot.start	annot.end	annot.width	annot.strand	annot.id	annot.tx_id	annot.gene_id	annot.symbol	annot.type	RPCs	RGCs	HC	SBAC	Cones	Rods	Rods (p21 ret)
chr10	87485678	87502138	16461	*	1	23.1082	chr10	87493661	87494660	1000	-	promoter:37426	uc007gqs.1	17172	Ascl1	mm10_genes_promoters	retinal progenitor cells	1
chr10	87488345	87495442	7098	*	UMR	10.084	chr10	87493661	87494660	1000	-	promoter:37426	uc007gqs.1	17172	Ascl1	mm10_genes_promoters	retinal progenitor cells	UMR
chr10	86951185	86957920	6736	*	1	5.85421	chr10	86956406	86957405	1000	-	promoter:32788	uc007gqs.1	17172	Ascl1	mm9_genes_promoters	retinal progenitor cells		1
chr10	86954200	86957932	3733	*	UMR	2.97558	chr10	86956406	86957405	1000	-	promoter:32788	uc007gqs.1	17172	Ascl1	mm9_genes_promoters	retinal progenitor cells		UMR
chr10	86951393	86957920	6528	*	1	8.12986	chr10	86956406	86957405	1000	-	promoter:32788	uc007gqs.1	17172	Ascl1	mm9_genes_promoters	retinal progenitor cells			1
chr10	86951417	86957982	6566	*	UMR	7.5333	chr10	86956406	86957405	1000	-	promoter:32788	uc007gqs.1	17172	Ascl1	mm9_genes_promoters	retinal progenitor cells			UMR
chr10	86951393	86958021	6629	*	1	9.57592	chr10	86956406	86957405	1000	-	promoter:32788	uc007gqs.1	17172	Ascl1	mm9_genes_promoters	retinal progenitor cells				1
chr10	86951290	86958316	7027	*	UMR	9.06018	chr10	86956406	86957405	1000	-	promoter:32788	uc007gqs.1	17172	Ascl1	mm9_genes_promoters	retinal progenitor cells				UMR
chr10	86951393	86957920	6528	*	1	4.20168	chr10	86956406	86957405	1000	-	promoter:32788	uc007gqs.1	17172	Ascl1	mm9_genes_promoters	retinal progenitor cells					1
chr10	86951114	86957982	6869	*	UMR	4.5911	chr10	86956406	86957405	1000	-	promoter:32788	uc007gqs.1	17172	Ascl1	mm9_genes_promoters	retinal progenitor cells					UMR
chr10	86951185	86957944	6760	*	1	11.1631	chr10	86956406	86957405	1000	-	promoter:32788	uc007gqs.1	17172	Ascl1	mm9_genes_promoters	retinal progenitor cells						1
chr10	86951114	86957982	6869	*	UMR	10.3273	chr10	86956406	86957405	1000	-	promoter:32788	uc007gqs.1	17172	Ascl1	mm9_genes_promoters	retinal progenitor cells						UMR
chr14	34495925	34504152	8228	*	1	29.3961	chr14	34502547	34503546	1000	-	promoter:48666	uc007taw.1	12166	Bmpr1a	mm10_genes_promoters	retinal progenitor cells	1
chr14	34500165	34504200	4036	*	UMR	11.413	chr14	34502547	34503546	1000	-	promoter:48666	uc007taw.1	12166	Bmpr1a	mm10_genes_promoters	retinal progenitor cells	UMR
chr14	34455777	34495826	40050	*	4	82.4555	chr14	34460613	34461612	1000	-	promoter:48667	uc007tax.1	12166	Bmpr1a	mm10_genes_promoters	retinal progenitor cells	4
chr14	35313287	35316820	3534	*	1	1.80995	chr14	35315733	35316732	1000	-	promoter:42533	uc007taw.1	12166	Bmpr1a	mm9_genes_promoters	retinal progenitor cells		1
chr14	35313315	35316797	3483	*	UMR	0.928041	chr14	35315733	35316732	1000	-	promoter:42533	uc007taw.1	12166	Bmpr1a	mm9_genes_promoters	retinal progenitor cells		UMR
chr14	35312942	35317146	4205	*	1	4.15822	chr14	35315733	35316732	1000	-	promoter:42533	uc007taw.1	12166	Bmpr1a	mm9_genes_promoters	retinal progenitor cells			1
chr14	35313350	35316808	3459	*	UMR	1.54378	chr14	35315733	35316732	1000	-	promoter:42533	uc007taw.1	12166	Bmpr1a	mm9_genes_promoters	retinal progenitor cells			UMR
chr14	35309118	35316826	7709	*	1	15.6863	chr14	35315733	35316732	1000	-	promoter:42533	uc007taw.1	12166	Bmpr1a	mm9_genes_promoters	retinal progenitor cells				1
chr14	35309089	35316908	7820	*	UMR	15.2699	chr14	35315733	35316732	1000	-	promoter:42533	uc007taw.1	12166	Bmpr1a	mm9_genes_promoters	retinal progenitor cells				UMR
chr14	35309110	35317337	8228	*	1	13.0407	chr14	35315733	35316732	1000	-	promoter:42533	uc007taw.1	12166	Bmpr1a	mm9_genes_promoters	retinal progenitor cells					1
chr14	35312406	35316823	4418	*	UMR	5.80286	chr14	35315733	35316732	1000	-	promoter:42533	uc007taw.1	12166	Bmpr1a	mm9_genes_promoters	retinal progenitor cells					UMR
chr14	35313356	35316820	3465	*	1	6.13811	chr14	35315733	35316732	1000	-	promoter:42533	uc007taw.1	12166	Bmpr1a	mm9_genes_promoters	retinal progenitor cells						1
chr14	35312406	35316908	4503	*	UMR	8.99825	chr14	35315733	35316732	1000	-	promoter:42533	uc007taw.1	12166	Bmpr1a	mm9_genes_promoters	retinal progenitor cells						UMR
chr14	35267951	35313149	45199	*	3	78.6084	chr14	35273799	35274798	1000	-	promoter:42534	uc007tax.1	12166	Bmpr1a	mm9_genes_promoters	retinal progenitor cells		3
chr14	35178149	35312437	134289	*	4	86.7707	chr14	35273799	35274798	1000	-	promoter:42534	uc007tax.1	12166	Bmpr1a	mm9_genes_promoters	retinal progenitor cells			4
chr14	35268962	35277694	8733	*	3	83.6442	chr14	35273799	35274798	1000	-	promoter:42534	uc007tax.1	12166	Bmpr1a	mm9_genes_promoters	retinal progenitor cells				3
chr14	35178149	35309066	130918	*	4	84.6106	chr14	35273799	35274798	1000	-	promoter:42534	uc007tax.1	12166	Bmpr1a	mm9_genes_promoters	retinal progenitor cells					4
chr14	35263444	35313342	49899	*	3	72.9572	chr14	35273799	35274798	1000	-	promoter:42534	uc007tax.1	12166	Bmpr1a	mm9_genes_promoters	retinal progenitor cells						3
chr3	141931032	141937459	6428	*	2	37.468	chr3	141931589	141932588	1000	-	promoter:11712	uc008rog.2	12167	Bmpr1b	mm10_genes_promoters	retinal progenitor cells	2
chr3	141930819	141933785	2967	*	UMR	20.977	chr3	141931589	141932588	1000	-	promoter:11712	uc008rog.2	12167	Bmpr1b	mm10_genes_promoters	retinal progenitor cells	UMR
chr3	141931032	141937459	6428	*	2	37.468	chr3	141931589	141932588	1000	-	promoter:11713	uc008roh.2	12167	Bmpr1b	mm10_genes_promoters	retinal progenitor cells	2
chr3	141930819	141933785	2967	*	UMR	20.977	chr3	141931589	141932588	1000	-	promoter:11713	uc008roh.2	12167	Bmpr1b	mm10_genes_promoters	retinal progenitor cells	UMR
chr3	141982126	142048226	66101	*	4	85.8233	chr3	141982265	141983264	1000	-	promoter:11714	uc008roi.2	12167	Bmpr1b	mm10_genes_promoters	retinal progenitor cells	4
chr3	141981701	141982275	575	*	LMR	33.8624	chr3	141982265	141983264	1000	-	promoter:11714	uc008roi.2	12167	Bmpr1b	mm10_genes_promoters	retinal progenitor cells	LMR
chr3	142168223	142170594	2372	*	1	18.6671	chr3	142169229	142170228	1000	-	promoter:11715	uc008roj.2	12167	Bmpr1b	mm10_genes_promoters	retinal progenitor cells	1
chr3	142168223	142170114	1892	*	UMR	13.6594	chr3	142169229	142170228	1000	-	promoter:11715	uc008roj.2	12167	Bmpr1b	mm10_genes_promoters	retinal progenitor cells	UMR
chr3	142168223	142170594	2372	*	1	18.6671	chr3	142169229	142170228	1000	-	promoter:11716	uc008rok.2	12167	Bmpr1b	mm10_genes_promoters	retinal progenitor cells	1
chr3	142168223	142170114	1892	*	UMR	13.6594	chr3	142169229	142170228	1000	-	promoter:11716	uc008rok.2	12167	Bmpr1b	mm10_genes_promoters	retinal progenitor cells	UMR
chr3	141592470	141598393	5924	*	2	30.012	chr3	141594488	141595487	1000	-	promoter:10282	uc008rog.1	12167	Bmpr1b	mm9_genes_promoters	retinal progenitor cells		2
chr3	141593382	141597956	4575	*	UMR	23.1618	chr3	141594488	141595487	1000	-	promoter:10282	uc008rog.1	12167	Bmpr1b	mm9_genes_promoters	retinal progenitor cells		UMR
chr3	141593258	141596542	3285	*	2	26.0504	chr3	141594488	141595487	1000	-	promoter:10282	uc008rog.1	12167	Bmpr1b	mm9_genes_promoters	retinal progenitor cells			2
chr3	141593103	141596094	2992	*	LMR	20.0535	chr3	141594488	141595487	1000	-	promoter:10282	uc008rog.1	12167	Bmpr1b	mm9_genes_promoters	retinal progenitor cells			LMR
chr3	141593996	141595638	1643	*	1	13.0719	chr3	141594488	141595487	1000	-	promoter:10282	uc008rog.1	12167	Bmpr1b	mm9_genes_promoters	retinal progenitor cells				1
chr3	141593783	141596582	2800	*	LMR	24.7465	chr3	141594488	141595487	1000	-	promoter:10282	uc008rog.1	12167	Bmpr1b	mm9_genes_promoters	retinal progenitor cells				LMR
chr3	141592931	141600104	7174	*	2	26.9944	chr3	141594488	141595487	1000	-	promoter:10282	uc008rog.1	12167	Bmpr1b	mm9_genes_promoters	retinal progenitor cells					2
chr3	141592940	141596749	3810	*	UMR	20.4044	chr3	141594488	141595487	1000	-	promoter:10282	uc008rog.1	12167	Bmpr1b	mm9_genes_promoters	retinal progenitor cells					UMR
chr3	141593258	141601921	8664	*	2	31.184	chr3	141594488	141595487	1000	-	promoter:10282	uc008rog.1	12167	Bmpr1b	mm9_genes_promoters	retinal progenitor cells						2
chr3	141593783	141596749	2967	*	UMR	17.9412	chr3	141594488	141595487	1000	-	promoter:10282	uc008rog.1	12167	Bmpr1b	mm9_genes_promoters	retinal progenitor cells						UMR
chr3	141592470	141598393	5924	*	2	30.012	chr3	141594488	141595487	1000	-	promoter:10283	uc008roh.1	12167	Bmpr1b	mm9_genes_promoters	retinal progenitor cells		2
chr3	141593382	141597956	4575	*	UMR	23.1618	chr3	141594488	141595487	1000	-	promoter:10283	uc008roh.1	12167	Bmpr1b	mm9_genes_promoters	retinal progenitor cells		UMR
chr3	141593258	141596542	3285	*	2	26.0504	chr3	141594488	141595487	1000	-	promoter:10283	uc008roh.1	12167	Bmpr1b	mm9_genes_promoters	retinal progenitor cells			2
chr3	141593103	141596094	2992	*	LMR	20.0535	chr3	141594488	141595487	1000	-	promoter:10283	uc008roh.1	12167	Bmpr1b	mm9_genes_promoters	retinal progenitor cells			LMR
chr3	141593996	141595638	1643	*	1	13.0719	chr3	141594488	141595487	1000	-	promoter:10283	uc008roh.1	12167	Bmpr1b	mm9_genes_promoters	retinal progenitor cells				1
chr3	141593783	141596582	2800	*	LMR	24.7465	chr3	141594488	141595487	1000	-	promoter:10283	uc008roh.1	12167	Bmpr1b	mm9_genes_promoters	retinal progenitor cells				LMR
chr3	141592931	141600104	7174	*	2	26.9944	chr3	141594488	141595487	1000	-	promoter:10283	uc008roh.1	12167	Bmpr1b	mm9_genes_promoters	retinal progenitor cells					2
chr3	141592940	141596749	3810	*	UMR	20.4044	chr3	141594488	141595487	1000	-	promoter:10283	uc008roh.1	12167	Bmpr1b	mm9_genes_promoters	retinal progenitor cells					UMR
chr3	141593258	141601921	8664	*	2	31.184	chr3	141594488	141595487	1000	-	promoter:10283	uc008roh.1	12167	Bmpr1b	mm9_genes_promoters	retinal progenitor cells						2
chr3	141593783	141596749	2967	*	UMR	17.9412	chr3	141594488	141595487	1000	-	promoter:10283	uc008roh.1	12167	Bmpr1b	mm9_genes_promoters	retinal progenitor cells						UMR
chr3	141644662	141645278	617	*	2	38.6555	chr3	141645216	141646215	1000	-	promoter:10284	uc008roi.1	12167	Bmpr1b	mm9_genes_promoters	retinal progenitor cells		2
chr3	141644675	141645247	573	*	LMR	31.8627	chr3	141645216	141646215	1000	-	promoter:10284	uc008roi.1	12167	Bmpr1b	mm9_genes_promoters	retinal progenitor cells		LMR
chr3	141644599	141645278	680	*	2	41.1765	chr3	141645216	141646215	1000	-	promoter:10284	uc008roi.1	12167	Bmpr1b	mm9_genes_promoters	retinal progenitor cells			2
chr3	141644664	141645869	1206	*	LMR	35	chr3	141645216	141646215	1000	-	promoter:10284	uc008roi.1	12167	Bmpr1b	mm9_genes_promoters	retinal progenitor cells			LMR
chr3	141616613	141726222	109610	*	4	89.1921	chr3	141645216	141646215	1000	-	promoter:10284	uc008roi.1	12167	Bmpr1b	mm9_genes_promoters	retinal progenitor cells				4
chr3	141645097	141645247	151	*	LMR	31.7647	chr3	141645216	141646215	1000	-	promoter:10284	uc008roi.1	12167	Bmpr1b	mm9_genes_promoters	retinal progenitor cells				LMR
chr3	141616932	141726222	109291	*	4	87.1308	chr3	141645216	141646215	1000	-	promoter:10284	uc008roi.1	12167	Bmpr1b	mm9_genes_promoters	retinal progenitor cells					4
chr3	141645097	141645247	151	*	LMR	33.5294	chr3	141645216	141646215	1000	-	promoter:10284	uc008roi.1	12167	Bmpr1b	mm9_genes_promoters	retinal progenitor cells					LMR
chr3	141644599	141645278	680	*	2	50.7353	chr3	141645216	141646215	1000	-	promoter:10284	uc008roi.1	12167	Bmpr1b	mm9_genes_promoters	retinal progenitor cells						2
chr3	141645658	141726222	80565	*	4	87.6028	chr3	141645216	141646215	1000	-	promoter:10284	uc008roi.1	12167	Bmpr1b	mm9_genes_promoters	retinal progenitor cells						4
chr3	141645097	141645247	151	*	LMR	41.7647	chr3	141645216	141646215	1000	-	promoter:10284	uc008roi.1	12167	Bmpr1b	mm9_genes_promoters	retinal progenitor cells						LMR
chr3	141831186	141833058	1873	*	1	5.81232	chr3	141832183	141833182	1000	-	promoter:10285	uc008roj.1	12167	Bmpr1b	mm9_genes_promoters	retinal progenitor cells		1
chr3	141833095	141945633	112539	*	4	90.2806	chr3	141832183	141833182	1000	-	promoter:10285	uc008roj.1	12167	Bmpr1b	mm9_genes_promoters	retinal progenitor cells		4
chr3	141831307	141832994	1688	*	UMR	3.77633	chr3	141832183	141833182	1000	-	promoter:10285	uc008roj.1	12167	Bmpr1b	mm9_genes_promoters	retinal progenitor cells		UMR
chr3	141831186	141832939	1754	*	1	4.65116	chr3	141832183	141833182	1000	-	promoter:10285	uc008roj.1	12167	Bmpr1b	mm9_genes_promoters	retinal progenitor cells			1
chr3	141833048	141945633	112586	*	4	92.5317	chr3	141832183	141833182	1000	-	promoter:10285	uc008roj.1	12167	Bmpr1b	mm9_genes_promoters	retinal progenitor cells			4
chr3	141831154	141833053	1900	*	UMR	4.83435	chr3	141832183	141833182	1000	-	promoter:10285	uc008roj.1	12167	Bmpr1b	mm9_genes_promoters	retinal progenitor cells			UMR
chr3	141831186	141832866	1681	*	1	14.1403	chr3	141832183	141833182	1000	-	promoter:10285	uc008roj.1	12167	Bmpr1b	mm9_genes_promoters	retinal progenitor cells				1
chr3	141832875	141845253	12379	*	4	86.9565	chr3	141832183	141833182	1000	-	promoter:10285	uc008roj.1	12167	Bmpr1b	mm9_genes_promoters	retinal progenitor cells				4
chr3	141831154	141832870	1717	*	UMR	13.2353	chr3	141832183	141833182	1000	-	promoter:10285	uc008roj.1	12167	Bmpr1b	mm9_genes_promoters	retinal progenitor cells				UMR
chr3	141831186	141833557	2372	*	1	10.3466	chr3	141832183	141833182	1000	-	promoter:10285	uc008roj.1	12167	Bmpr1b	mm9_genes_promoters	retinal progenitor cells					1
chr3	141831154	141833472	2319	*	UMR	9.09091	chr3	141832183	141833182	1000	-	promoter:10285	uc008roj.1	12167	Bmpr1b	mm9_genes_promoters	retinal progenitor cells					UMR
chr3	141831317	141833346	2030	*	1	15.4773	chr3	141832183	141833182	1000	-	promoter:10285	uc008roj.1	12167	Bmpr1b	mm9_genes_promoters	retinal progenitor cells						1
chr3	141831154	141833076	1923	*	UMR	12.5254	chr3	141832183	141833182	1000	-	promoter:10285	uc008roj.1	12167	Bmpr1b	mm9_genes_promoters	retinal progenitor cells						UMR
chr3	141831186	141833058	1873	*	1	5.81232	chr3	141832183	141833182	1000	-	promoter:10286	uc008rok.1	12167	Bmpr1b	mm9_genes_promoters	retinal progenitor cells		1
chr3	141833095	141945633	112539	*	4	90.2806	chr3	141832183	141833182	1000	-	promoter:10286	uc008rok.1	12167	Bmpr1b	mm9_genes_promoters	retinal progenitor cells		4
chr3	141831307	141832994	1688	*	UMR	3.77633	chr3	141832183	141833182	1000	-	promoter:10286	uc008rok.1	12167	Bmpr1b	mm9_genes_promoters	retinal progenitor cells		UMR
chr3	141831186	141832939	1754	*	1	4.65116	chr3	141832183	141833182	1000	-	promoter:10286	uc008rok.1	12167	Bmpr1b	mm9_genes_promoters	retinal progenitor cells			1
chr3	141833048	141945633	112586	*	4	92.5317	chr3	141832183	141833182	1000	-	promoter:10286	uc008rok.1	12167	Bmpr1b	mm9_genes_promoters	retinal progenitor cells			4
chr3	141831154	141833053	1900	*	UMR	4.83435	chr3	141832183	141833182	1000	-	promoter:10286	uc008rok.1	12167	Bmpr1b	mm9_genes_promoters	retinal progenitor cells			UMR
chr3	141831186	141832866	1681	*	1	14.1403	chr3	141832183	141833182	1000	-	promoter:10286	uc008rok.1	12167	Bmpr1b	mm9_genes_promoters	retinal progenitor cells				1
chr3	141832875	141845253	12379	*	4	86.9565	chr3	141832183	141833182	1000	-	promoter:10286	uc008rok.1	12167	Bmpr1b	mm9_genes_promoters	retinal progenitor cells				4
chr3	141831154	141832870	1717	*	UMR	13.2353	chr3	141832183	141833182	1000	-	promoter:10286	uc008rok.1	12167	Bmpr1b	mm9_genes_promoters	retinal progenitor cells				UMR
chr3	141831186	141833557	2372	*	1	10.3466	chr3	141832183	141833182	1000	-	promoter:10286	uc008rok.1	12167	Bmpr1b	mm9_genes_promoters	retinal progenitor cells					1
chr3	141831154	141833472	2319	*	UMR	9.09091	chr3	141832183	141833182	1000	-	promoter:10286	uc008rok.1	12167	Bmpr1b	mm9_genes_promoters	retinal progenitor cells					UMR
chr3	141831317	141833346	2030	*	1	15.4773	chr3	141832183	141833182	1000	-	promoter:10286	uc008rok.1	12167	Bmpr1b	mm9_genes_promoters	retinal progenitor cells						1
chr3	141831154	141833076	1923	*	UMR	12.5254	chr3	141832183	141833182	1000	-	promoter:10286	uc008rok.1	12167	Bmpr1b	mm9_genes_promoters	retinal progenitor cells						UMR
chr7	144930016	144942007	11992	*	1	22.1923	chr7	144939926	144940925	1000	-	promoter:28120	uc009kqt.1	12443	Ccnd1	mm10_genes_promoters	retinal progenitor cells	1
chr7	144931736	144943891	12156	*	UMR	6.51872	chr7	144939926	144940925	1000	-	promoter:28120	uc009kqt.1	12443	Ccnd1	mm10_genes_promoters	retinal progenitor cells	UMR
chr7	144930016	144942007	11992	*	1	22.1923	chr7	144939926	144940925	1000	-	promoter:28121	uc012fyc.1	12443	Ccnd1	mm10_genes_promoters	retinal progenitor cells	1
chr7	144931736	144943891	12156	*	UMR	6.51872	chr7	144939926	144940925	1000	-	promoter:28121	uc012fyc.1	12443	Ccnd1	mm10_genes_promoters	retinal progenitor cells	UMR
chr7	152120866	152129926	9061	*	1	3.93317	chr7	152125831	152126830	1000	-	promoter:24667	uc009kqt.1	12443	Ccnd1	mm9_genes_promoters	retinal progenitor cells		1
chr7	152120735	152129924	9190	*	UMR	3.43865	chr7	152125831	152126830	1000	-	promoter:24667	uc009kqt.1	12443	Ccnd1	mm9_genes_promoters	retinal progenitor cells		UMR
chr7	152123237	152129922	6686	*	1	2.51595	chr7	152125831	152126830	1000	-	promoter:24667	uc009kqt.1	12443	Ccnd1	mm9_genes_promoters	retinal progenitor cells			1
chr7	152122229	152129897	7669	*	UMR	2.88897	chr7	152125831	152126830	1000	-	promoter:24667	uc009kqt.1	12443	Ccnd1	mm9_genes_promoters	retinal progenitor cells			UMR
chr7	152120927	152129926	9000	*	1	11.0084	chr7	152125831	152126830	1000	-	promoter:24667	uc009kqt.1	12443	Ccnd1	mm9_genes_promoters	retinal progenitor cells				1
chr7	152123347	152129924	6578	*	UMR	5.03857	chr7	152125831	152126830	1000	-	promoter:24667	uc009kqt.1	12443	Ccnd1	mm9_genes_promoters	retinal progenitor cells				UMR
chr7	152123237	152129926	6690	*	1	4.84699	chr7	152125831	152126830	1000	-	promoter:24667	uc009kqt.1	12443	Ccnd1	mm9_genes_promoters	retinal progenitor cells					1
chr7	152123307	152129924	6618	*	UMR	3.88124	chr7	152125831	152126830	1000	-	promoter:24667	uc009kqt.1	12443	Ccnd1	mm9_genes_promoters	retinal progenitor cells					UMR
chr7	152120602	152129872	9271	*	1	15.0857	chr7	152125831	152126830	1000	-	promoter:24667	uc009kqt.1	12443	Ccnd1	mm9_genes_promoters	retinal progenitor cells						1
chr7	152123071	152129795	6725	*	UMR	12.2762	chr7	152125831	152126830	1000	-	promoter:24667	uc009kqt.1	12443	Ccnd1	mm9_genes_promoters	retinal progenitor cells						UMR
chr7	152120866	152129926	9061	*	1	3.93317	chr7	152125831	152126830	1000	-	promoter:24668	uc012fyc.1	12443	Ccnd1	mm9_genes_promoters	retinal progenitor cells		1
chr7	152120735	152129924	9190	*	UMR	3.43865	chr7	152125831	152126830	1000	-	promoter:24668	uc012fyc.1	12443	Ccnd1	mm9_genes_promoters	retinal progenitor cells		UMR
chr7	152123237	152129922	6686	*	1	2.51595	chr7	152125831	152126830	1000	-	promoter:24668	uc012fyc.1	12443	Ccnd1	mm9_genes_promoters	retinal progenitor cells			1
chr7	152122229	152129897	7669	*	UMR	2.88897	chr7	152125831	152126830	1000	-	promoter:24668	uc012fyc.1	12443	Ccnd1	mm9_genes_promoters	retinal progenitor cells			UMR
chr7	152120927	152129926	9000	*	1	11.0084	chr7	152125831	152126830	1000	-	promoter:24668	uc012fyc.1	12443	Ccnd1	mm9_genes_promoters	retinal progenitor cells				1
chr7	152123347	152129924	6578	*	UMR	5.03857	chr7	152125831	152126830	1000	-	promoter:24668	uc012fyc.1	12443	Ccnd1	mm9_genes_promoters	retinal progenitor cells				UMR
chr7	152123237	152129926	6690	*	1	4.84699	chr7	152125831	152126830	1000	-	promoter:24668	uc012fyc.1	12443	Ccnd1	mm9_genes_promoters	retinal progenitor cells					1
chr7	152123307	152129924	6618	*	UMR	3.88124	chr7	152125831	152126830	1000	-	promoter:24668	uc012fyc.1	12443	Ccnd1	mm9_genes_promoters	retinal progenitor cells					UMR
chr7	152120602	152129872	9271	*	1	15.0857	chr7	152125831	152126830	1000	-	promoter:24668	uc012fyc.1	12443	Ccnd1	mm9_genes_promoters	retinal progenitor cells						1
chr7	152123071	152129795	6725	*	UMR	12.2762	chr7	152125831	152126830	1000	-	promoter:24668	uc012fyc.1	12443	Ccnd1	mm9_genes_promoters	retinal progenitor cells						UMR
chr2	131161351	131208425	47075	*	4	83.6196	chr2	131185948	131186947	1000	+	promoter:5468	uc008mky.3	12531	Cdc25b	mm10_genes_promoters	retinal progenitor cells	4
chr2	131186063	131187834	1772	*	UMR	4.10959	chr2	131185948	131186947	1000	+	promoter:5468	uc008mky.3	12531	Cdc25b	mm10_genes_promoters	retinal progenitor cells	UMR
chr2	131161351	131208425	47075	*	4	83.6196	chr2	131185948	131186947	1000	+	promoter:5469	uc008mkz.3	12531	Cdc25b	mm10_genes_promoters	retinal progenitor cells	4
chr2	131186063	131187834	1772	*	UMR	4.10959	chr2	131185948	131186947	1000	+	promoter:5469	uc008mkz.3	12531	Cdc25b	mm10_genes_promoters	retinal progenitor cells	UMR
chr2	131011857	131013729	1873	*	1	6.06618	chr2	131011687	131012686	1000	+	promoter:4754	uc008mky.2	12531	Cdc25b	mm9_genes_promoters	retinal progenitor cells		1
chr2	131006317	131011737	5421	*	4	93.5986	chr2	131011687	131012686	1000	+	promoter:4754	uc008mky.2	12531	Cdc25b	mm9_genes_promoters	retinal progenitor cells		4
chr2	131011798	131013570	1773	*	UMR	2.65188	chr2	131011687	131012686	1000	+	promoter:4754	uc008mky.2	12531	Cdc25b	mm9_genes_promoters	retinal progenitor cells		UMR
chr2	131011857	131013532	1676	*	1	4.06162	chr2	131011687	131012686	1000	+	promoter:4754	uc008mky.2	12531	Cdc25b	mm9_genes_promoters	retinal progenitor cells			1
chr2	131006317	131011737	5421	*	4	92.6073	chr2	131011687	131012686	1000	+	promoter:4754	uc008mky.2	12531	Cdc25b	mm9_genes_promoters	retinal progenitor cells			4
chr2	131011798	131013570	1773	*	UMR	3.5014	chr2	131011687	131012686	1000	+	promoter:4754	uc008mky.2	12531	Cdc25b	mm9_genes_promoters	retinal progenitor cells			UMR
chr2	131012030	131013532	1503	*	1	15.9926	chr2	131011687	131012686	1000	+	promoter:4754	uc008mky.2	12531	Cdc25b	mm9_genes_promoters	retinal progenitor cells				1
chr2	131006317	131011857	5541	*	4	91.4861	chr2	131011687	131012686	1000	+	promoter:4754	uc008mky.2	12531	Cdc25b	mm9_genes_promoters	retinal progenitor cells				4
chr2	131011945	131013493	1549	*	UMR	12.9412	chr2	131011687	131012686	1000	+	promoter:4754	uc008mky.2	12531	Cdc25b	mm9_genes_promoters	retinal progenitor cells				UMR
chr2	131011857	131013532	1676	*	1	7.75401	chr2	131011687	131012686	1000	+	promoter:4754	uc008mky.2	12531	Cdc25b	mm9_genes_promoters	retinal progenitor cells					1
chr2	131006317	131011737	5421	*	4	92.2689	chr2	131011687	131012686	1000	+	promoter:4754	uc008mky.2	12531	Cdc25b	mm9_genes_promoters	retinal progenitor cells					4
chr2	131011798	131013570	1773	*	UMR	7.16578	chr2	131011687	131012686	1000	+	promoter:4754	uc008mky.2	12531	Cdc25b	mm9_genes_promoters	retinal progenitor cells					UMR
chr2	131011737	131013532	1796	*	1	24.4009	chr2	131011687	131012686	1000	+	promoter:4754	uc008mky.2	12531	Cdc25b	mm9_genes_promoters	retinal progenitor cells						1
chr2	131011945	131013570	1626	*	UMR	20	chr2	131011687	131012686	1000	+	promoter:4754	uc008mky.2	12531	Cdc25b	mm9_genes_promoters	retinal progenitor cells						UMR
chr2	131011857	131013729	1873	*	1	6.06618	chr2	131011687	131012686	1000	+	promoter:4755	uc008mkz.2	12531	Cdc25b	mm9_genes_promoters	retinal progenitor cells		1
chr2	131006317	131011737	5421	*	4	93.5986	chr2	131011687	131012686	1000	+	promoter:4755	uc008mkz.2	12531	Cdc25b	mm9_genes_promoters	retinal progenitor cells		4
chr2	131011798	131013570	1773	*	UMR	2.65188	chr2	131011687	131012686	1000	+	promoter:4755	uc008mkz.2	12531	Cdc25b	mm9_genes_promoters	retinal progenitor cells		UMR
chr2	131011857	131013532	1676	*	1	4.06162	chr2	131011687	131012686	1000	+	promoter:4755	uc008mkz.2	12531	Cdc25b	mm9_genes_promoters	retinal progenitor cells			1
chr2	131006317	131011737	5421	*	4	92.6073	chr2	131011687	131012686	1000	+	promoter:4755	uc008mkz.2	12531	Cdc25b	mm9_genes_promoters	retinal progenitor cells			4
chr2	131011798	131013570	1773	*	UMR	3.5014	chr2	131011687	131012686	1000	+	promoter:4755	uc008mkz.2	12531	Cdc25b	mm9_genes_promoters	retinal progenitor cells			UMR
chr2	131012030	131013532	1503	*	1	15.9926	chr2	131011687	131012686	1000	+	promoter:4755	uc008mkz.2	12531	Cdc25b	mm9_genes_promoters	retinal progenitor cells				1
chr2	131006317	131011857	5541	*	4	91.4861	chr2	131011687	131012686	1000	+	promoter:4755	uc008mkz.2	12531	Cdc25b	mm9_genes_promoters	retinal progenitor cells				4
chr2	131011945	131013493	1549	*	UMR	12.9412	chr2	131011687	131012686	1000	+	promoter:4755	uc008mkz.2	12531	Cdc25b	mm9_genes_promoters	retinal progenitor cells				UMR
chr2	131011857	131013532	1676	*	1	7.75401	chr2	131011687	131012686	1000	+	promoter:4755	uc008mkz.2	12531	Cdc25b	mm9_genes_promoters	retinal progenitor cells					1
chr2	131006317	131011737	5421	*	4	92.2689	chr2	131011687	131012686	1000	+	promoter:4755	uc008mkz.2	12531	Cdc25b	mm9_genes_promoters	retinal progenitor cells					4
chr2	131011798	131013570	1773	*	UMR	7.16578	chr2	131011687	131012686	1000	+	promoter:4755	uc008mkz.2	12531	Cdc25b	mm9_genes_promoters	retinal progenitor cells					UMR
chr2	131011737	131013532	1796	*	1	24.4009	chr2	131011687	131012686	1000	+	promoter:4755	uc008mkz.2	12531	Cdc25b	mm9_genes_promoters	retinal progenitor cells						1
chr2	131011945	131013570	1626	*	UMR	20	chr2	131011687	131012686	1000	+	promoter:4755	uc008mkz.2	12531	Cdc25b	mm9_genes_promoters	retinal progenitor cells						UMR
chr17	15373981	15378998	5018	*	1	11.5039	chr17	15375824	15376823	1000	-	promoter:55623	uc008aoi.2	13388	Dll1	mm10_genes_promoters	retinal progenitor cells	1
chr17	15373944	15379045	5102	*	UMR	10.4082	chr17	15375824	15376823	1000	-	promoter:55623	uc008aoi.2	13388	Dll1	mm10_genes_promoters	retinal progenitor cells	UMR
chr17	15511390	15515971	4582	*	1	7.0943	chr17	15512788	15513787	1000	-	promoter:48601	uc008aoi.2	13388	Dll1	mm9_genes_promoters	retinal progenitor cells		1
chr17	15511613	15516008	4396	*	UMR	6.21248	chr17	15512788	15513787	1000	-	promoter:48601	uc008aoi.2	13388	Dll1	mm9_genes_promoters	retinal progenitor cells		UMR
chr17	15511605	15515971	4367	*	1	5.83889	chr17	15512788	15513787	1000	-	promoter:48601	uc008aoi.2	13388	Dll1	mm9_genes_promoters	retinal progenitor cells			1
chr17	15511613	15515966	4354	*	UMR	4.94118	chr17	15512788	15513787	1000	-	promoter:48601	uc008aoi.2	13388	Dll1	mm9_genes_promoters	retinal progenitor cells			UMR
chr17	15508069	15515940	7872	*	2	24.4771	chr17	15512788	15513787	1000	-	promoter:48601	uc008aoi.2	13388	Dll1	mm9_genes_promoters	retinal progenitor cells				2
chr17	15508920	15515986	7067	*	UMR	22.9085	chr17	15512788	15513787	1000	-	promoter:48601	uc008aoi.2	13388	Dll1	mm9_genes_promoters	retinal progenitor cells				UMR
chr17	15511390	15513688	2299	*	1	6.919	chr17	15512788	15513787	1000	-	promoter:48601	uc008aoi.2	13388	Dll1	mm9_genes_promoters	retinal progenitor cells					1
chr17	15513693	15517229	3537	*	2	53.0481	chr17	15512788	15513787	1000	-	promoter:48601	uc008aoi.2	13388	Dll1	mm9_genes_promoters	retinal progenitor cells					2
chr17	15511613	15514006	2394	*	UMR	8.37449	chr17	15512788	15513787	1000	-	promoter:48601	uc008aoi.2	13388	Dll1	mm9_genes_promoters	retinal progenitor cells					UMR
chr17	15511509	15516014	4506	*	1	17.8571	chr17	15512788	15513787	1000	-	promoter:48601	uc008aoi.2	13388	Dll1	mm9_genes_promoters	retinal progenitor cells						1
chr17	15511629	15516008	4380	*	UMR	15.4206	chr17	15512788	15513787	1000	-	promoter:48601	uc008aoi.2	13388	Dll1	mm9_genes_promoters	retinal progenitor cells						UMR
chr7	144893917	144900236	6320	*	1	28.3762	chr7	144895532	144896531	1000	+	promoter:25493	uc009kqr.2	14170	Fgf15	mm10_genes_promoters	retinal progenitor cells	1
chr7	144893851	144897858	4008	*	UMR	10.7914	chr7	144895532	144896531	1000	+	promoter:25493	uc009kqr.2	14170	Fgf15	mm10_genes_promoters	retinal progenitor cells	UMR
chr7	152080273	152083445	3173	*	1	2.25282	chr7	152081437	152082436	1000	+	promoter:22347	uc009kqr.1	14170	Fgf15	mm9_genes_promoters	retinal progenitor cells		1
chr7	152079839	152083622	3784	*	UMR	3.64625	chr7	152081437	152082436	1000	+	promoter:22347	uc009kqr.1	14170	Fgf15	mm9_genes_promoters	retinal progenitor cells		UMR
chr7	152079856	152083445	3590	*	1	5.36566	chr7	152081437	152082436	1000	+	promoter:22347	uc009kqr.1	14170	Fgf15	mm9_genes_promoters	retinal progenitor cells			1
chr7	152080069	152083525	3457	*	UMR	3.97566	chr7	152081437	152082436	1000	+	promoter:22347	uc009kqr.1	14170	Fgf15	mm9_genes_promoters	retinal progenitor cells			UMR
chr7	152080004	152083436	3433	*	1	11.7305	chr7	152081437	152082436	1000	+	promoter:22347	uc009kqr.1	14170	Fgf15	mm9_genes_promoters	retinal progenitor cells				1
chr7	152080069	152083280	3212	*	UMR	8.60294	chr7	152081437	152082436	1000	+	promoter:22347	uc009kqr.1	14170	Fgf15	mm9_genes_promoters	retinal progenitor cells				UMR
chr7	152080273	152083445	3173	*	1	4.6875	chr7	152081437	152082436	1000	+	promoter:22347	uc009kqr.1	14170	Fgf15	mm9_genes_promoters	retinal progenitor cells					1
chr7	152079755	152083743	3989	*	UMR	6.09862	chr7	152081437	152082436	1000	+	promoter:22347	uc009kqr.1	14170	Fgf15	mm9_genes_promoters	retinal progenitor cells					UMR
chr7	152079397	152086002	6606	*	1	21.3809	chr7	152081437	152082436	1000	+	promoter:22347	uc009kqr.1	14170	Fgf15	mm9_genes_promoters	retinal progenitor cells						1
chr7	152079839	152085504	5666	*	UMR	16.4566	chr7	152081437	152082436	1000	+	promoter:22347	uc009kqr.1	14170	Fgf15	mm9_genes_promoters	retinal progenitor cells						UMR
chr10	127339137	127342329	3193	*	1	0	chr10	127341580	127342579	1000	-	promoter:37769	uc007hjf.1	14632	Gli1	mm10_genes_promoters	retinal progenitor cells	1
chr10	127338493	127342887	4395	*	UMR	1.99557	chr10	127341580	127342579	1000	-	promoter:37769	uc007hjf.1	14632	Gli1	mm10_genes_promoters	retinal progenitor cells	UMR
chr10	127339137	127342329	3193	*	1	0	chr10	127341580	127342579	1000	-	promoter:37770	uc011xpq.1	14632	Gli1	mm10_genes_promoters	retinal progenitor cells	1
chr10	127338493	127342887	4395	*	UMR	1.99557	chr10	127341580	127342579	1000	-	promoter:37770	uc011xpq.1	14632	Gli1	mm10_genes_promoters	retinal progenitor cells	UMR
chr10	127339137	127342329	3193	*	1	0	chr10	127341887	127342886	1000	-	promoter:37771	uc011xpr.1	14632	Gli1	mm10_genes_promoters	retinal progenitor cells	1
chr10	127338493	127342887	4395	*	UMR	1.99557	chr10	127341887	127342886	1000	-	promoter:37771	uc011xpr.1	14632	Gli1	mm10_genes_promoters	retinal progenitor cells	UMR
chr10	127339137	127342329	3193	*	1	0	chr10	127341319	127342318	1000	-	promoter:37772	uc007hjg.1	14632	Gli1	mm10_genes_promoters	retinal progenitor cells	1
chr10	127338493	127342887	4395	*	UMR	1.99557	chr10	127341319	127342318	1000	-	promoter:37772	uc007hjg.1	14632	Gli1	mm10_genes_promoters	retinal progenitor cells	UMR
chr10	126775812	126779875	4064	*	1	4.89464	chr10	126778636	126779635	1000	-	promoter:33066	uc007hjf.1	14632	Gli1	mm9_genes_promoters	retinal progenitor cells		1
chr10	126775907	126779850	3944	*	UMR	4.03298	chr10	126778636	126779635	1000	-	promoter:33066	uc007hjf.1	14632	Gli1	mm9_genes_promoters	retinal progenitor cells		UMR
chr10	126775760	126779875	4116	*	1	3.70082	chr10	126778636	126779635	1000	-	promoter:33066	uc007hjf.1	14632	Gli1	mm9_genes_promoters	retinal progenitor cells			1
chr10	126775787	126779850	4064	*	UMR	3.00039	chr10	126778636	126779635	1000	-	promoter:33066	uc007hjf.1	14632	Gli1	mm9_genes_promoters	retinal progenitor cells			UMR
chr10	126776000	126779875	3876	*	1	4.17167	chr10	126778636	126779635	1000	-	promoter:33066	uc007hjf.1	14632	Gli1	mm9_genes_promoters	retinal progenitor cells				1
chr10	126775907	126780074	4168	*	UMR	3.69148	chr10	126778636	126779635	1000	-	promoter:33066	uc007hjf.1	14632	Gli1	mm9_genes_promoters	retinal progenitor cells				UMR
chr10	126775760	126779875	4116	*	1	5.55095	chr10	126778636	126779635	1000	-	promoter:33066	uc007hjf.1	14632	Gli1	mm9_genes_promoters	retinal progenitor cells					1
chr10	126775787	126780074	4288	*	UMR	5.15227	chr10	126778636	126779635	1000	-	promoter:33066	uc007hjf.1	14632	Gli1	mm9_genes_promoters	retinal progenitor cells					UMR
chr10	126775760	126779875	4116	*	1	8.43373	chr10	126778636	126779635	1000	-	promoter:33066	uc007hjf.1	14632	Gli1	mm9_genes_promoters	retinal progenitor cells						1
chr10	126775731	126779934	4204	*	UMR	7.61871	chr10	126778636	126779635	1000	-	promoter:33066	uc007hjf.1	14632	Gli1	mm9_genes_promoters	retinal progenitor cells						UMR
chr10	126775812	126779875	4064	*	1	4.89464	chr10	126778636	126779635	1000	-	promoter:33067	uc011xpq.1	14632	Gli1	mm9_genes_promoters	retinal progenitor cells		1
chr10	126775907	126779850	3944	*	UMR	4.03298	chr10	126778636	126779635	1000	-	promoter:33067	uc011xpq.1	14632	Gli1	mm9_genes_promoters	retinal progenitor cells		UMR
chr10	126775760	126779875	4116	*	1	3.70082	chr10	126778636	126779635	1000	-	promoter:33067	uc011xpq.1	14632	Gli1	mm9_genes_promoters	retinal progenitor cells			1
chr10	126775787	126779850	4064	*	UMR	3.00039	chr10	126778636	126779635	1000	-	promoter:33067	uc011xpq.1	14632	Gli1	mm9_genes_promoters	retinal progenitor cells			UMR
chr10	126776000	126779875	3876	*	1	4.17167	chr10	126778636	126779635	1000	-	promoter:33067	uc011xpq.1	14632	Gli1	mm9_genes_promoters	retinal progenitor cells				1
chr10	126775907	126780074	4168	*	UMR	3.69148	chr10	126778636	126779635	1000	-	promoter:33067	uc011xpq.1	14632	Gli1	mm9_genes_promoters	retinal progenitor cells				UMR
chr10	126775760	126779875	4116	*	1	5.55095	chr10	126778636	126779635	1000	-	promoter:33067	uc011xpq.1	14632	Gli1	mm9_genes_promoters	retinal progenitor cells					1
chr10	126775787	126780074	4288	*	UMR	5.15227	chr10	126778636	126779635	1000	-	promoter:33067	uc011xpq.1	14632	Gli1	mm9_genes_promoters	retinal progenitor cells					UMR
chr10	126775760	126779875	4116	*	1	8.43373	chr10	126778636	126779635	1000	-	promoter:33067	uc011xpq.1	14632	Gli1	mm9_genes_promoters	retinal progenitor cells						1
chr10	126775731	126779934	4204	*	UMR	7.61871	chr10	126778636	126779635	1000	-	promoter:33067	uc011xpq.1	14632	Gli1	mm9_genes_promoters	retinal progenitor cells						UMR
chr10	126775812	126779875	4064	*	1	4.89464	chr10	126778943	126779942	1000	-	promoter:33068	uc011xpr.1	14632	Gli1	mm9_genes_promoters	retinal progenitor cells		1
chr10	126775907	126779850	3944	*	UMR	4.03298	chr10	126778943	126779942	1000	-	promoter:33068	uc011xpr.1	14632	Gli1	mm9_genes_promoters	retinal progenitor cells		UMR
chr10	126775760	126779875	4116	*	1	3.70082	chr10	126778943	126779942	1000	-	promoter:33068	uc011xpr.1	14632	Gli1	mm9_genes_promoters	retinal progenitor cells			1
chr10	126775787	126779850	4064	*	UMR	3.00039	chr10	126778943	126779942	1000	-	promoter:33068	uc011xpr.1	14632	Gli1	mm9_genes_promoters	retinal progenitor cells			UMR
chr10	126776000	126779875	3876	*	1	4.17167	chr10	126778943	126779942	1000	-	promoter:33068	uc011xpr.1	14632	Gli1	mm9_genes_promoters	retinal progenitor cells				1
chr10	126775907	126780074	4168	*	UMR	3.69148	chr10	126778943	126779942	1000	-	promoter:33068	uc011xpr.1	14632	Gli1	mm9_genes_promoters	retinal progenitor cells				UMR
chr10	126775760	126779875	4116	*	1	5.55095	chr10	126778943	126779942	1000	-	promoter:33068	uc011xpr.1	14632	Gli1	mm9_genes_promoters	retinal progenitor cells					1
chr10	126775787	126780074	4288	*	UMR	5.15227	chr10	126778943	126779942	1000	-	promoter:33068	uc011xpr.1	14632	Gli1	mm9_genes_promoters	retinal progenitor cells					UMR
chr10	126775760	126779875	4116	*	1	8.43373	chr10	126778943	126779942	1000	-	promoter:33068	uc011xpr.1	14632	Gli1	mm9_genes_promoters	retinal progenitor cells						1
chr10	126775731	126779934	4204	*	UMR	7.61871	chr10	126778943	126779942	1000	-	promoter:33068	uc011xpr.1	14632	Gli1	mm9_genes_promoters	retinal progenitor cells						UMR
chr10	126775812	126779875	4064	*	1	4.89464	chr10	126778375	126779374	1000	-	promoter:33069	uc007hjg.1	14632	Gli1	mm9_genes_promoters	retinal progenitor cells		1
chr10	126775907	126779850	3944	*	UMR	4.03298	chr10	126778375	126779374	1000	-	promoter:33069	uc007hjg.1	14632	Gli1	mm9_genes_promoters	retinal progenitor cells		UMR
chr10	126775760	126779875	4116	*	1	3.70082	chr10	126778375	126779374	1000	-	promoter:33069	uc007hjg.1	14632	Gli1	mm9_genes_promoters	retinal progenitor cells			1
chr10	126775787	126779850	4064	*	UMR	3.00039	chr10	126778375	126779374	1000	-	promoter:33069	uc007hjg.1	14632	Gli1	mm9_genes_promoters	retinal progenitor cells			UMR
chr10	126776000	126779875	3876	*	1	4.17167	chr10	126778375	126779374	1000	-	promoter:33069	uc007hjg.1	14632	Gli1	mm9_genes_promoters	retinal progenitor cells				1
chr10	126775907	126780074	4168	*	UMR	3.69148	chr10	126778375	126779374	1000	-	promoter:33069	uc007hjg.1	14632	Gli1	mm9_genes_promoters	retinal progenitor cells				UMR
chr10	126775760	126779875	4116	*	1	5.55095	chr10	126778375	126779374	1000	-	promoter:33069	uc007hjg.1	14632	Gli1	mm9_genes_promoters	retinal progenitor cells					1
chr10	126775787	126780074	4288	*	UMR	5.15227	chr10	126778375	126779374	1000	-	promoter:33069	uc007hjg.1	14632	Gli1	mm9_genes_promoters	retinal progenitor cells					UMR
chr10	126775760	126779875	4116	*	1	8.43373	chr10	126778375	126779374	1000	-	promoter:33069	uc007hjg.1	14632	Gli1	mm9_genes_promoters	retinal progenitor cells						1
chr10	126775731	126779934	4204	*	UMR	7.61871	chr10	126778375	126779374	1000	-	promoter:33069	uc007hjg.1	14632	Gli1	mm9_genes_promoters	retinal progenitor cells						UMR
chr10	126775812	126779875	4064	*	1	4.89464	chr10	126778943	126779942	1000	-	promoter:33070	uc007hjh.1	14632	Gli1	mm9_genes_promoters	retinal progenitor cells		1
chr10	126775907	126779850	3944	*	UMR	4.03298	chr10	126778943	126779942	1000	-	promoter:33070	uc007hjh.1	14632	Gli1	mm9_genes_promoters	retinal progenitor cells		UMR
chr10	126775760	126779875	4116	*	1	3.70082	chr10	126778943	126779942	1000	-	promoter:33070	uc007hjh.1	14632	Gli1	mm9_genes_promoters	retinal progenitor cells			1
chr10	126775787	126779850	4064	*	UMR	3.00039	chr10	126778943	126779942	1000	-	promoter:33070	uc007hjh.1	14632	Gli1	mm9_genes_promoters	retinal progenitor cells			UMR
chr10	126776000	126779875	3876	*	1	4.17167	chr10	126778943	126779942	1000	-	promoter:33070	uc007hjh.1	14632	Gli1	mm9_genes_promoters	retinal progenitor cells				1
chr10	126775907	126780074	4168	*	UMR	3.69148	chr10	126778943	126779942	1000	-	promoter:33070	uc007hjh.1	14632	Gli1	mm9_genes_promoters	retinal progenitor cells				UMR
chr10	126775760	126779875	4116	*	1	5.55095	chr10	126778943	126779942	1000	-	promoter:33070	uc007hjh.1	14632	Gli1	mm9_genes_promoters	retinal progenitor cells					1
chr10	126775787	126780074	4288	*	UMR	5.15227	chr10	126778943	126779942	1000	-	promoter:33070	uc007hjh.1	14632	Gli1	mm9_genes_promoters	retinal progenitor cells					UMR
chr10	126775760	126779875	4116	*	1	8.43373	chr10	126778943	126779942	1000	-	promoter:33070	uc007hjh.1	14632	Gli1	mm9_genes_promoters	retinal progenitor cells						1
chr10	126775731	126779934	4204	*	UMR	7.61871	chr10	126778943	126779942	1000	-	promoter:33070	uc007hjh.1	14632	Gli1	mm9_genes_promoters	retinal progenitor cells						UMR
chr1	119049040	119054667	5628	*	1	14.6774	chr1	119053620	119054619	1000	-	promoter:2624	uc007cim.1	14633	Gli2	mm10_genes_promoters	retinal progenitor cells	1
chr1	119051278	119054756	3479	*	UMR	4.87179	chr1	119053620	119054619	1000	-	promoter:2624	uc007cim.1	14633	Gli2	mm10_genes_promoters	retinal progenitor cells	UMR
chr1	119049040	119054667	5628	*	1	14.6774	chr1	119053620	119054619	1000	-	promoter:2625	uc007cin.1	14633	Gli2	mm10_genes_promoters	retinal progenitor cells	1
chr1	119051278	119054756	3479	*	UMR	4.87179	chr1	119053620	119054619	1000	-	promoter:2625	uc007cin.1	14633	Gli2	mm10_genes_promoters	retinal progenitor cells	UMR
chr1	119049040	119054667	5628	*	1	14.6774	chr1	119053620	119054619	1000	-	promoter:2626	uc007cio.1	14633	Gli2	mm10_genes_promoters	retinal progenitor cells	1
chr1	119051278	119054756	3479	*	UMR	4.87179	chr1	119053620	119054619	1000	-	promoter:2626	uc007cio.1	14633	Gli2	mm10_genes_promoters	retinal progenitor cells	UMR
chr1	119049040	119054667	5628	*	1	14.6774	chr1	119053620	119054619	1000	-	promoter:2627	uc007cip.1	14633	Gli2	mm10_genes_promoters	retinal progenitor cells	1
chr1	119051278	119054756	3479	*	UMR	4.87179	chr1	119053620	119054619	1000	-	promoter:2627	uc007cip.1	14633	Gli2	mm10_genes_promoters	retinal progenitor cells	UMR
chr1	119049040	119054667	5628	*	1	14.6774	chr1	119053620	119054619	1000	-	promoter:2628	uc011wqo.1	14633	Gli2	mm10_genes_promoters	retinal progenitor cells	1
chr1	119051278	119054756	3479	*	UMR	4.87179	chr1	119053620	119054619	1000	-	promoter:2628	uc011wqo.1	14633	Gli2	mm10_genes_promoters	retinal progenitor cells	UMR
chr1	119049040	119054667	5628	*	1	14.6774	chr1	119053620	119054619	1000	-	promoter:2629	uc011wqp.1	14633	Gli2	mm10_genes_promoters	retinal progenitor cells	1
chr1	119051278	119054756	3479	*	UMR	4.87179	chr1	119053620	119054619	1000	-	promoter:2629	uc011wqp.1	14633	Gli2	mm10_genes_promoters	retinal progenitor cells	UMR
chr1	119049040	119054667	5628	*	1	14.6774	chr1	119053620	119054619	1000	-	promoter:2630	uc011wqq.1	14633	Gli2	mm10_genes_promoters	retinal progenitor cells	1
chr1	119051278	119054756	3479	*	UMR	4.87179	chr1	119053620	119054619	1000	-	promoter:2630	uc011wqq.1	14633	Gli2	mm10_genes_promoters	retinal progenitor cells	UMR
chr1	119049040	119054667	5628	*	1	14.6774	chr1	119053620	119054619	1000	-	promoter:2631	uc011wqr.1	14633	Gli2	mm10_genes_promoters	retinal progenitor cells	1
chr1	119051278	119054756	3479	*	UMR	4.87179	chr1	119053620	119054619	1000	-	promoter:2631	uc011wqr.1	14633	Gli2	mm10_genes_promoters	retinal progenitor cells	UMR
chr1	120944029	120951363	7335	*	2	9.51981	chr1	120950197	120951196	1000	-	promoter:2273	uc007cim.1	14633	Gli2	mm9_genes_promoters	retinal progenitor cells		2
chr1	120946533	120951332	4800	*	UMR	5.95197	chr1	120950197	120951196	1000	-	promoter:2273	uc007cim.1	14633	Gli2	mm9_genes_promoters	retinal progenitor cells		UMR
chr1	120948383	120950973	2591	*	1	5.68362	chr1	120950197	120951196	1000	-	promoter:2273	uc007cim.1	14633	Gli2	mm9_genes_promoters	retinal progenitor cells			1
chr1	120951183	120978943	27761	*	4	87.0098	chr1	120950197	120951196	1000	-	promoter:2273	uc007cim.1	14633	Gli2	mm9_genes_promoters	retinal progenitor cells			4
chr1	120947963	120951078	3116	*	UMR	7.78224	chr1	120950197	120951196	1000	-	promoter:2273	uc007cim.1	14633	Gli2	mm9_genes_promoters	retinal progenitor cells			UMR
chr1	120947064	120951243	4180	*	1	13.661	chr1	120950197	120951196	1000	-	promoter:2273	uc007cim.1	14633	Gli2	mm9_genes_promoters	retinal progenitor cells				1
chr1	120947963	120951213	3251	*	UMR	7.75789	chr1	120950197	120951196	1000	-	promoter:2273	uc007cim.1	14633	Gli2	mm9_genes_promoters	retinal progenitor cells				UMR
chr1	120948254	120951363	3110	*	1	5.80821	chr1	120950197	120951196	1000	-	promoter:2273	uc007cim.1	14633	Gli2	mm9_genes_promoters	retinal progenitor cells					1
chr1	120947855	120951272	3418	*	UMR	5.95351	chr1	120950197	120951196	1000	-	promoter:2273	uc007cim.1	14633	Gli2	mm9_genes_promoters	retinal progenitor cells					UMR
chr1	120948003	120951467	3465	*	1	7.88652	chr1	120950197	120951196	1000	-	promoter:2273	uc007cim.1	14633	Gli2	mm9_genes_promoters	retinal progenitor cells						1
chr1	120947963	120951416	3454	*	UMR	6.74895	chr1	120950197	120951196	1000	-	promoter:2273	uc007cim.1	14633	Gli2	mm9_genes_promoters	retinal progenitor cells						UMR
chr1	120944029	120951363	7335	*	2	9.51981	chr1	120950197	120951196	1000	-	promoter:2274	uc007cin.1	14633	Gli2	mm9_genes_promoters	retinal progenitor cells		2
chr1	120946533	120951332	4800	*	UMR	5.95197	chr1	120950197	120951196	1000	-	promoter:2274	uc007cin.1	14633	Gli2	mm9_genes_promoters	retinal progenitor cells		UMR
chr1	120948383	120950973	2591	*	1	5.68362	chr1	120950197	120951196	1000	-	promoter:2274	uc007cin.1	14633	Gli2	mm9_genes_promoters	retinal progenitor cells			1
chr1	120951183	120978943	27761	*	4	87.0098	chr1	120950197	120951196	1000	-	promoter:2274	uc007cin.1	14633	Gli2	mm9_genes_promoters	retinal progenitor cells			4
chr1	120947963	120951078	3116	*	UMR	7.78224	chr1	120950197	120951196	1000	-	promoter:2274	uc007cin.1	14633	Gli2	mm9_genes_promoters	retinal progenitor cells			UMR
chr1	120947064	120951243	4180	*	1	13.661	chr1	120950197	120951196	1000	-	promoter:2274	uc007cin.1	14633	Gli2	mm9_genes_promoters	retinal progenitor cells				1
chr1	120947963	120951213	3251	*	UMR	7.75789	chr1	120950197	120951196	1000	-	promoter:2274	uc007cin.1	14633	Gli2	mm9_genes_promoters	retinal progenitor cells				UMR
chr1	120948254	120951363	3110	*	1	5.80821	chr1	120950197	120951196	1000	-	promoter:2274	uc007cin.1	14633	Gli2	mm9_genes_promoters	retinal progenitor cells					1
chr1	120947855	120951272	3418	*	UMR	5.95351	chr1	120950197	120951196	1000	-	promoter:2274	uc007cin.1	14633	Gli2	mm9_genes_promoters	retinal progenitor cells					UMR
chr1	120948003	120951467	3465	*	1	7.88652	chr1	120950197	120951196	1000	-	promoter:2274	uc007cin.1	14633	Gli2	mm9_genes_promoters	retinal progenitor cells						1
chr1	120947963	120951416	3454	*	UMR	6.74895	chr1	120950197	120951196	1000	-	promoter:2274	uc007cin.1	14633	Gli2	mm9_genes_promoters	retinal progenitor cells						UMR
chr1	120944029	120951363	7335	*	2	9.51981	chr1	120950197	120951196	1000	-	promoter:2275	uc007cio.1	14633	Gli2	mm9_genes_promoters	retinal progenitor cells		2
chr1	120946533	120951332	4800	*	UMR	5.95197	chr1	120950197	120951196	1000	-	promoter:2275	uc007cio.1	14633	Gli2	mm9_genes_promoters	retinal progenitor cells		UMR
chr1	120948383	120950973	2591	*	1	5.68362	chr1	120950197	120951196	1000	-	promoter:2275	uc007cio.1	14633	Gli2	mm9_genes_promoters	retinal progenitor cells			1
chr1	120951183	120978943	27761	*	4	87.0098	chr1	120950197	120951196	1000	-	promoter:2275	uc007cio.1	14633	Gli2	mm9_genes_promoters	retinal progenitor cells			4
chr1	120947963	120951078	3116	*	UMR	7.78224	chr1	120950197	120951196	1000	-	promoter:2275	uc007cio.1	14633	Gli2	mm9_genes_promoters	retinal progenitor cells			UMR
chr1	120947064	120951243	4180	*	1	13.661	chr1	120950197	120951196	1000	-	promoter:2275	uc007cio.1	14633	Gli2	mm9_genes_promoters	retinal progenitor cells				1
chr1	120947963	120951213	3251	*	UMR	7.75789	chr1	120950197	120951196	1000	-	promoter:2275	uc007cio.1	14633	Gli2	mm9_genes_promoters	retinal progenitor cells				UMR
chr1	120948254	120951363	3110	*	1	5.80821	chr1	120950197	120951196	1000	-	promoter:2275	uc007cio.1	14633	Gli2	mm9_genes_promoters	retinal progenitor cells					1
chr1	120947855	120951272	3418	*	UMR	5.95351	chr1	120950197	120951196	1000	-	promoter:2275	uc007cio.1	14633	Gli2	mm9_genes_promoters	retinal progenitor cells					UMR
chr1	120948003	120951467	3465	*	1	7.88652	chr1	120950197	120951196	1000	-	promoter:2275	uc007cio.1	14633	Gli2	mm9_genes_promoters	retinal progenitor cells						1
chr1	120947963	120951416	3454	*	UMR	6.74895	chr1	120950197	120951196	1000	-	promoter:2275	uc007cio.1	14633	Gli2	mm9_genes_promoters	retinal progenitor cells						UMR
chr1	120944029	120951363	7335	*	2	9.51981	chr1	120950197	120951196	1000	-	promoter:2276	uc007cip.1	14633	Gli2	mm9_genes_promoters	retinal progenitor cells		2
chr1	120946533	120951332	4800	*	UMR	5.95197	chr1	120950197	120951196	1000	-	promoter:2276	uc007cip.1	14633	Gli2	mm9_genes_promoters	retinal progenitor cells		UMR
chr1	120948383	120950973	2591	*	1	5.68362	chr1	120950197	120951196	1000	-	promoter:2276	uc007cip.1	14633	Gli2	mm9_genes_promoters	retinal progenitor cells			1
chr1	120951183	120978943	27761	*	4	87.0098	chr1	120950197	120951196	1000	-	promoter:2276	uc007cip.1	14633	Gli2	mm9_genes_promoters	retinal progenitor cells			4
chr1	120947963	120951078	3116	*	UMR	7.78224	chr1	120950197	120951196	1000	-	promoter:2276	uc007cip.1	14633	Gli2	mm9_genes_promoters	retinal progenitor cells			UMR
chr1	120947064	120951243	4180	*	1	13.661	chr1	120950197	120951196	1000	-	promoter:2276	uc007cip.1	14633	Gli2	mm9_genes_promoters	retinal progenitor cells				1
chr1	120947963	120951213	3251	*	UMR	7.75789	chr1	120950197	120951196	1000	-	promoter:2276	uc007cip.1	14633	Gli2	mm9_genes_promoters	retinal progenitor cells				UMR
chr1	120948254	120951363	3110	*	1	5.80821	chr1	120950197	120951196	1000	-	promoter:2276	uc007cip.1	14633	Gli2	mm9_genes_promoters	retinal progenitor cells					1
chr1	120947855	120951272	3418	*	UMR	5.95351	chr1	120950197	120951196	1000	-	promoter:2276	uc007cip.1	14633	Gli2	mm9_genes_promoters	retinal progenitor cells					UMR
chr1	120948003	120951467	3465	*	1	7.88652	chr1	120950197	120951196	1000	-	promoter:2276	uc007cip.1	14633	Gli2	mm9_genes_promoters	retinal progenitor cells						1
chr1	120947963	120951416	3454	*	UMR	6.74895	chr1	120950197	120951196	1000	-	promoter:2276	uc007cip.1	14633	Gli2	mm9_genes_promoters	retinal progenitor cells						UMR
chr1	120944029	120951363	7335	*	2	9.51981	chr1	120950197	120951196	1000	-	promoter:2277	uc011wqo.1	14633	Gli2	mm9_genes_promoters	retinal progenitor cells		2
chr1	120946533	120951332	4800	*	UMR	5.95197	chr1	120950197	120951196	1000	-	promoter:2277	uc011wqo.1	14633	Gli2	mm9_genes_promoters	retinal progenitor cells		UMR
chr1	120948383	120950973	2591	*	1	5.68362	chr1	120950197	120951196	1000	-	promoter:2277	uc011wqo.1	14633	Gli2	mm9_genes_promoters	retinal progenitor cells			1
chr1	120951183	120978943	27761	*	4	87.0098	chr1	120950197	120951196	1000	-	promoter:2277	uc011wqo.1	14633	Gli2	mm9_genes_promoters	retinal progenitor cells			4
chr1	120947963	120951078	3116	*	UMR	7.78224	chr1	120950197	120951196	1000	-	promoter:2277	uc011wqo.1	14633	Gli2	mm9_genes_promoters	retinal progenitor cells			UMR
chr1	120947064	120951243	4180	*	1	13.661	chr1	120950197	120951196	1000	-	promoter:2277	uc011wqo.1	14633	Gli2	mm9_genes_promoters	retinal progenitor cells				1
chr1	120947963	120951213	3251	*	UMR	7.75789	chr1	120950197	120951196	1000	-	promoter:2277	uc011wqo.1	14633	Gli2	mm9_genes_promoters	retinal progenitor cells				UMR
chr1	120948254	120951363	3110	*	1	5.80821	chr1	120950197	120951196	1000	-	promoter:2277	uc011wqo.1	14633	Gli2	mm9_genes_promoters	retinal progenitor cells					1
chr1	120947855	120951272	3418	*	UMR	5.95351	chr1	120950197	120951196	1000	-	promoter:2277	uc011wqo.1	14633	Gli2	mm9_genes_promoters	retinal progenitor cells					UMR
chr1	120948003	120951467	3465	*	1	7.88652	chr1	120950197	120951196	1000	-	promoter:2277	uc011wqo.1	14633	Gli2	mm9_genes_promoters	retinal progenitor cells						1
chr1	120947963	120951416	3454	*	UMR	6.74895	chr1	120950197	120951196	1000	-	promoter:2277	uc011wqo.1	14633	Gli2	mm9_genes_promoters	retinal progenitor cells						UMR
chr1	120944029	120951363	7335	*	2	9.51981	chr1	120950197	120951196	1000	-	promoter:2278	uc011wqp.1	14633	Gli2	mm9_genes_promoters	retinal progenitor cells		2
chr1	120946533	120951332	4800	*	UMR	5.95197	chr1	120950197	120951196	1000	-	promoter:2278	uc011wqp.1	14633	Gli2	mm9_genes_promoters	retinal progenitor cells		UMR
chr1	120948383	120950973	2591	*	1	5.68362	chr1	120950197	120951196	1000	-	promoter:2278	uc011wqp.1	14633	Gli2	mm9_genes_promoters	retinal progenitor cells			1
chr1	120951183	120978943	27761	*	4	87.0098	chr1	120950197	120951196	1000	-	promoter:2278	uc011wqp.1	14633	Gli2	mm9_genes_promoters	retinal progenitor cells			4
chr1	120947963	120951078	3116	*	UMR	7.78224	chr1	120950197	120951196	1000	-	promoter:2278	uc011wqp.1	14633	Gli2	mm9_genes_promoters	retinal progenitor cells			UMR
chr1	120947064	120951243	4180	*	1	13.661	chr1	120950197	120951196	1000	-	promoter:2278	uc011wqp.1	14633	Gli2	mm9_genes_promoters	retinal progenitor cells				1
chr1	120947963	120951213	3251	*	UMR	7.75789	chr1	120950197	120951196	1000	-	promoter:2278	uc011wqp.1	14633	Gli2	mm9_genes_promoters	retinal progenitor cells				UMR
chr1	120948254	120951363	3110	*	1	5.80821	chr1	120950197	120951196	1000	-	promoter:2278	uc011wqp.1	14633	Gli2	mm9_genes_promoters	retinal progenitor cells					1
chr1	120947855	120951272	3418	*	UMR	5.95351	chr1	120950197	120951196	1000	-	promoter:2278	uc011wqp.1	14633	Gli2	mm9_genes_promoters	retinal progenitor cells					UMR
chr1	120948003	120951467	3465	*	1	7.88652	chr1	120950197	120951196	1000	-	promoter:2278	uc011wqp.1	14633	Gli2	mm9_genes_promoters	retinal progenitor cells						1
chr1	120947963	120951416	3454	*	UMR	6.74895	chr1	120950197	120951196	1000	-	promoter:2278	uc011wqp.1	14633	Gli2	mm9_genes_promoters	retinal progenitor cells						UMR
chr1	120944029	120951363	7335	*	2	9.51981	chr1	120950197	120951196	1000	-	promoter:2279	uc011wqq.1	14633	Gli2	mm9_genes_promoters	retinal progenitor cells		2
chr1	120946533	120951332	4800	*	UMR	5.95197	chr1	120950197	120951196	1000	-	promoter:2279	uc011wqq.1	14633	Gli2	mm9_genes_promoters	retinal progenitor cells		UMR
chr1	120948383	120950973	2591	*	1	5.68362	chr1	120950197	120951196	1000	-	promoter:2279	uc011wqq.1	14633	Gli2	mm9_genes_promoters	retinal progenitor cells			1
chr1	120951183	120978943	27761	*	4	87.0098	chr1	120950197	120951196	1000	-	promoter:2279	uc011wqq.1	14633	Gli2	mm9_genes_promoters	retinal progenitor cells			4
chr1	120947963	120951078	3116	*	UMR	7.78224	chr1	120950197	120951196	1000	-	promoter:2279	uc011wqq.1	14633	Gli2	mm9_genes_promoters	retinal progenitor cells			UMR
chr1	120947064	120951243	4180	*	1	13.661	chr1	120950197	120951196	1000	-	promoter:2279	uc011wqq.1	14633	Gli2	mm9_genes_promoters	retinal progenitor cells				1
chr1	120947963	120951213	3251	*	UMR	7.75789	chr1	120950197	120951196	1000	-	promoter:2279	uc011wqq.1	14633	Gli2	mm9_genes_promoters	retinal progenitor cells				UMR
chr1	120948254	120951363	3110	*	1	5.80821	chr1	120950197	120951196	1000	-	promoter:2279	uc011wqq.1	14633	Gli2	mm9_genes_promoters	retinal progenitor cells					1
chr1	120947855	120951272	3418	*	UMR	5.95351	chr1	120950197	120951196	1000	-	promoter:2279	uc011wqq.1	14633	Gli2	mm9_genes_promoters	retinal progenitor cells					UMR
chr1	120948003	120951467	3465	*	1	7.88652	chr1	120950197	120951196	1000	-	promoter:2279	uc011wqq.1	14633	Gli2	mm9_genes_promoters	retinal progenitor cells						1
chr1	120947963	120951416	3454	*	UMR	6.74895	chr1	120950197	120951196	1000	-	promoter:2279	uc011wqq.1	14633	Gli2	mm9_genes_promoters	retinal progenitor cells						UMR
chr1	120944029	120951363	7335	*	2	9.51981	chr1	120950197	120951196	1000	-	promoter:2280	uc011wqr.1	14633	Gli2	mm9_genes_promoters	retinal progenitor cells		2
chr1	120946533	120951332	4800	*	UMR	5.95197	chr1	120950197	120951196	1000	-	promoter:2280	uc011wqr.1	14633	Gli2	mm9_genes_promoters	retinal progenitor cells		UMR
chr1	120948383	120950973	2591	*	1	5.68362	chr1	120950197	120951196	1000	-	promoter:2280	uc011wqr.1	14633	Gli2	mm9_genes_promoters	retinal progenitor cells			1
chr1	120951183	120978943	27761	*	4	87.0098	chr1	120950197	120951196	1000	-	promoter:2280	uc011wqr.1	14633	Gli2	mm9_genes_promoters	retinal progenitor cells			4
chr1	120947963	120951078	3116	*	UMR	7.78224	chr1	120950197	120951196	1000	-	promoter:2280	uc011wqr.1	14633	Gli2	mm9_genes_promoters	retinal progenitor cells			UMR
chr1	120947064	120951243	4180	*	1	13.661	chr1	120950197	120951196	1000	-	promoter:2280	uc011wqr.1	14633	Gli2	mm9_genes_promoters	retinal progenitor cells				1
chr1	120947963	120951213	3251	*	UMR	7.75789	chr1	120950197	120951196	1000	-	promoter:2280	uc011wqr.1	14633	Gli2	mm9_genes_promoters	retinal progenitor cells				UMR
chr1	120948254	120951363	3110	*	1	5.80821	chr1	120950197	120951196	1000	-	promoter:2280	uc011wqr.1	14633	Gli2	mm9_genes_promoters	retinal progenitor cells					1
chr1	120947855	120951272	3418	*	UMR	5.95351	chr1	120950197	120951196	1000	-	promoter:2280	uc011wqr.1	14633	Gli2	mm9_genes_promoters	retinal progenitor cells					UMR
chr1	120948003	120951467	3465	*	1	7.88652	chr1	120950197	120951196	1000	-	promoter:2280	uc011wqr.1	14633	Gli2	mm9_genes_promoters	retinal progenitor cells						1
chr1	120947963	120951416	3454	*	UMR	6.74895	chr1	120950197	120951196	1000	-	promoter:2280	uc011wqr.1	14633	Gli2	mm9_genes_promoters	retinal progenitor cells						UMR
chr16	30059060	30071208	12149	*	1	22.5529	chr16	30064357	30065356	1000	+	promoter:52377	uc007ywl.1	15205	Hes1	mm10_genes_promoters	retinal progenitor cells	1
chr16	30062637	30071240	8604	*	UMR	8.21168	chr16	30064357	30065356	1000	+	promoter:52377	uc007ywl.1	15205	Hes1	mm10_genes_promoters	retinal progenitor cells	UMR
chr16	30062745	30071294	8550	*	1	4.90196	chr16	30064443	30065442	1000	+	promoter:45757	uc007ywl.1	15205	Hes1	mm9_genes_promoters	retinal progenitor cells		1
chr16	30062723	30071281	8559	*	UMR	4.4083	chr16	30064443	30065442	1000	+	promoter:45757	uc007ywl.1	15205	Hes1	mm9_genes_promoters	retinal progenitor cells		UMR
chr16	30062698	30071294	8597	*	1	6.77579	chr16	30064443	30065442	1000	+	promoter:45757	uc007ywl.1	15205	Hes1	mm9_genes_promoters	retinal progenitor cells			1
chr16	30062749	30071026	8278	*	UMR	5.22209	chr16	30064443	30065442	1000	+	promoter:45757	uc007ywl.1	15205	Hes1	mm9_genes_promoters	retinal progenitor cells			UMR
chr16	30062745	30071294	8550	*	1	16.4902	chr16	30064443	30065442	1000	+	promoter:45757	uc007ywl.1	15205	Hes1	mm9_genes_promoters	retinal progenitor cells				1
chr16	30062723	30067746	5024	*	UMR	5.91398	chr16	30064443	30065442	1000	+	promoter:45757	uc007ywl.1	15205	Hes1	mm9_genes_promoters	retinal progenitor cells				UMR
chr16	30059199	30068943	9745	*	2	13.6255	chr16	30064443	30065442	1000	+	promoter:45757	uc007ywl.1	15205	Hes1	mm9_genes_promoters	retinal progenitor cells					2
chr16	30062640	30068133	5494	*	UMR	4.55882	chr16	30064443	30065442	1000	+	promoter:45757	uc007ywl.1	15205	Hes1	mm9_genes_promoters	retinal progenitor cells					UMR
chr16	30062698	30071294	8597	*	1	16.9077	chr16	30064443	30065442	1000	+	promoter:45757	uc007ywl.1	15205	Hes1	mm9_genes_promoters	retinal progenitor cells						1
chr16	30062640	30069132	6493	*	UMR	13.256	chr16	30064443	30065442	1000	+	promoter:45757	uc007ywl.1	15205	Hes1	mm9_genes_promoters	retinal progenitor cells						UMR
chr4	154949803	154965383	15581	*	1	25.4968	chr4	154959923	154960922	1000	+	promoter:13564	uc008wck.1	15208	Hes5	mm10_genes_promoters	retinal progenitor cells	1
chr4	154956695	154967051	10357	*	UMR	28.8372	chr4	154959923	154960922	1000	+	promoter:13564	uc008wck.1	15208	Hes5	mm10_genes_promoters	retinal progenitor cells	UMR
chr4	154334644	154340290	5647	*	1	5.73262	chr4	154334032	154335031	1000	+	promoter:11911	uc008wck.1	15208	Hes5	mm9_genes_promoters	retinal progenitor cells		1
chr4	154332868	154334621	1754	*	2	59.5365	chr4	154334032	154335031	1000	+	promoter:11911	uc008wck.1	15208	Hes5	mm9_genes_promoters	retinal progenitor cells		2
chr4	154334142	154334281	140	*	LMR	42.6471	chr4	154334032	154335031	1000	+	promoter:11911	uc008wck.1	15208	Hes5	mm9_genes_promoters	retinal progenitor cells		LMR
chr4	154334383	154339872	5490	*	UMR	5.22165	chr4	154334032	154335031	1000	+	promoter:11911	uc008wck.1	15208	Hes5	mm9_genes_promoters	retinal progenitor cells		UMR
chr4	154334586	154339917	5332	*	1	7.5738	chr4	154334032	154335031	1000	+	promoter:11911	uc008wck.1	15208	Hes5	mm9_genes_promoters	retinal progenitor cells			1
chr4	154332824	154334490	1667	*	2	68.4743	chr4	154334032	154335031	1000	+	promoter:11911	uc008wck.1	15208	Hes5	mm9_genes_promoters	retinal progenitor cells			2
chr4	154334413	154336764	2352	*	UMR	6.58824	chr4	154334032	154335031	1000	+	promoter:11911	uc008wck.1	15208	Hes5	mm9_genes_promoters	retinal progenitor cells			UMR
chr4	154332868	154337519	4652	*	3	75.8578	chr4	154334032	154335031	1000	+	promoter:11911	uc008wck.1	15208	Hes5	mm9_genes_promoters	retinal progenitor cells				3
chr4	154334485	154336445	1961	*	UMR	34.7059	chr4	154334032	154335031	1000	+	promoter:11911	uc008wck.1	15208	Hes5	mm9_genes_promoters	retinal progenitor cells				UMR
chr4	154334355	154335798	1444	*	1	10.049	chr4	154334032	154335031	1000	+	promoter:11911	uc008wck.1	15208	Hes5	mm9_genes_promoters	retinal progenitor cells					1
chr4	154332868	154334207	1340	*	4	87.2995	chr4	154334032	154335031	1000	+	promoter:11911	uc008wck.1	15208	Hes5	mm9_genes_promoters	retinal progenitor cells					4
chr4	154334413	154336086	1674	*	UMR	5.63128	chr4	154334032	154335031	1000	+	promoter:11911	uc008wck.1	15208	Hes5	mm9_genes_promoters	retinal progenitor cells					UMR
chr4	154334433	154342034	7602	*	1	24.5498	chr4	154334032	154335031	1000	+	promoter:11911	uc008wck.1	15208	Hes5	mm9_genes_promoters	retinal progenitor cells						1
chr4	154327862	154334391	6530	*	3	74.5956	chr4	154334032	154335031	1000	+	promoter:11911	uc008wck.1	15208	Hes5	mm9_genes_promoters	retinal progenitor cells						3
chr4	154334383	154336066	1684	*	UMR	25.4902	chr4	154334032	154335031	1000	+	promoter:11911	uc008wck.1	15208	Hes5	mm9_genes_promoters	retinal progenitor cells						UMR
chr11	11684836	11687230	2395	*	1	30.9244	chr11	11684925	11685924	1000	+	promoter:38010	uc007iaj.2	22778	Ikzf1	mm10_genes_promoters	retinal progenitor cells	1
chr11	11684886	11686928	2043	*	UMR	8.33333	chr11	11684925	11685924	1000	+	promoter:38010	uc007iaj.2	22778	Ikzf1	mm10_genes_promoters	retinal progenitor cells	UMR
chr11	11684836	11687230	2395	*	1	30.9244	chr11	11684925	11685924	1000	+	promoter:38011	uc007iak.2	22778	Ikzf1	mm10_genes_promoters	retinal progenitor cells	1
chr11	11684886	11686928	2043	*	UMR	8.33333	chr11	11684925	11685924	1000	+	promoter:38011	uc007iak.2	22778	Ikzf1	mm10_genes_promoters	retinal progenitor cells	UMR
chr11	11684836	11687230	2395	*	1	30.9244	chr11	11684925	11685924	1000	+	promoter:38012	uc007ial.2	22778	Ikzf1	mm10_genes_promoters	retinal progenitor cells	1
chr11	11684886	11686928	2043	*	UMR	8.33333	chr11	11684925	11685924	1000	+	promoter:38012	uc007ial.2	22778	Ikzf1	mm10_genes_promoters	retinal progenitor cells	UMR
chr11	11684836	11687230	2395	*	1	30.9244	chr11	11684925	11685924	1000	+	promoter:38013	uc007iam.2	22778	Ikzf1	mm10_genes_promoters	retinal progenitor cells	1
chr11	11684886	11686928	2043	*	UMR	8.33333	chr11	11684925	11685924	1000	+	promoter:38013	uc007iam.2	22778	Ikzf1	mm10_genes_promoters	retinal progenitor cells	UMR
chr11	11687691	11807784	120094	*	4	84.5005	chr11	11689177	11690176	1000	+	promoter:38014	uc007ian.1	22778	Ikzf1	mm10_genes_promoters	retinal progenitor cells	4
chr11	11687691	11807784	120094	*	4	84.5005	chr11	11689177	11690176	1000	+	promoter:38015	uc007iao.1	22778	Ikzf1	mm10_genes_promoters	retinal progenitor cells	4
chr11	11687691	11807784	120094	*	4	84.5005	chr11	11689177	11690176	1000	+	promoter:38016	uc007iap.1	22778	Ikzf1	mm10_genes_promoters	retinal progenitor cells	4
chr11	11687691	11807784	120094	*	4	84.5005	chr11	11689177	11690176	1000	+	promoter:38017	uc007iaq.1	22778	Ikzf1	mm10_genes_promoters	retinal progenitor cells	4
chr11	11687691	11807784	120094	*	4	84.5005	chr11	11699205	11700204	1000	+	promoter:38018	uc011xrn.1	22778	Ikzf1	mm10_genes_promoters	retinal progenitor cells	4
chr11	11699483	11699898	416	*	LMR	30.6122	chr11	11699205	11700204	1000	+	promoter:38018	uc011xrn.1	22778	Ikzf1	mm10_genes_promoters	retinal progenitor cells	LMR
chr11	11584838	11587232	2395	*	1	3.5497	chr11	11585216	11586215	1000	+	promoter:33281	uc007iaj.1	22778	Ikzf1	mm9_genes_promoters	retinal progenitor cells		1
chr11	11584728	11587154	2427	*	UMR	2.77117	chr11	11585216	11586215	1000	+	promoter:33281	uc007iaj.1	22778	Ikzf1	mm9_genes_promoters	retinal progenitor cells		UMR
chr11	11585028	11587232	2205	*	1	5.04428	chr11	11585216	11586215	1000	+	promoter:33281	uc007iaj.1	22778	Ikzf1	mm9_genes_promoters	retinal progenitor cells			1
chr11	11585023	11587203	2181	*	UMR	4.531	chr11	11585216	11586215	1000	+	promoter:33281	uc007iaj.1	22778	Ikzf1	mm9_genes_promoters	retinal progenitor cells			UMR
chr11	11584838	11587232	2395	*	1	12.1148	chr11	11585216	11586215	1000	+	promoter:33281	uc007iaj.1	22778	Ikzf1	mm9_genes_promoters	retinal progenitor cells				1
chr11	11584728	11587302	2575	*	UMR	11.4146	chr11	11585216	11586215	1000	+	promoter:33281	uc007iaj.1	22778	Ikzf1	mm9_genes_promoters	retinal progenitor cells				UMR
chr11	11584838	11587232	2395	*	1	8.11052	chr11	11585216	11586215	1000	+	promoter:33281	uc007iaj.1	22778	Ikzf1	mm9_genes_promoters	retinal progenitor cells					1
chr11	11584728	11587203	2476	*	UMR	6.78733	chr11	11585216	11586215	1000	+	promoter:33281	uc007iaj.1	22778	Ikzf1	mm9_genes_promoters	retinal progenitor cells					UMR
chr11	11584936	11587232	2297	*	1	15.0327	chr11	11585216	11586215	1000	+	promoter:33281	uc007iaj.1	22778	Ikzf1	mm9_genes_promoters	retinal progenitor cells						1
chr11	11584879	11587302	2424	*	UMR	14.7594	chr11	11585216	11586215	1000	+	promoter:33281	uc007iaj.1	22778	Ikzf1	mm9_genes_promoters	retinal progenitor cells						UMR
chr11	11584838	11587232	2395	*	1	3.5497	chr11	11585216	11586215	1000	+	promoter:33282	uc007iak.1	22778	Ikzf1	mm9_genes_promoters	retinal progenitor cells		1
chr11	11584728	11587154	2427	*	UMR	2.77117	chr11	11585216	11586215	1000	+	promoter:33282	uc007iak.1	22778	Ikzf1	mm9_genes_promoters	retinal progenitor cells		UMR
chr11	11585028	11587232	2205	*	1	5.04428	chr11	11585216	11586215	1000	+	promoter:33282	uc007iak.1	22778	Ikzf1	mm9_genes_promoters	retinal progenitor cells			1
chr11	11585023	11587203	2181	*	UMR	4.531	chr11	11585216	11586215	1000	+	promoter:33282	uc007iak.1	22778	Ikzf1	mm9_genes_promoters	retinal progenitor cells			UMR
chr11	11584838	11587232	2395	*	1	12.1148	chr11	11585216	11586215	1000	+	promoter:33282	uc007iak.1	22778	Ikzf1	mm9_genes_promoters	retinal progenitor cells				1
chr11	11584728	11587302	2575	*	UMR	11.4146	chr11	11585216	11586215	1000	+	promoter:33282	uc007iak.1	22778	Ikzf1	mm9_genes_promoters	retinal progenitor cells				UMR
chr11	11584838	11587232	2395	*	1	8.11052	chr11	11585216	11586215	1000	+	promoter:33282	uc007iak.1	22778	Ikzf1	mm9_genes_promoters	retinal progenitor cells					1
chr11	11584728	11587203	2476	*	UMR	6.78733	chr11	11585216	11586215	1000	+	promoter:33282	uc007iak.1	22778	Ikzf1	mm9_genes_promoters	retinal progenitor cells					UMR
chr11	11584936	11587232	2297	*	1	15.0327	chr11	11585216	11586215	1000	+	promoter:33282	uc007iak.1	22778	Ikzf1	mm9_genes_promoters	retinal progenitor cells						1
chr11	11584879	11587302	2424	*	UMR	14.7594	chr11	11585216	11586215	1000	+	promoter:33282	uc007iak.1	22778	Ikzf1	mm9_genes_promoters	retinal progenitor cells						UMR
chr11	11584838	11587232	2395	*	1	3.5497	chr11	11585216	11586215	1000	+	promoter:33283	uc007ial.1	22778	Ikzf1	mm9_genes_promoters	retinal progenitor cells		1
chr11	11584728	11587154	2427	*	UMR	2.77117	chr11	11585216	11586215	1000	+	promoter:33283	uc007ial.1	22778	Ikzf1	mm9_genes_promoters	retinal progenitor cells		UMR
chr11	11585028	11587232	2205	*	1	5.04428	chr11	11585216	11586215	1000	+	promoter:33283	uc007ial.1	22778	Ikzf1	mm9_genes_promoters	retinal progenitor cells			1
chr11	11585023	11587203	2181	*	UMR	4.531	chr11	11585216	11586215	1000	+	promoter:33283	uc007ial.1	22778	Ikzf1	mm9_genes_promoters	retinal progenitor cells			UMR
chr11	11584838	11587232	2395	*	1	12.1148	chr11	11585216	11586215	1000	+	promoter:33283	uc007ial.1	22778	Ikzf1	mm9_genes_promoters	retinal progenitor cells				1
chr11	11584728	11587302	2575	*	UMR	11.4146	chr11	11585216	11586215	1000	+	promoter:33283	uc007ial.1	22778	Ikzf1	mm9_genes_promoters	retinal progenitor cells				UMR
chr11	11584838	11587232	2395	*	1	8.11052	chr11	11585216	11586215	1000	+	promoter:33283	uc007ial.1	22778	Ikzf1	mm9_genes_promoters	retinal progenitor cells					1
chr11	11584728	11587203	2476	*	UMR	6.78733	chr11	11585216	11586215	1000	+	promoter:33283	uc007ial.1	22778	Ikzf1	mm9_genes_promoters	retinal progenitor cells					UMR
chr11	11584936	11587232	2297	*	1	15.0327	chr11	11585216	11586215	1000	+	promoter:33283	uc007ial.1	22778	Ikzf1	mm9_genes_promoters	retinal progenitor cells						1
chr11	11584879	11587302	2424	*	UMR	14.7594	chr11	11585216	11586215	1000	+	promoter:33283	uc007ial.1	22778	Ikzf1	mm9_genes_promoters	retinal progenitor cells						UMR
chr11	11584838	11587232	2395	*	1	3.5497	chr11	11585216	11586215	1000	+	promoter:33284	uc007iam.1	22778	Ikzf1	mm9_genes_promoters	retinal progenitor cells		1
chr11	11584728	11587154	2427	*	UMR	2.77117	chr11	11585216	11586215	1000	+	promoter:33284	uc007iam.1	22778	Ikzf1	mm9_genes_promoters	retinal progenitor cells		UMR
chr11	11585028	11587232	2205	*	1	5.04428	chr11	11585216	11586215	1000	+	promoter:33284	uc007iam.1	22778	Ikzf1	mm9_genes_promoters	retinal progenitor cells			1
chr11	11585023	11587203	2181	*	UMR	4.531	chr11	11585216	11586215	1000	+	promoter:33284	uc007iam.1	22778	Ikzf1	mm9_genes_promoters	retinal progenitor cells			UMR
chr11	11584838	11587232	2395	*	1	12.1148	chr11	11585216	11586215	1000	+	promoter:33284	uc007iam.1	22778	Ikzf1	mm9_genes_promoters	retinal progenitor cells				1
chr11	11584728	11587302	2575	*	UMR	11.4146	chr11	11585216	11586215	1000	+	promoter:33284	uc007iam.1	22778	Ikzf1	mm9_genes_promoters	retinal progenitor cells				UMR
chr11	11584838	11587232	2395	*	1	8.11052	chr11	11585216	11586215	1000	+	promoter:33284	uc007iam.1	22778	Ikzf1	mm9_genes_promoters	retinal progenitor cells					1
chr11	11584728	11587203	2476	*	UMR	6.78733	chr11	11585216	11586215	1000	+	promoter:33284	uc007iam.1	22778	Ikzf1	mm9_genes_promoters	retinal progenitor cells					UMR
chr11	11584936	11587232	2297	*	1	15.0327	chr11	11585216	11586215	1000	+	promoter:33284	uc007iam.1	22778	Ikzf1	mm9_genes_promoters	retinal progenitor cells						1
chr11	11584879	11587302	2424	*	UMR	14.7594	chr11	11585216	11586215	1000	+	promoter:33284	uc007iam.1	22778	Ikzf1	mm9_genes_promoters	retinal progenitor cells						UMR
chr11	11587473	11599169	11697	*	4	86.1345	chr11	11589180	11590179	1000	+	promoter:33285	uc007ian.1	22778	Ikzf1	mm9_genes_promoters	retinal progenitor cells		4
chr11	11587371	11688257	100887	*	4	89.1678	chr11	11589180	11590179	1000	+	promoter:33285	uc007ian.1	22778	Ikzf1	mm9_genes_promoters	retinal progenitor cells			4
chr11	11587371	11688257	100887	*	4	86.5323	chr11	11589180	11590179	1000	+	promoter:33285	uc007ian.1	22778	Ikzf1	mm9_genes_promoters	retinal progenitor cells				4
chr11	11587473	11688226	100754	*	4	84.4427	chr11	11589180	11590179	1000	+	promoter:33285	uc007ian.1	22778	Ikzf1	mm9_genes_promoters	retinal progenitor cells					4
chr11	11587371	11688257	100887	*	4	83.8493	chr11	11589180	11590179	1000	+	promoter:33285	uc007ian.1	22778	Ikzf1	mm9_genes_promoters	retinal progenitor cells						4
chr11	11587473	11599169	11697	*	4	86.1345	chr11	11589180	11590179	1000	+	promoter:33286	uc007iao.1	22778	Ikzf1	mm9_genes_promoters	retinal progenitor cells		4
chr11	11587371	11688257	100887	*	4	89.1678	chr11	11589180	11590179	1000	+	promoter:33286	uc007iao.1	22778	Ikzf1	mm9_genes_promoters	retinal progenitor cells			4
chr11	11587371	11688257	100887	*	4	86.5323	chr11	11589180	11590179	1000	+	promoter:33286	uc007iao.1	22778	Ikzf1	mm9_genes_promoters	retinal progenitor cells				4
chr11	11587473	11688226	100754	*	4	84.4427	chr11	11589180	11590179	1000	+	promoter:33286	uc007iao.1	22778	Ikzf1	mm9_genes_promoters	retinal progenitor cells					4
chr11	11587371	11688257	100887	*	4	83.8493	chr11	11589180	11590179	1000	+	promoter:33286	uc007iao.1	22778	Ikzf1	mm9_genes_promoters	retinal progenitor cells						4
chr11	11587473	11599169	11697	*	4	86.1345	chr11	11589180	11590179	1000	+	promoter:33287	uc007iap.1	22778	Ikzf1	mm9_genes_promoters	retinal progenitor cells		4
chr11	11587371	11688257	100887	*	4	89.1678	chr11	11589180	11590179	1000	+	promoter:33287	uc007iap.1	22778	Ikzf1	mm9_genes_promoters	retinal progenitor cells			4
chr11	11587371	11688257	100887	*	4	86.5323	chr11	11589180	11590179	1000	+	promoter:33287	uc007iap.1	22778	Ikzf1	mm9_genes_promoters	retinal progenitor cells				4
chr11	11587473	11688226	100754	*	4	84.4427	chr11	11589180	11590179	1000	+	promoter:33287	uc007iap.1	22778	Ikzf1	mm9_genes_promoters	retinal progenitor cells					4
chr11	11587371	11688257	100887	*	4	83.8493	chr11	11589180	11590179	1000	+	promoter:33287	uc007iap.1	22778	Ikzf1	mm9_genes_promoters	retinal progenitor cells						4
chr11	11587473	11599169	11697	*	4	86.1345	chr11	11589180	11590179	1000	+	promoter:33288	uc007iaq.1	22778	Ikzf1	mm9_genes_promoters	retinal progenitor cells		4
chr11	11587371	11688257	100887	*	4	89.1678	chr11	11589180	11590179	1000	+	promoter:33288	uc007iaq.1	22778	Ikzf1	mm9_genes_promoters	retinal progenitor cells			4
chr11	11587371	11688257	100887	*	4	86.5323	chr11	11589180	11590179	1000	+	promoter:33288	uc007iaq.1	22778	Ikzf1	mm9_genes_promoters	retinal progenitor cells				4
chr11	11587473	11688226	100754	*	4	84.4427	chr11	11589180	11590179	1000	+	promoter:33288	uc007iaq.1	22778	Ikzf1	mm9_genes_promoters	retinal progenitor cells					4
chr11	11587371	11688257	100887	*	4	83.8493	chr11	11589180	11590179	1000	+	promoter:33288	uc007iaq.1	22778	Ikzf1	mm9_genes_promoters	retinal progenitor cells						4
chr11	11599225	11600357	1133	*	2	38.7701	chr11	11599208	11600207	1000	+	promoter:33289	uc011xrn.1	22778	Ikzf1	mm9_genes_promoters	retinal progenitor cells		2
chr11	11599403	11600294	892	*	LMR	27.2059	chr11	11599208	11600207	1000	+	promoter:33289	uc011xrn.1	22778	Ikzf1	mm9_genes_promoters	retinal progenitor cells		LMR
chr11	11587371	11688257	100887	*	4	89.1678	chr11	11599208	11600207	1000	+	promoter:33289	uc011xrn.1	22778	Ikzf1	mm9_genes_promoters	retinal progenitor cells			4
chr11	11587371	11688257	100887	*	4	86.5323	chr11	11599208	11600207	1000	+	promoter:33289	uc011xrn.1	22778	Ikzf1	mm9_genes_promoters	retinal progenitor cells				4
chr11	11587473	11688226	100754	*	4	84.4427	chr11	11599208	11600207	1000	+	promoter:33289	uc011xrn.1	22778	Ikzf1	mm9_genes_promoters	retinal progenitor cells					4
chr11	11599549	11599711	163	*	LMR	45.5882	chr11	11599208	11600207	1000	+	promoter:33289	uc011xrn.1	22778	Ikzf1	mm9_genes_promoters	retinal progenitor cells					LMR
chr11	11587371	11688257	100887	*	4	83.8493	chr11	11599208	11600207	1000	+	promoter:33289	uc011xrn.1	22778	Ikzf1	mm9_genes_promoters	retinal progenitor cells						4
chr11	11599549	11599711	163	*	LMR	43.3824	chr11	11599208	11600207	1000	+	promoter:33289	uc011xrn.1	22778	Ikzf1	mm9_genes_promoters	retinal progenitor cells						LMR
chr2	38335761	38341099	5339	*	2	40.5835	chr2	38338281	38339280	1000	+	promoter:4163	uc008jnk.2	16870	Lhx2	mm10_genes_promoters	retinal progenitor cells	2
chr2	38339152	38340960	1809	*	UMR	16.3717	chr2	38338281	38339280	1000	+	promoter:4163	uc008jnk.2	16870	Lhx2	mm10_genes_promoters	retinal progenitor cells	UMR
chr2	38349859	38360080	10222	*	1	31.8859	chr2	38350308	38351307	1000	+	promoter:4164	uc008jnl.2	16870	Lhx2	mm10_genes_promoters	retinal progenitor cells	1
chr2	38349757	38353670	3914	*	UMR	16.8831	chr2	38350308	38351307	1000	+	promoter:4164	uc008jnl.2	16870	Lhx2	mm10_genes_promoters	retinal progenitor cells	UMR
chr2	38194327	38196367	2041	*	1	4.50767	chr2	38193801	38194800	1000	+	promoter:3633	uc008jnk.1	16870	Lhx2	mm9_genes_promoters	retinal progenitor cells		1
chr2	38191926	38194180	2255	*	2	58.8235	chr2	38193801	38194800	1000	+	promoter:3633	uc008jnk.1	16870	Lhx2	mm9_genes_promoters	retinal progenitor cells		2
chr2	38194341	38196578	2238	*	UMR	4.90196	chr2	38193801	38194800	1000	+	promoter:3633	uc008jnk.1	16870	Lhx2	mm9_genes_promoters	retinal progenitor cells		UMR
chr2	38194327	38196422	2096	*	1	5.67439	chr2	38193801	38194800	1000	+	promoter:3633	uc008jnk.1	16870	Lhx2	mm9_genes_promoters	retinal progenitor cells			1
chr2	38143634	38194180	50547	*	4	84.71	chr2	38193801	38194800	1000	+	promoter:3633	uc008jnk.1	16870	Lhx2	mm9_genes_promoters	retinal progenitor cells			4
chr2	38194341	38196642	2302	*	UMR	6.08824	chr2	38193801	38194800	1000	+	promoter:3633	uc008jnk.1	16870	Lhx2	mm9_genes_promoters	retinal progenitor cells			UMR
chr2	38194327	38196665	2339	*	1	16.4439	chr2	38193801	38194800	1000	+	promoter:3633	uc008jnk.1	16870	Lhx2	mm9_genes_promoters	retinal progenitor cells				1
chr2	38192520	38194180	1661	*	3	78.3282	chr2	38193801	38194800	1000	+	promoter:3633	uc008jnk.1	16870	Lhx2	mm9_genes_promoters	retinal progenitor cells				3
chr2	38194141	38197000	2860	*	UMR	17.3913	chr2	38193801	38194800	1000	+	promoter:3633	uc008jnk.1	16870	Lhx2	mm9_genes_promoters	retinal progenitor cells				UMR
chr2	38192688	38194352	1665	*	3	72.9412	chr2	38193801	38194800	1000	+	promoter:3633	uc008jnk.1	16870	Lhx2	mm9_genes_promoters	retinal progenitor cells					3
chr2	38194341	38197000	2660	*	UMR	14.1641	chr2	38193801	38194800	1000	+	promoter:3633	uc008jnk.1	16870	Lhx2	mm9_genes_promoters	retinal progenitor cells					UMR
chr2	38194327	38196665	2339	*	1	18.2353	chr2	38193801	38194800	1000	+	promoter:3633	uc008jnk.1	16870	Lhx2	mm9_genes_promoters	retinal progenitor cells						1
chr2	38192400	38194180	1781	*	3	70.2046	chr2	38193801	38194800	1000	+	promoter:3633	uc008jnk.1	16870	Lhx2	mm9_genes_promoters	retinal progenitor cells						3
chr2	38194141	38197000	2860	*	UMR	19.1176	chr2	38193801	38194800	1000	+	promoter:3633	uc008jnk.1	16870	Lhx2	mm9_genes_promoters	retinal progenitor cells						UMR
chr2	38204375	38205870	1496	*	2	50.9358	chr2	38205828	38206827	1000	+	promoter:3634	uc008jnl.1	16870	Lhx2	mm9_genes_promoters	retinal progenitor cells		2
chr2	38205884	38210731	4848	*	2	10.8062	chr2	38205828	38206827	1000	+	promoter:3634	uc008jnl.1	16870	Lhx2	mm9_genes_promoters	retinal progenitor cells		2
chr2	38205422	38209082	3661	*	UMR	9.53007	chr2	38205828	38206827	1000	+	promoter:3634	uc008jnl.1	16870	Lhx2	mm9_genes_promoters	retinal progenitor cells		UMR
chr2	38203052	38208277	5226	*	2	10.132	chr2	38205828	38206827	1000	+	promoter:3634	uc008jnl.1	16870	Lhx2	mm9_genes_promoters	retinal progenitor cells			2
chr2	38205276	38208550	3275	*	UMR	8.85639	chr2	38205828	38206827	1000	+	promoter:3634	uc008jnl.1	16870	Lhx2	mm9_genes_promoters	retinal progenitor cells			UMR
chr2	38205724	38207647	1924	*	1	5.73152	chr2	38205828	38206827	1000	+	promoter:3634	uc008jnl.1	16870	Lhx2	mm9_genes_promoters	retinal progenitor cells				1
chr2	38205601	38207702	2102	*	UMR	7.9627	chr2	38205828	38206827	1000	+	promoter:3634	uc008jnl.1	16870	Lhx2	mm9_genes_promoters	retinal progenitor cells				UMR
chr2	38202982	38207813	4832	*	1	11.7284	chr2	38205828	38206827	1000	+	promoter:3634	uc008jnl.1	16870	Lhx2	mm9_genes_promoters	retinal progenitor cells					1
chr2	38205276	38208466	3191	*	UMR	11.0997	chr2	38205828	38206827	1000	+	promoter:3634	uc008jnl.1	16870	Lhx2	mm9_genes_promoters	retinal progenitor cells					UMR
chr2	38202924	38208055	5132	*	1	22.9547	chr2	38205828	38206827	1000	+	promoter:3634	uc008jnl.1	16870	Lhx2	mm9_genes_promoters	retinal progenitor cells						1
chr2	38205159	38208080	2922	*	UMR	20.0603	chr2	38205828	38206827	1000	+	promoter:3634	uc008jnl.1	16870	Lhx2	mm9_genes_promoters	retinal progenitor cells						UMR
chr3	86538409	86551770	13362	*	1	11.5807	chr3	86548284	86549283	1000	-	promoter:10881	uc008prj.1	23937	Mab21l2	mm10_genes_promoters	retinal progenitor cells	1
chr3	86538675	86552804	14130	*	UMR	9.44351	chr3	86548284	86549283	1000	-	promoter:10881	uc008prj.1	23937	Mab21l2	mm10_genes_promoters	retinal progenitor cells	UMR
chr3	86342614	86364409	21796	*	2	31.2971	chr3	86352206	86353205	1000	-	promoter:9561	uc008prj.1	23937	Mab21l2	mm9_genes_promoters	retinal progenitor cells		2
chr3	86350232	86356009	5778	*	UMR	25.3501	chr3	86352206	86353205	1000	-	promoter:9561	uc008prj.1	23937	Mab21l2	mm9_genes_promoters	retinal progenitor cells		UMR
chr3	86342301	86356371	14071	*	1	7.8387	chr3	86352206	86353205	1000	-	promoter:9561	uc008prj.1	23937	Mab21l2	mm9_genes_promoters	retinal progenitor cells			1
chr3	86342625	86356853	14229	*	UMR	5.95012	chr3	86352206	86353205	1000	-	promoter:9561	uc008prj.1	23937	Mab21l2	mm9_genes_promoters	retinal progenitor cells			UMR
chr3	86350767	86491329	140563	*	3	83.8381	chr3	86352206	86353205	1000	-	promoter:9561	uc008prj.1	23937	Mab21l2	mm9_genes_promoters	retinal progenitor cells				3
chr3	86352463	86353588	1126	*	LMR	36.5546	chr3	86352206	86353205	1000	-	promoter:9561	uc008prj.1	23937	Mab21l2	mm9_genes_promoters	retinal progenitor cells				LMR
chr3	86351429	86352387	959	*	2	62.4332	chr3	86352206	86353205	1000	-	promoter:9561	uc008prj.1	23937	Mab21l2	mm9_genes_promoters	retinal progenitor cells					2
chr3	86352477	86353917	1441	*	2	39.0374	chr3	86352206	86353205	1000	-	promoter:9561	uc008prj.1	23937	Mab21l2	mm9_genes_promoters	retinal progenitor cells					2
chr3	86352341	86353189	849	*	LMR	29.4118	chr3	86352206	86353205	1000	-	promoter:9561	uc008prj.1	23937	Mab21l2	mm9_genes_promoters	retinal progenitor cells					LMR
chr3	86347482	86357335	9854	*	2	29.2709	chr3	86352206	86353205	1000	-	promoter:9561	uc008prj.1	23937	Mab21l2	mm9_genes_promoters	retinal progenitor cells						2
chr3	86347823	86355714	7892	*	UMR	25.7875	chr3	86352206	86353205	1000	-	promoter:9561	uc008prj.1	23937	Mab21l2	mm9_genes_promoters	retinal progenitor cells						UMR
chr2	26497895	26508396	10502	*	1	28.957	chr2	26503823	26504822	1000	-	promoter:6702	uc008ivl.2	18128	Notch1	mm10_genes_promoters	retinal progenitor cells	1
chr2	26497673	26505326	7654	*	UMR	28.3737	chr2	26503823	26504822	1000	-	promoter:6702	uc008ivl.2	18128	Notch1	mm10_genes_promoters	retinal progenitor cells	UMR
chr2	26466173	26497756	31584	*	3	79.1668	chr2	26468804	26469803	1000	-	promoter:6703	uc012bsl.1	18128	Notch1	mm10_genes_promoters	retinal progenitor cells	3
chr2	26466173	26497756	31584	*	3	79.1668	chr2	26466699	26467698	1000	-	promoter:6704	uc008ivm.1	18128	Notch1	mm10_genes_promoters	retinal progenitor cells	3
chr2	26466173	26497756	31584	*	3	79.1668	chr2	26466795	26467794	1000	-	promoter:6705	uc008ivn.1	18128	Notch1	mm10_genes_promoters	retinal progenitor cells	3
chr2	26466173	26497756	31584	*	3	79.1668	chr2	26470499	26471498	1000	-	promoter:6706	uc008ivo.1	18128	Notch1	mm10_genes_promoters	retinal progenitor cells	3
chr2	26356097	26360140	4044	*	1	5.31046	chr2	26359343	26360342	1000	-	promoter:5884	uc008ivl.2	18128	Notch1	mm9_genes_promoters	retinal progenitor cells		1
chr2	26360190	26371715	11526	*	3	78.0473	chr2	26359343	26360342	1000	-	promoter:5884	uc008ivl.2	18128	Notch1	mm9_genes_promoters	retinal progenitor cells		3
chr2	26352904	26360227	7324	*	UMR	11.0022	chr2	26359343	26360342	1000	-	promoter:5884	uc008ivl.2	18128	Notch1	mm9_genes_promoters	retinal progenitor cells		UMR
chr2	26356280	26360140	3861	*	1	5.50688	chr2	26359343	26360342	1000	-	promoter:5884	uc008ivl.2	18128	Notch1	mm9_genes_promoters	retinal progenitor cells			1
chr2	26360190	26421694	61505	*	3	81.2115	chr2	26359343	26360342	1000	-	promoter:5884	uc008ivl.2	18128	Notch1	mm9_genes_promoters	retinal progenitor cells			3
chr2	26356899	26360124	3226	*	UMR	3.33998	chr2	26359343	26360342	1000	-	promoter:5884	uc008ivl.2	18128	Notch1	mm9_genes_promoters	retinal progenitor cells			UMR
chr2	26356097	26360531	4435	*	1	10.1056	chr2	26359343	26360342	1000	-	promoter:5884	uc008ivl.2	18128	Notch1	mm9_genes_promoters	retinal progenitor cells				1
chr2	26356057	26360537	4481	*	UMR	9.50226	chr2	26359343	26360342	1000	-	promoter:5884	uc008ivl.2	18128	Notch1	mm9_genes_promoters	retinal progenitor cells				UMR
chr2	26356097	26360531	4435	*	1	11.6544	chr2	26359343	26360342	1000	-	promoter:5884	uc008ivl.2	18128	Notch1	mm9_genes_promoters	retinal progenitor cells					1
chr2	26357141	26360537	3397	*	UMR	8.08824	chr2	26359343	26360342	1000	-	promoter:5884	uc008ivl.2	18128	Notch1	mm9_genes_promoters	retinal progenitor cells					UMR
chr2	26356097	26360345	4249	*	1	13.286	chr2	26359343	26360342	1000	-	promoter:5884	uc008ivl.2	18128	Notch1	mm9_genes_promoters	retinal progenitor cells						1
chr2	26355615	26360438	4824	*	UMR	12.8708	chr2	26359343	26360342	1000	-	promoter:5884	uc008ivl.2	18128	Notch1	mm9_genes_promoters	retinal progenitor cells						UMR
chr2	26315018	26340676	25659	*	3	78.8079	chr2	26324324	26325323	1000	-	promoter:5885	uc012bsl.1	18128	Notch1	mm9_genes_promoters	retinal progenitor cells		3
chr2	26302382	26356240	53859	*	3	75.6349	chr2	26324324	26325323	1000	-	promoter:5885	uc012bsl.1	18128	Notch1	mm9_genes_promoters	retinal progenitor cells			3
chr2	26321807	26356016	34210	*	3	80.3842	chr2	26324324	26325323	1000	-	promoter:5885	uc012bsl.1	18128	Notch1	mm9_genes_promoters	retinal progenitor cells				3
chr2	26321693	26356016	34324	*	4	81.2823	chr2	26324324	26325323	1000	-	promoter:5885	uc012bsl.1	18128	Notch1	mm9_genes_promoters	retinal progenitor cells					4
chr2	26321693	26345841	24149	*	4	82.5485	chr2	26324324	26325323	1000	-	promoter:5885	uc012bsl.1	18128	Notch1	mm9_genes_promoters	retinal progenitor cells						4
chr2	26315018	26340676	25659	*	3	78.8079	chr2	26322219	26323218	1000	-	promoter:5886	uc008ivm.1	18128	Notch1	mm9_genes_promoters	retinal progenitor cells		3
chr2	26302382	26356240	53859	*	3	75.6349	chr2	26322219	26323218	1000	-	promoter:5886	uc008ivm.1	18128	Notch1	mm9_genes_promoters	retinal progenitor cells			3
chr2	26322074	26322246	173	*	LMR	47.0588	chr2	26322219	26323218	1000	-	promoter:5886	uc008ivm.1	18128	Notch1	mm9_genes_promoters	retinal progenitor cells			LMR
chr2	26321807	26356016	34210	*	3	80.3842	chr2	26322219	26323218	1000	-	promoter:5886	uc008ivm.1	18128	Notch1	mm9_genes_promoters	retinal progenitor cells				3
chr2	26321693	26356016	34324	*	4	81.2823	chr2	26322219	26323218	1000	-	promoter:5886	uc008ivm.1	18128	Notch1	mm9_genes_promoters	retinal progenitor cells					4
chr2	26321693	26345841	24149	*	4	82.5485	chr2	26322219	26323218	1000	-	promoter:5886	uc008ivm.1	18128	Notch1	mm9_genes_promoters	retinal progenitor cells						4
chr2	26315018	26340676	25659	*	3	78.8079	chr2	26322315	26323314	1000	-	promoter:5887	uc008ivn.1	18128	Notch1	mm9_genes_promoters	retinal progenitor cells		3
chr2	26302382	26356240	53859	*	3	75.6349	chr2	26322315	26323314	1000	-	promoter:5887	uc008ivn.1	18128	Notch1	mm9_genes_promoters	retinal progenitor cells			3
chr2	26321807	26356016	34210	*	3	80.3842	chr2	26322315	26323314	1000	-	promoter:5887	uc008ivn.1	18128	Notch1	mm9_genes_promoters	retinal progenitor cells				3
chr2	26321693	26356016	34324	*	4	81.2823	chr2	26322315	26323314	1000	-	promoter:5887	uc008ivn.1	18128	Notch1	mm9_genes_promoters	retinal progenitor cells					4
chr2	26321693	26345841	24149	*	4	82.5485	chr2	26322315	26323314	1000	-	promoter:5887	uc008ivn.1	18128	Notch1	mm9_genes_promoters	retinal progenitor cells						4
chr2	26315018	26340676	25659	*	3	78.8079	chr2	26326019	26327018	1000	-	promoter:5888	uc008ivo.1	18128	Notch1	mm9_genes_promoters	retinal progenitor cells		3
chr2	26302382	26356240	53859	*	3	75.6349	chr2	26326019	26327018	1000	-	promoter:5888	uc008ivo.1	18128	Notch1	mm9_genes_promoters	retinal progenitor cells			3
chr2	26321807	26356016	34210	*	3	80.3842	chr2	26326019	26327018	1000	-	promoter:5888	uc008ivo.1	18128	Notch1	mm9_genes_promoters	retinal progenitor cells				3
chr2	26321693	26356016	34324	*	4	81.2823	chr2	26326019	26327018	1000	-	promoter:5888	uc008ivo.1	18128	Notch1	mm9_genes_promoters	retinal progenitor cells					4
chr2	26321693	26345841	24149	*	4	82.5485	chr2	26326019	26327018	1000	-	promoter:5888	uc008ivo.1	18128	Notch1	mm9_genes_promoters	retinal progenitor cells						4
chr2	105658052	105702999	44948	*	1	15.1989	chr2	105667896	105668895	1000	+	promoter:5054	uc008lku.3	18508	Pax6	mm10_genes_promoters	retinal progenitor cells	1
chr2	105658475	105696069	37595	*	UMR	6.77139	chr2	105667896	105668895	1000	+	promoter:5054	uc008lku.3	18508	Pax6	mm10_genes_promoters	retinal progenitor cells	UMR
chr2	105658052	105702999	44948	*	1	15.1989	chr2	105667896	105668895	1000	+	promoter:5055	uc008lkv.3	18508	Pax6	mm10_genes_promoters	retinal progenitor cells	1
chr2	105658475	105696069	37595	*	UMR	6.77139	chr2	105667896	105668895	1000	+	promoter:5055	uc008lkv.3	18508	Pax6	mm10_genes_promoters	retinal progenitor cells	UMR
chr2	105658052	105702999	44948	*	1	15.1989	chr2	105667896	105668895	1000	+	promoter:5056	uc012cat.3	18508	Pax6	mm10_genes_promoters	retinal progenitor cells	1
chr2	105658475	105696069	37595	*	UMR	6.77139	chr2	105667896	105668895	1000	+	promoter:5056	uc012cat.3	18508	Pax6	mm10_genes_promoters	retinal progenitor cells	UMR
chr2	105658052	105702999	44948	*	1	15.1989	chr2	105672964	105673963	1000	+	promoter:5058	uc008lky.3	18508	Pax6	mm10_genes_promoters	retinal progenitor cells	1
chr2	105658475	105696069	37595	*	UMR	6.77139	chr2	105672964	105673963	1000	+	promoter:5058	uc008lky.3	18508	Pax6	mm10_genes_promoters	retinal progenitor cells	UMR
chr2	105658052	105702999	44948	*	1	15.1989	chr2	105674744	105675743	1000	+	promoter:5060	uc057bnv.1	18508	Pax6	mm10_genes_promoters	retinal progenitor cells	1
chr2	105658475	105696069	37595	*	UMR	6.77139	chr2	105674744	105675743	1000	+	promoter:5060	uc057bnv.1	18508	Pax6	mm10_genes_promoters	retinal progenitor cells	UMR
chr2	105658052	105702999	44948	*	1	15.1989	chr2	105674744	105675743	1000	+	promoter:5061	uc057bnw.1	18508	Pax6	mm10_genes_promoters	retinal progenitor cells	1
chr2	105658475	105696069	37595	*	UMR	6.77139	chr2	105674744	105675743	1000	+	promoter:5061	uc057bnw.1	18508	Pax6	mm10_genes_promoters	retinal progenitor cells	UMR
chr2	105658052	105702999	44948	*	1	15.1989	chr2	105675129	105676128	1000	+	promoter:5062	uc008lla.3	18508	Pax6	mm10_genes_promoters	retinal progenitor cells	1
chr2	105658475	105696069	37595	*	UMR	6.77139	chr2	105675129	105676128	1000	+	promoter:5062	uc008lla.3	18508	Pax6	mm10_genes_promoters	retinal progenitor cells	UMR
chr2	105658052	105702999	44948	*	1	15.1989	chr2	105675129	105676128	1000	+	promoter:5063	uc008llb.3	18508	Pax6	mm10_genes_promoters	retinal progenitor cells	1
chr2	105658475	105696069	37595	*	UMR	6.77139	chr2	105675129	105676128	1000	+	promoter:5063	uc008llb.3	18508	Pax6	mm10_genes_promoters	retinal progenitor cells	UMR
chr2	105658052	105702999	44948	*	1	15.1989	chr2	105681463	105682462	1000	+	promoter:5064	uc057bnx.1	18508	Pax6	mm10_genes_promoters	retinal progenitor cells	1
chr2	105658475	105696069	37595	*	UMR	6.77139	chr2	105681463	105682462	1000	+	promoter:5064	uc057bnx.1	18508	Pax6	mm10_genes_promoters	retinal progenitor cells	UMR
chr2	105658052	105702999	44948	*	1	15.1989	chr2	105681463	105682462	1000	+	promoter:5065	uc057bny.1	18508	Pax6	mm10_genes_promoters	retinal progenitor cells	1
chr2	105658475	105696069	37595	*	UMR	6.77139	chr2	105681463	105682462	1000	+	promoter:5065	uc057bny.1	18508	Pax6	mm10_genes_promoters	retinal progenitor cells	UMR
chr2	105658052	105702999	44948	*	1	15.1989	chr2	105684778	105685777	1000	+	promoter:5066	uc008llc.3	18508	Pax6	mm10_genes_promoters	retinal progenitor cells	1
chr2	105658475	105696069	37595	*	UMR	6.77139	chr2	105684778	105685777	1000	+	promoter:5066	uc008llc.3	18508	Pax6	mm10_genes_promoters	retinal progenitor cells	UMR
chr2	105505304	105518183	12880	*	1	3.52538	chr2	105508053	105509052	1000	+	promoter:4371	uc008lku.1	18508	Pax6	mm9_genes_promoters	retinal progenitor cells		1
chr2	105505283	105519348	14066	*	UMR	3.47112	chr2	105508053	105509052	1000	+	promoter:4371	uc008lku.1	18508	Pax6	mm9_genes_promoters	retinal progenitor cells		UMR
chr2	105498721	105535798	37078	*	1	5.33509	chr2	105508053	105509052	1000	+	promoter:4371	uc008lku.1	18508	Pax6	mm9_genes_promoters	retinal progenitor cells			1
chr2	105498632	105532484	33853	*	UMR	3.72401	chr2	105508053	105509052	1000	+	promoter:4371	uc008lku.1	18508	Pax6	mm9_genes_promoters	retinal progenitor cells			UMR
chr2	105499536	105520431	20896	*	2	24.4095	chr2	105508053	105509052	1000	+	promoter:4371	uc008lku.1	18508	Pax6	mm9_genes_promoters	retinal progenitor cells				2
chr2	105506867	105512104	5238	*	UMR	12.8558	chr2	105508053	105509052	1000	+	promoter:4371	uc008lku.1	18508	Pax6	mm9_genes_promoters	retinal progenitor cells				UMR
chr2	105499450	105517323	17874	*	1	6.87487	chr2	105508053	105509052	1000	+	promoter:4371	uc008lku.1	18508	Pax6	mm9_genes_promoters	retinal progenitor cells					1
chr2	105499481	105518727	19247	*	UMR	6.60882	chr2	105508053	105509052	1000	+	promoter:4371	uc008lku.1	18508	Pax6	mm9_genes_promoters	retinal progenitor cells					UMR
chr2	105499450	105530516	31067	*	1	16.593	chr2	105508053	105509052	1000	+	promoter:4371	uc008lku.1	18508	Pax6	mm9_genes_promoters	retinal progenitor cells						1
chr2	105506549	105519362	12814	*	UMR	12.6358	chr2	105508053	105509052	1000	+	promoter:4371	uc008lku.1	18508	Pax6	mm9_genes_promoters	retinal progenitor cells						UMR
chr2	105505304	105518183	12880	*	1	3.52538	chr2	105508053	105509052	1000	+	promoter:4372	uc008lkv.1	18508	Pax6	mm9_genes_promoters	retinal progenitor cells		1
chr2	105505283	105519348	14066	*	UMR	3.47112	chr2	105508053	105509052	1000	+	promoter:4372	uc008lkv.1	18508	Pax6	mm9_genes_promoters	retinal progenitor cells		UMR
chr2	105498721	105535798	37078	*	1	5.33509	chr2	105508053	105509052	1000	+	promoter:4372	uc008lkv.1	18508	Pax6	mm9_genes_promoters	retinal progenitor cells			1
chr2	105498632	105532484	33853	*	UMR	3.72401	chr2	105508053	105509052	1000	+	promoter:4372	uc008lkv.1	18508	Pax6	mm9_genes_promoters	retinal progenitor cells			UMR
chr2	105499536	105520431	20896	*	2	24.4095	chr2	105508053	105509052	1000	+	promoter:4372	uc008lkv.1	18508	Pax6	mm9_genes_promoters	retinal progenitor cells				2
chr2	105506867	105512104	5238	*	UMR	12.8558	chr2	105508053	105509052	1000	+	promoter:4372	uc008lkv.1	18508	Pax6	mm9_genes_promoters	retinal progenitor cells				UMR
chr2	105499450	105517323	17874	*	1	6.87487	chr2	105508053	105509052	1000	+	promoter:4372	uc008lkv.1	18508	Pax6	mm9_genes_promoters	retinal progenitor cells					1
chr2	105499481	105518727	19247	*	UMR	6.60882	chr2	105508053	105509052	1000	+	promoter:4372	uc008lkv.1	18508	Pax6	mm9_genes_promoters	retinal progenitor cells					UMR
chr2	105499450	105530516	31067	*	1	16.593	chr2	105508053	105509052	1000	+	promoter:4372	uc008lkv.1	18508	Pax6	mm9_genes_promoters	retinal progenitor cells						1
chr2	105506549	105519362	12814	*	UMR	12.6358	chr2	105508053	105509052	1000	+	promoter:4372	uc008lkv.1	18508	Pax6	mm9_genes_promoters	retinal progenitor cells						UMR
chr2	105505304	105518183	12880	*	1	3.52538	chr2	105508053	105509052	1000	+	promoter:4373	uc012cat.1	18508	Pax6	mm9_genes_promoters	retinal progenitor cells		1
chr2	105505283	105519348	14066	*	UMR	3.47112	chr2	105508053	105509052	1000	+	promoter:4373	uc012cat.1	18508	Pax6	mm9_genes_promoters	retinal progenitor cells		UMR
chr2	105498721	105535798	37078	*	1	5.33509	chr2	105508053	105509052	1000	+	promoter:4373	uc012cat.1	18508	Pax6	mm9_genes_promoters	retinal progenitor cells			1
chr2	105498632	105532484	33853	*	UMR	3.72401	chr2	105508053	105509052	1000	+	promoter:4373	uc012cat.1	18508	Pax6	mm9_genes_promoters	retinal progenitor cells			UMR
chr2	105499536	105520431	20896	*	2	24.4095	chr2	105508053	105509052	1000	+	promoter:4373	uc012cat.1	18508	Pax6	mm9_genes_promoters	retinal progenitor cells				2
chr2	105506867	105512104	5238	*	UMR	12.8558	chr2	105508053	105509052	1000	+	promoter:4373	uc012cat.1	18508	Pax6	mm9_genes_promoters	retinal progenitor cells				UMR
chr2	105499450	105517323	17874	*	1	6.87487	chr2	105508053	105509052	1000	+	promoter:4373	uc012cat.1	18508	Pax6	mm9_genes_promoters	retinal progenitor cells					1
chr2	105499481	105518727	19247	*	UMR	6.60882	chr2	105508053	105509052	1000	+	promoter:4373	uc012cat.1	18508	Pax6	mm9_genes_promoters	retinal progenitor cells					UMR
chr2	105499450	105530516	31067	*	1	16.593	chr2	105508053	105509052	1000	+	promoter:4373	uc012cat.1	18508	Pax6	mm9_genes_promoters	retinal progenitor cells						1
chr2	105506549	105519362	12814	*	UMR	12.6358	chr2	105508053	105509052	1000	+	promoter:4373	uc012cat.1	18508	Pax6	mm9_genes_promoters	retinal progenitor cells						UMR
chr2	105505304	105518183	12880	*	1	3.52538	chr2	105513121	105514120	1000	+	promoter:4375	uc008lky.1	18508	Pax6	mm9_genes_promoters	retinal progenitor cells		1
chr2	105505283	105519348	14066	*	UMR	3.47112	chr2	105513121	105514120	1000	+	promoter:4375	uc008lky.1	18508	Pax6	mm9_genes_promoters	retinal progenitor cells		UMR
chr2	105498721	105535798	37078	*	1	5.33509	chr2	105513121	105514120	1000	+	promoter:4375	uc008lky.1	18508	Pax6	mm9_genes_promoters	retinal progenitor cells			1
chr2	105498632	105532484	33853	*	UMR	3.72401	chr2	105513121	105514120	1000	+	promoter:4375	uc008lky.1	18508	Pax6	mm9_genes_promoters	retinal progenitor cells			UMR
chr2	105499536	105520431	20896	*	2	24.4095	chr2	105513121	105514120	1000	+	promoter:4375	uc008lky.1	18508	Pax6	mm9_genes_promoters	retinal progenitor cells				2
chr2	105512671	105514254	1584	*	UMR	20.5882	chr2	105513121	105514120	1000	+	promoter:4375	uc008lky.1	18508	Pax6	mm9_genes_promoters	retinal progenitor cells				UMR
chr2	105499450	105517323	17874	*	1	6.87487	chr2	105513121	105514120	1000	+	promoter:4375	uc008lky.1	18508	Pax6	mm9_genes_promoters	retinal progenitor cells					1
chr2	105499481	105518727	19247	*	UMR	6.60882	chr2	105513121	105514120	1000	+	promoter:4375	uc008lky.1	18508	Pax6	mm9_genes_promoters	retinal progenitor cells					UMR
chr2	105499450	105530516	31067	*	1	16.593	chr2	105513121	105514120	1000	+	promoter:4375	uc008lky.1	18508	Pax6	mm9_genes_promoters	retinal progenitor cells						1
chr2	105506549	105519362	12814	*	UMR	12.6358	chr2	105513121	105514120	1000	+	promoter:4375	uc008lky.1	18508	Pax6	mm9_genes_promoters	retinal progenitor cells						UMR
chr2	105505304	105518183	12880	*	1	3.52538	chr2	105515602	105516601	1000	+	promoter:4377	uc008lla.1	18508	Pax6	mm9_genes_promoters	retinal progenitor cells		1
chr2	105505283	105519348	14066	*	UMR	3.47112	chr2	105515602	105516601	1000	+	promoter:4377	uc008lla.1	18508	Pax6	mm9_genes_promoters	retinal progenitor cells		UMR
chr2	105498721	105535798	37078	*	1	5.33509	chr2	105515602	105516601	1000	+	promoter:4377	uc008lla.1	18508	Pax6	mm9_genes_promoters	retinal progenitor cells			1
chr2	105498632	105532484	33853	*	UMR	3.72401	chr2	105515602	105516601	1000	+	promoter:4377	uc008lla.1	18508	Pax6	mm9_genes_promoters	retinal progenitor cells			UMR
chr2	105499536	105520431	20896	*	2	24.4095	chr2	105515602	105516601	1000	+	promoter:4377	uc008lla.1	18508	Pax6	mm9_genes_promoters	retinal progenitor cells				2
chr2	105515049	105517555	2507	*	UMR	13.3021	chr2	105515602	105516601	1000	+	promoter:4377	uc008lla.1	18508	Pax6	mm9_genes_promoters	retinal progenitor cells				UMR
chr2	105499450	105517323	17874	*	1	6.87487	chr2	105515602	105516601	1000	+	promoter:4377	uc008lla.1	18508	Pax6	mm9_genes_promoters	retinal progenitor cells					1
chr2	105499481	105518727	19247	*	UMR	6.60882	chr2	105515602	105516601	1000	+	promoter:4377	uc008lla.1	18508	Pax6	mm9_genes_promoters	retinal progenitor cells					UMR
chr2	105499450	105530516	31067	*	1	16.593	chr2	105515602	105516601	1000	+	promoter:4377	uc008lla.1	18508	Pax6	mm9_genes_promoters	retinal progenitor cells						1
chr2	105506549	105519362	12814	*	UMR	12.6358	chr2	105515602	105516601	1000	+	promoter:4377	uc008lla.1	18508	Pax6	mm9_genes_promoters	retinal progenitor cells						UMR
chr2	105505304	105518183	12880	*	1	3.52538	chr2	105515602	105516601	1000	+	promoter:4378	uc008llb.1	18508	Pax6	mm9_genes_promoters	retinal progenitor cells		1
chr2	105505283	105519348	14066	*	UMR	3.47112	chr2	105515602	105516601	1000	+	promoter:4378	uc008llb.1	18508	Pax6	mm9_genes_promoters	retinal progenitor cells		UMR
chr2	105498721	105535798	37078	*	1	5.33509	chr2	105515602	105516601	1000	+	promoter:4378	uc008llb.1	18508	Pax6	mm9_genes_promoters	retinal progenitor cells			1
chr2	105498632	105532484	33853	*	UMR	3.72401	chr2	105515602	105516601	1000	+	promoter:4378	uc008llb.1	18508	Pax6	mm9_genes_promoters	retinal progenitor cells			UMR
chr2	105499536	105520431	20896	*	2	24.4095	chr2	105515602	105516601	1000	+	promoter:4378	uc008llb.1	18508	Pax6	mm9_genes_promoters	retinal progenitor cells				2
chr2	105515049	105517555	2507	*	UMR	13.3021	chr2	105515602	105516601	1000	+	promoter:4378	uc008llb.1	18508	Pax6	mm9_genes_promoters	retinal progenitor cells				UMR
chr2	105499450	105517323	17874	*	1	6.87487	chr2	105515602	105516601	1000	+	promoter:4378	uc008llb.1	18508	Pax6	mm9_genes_promoters	retinal progenitor cells					1
chr2	105499481	105518727	19247	*	UMR	6.60882	chr2	105515602	105516601	1000	+	promoter:4378	uc008llb.1	18508	Pax6	mm9_genes_promoters	retinal progenitor cells					UMR
chr2	105499450	105530516	31067	*	1	16.593	chr2	105515602	105516601	1000	+	promoter:4378	uc008llb.1	18508	Pax6	mm9_genes_promoters	retinal progenitor cells						1
chr2	105506549	105519362	12814	*	UMR	12.6358	chr2	105515602	105516601	1000	+	promoter:4378	uc008llb.1	18508	Pax6	mm9_genes_promoters	retinal progenitor cells						UMR
chr2	105520409	105531788	11380	*	2	12.8274	chr2	105524935	105525934	1000	+	promoter:4379	uc008llc.1	18508	Pax6	mm9_genes_promoters	retinal progenitor cells		2
chr2	105520144	105531927	11784	*	UMR	12.0588	chr2	105524935	105525934	1000	+	promoter:4379	uc008llc.1	18508	Pax6	mm9_genes_promoters	retinal progenitor cells		UMR
chr2	105498721	105535798	37078	*	1	5.33509	chr2	105524935	105525934	1000	+	promoter:4379	uc008llc.1	18508	Pax6	mm9_genes_promoters	retinal progenitor cells			1
chr2	105498632	105532484	33853	*	UMR	3.72401	chr2	105524935	105525934	1000	+	promoter:4379	uc008llc.1	18508	Pax6	mm9_genes_promoters	retinal progenitor cells			UMR
chr2	105524361	105526095	1735	*	2	66.1765	chr2	105524935	105525934	1000	+	promoter:4379	uc008llc.1	18508	Pax6	mm9_genes_promoters	retinal progenitor cells				2
chr2	105524538	105526095	1558	*	2	55.7843	chr2	105524935	105525934	1000	+	promoter:4379	uc008llc.1	18508	Pax6	mm9_genes_promoters	retinal progenitor cells					2
chr2	105499450	105530516	31067	*	1	16.593	chr2	105524935	105525934	1000	+	promoter:4379	uc008llc.1	18508	Pax6	mm9_genes_promoters	retinal progenitor cells						1
chr2	105525127	105525296	170	*	LMR	32.8431	chr2	105524935	105525934	1000	+	promoter:4379	uc008llc.1	18508	Pax6	mm9_genes_promoters	retinal progenitor cells						LMR
chr2	105525793	105530642	4850	*	UMR	18.984	chr2	105524935	105525934	1000	+	promoter:4379	uc008llc.1	18508	Pax6	mm9_genes_promoters	retinal progenitor cells						UMR
chr13	63498064	63542670	44607	*	4	83.8334	chr13	63514342	63515341	1000	-	promoter:46394	uc007qxu.1	19206	Ptch1	mm10_genes_promoters	retinal progenitor cells	4
chr13	63562942	63572106	9165	*	1	3.45275	chr13	63565521	63566520	1000	-	promoter:46395	uc007qxv.1	19206	Ptch1	mm10_genes_promoters	retinal progenitor cells	1
chr13	63562277	63574790	12514	*	UMR	5.68783	chr13	63565521	63566520	1000	-	promoter:46395	uc007qxv.1	19206	Ptch1	mm10_genes_promoters	retinal progenitor cells	UMR
chr13	63498064	63542670	44607	*	4	83.8334	chr13	63539913	63540912	1000	-	promoter:46396	uc007qxw.1	19206	Ptch1	mm10_genes_promoters	retinal progenitor cells	4
chr13	63562942	63572106	9165	*	1	3.45275	chr13	63564536	63565535	1000	-	promoter:46397	uc007qxx.1	19206	Ptch1	mm10_genes_promoters	retinal progenitor cells	1
chr13	63562277	63574790	12514	*	UMR	5.68783	chr13	63564536	63565535	1000	-	promoter:46397	uc007qxx.1	19206	Ptch1	mm10_genes_promoters	retinal progenitor cells	UMR
chr13	63562942	63572106	9165	*	1	3.45275	chr13	63565275	63566274	1000	-	promoter:46398	uc007qxy.1	19206	Ptch1	mm10_genes_promoters	retinal progenitor cells	1
chr13	63562277	63574790	12514	*	UMR	5.68783	chr13	63565275	63566274	1000	-	promoter:46398	uc007qxy.1	19206	Ptch1	mm10_genes_promoters	retinal progenitor cells	UMR
chr13	63615883	63616732	850	*	2	37.2549	chr13	63615650	63616649	1000	-	promoter:40506	uc007qxu.1	19206	Ptch1	mm9_genes_promoters	retinal progenitor cells		2
chr13	63598955	63615712	16758	*	3	78.9275	chr13	63615650	63616649	1000	-	promoter:40506	uc007qxu.1	19206	Ptch1	mm9_genes_promoters	retinal progenitor cells		3
chr13	63615921	63616768	848	*	LMR	34.8739	chr13	63615650	63616649	1000	-	promoter:40506	uc007qxu.1	19206	Ptch1	mm9_genes_promoters	retinal progenitor cells		LMR
chr13	63598798	63625029	26232	*	3	84.1978	chr13	63615650	63616649	1000	-	promoter:40506	uc007qxu.1	19206	Ptch1	mm9_genes_promoters	retinal progenitor cells			3
chr13	63616229	63616556	328	*	LMR	34.5588	chr13	63615650	63616649	1000	-	promoter:40506	uc007qxu.1	19206	Ptch1	mm9_genes_promoters	retinal progenitor cells			LMR
chr13	63598768	63626043	27276	*	4	85.895	chr13	63615650	63616649	1000	-	promoter:40506	uc007qxu.1	19206	Ptch1	mm9_genes_promoters	retinal progenitor cells				4
chr13	63598955	63625029	26075	*	4	86.2781	chr13	63615650	63616649	1000	-	promoter:40506	uc007qxu.1	19206	Ptch1	mm9_genes_promoters	retinal progenitor cells					4
chr13	63616557	63616852	296	*	LMR	44.8529	chr13	63615650	63616649	1000	-	promoter:40506	uc007qxu.1	19206	Ptch1	mm9_genes_promoters	retinal progenitor cells					LMR
chr13	63598768	63624771	26004	*	4	84.183	chr13	63615650	63616649	1000	-	promoter:40506	uc007qxu.1	19206	Ptch1	mm9_genes_promoters	retinal progenitor cells						4
chr13	63663983	63677558	13576	*	1	3.74913	chr13	63666829	63667828	1000	-	promoter:40507	uc007qxv.1	19206	Ptch1	mm9_genes_promoters	retinal progenitor cells		1
chr13	63663205	63676732	13528	*	UMR	3.31466	chr13	63666829	63667828	1000	-	promoter:40507	uc007qxv.1	19206	Ptch1	mm9_genes_promoters	retinal progenitor cells		UMR
chr13	63663983	63675426	11444	*	1	3.91787	chr13	63666829	63667828	1000	-	promoter:40507	uc007qxv.1	19206	Ptch1	mm9_genes_promoters	retinal progenitor cells			1
chr13	63663608	63670688	7081	*	UMR	1.69363	chr13	63666829	63667828	1000	-	promoter:40507	uc007qxv.1	19206	Ptch1	mm9_genes_promoters	retinal progenitor cells			UMR
chr13	63663936	63675998	12063	*	1	13.2171	chr13	63666829	63667828	1000	-	promoter:40507	uc007qxv.1	19206	Ptch1	mm9_genes_promoters	retinal progenitor cells				1
chr13	63663585	63670430	6846	*	UMR	5.36967	chr13	63666829	63667828	1000	-	promoter:40507	uc007qxv.1	19206	Ptch1	mm9_genes_promoters	retinal progenitor cells				UMR
chr13	63663936	63675710	11775	*	1	7.75329	chr13	63666829	63667828	1000	-	promoter:40507	uc007qxv.1	19206	Ptch1	mm9_genes_promoters	retinal progenitor cells					1
chr13	63663585	63670688	7104	*	UMR	4.22724	chr13	63666829	63667828	1000	-	promoter:40507	uc007qxv.1	19206	Ptch1	mm9_genes_promoters	retinal progenitor cells					UMR
chr13	63664282	63675710	11429	*	1	10.8059	chr13	63666829	63667828	1000	-	promoter:40507	uc007qxv.1	19206	Ptch1	mm9_genes_promoters	retinal progenitor cells						1
chr13	63663585	63670972	7388	*	UMR	7.84785	chr13	63666829	63667828	1000	-	promoter:40507	uc007qxv.1	19206	Ptch1	mm9_genes_promoters	retinal progenitor cells						UMR
chr13	63627382	63643995	16614	*	4	84.4538	chr13	63641221	63642220	1000	-	promoter:40508	uc007qxw.1	19206	Ptch1	mm9_genes_promoters	retinal progenitor cells		4
chr13	63627236	63651934	24699	*	3	80.3708	chr13	63641221	63642220	1000	-	promoter:40508	uc007qxw.1	19206	Ptch1	mm9_genes_promoters	retinal progenitor cells			3
chr13	63627240	63651934	24695	*	3	82.2858	chr13	63641221	63642220	1000	-	promoter:40508	uc007qxw.1	19206	Ptch1	mm9_genes_promoters	retinal progenitor cells				3
chr13	63626652	63643658	17007	*	4	86.4834	chr13	63641221	63642220	1000	-	promoter:40508	uc007qxw.1	19206	Ptch1	mm9_genes_promoters	retinal progenitor cells					4
chr13	63627224	63643658	16435	*	4	84.2292	chr13	63641221	63642220	1000	-	promoter:40508	uc007qxw.1	19206	Ptch1	mm9_genes_promoters	retinal progenitor cells						4
chr13	63663983	63677558	13576	*	1	3.74913	chr13	63665844	63666843	1000	-	promoter:40509	uc007qxx.1	19206	Ptch1	mm9_genes_promoters	retinal progenitor cells		1
chr13	63663205	63676732	13528	*	UMR	3.31466	chr13	63665844	63666843	1000	-	promoter:40509	uc007qxx.1	19206	Ptch1	mm9_genes_promoters	retinal progenitor cells		UMR
chr13	63663983	63675426	11444	*	1	3.91787	chr13	63665844	63666843	1000	-	promoter:40509	uc007qxx.1	19206	Ptch1	mm9_genes_promoters	retinal progenitor cells			1
chr13	63663608	63670688	7081	*	UMR	1.69363	chr13	63665844	63666843	1000	-	promoter:40509	uc007qxx.1	19206	Ptch1	mm9_genes_promoters	retinal progenitor cells			UMR
chr13	63663936	63675998	12063	*	1	13.2171	chr13	63665844	63666843	1000	-	promoter:40509	uc007qxx.1	19206	Ptch1	mm9_genes_promoters	retinal progenitor cells				1
chr13	63663585	63670430	6846	*	UMR	5.36967	chr13	63665844	63666843	1000	-	promoter:40509	uc007qxx.1	19206	Ptch1	mm9_genes_promoters	retinal progenitor cells				UMR
chr13	63663936	63675710	11775	*	1	7.75329	chr13	63665844	63666843	1000	-	promoter:40509	uc007qxx.1	19206	Ptch1	mm9_genes_promoters	retinal progenitor cells					1
chr13	63663585	63670688	7104	*	UMR	4.22724	chr13	63665844	63666843	1000	-	promoter:40509	uc007qxx.1	19206	Ptch1	mm9_genes_promoters	retinal progenitor cells					UMR
chr13	63664282	63675710	11429	*	1	10.8059	chr13	63665844	63666843	1000	-	promoter:40509	uc007qxx.1	19206	Ptch1	mm9_genes_promoters	retinal progenitor cells						1
chr13	63663585	63670972	7388	*	UMR	7.84785	chr13	63665844	63666843	1000	-	promoter:40509	uc007qxx.1	19206	Ptch1	mm9_genes_promoters	retinal progenitor cells						UMR
chr13	63663983	63677558	13576	*	1	3.74913	chr13	63666583	63667582	1000	-	promoter:40510	uc007qxy.1	19206	Ptch1	mm9_genes_promoters	retinal progenitor cells		1
chr13	63663205	63676732	13528	*	UMR	3.31466	chr13	63666583	63667582	1000	-	promoter:40510	uc007qxy.1	19206	Ptch1	mm9_genes_promoters	retinal progenitor cells		UMR
chr13	63663983	63675426	11444	*	1	3.91787	chr13	63666583	63667582	1000	-	promoter:40510	uc007qxy.1	19206	Ptch1	mm9_genes_promoters	retinal progenitor cells			1
chr13	63663608	63670688	7081	*	UMR	1.69363	chr13	63666583	63667582	1000	-	promoter:40510	uc007qxy.1	19206	Ptch1	mm9_genes_promoters	retinal progenitor cells			UMR
chr13	63663936	63675998	12063	*	1	13.2171	chr13	63666583	63667582	1000	-	promoter:40510	uc007qxy.1	19206	Ptch1	mm9_genes_promoters	retinal progenitor cells				1
chr13	63663585	63670430	6846	*	UMR	5.36967	chr13	63666583	63667582	1000	-	promoter:40510	uc007qxy.1	19206	Ptch1	mm9_genes_promoters	retinal progenitor cells				UMR
chr13	63663936	63675710	11775	*	1	7.75329	chr13	63666583	63667582	1000	-	promoter:40510	uc007qxy.1	19206	Ptch1	mm9_genes_promoters	retinal progenitor cells					1
chr13	63663585	63670688	7104	*	UMR	4.22724	chr13	63666583	63667582	1000	-	promoter:40510	uc007qxy.1	19206	Ptch1	mm9_genes_promoters	retinal progenitor cells					UMR
chr13	63664282	63675710	11429	*	1	10.8059	chr13	63666583	63667582	1000	-	promoter:40510	uc007qxy.1	19206	Ptch1	mm9_genes_promoters	retinal progenitor cells						1
chr13	63663585	63670972	7388	*	UMR	7.84785	chr13	63666583	63667582	1000	-	promoter:40510	uc007qxy.1	19206	Ptch1	mm9_genes_promoters	retinal progenitor cells						UMR
chr19	32753917	32764911	10995	*	1	23.3046	chr19	32756577	32757576	1000	+	promoter:59305	uc008hfq.1	19211	Pten	mm10_genes_promoters	retinal progenitor cells	1
chr19	32753917	32761806	7890	*	UMR	6.77966	chr19	32756577	32757576	1000	+	promoter:59305	uc008hfq.1	19211	Pten	mm10_genes_promoters	retinal progenitor cells	UMR
chr19	32753917	32764911	10995	*	1	23.3046	chr19	32756577	32757576	1000	+	promoter:59306	uc008hfr.1	19211	Pten	mm10_genes_promoters	retinal progenitor cells	1
chr19	32753917	32761806	7890	*	UMR	6.77966	chr19	32756577	32757576	1000	+	promoter:59306	uc008hfr.1	19211	Pten	mm10_genes_promoters	retinal progenitor cells	UMR
chr19	32828971	32835842	6872	*	1	3.22182	chr19	32831067	32832066	1000	+	promoter:51846	uc008hfq.1	19211	Pten	mm9_genes_promoters	retinal progenitor cells		1
chr19	32828993	32836069	7077	*	UMR	2.77214	chr19	32831067	32832066	1000	+	promoter:51846	uc008hfq.1	19211	Pten	mm9_genes_promoters	retinal progenitor cells		UMR
chr19	32828638	32835842	7205	*	1	2.90955	chr19	32831067	32832066	1000	+	promoter:51846	uc008hfq.1	19211	Pten	mm9_genes_promoters	retinal progenitor cells			1
chr19	32828779	32837690	8912	*	UMR	3.68668	chr19	32831067	32832066	1000	+	promoter:51846	uc008hfq.1	19211	Pten	mm9_genes_promoters	retinal progenitor cells			UMR
chr19	32828971	32835842	6872	*	1	10.2046	chr19	32831067	32832066	1000	+	promoter:51846	uc008hfq.1	19211	Pten	mm9_genes_promoters	retinal progenitor cells				1
chr19	32828945	32836776	7832	*	UMR	10.7514	chr19	32831067	32832066	1000	+	promoter:51846	uc008hfq.1	19211	Pten	mm9_genes_promoters	retinal progenitor cells				UMR
chr19	32828638	32836778	8141	*	1	5.33576	chr19	32831067	32832066	1000	+	promoter:51846	uc008hfq.1	19211	Pten	mm9_genes_promoters	retinal progenitor cells					1
chr19	32828779	32836939	8161	*	UMR	4.65359	chr19	32831067	32832066	1000	+	promoter:51846	uc008hfq.1	19211	Pten	mm9_genes_promoters	retinal progenitor cells					UMR
chr19	32828638	32836778	8141	*	1	10.7903	chr19	32831067	32832066	1000	+	promoter:51846	uc008hfq.1	19211	Pten	mm9_genes_promoters	retinal progenitor cells						1
chr19	32828779	32837136	8358	*	UMR	10.0686	chr19	32831067	32832066	1000	+	promoter:51846	uc008hfq.1	19211	Pten	mm9_genes_promoters	retinal progenitor cells						UMR
chr19	32828971	32835842	6872	*	1	3.22182	chr19	32831067	32832066	1000	+	promoter:51847	uc008hfr.1	19211	Pten	mm9_genes_promoters	retinal progenitor cells		1
chr19	32828993	32836069	7077	*	UMR	2.77214	chr19	32831067	32832066	1000	+	promoter:51847	uc008hfr.1	19211	Pten	mm9_genes_promoters	retinal progenitor cells		UMR
chr19	32828638	32835842	7205	*	1	2.90955	chr19	32831067	32832066	1000	+	promoter:51847	uc008hfr.1	19211	Pten	mm9_genes_promoters	retinal progenitor cells			1
chr19	32828779	32837690	8912	*	UMR	3.68668	chr19	32831067	32832066	1000	+	promoter:51847	uc008hfr.1	19211	Pten	mm9_genes_promoters	retinal progenitor cells			UMR
chr19	32828971	32835842	6872	*	1	10.2046	chr19	32831067	32832066	1000	+	promoter:51847	uc008hfr.1	19211	Pten	mm9_genes_promoters	retinal progenitor cells				1
chr19	32828945	32836776	7832	*	UMR	10.7514	chr19	32831067	32832066	1000	+	promoter:51847	uc008hfr.1	19211	Pten	mm9_genes_promoters	retinal progenitor cells				UMR
chr19	32828638	32836778	8141	*	1	5.33576	chr19	32831067	32832066	1000	+	promoter:51847	uc008hfr.1	19211	Pten	mm9_genes_promoters	retinal progenitor cells					1
chr19	32828779	32836939	8161	*	UMR	4.65359	chr19	32831067	32832066	1000	+	promoter:51847	uc008hfr.1	19211	Pten	mm9_genes_promoters	retinal progenitor cells					UMR
chr19	32828638	32836778	8141	*	1	10.7903	chr19	32831067	32832066	1000	+	promoter:51847	uc008hfr.1	19211	Pten	mm9_genes_promoters	retinal progenitor cells						1
chr19	32828779	32837136	8358	*	UMR	10.0686	chr19	32831067	32832066	1000	+	promoter:51847	uc008hfr.1	19211	Pten	mm9_genes_promoters	retinal progenitor cells						UMR
chr19	32836296	32941014	104719	*	4	86.4114	chr19	32880036	32881035	1000	+	promoter:51848	uc012bko.1	19211	Pten	mm9_genes_promoters	retinal progenitor cells		4
chr19	32836296	32941094	104799	*	3	83.9132	chr19	32880036	32881035	1000	+	promoter:51848	uc012bko.1	19211	Pten	mm9_genes_promoters	retinal progenitor cells			3
chr19	32836296	32941014	104719	*	4	86.0233	chr19	32880036	32881035	1000	+	promoter:51848	uc012bko.1	19211	Pten	mm9_genes_promoters	retinal progenitor cells				4
chr19	32837100	32940479	103380	*	4	83.5418	chr19	32880036	32881035	1000	+	promoter:51848	uc012bko.1	19211	Pten	mm9_genes_promoters	retinal progenitor cells					4
chr19	32867858	32941014	73157	*	4	87.5452	chr19	32880036	32881035	1000	+	promoter:51848	uc012bko.1	19211	Pten	mm9_genes_promoters	retinal progenitor cells						4
chr18	65928631	65940099	11469	*	1	35.8177	chr18	65939090	65940089	1000	-	promoter:58385	uc008ffl.1	19434	Rax	mm10_genes_promoters	retinal progenitor cells	1
chr18	65940087	65942190	2104	*	LMR	44.7368	chr18	65939090	65940089	1000	-	promoter:58385	uc008ffl.1	19434	Rax	mm10_genes_promoters	retinal progenitor cells	LMR
chr18	65937623	65939430	1808	*	UMR	22.561	chr18	65939090	65940089	1000	-	promoter:58385	uc008ffl.1	19434	Rax	mm10_genes_promoters	retinal progenitor cells	UMR
chr18	66088285	66101587	13303	*	1	8.79085	chr18	66098744	66099743	1000	-	promoter:51054	uc008ffl.1	19434	Rax	mm9_genes_promoters	retinal progenitor cells		1
chr18	66087403	66101750	14348	*	UMR	8.3677	chr18	66098744	66099743	1000	-	promoter:51054	uc008ffl.1	19434	Rax	mm9_genes_promoters	retinal progenitor cells		UMR
chr18	66097230	66098750	1521	*	2	17.7371	chr18	66098744	66099743	1000	-	promoter:51054	uc008ffl.1	19434	Rax	mm9_genes_promoters	retinal progenitor cells			2
chr18	66098821	66100063	1243	*	2	65.6109	chr18	66098744	66099743	1000	-	promoter:51054	uc008ffl.1	19434	Rax	mm9_genes_promoters	retinal progenitor cells			2
chr18	66097233	66098896	1664	*	UMR	16.4766	chr18	66098744	66099743	1000	-	promoter:51054	uc008ffl.1	19434	Rax	mm9_genes_promoters	retinal progenitor cells			UMR
chr18	66089030	66101997	12968	*	1	8.82353	chr18	66098744	66099743	1000	-	promoter:51054	uc008ffl.1	19434	Rax	mm9_genes_promoters	retinal progenitor cells				1
chr18	66087999	66102061	14063	*	UMR	8.98469	chr18	66098744	66099743	1000	-	promoter:51054	uc008ffl.1	19434	Rax	mm9_genes_promoters	retinal progenitor cells				UMR
chr18	66088285	66101997	13713	*	1	7.07975	chr18	66098744	66099743	1000	-	promoter:51054	uc008ffl.1	19434	Rax	mm9_genes_promoters	retinal progenitor cells					1
chr18	66087580	66102061	14482	*	UMR	6.92042	chr18	66098744	66099743	1000	-	promoter:51054	uc008ffl.1	19434	Rax	mm9_genes_promoters	retinal progenitor cells					UMR
chr18	66084143	66101997	17855	*	1	21.5803	chr18	66098744	66099743	1000	-	promoter:51054	uc008ffl.1	19434	Rax	mm9_genes_promoters	retinal progenitor cells						1
chr18	66089992	66102061	12070	*	UMR	15.3258	chr18	66098744	66099743	1000	-	promoter:51054	uc008ffl.1	19434	Rax	mm9_genes_promoters	retinal progenitor cells						UMR
chr5	77264229	77267630	3402	*	1	33.524	chr5	77264494	77265493	1000	+	promoter:16327	uc008xvz.2	19712	Rest	mm10_genes_promoters	retinal progenitor cells	1
chr5	77264853	77267414	2562	*	UMR	15.4867	chr5	77264494	77265493	1000	+	promoter:16327	uc008xvz.2	19712	Rest	mm10_genes_promoters	retinal progenitor cells	UMR
chr5	77264229	77267630	3402	*	1	33.524	chr5	77265196	77266195	1000	+	promoter:16328	uc008xwa.2	19712	Rest	mm10_genes_promoters	retinal progenitor cells	1
chr5	77264853	77267414	2562	*	UMR	15.4867	chr5	77265196	77266195	1000	+	promoter:16328	uc008xwa.2	19712	Rest	mm10_genes_promoters	retinal progenitor cells	UMR
chr5	77264229	77267630	3402	*	1	33.524	chr5	77266932	77267931	1000	+	promoter:16329	uc029vis.1	19712	Rest	mm10_genes_promoters	retinal progenitor cells	1
chr5	77264853	77267414	2562	*	UMR	15.4867	chr5	77266932	77267931	1000	+	promoter:16329	uc029vis.1	19712	Rest	mm10_genes_promoters	retinal progenitor cells	UMR
chr5	77693852	77696654	2803	*	1	3.09027	chr5	77693519	77694518	1000	+	promoter:14338	uc008xvz.2	19712	Rest	mm9_genes_promoters	retinal progenitor cells		1
chr5	77675658	77693547	17890	*	3	79.187	chr5	77693519	77694518	1000	+	promoter:14338	uc008xvz.2	19712	Rest	mm9_genes_promoters	retinal progenitor cells		3
chr5	77693701	77696640	2940	*	UMR	2.51906	chr5	77693519	77694518	1000	+	promoter:14338	uc008xvz.2	19712	Rest	mm9_genes_promoters	retinal progenitor cells		UMR
chr5	77693547	77696654	3108	*	1	3.7014	chr5	77693519	77694518	1000	+	promoter:14338	uc008xvz.2	19712	Rest	mm9_genes_promoters	retinal progenitor cells			1
chr5	77693701	77696330	2630	*	UMR	2.34533	chr5	77693519	77694518	1000	+	promoter:14338	uc008xvz.2	19712	Rest	mm9_genes_promoters	retinal progenitor cells			UMR
chr5	77693852	77695995	2144	*	1	10.5169	chr5	77693519	77694518	1000	+	promoter:14338	uc008xvz.2	19712	Rest	mm9_genes_promoters	retinal progenitor cells				1
chr5	77675658	77693547	17890	*	3	81.5526	chr5	77693519	77694518	1000	+	promoter:14338	uc008xvz.2	19712	Rest	mm9_genes_promoters	retinal progenitor cells				3
chr5	77693877	77696199	2323	*	UMR	11.0517	chr5	77693519	77694518	1000	+	promoter:14338	uc008xvz.2	19712	Rest	mm9_genes_promoters	retinal progenitor cells				UMR
chr5	77693852	77695995	2144	*	1	6.93537	chr5	77693519	77694518	1000	+	promoter:14338	uc008xvz.2	19712	Rest	mm9_genes_promoters	retinal progenitor cells					1
chr5	77675658	77693547	17890	*	3	78.224	chr5	77693519	77694518	1000	+	promoter:14338	uc008xvz.2	19712	Rest	mm9_genes_promoters	retinal progenitor cells					3
chr5	77693877	77696093	2217	*	UMR	6.36029	chr5	77693519	77694518	1000	+	promoter:14338	uc008xvz.2	19712	Rest	mm9_genes_promoters	retinal progenitor cells					UMR
chr5	77693852	77696654	2803	*	1	17.5103	chr5	77693519	77694518	1000	+	promoter:14338	uc008xvz.2	19712	Rest	mm9_genes_promoters	retinal progenitor cells						1
chr5	77682060	77693547	11488	*	3	77.0697	chr5	77693519	77694518	1000	+	promoter:14338	uc008xvz.2	19712	Rest	mm9_genes_promoters	retinal progenitor cells						3
chr5	77693877	77696199	2323	*	UMR	11.0294	chr5	77693519	77694518	1000	+	promoter:14338	uc008xvz.2	19712	Rest	mm9_genes_promoters	retinal progenitor cells						UMR
chr5	77693852	77696654	2803	*	1	3.09027	chr5	77694221	77695220	1000	+	promoter:14339	uc008xwa.2	19712	Rest	mm9_genes_promoters	retinal progenitor cells		1
chr5	77693701	77696640	2940	*	UMR	2.51906	chr5	77694221	77695220	1000	+	promoter:14339	uc008xwa.2	19712	Rest	mm9_genes_promoters	retinal progenitor cells		UMR
chr5	77693547	77696654	3108	*	1	3.7014	chr5	77694221	77695220	1000	+	promoter:14339	uc008xwa.2	19712	Rest	mm9_genes_promoters	retinal progenitor cells			1
chr5	77693701	77696330	2630	*	UMR	2.34533	chr5	77694221	77695220	1000	+	promoter:14339	uc008xwa.2	19712	Rest	mm9_genes_promoters	retinal progenitor cells			UMR
chr5	77693852	77695995	2144	*	1	10.5169	chr5	77694221	77695220	1000	+	promoter:14339	uc008xwa.2	19712	Rest	mm9_genes_promoters	retinal progenitor cells				1
chr5	77693877	77696199	2323	*	UMR	11.0517	chr5	77694221	77695220	1000	+	promoter:14339	uc008xwa.2	19712	Rest	mm9_genes_promoters	retinal progenitor cells				UMR
chr5	77693852	77695995	2144	*	1	6.93537	chr5	77694221	77695220	1000	+	promoter:14339	uc008xwa.2	19712	Rest	mm9_genes_promoters	retinal progenitor cells					1
chr5	77693877	77696093	2217	*	UMR	6.36029	chr5	77694221	77695220	1000	+	promoter:14339	uc008xwa.2	19712	Rest	mm9_genes_promoters	retinal progenitor cells					UMR
chr5	77693852	77696654	2803	*	1	17.5103	chr5	77694221	77695220	1000	+	promoter:14339	uc008xwa.2	19712	Rest	mm9_genes_promoters	retinal progenitor cells						1
chr5	77693877	77696199	2323	*	UMR	11.0294	chr5	77694221	77695220	1000	+	promoter:14339	uc008xwa.2	19712	Rest	mm9_genes_promoters	retinal progenitor cells						UMR
chr17	85606373	85634131	27759	*	1	16.3161	chr17	85619834	85620833	1000	+	promoter:55452	uc008dub.2	20473	Six3	mm10_genes_promoters	retinal progenitor cells	1
chr17	85619531	85631656	12126	*	UMR	11.7188	chr17	85619834	85620833	1000	+	promoter:55452	uc008dub.2	20473	Six3	mm10_genes_promoters	retinal progenitor cells	UMR
chr17	85606373	85634131	27759	*	1	16.3161	chr17	85619834	85620833	1000	+	promoter:55453	uc033hfi.1	20473	Six3	mm10_genes_promoters	retinal progenitor cells	1
chr17	85619531	85631656	12126	*	UMR	11.7188	chr17	85619834	85620833	1000	+	promoter:55453	uc033hfi.1	20473	Six3	mm10_genes_promoters	retinal progenitor cells	UMR
chr17	86005800	86026023	20224	*	2	17.225	chr17	86011948	86012947	1000	+	promoter:48447	uc008dtz.2	20473	Six3	mm9_genes_promoters	retinal progenitor cells		2
chr17	86011059	86015048	3990	*	UMR	7.30359	chr17	86011948	86012947	1000	+	promoter:48447	uc008dtz.2	20473	Six3	mm9_genes_promoters	retinal progenitor cells		UMR
chr17	86005993	86030182	24190	*	2	10.8498	chr17	86011948	86012947	1000	+	promoter:48447	uc008dtz.2	20473	Six3	mm9_genes_promoters	retinal progenitor cells			2
chr17	86011059	86025535	14477	*	UMR	6.11314	chr17	86011948	86012947	1000	+	promoter:48447	uc008dtz.2	20473	Six3	mm9_genes_promoters	retinal progenitor cells			UMR
chr17	86011569	86014888	3320	*	1	15.4799	chr17	86011948	86012947	1000	+	promoter:48447	uc008dtz.2	20473	Six3	mm9_genes_promoters	retinal progenitor cells				1
chr17	86012034	86014976	2943	*	UMR	8.7863	chr17	86011948	86012947	1000	+	promoter:48447	uc008dtz.2	20473	Six3	mm9_genes_promoters	retinal progenitor cells				UMR
chr17	86012096	86014876	2781	*	1	5.4922	chr17	86011948	86012947	1000	+	promoter:48447	uc008dtz.2	20473	Six3	mm9_genes_promoters	retinal progenitor cells					1
chr17	86008686	86012057	3372	*	2	60.1562	chr17	86011948	86012947	1000	+	promoter:48447	uc008dtz.2	20473	Six3	mm9_genes_promoters	retinal progenitor cells					2
chr17	86011554	86014902	3349	*	UMR	10.3431	chr17	86011948	86012947	1000	+	promoter:48447	uc008dtz.2	20473	Six3	mm9_genes_promoters	retinal progenitor cells					UMR
chr17	86011547	86014802	3256	*	1	16.0784	chr17	86011948	86012947	1000	+	promoter:48447	uc008dtz.2	20473	Six3	mm9_genes_promoters	retinal progenitor cells						1
chr17	86011457	86015048	3592	*	UMR	15.8887	chr17	86011948	86012947	1000	+	promoter:48447	uc008dtz.2	20473	Six3	mm9_genes_promoters	retinal progenitor cells						UMR
chr17	86005800	86026023	20224	*	2	17.225	chr17	86019174	86020173	1000	+	promoter:48448	uc008dub.2	20473	Six3	mm9_genes_promoters	retinal progenitor cells		2
chr17	86018657	86025558	6902	*	UMR	14.0105	chr17	86019174	86020173	1000	+	promoter:48448	uc008dub.2	20473	Six3	mm9_genes_promoters	retinal progenitor cells		UMR
chr17	86005993	86030182	24190	*	2	10.8498	chr17	86019174	86020173	1000	+	promoter:48448	uc008dub.2	20473	Six3	mm9_genes_promoters	retinal progenitor cells			2
chr17	86011059	86025535	14477	*	UMR	6.11314	chr17	86019174	86020173	1000	+	promoter:48448	uc008dub.2	20473	Six3	mm9_genes_promoters	retinal progenitor cells			UMR
chr17	86016436	86024407	7972	*	2	23.5515	chr17	86019174	86020173	1000	+	promoter:48448	uc008dub.2	20473	Six3	mm9_genes_promoters	retinal progenitor cells				2
chr17	86016335	86024428	8094	*	UMR	22.827	chr17	86019174	86020173	1000	+	promoter:48448	uc008dub.2	20473	Six3	mm9_genes_promoters	retinal progenitor cells				UMR
chr17	86019817	86021855	2039	*	1	12.9484	chr17	86019174	86020173	1000	+	promoter:48448	uc008dub.2	20473	Six3	mm9_genes_promoters	retinal progenitor cells					1
chr17	86017975	86019783	1809	*	3	68.2504	chr17	86019174	86020173	1000	+	promoter:48448	uc008dub.2	20473	Six3	mm9_genes_promoters	retinal progenitor cells					3
chr17	86019599	86021670	2072	*	UMR	11.7288	chr17	86019174	86020173	1000	+	promoter:48448	uc008dub.2	20473	Six3	mm9_genes_promoters	retinal progenitor cells					UMR
chr17	86019767	86023862	4096	*	1	15.0123	chr17	86019174	86020173	1000	+	promoter:48448	uc008dub.2	20473	Six3	mm9_genes_promoters	retinal progenitor cells						1
chr17	86018298	86019609	1312	*	2	59.3891	chr17	86019174	86020173	1000	+	promoter:48448	uc008dub.2	20473	Six3	mm9_genes_promoters	retinal progenitor cells						2
chr17	86019599	86024428	4830	*	UMR	17.6471	chr17	86019174	86020173	1000	+	promoter:48448	uc008dub.2	20473	Six3	mm9_genes_promoters	retinal progenitor cells						UMR
chr12	72936439	72949364	12926	*	1	14.6524	chr12	72938882	72939881	1000	+	promoter:42756	uc007nvy.2	20476	Six6	mm10_genes_promoters	retinal progenitor cells	1
chr12	72936313	72950632	14320	*	UMR	13.3696	chr12	72938882	72939881	1000	+	promoter:42756	uc007nvy.2	20476	Six6	mm10_genes_promoters	retinal progenitor cells	UMR
chr12	74038530	74050173	11644	*	2	13.444	chr12	74039932	74040931	1000	+	promoter:37485	uc007nvy.1	20476	Six6	mm9_genes_promoters	retinal progenitor cells		2
chr12	74037983	74043938	5956	*	UMR	17.8523	chr12	74039932	74040931	1000	+	promoter:37485	uc007nvy.1	20476	Six6	mm9_genes_promoters	retinal progenitor cells		UMR
chr12	74036873	74051099	14227	*	1	6.42602	chr12	74039932	74040931	1000	+	promoter:37485	uc007nvy.1	20476	Six6	mm9_genes_promoters	retinal progenitor cells			1
chr12	74036953	74050830	13878	*	UMR	5.54161	chr12	74039932	74040931	1000	+	promoter:37485	uc007nvy.1	20476	Six6	mm9_genes_promoters	retinal progenitor cells			UMR
chr12	74037426	74053406	15981	*	1	19.2655	chr12	74039932	74040931	1000	+	promoter:37485	uc007nvy.1	20476	Six6	mm9_genes_promoters	retinal progenitor cells				1
chr12	74037102	74050725	13624	*	UMR	15.8088	chr12	74039932	74040931	1000	+	promoter:37485	uc007nvy.1	20476	Six6	mm9_genes_promoters	retinal progenitor cells				UMR
chr12	74039807	74041660	1854	*	1	9.65868	chr12	74039932	74040931	1000	+	promoter:37485	uc007nvy.1	20476	Six6	mm9_genes_promoters	retinal progenitor cells					1
chr12	74040300	74041884	1585	*	UMR	7.72059	chr12	74039932	74040931	1000	+	promoter:37485	uc007nvy.1	20476	Six6	mm9_genes_promoters	retinal progenitor cells					UMR
chr12	74038785	74042990	4206	*	1	18.7415	chr12	74039932	74040931	1000	+	promoter:37485	uc007nvy.1	20476	Six6	mm9_genes_promoters	retinal progenitor cells						1
chr12	74038667	74043174	4508	*	UMR	19.5865	chr12	74039932	74040931	1000	+	promoter:37485	uc007nvy.1	20476	Six6	mm9_genes_promoters	retinal progenitor cells						UMR
chr3	34637000	34654180	17181	*	1	25.8335	chr3	34648995	34649994	1000	+	promoter:9130	uc008oxu.3	20674	Sox2	mm10_genes_promoters	retinal progenitor cells	1
chr3	34645925	34654224	8300	*	UMR	14.9362	chr3	34648995	34649994	1000	+	promoter:9130	uc008oxu.3	20674	Sox2	mm10_genes_promoters	retinal progenitor cells	UMR
chr3	34545156	34556282	11127	*	2	9.54791	chr3	34547927	34548926	1000	+	promoter:8051	uc008oxu.1	20674	Sox2	mm9_genes_promoters	retinal progenitor cells		2
chr3	34544685	34556272	11588	*	UMR	8.9719	chr3	34547927	34548926	1000	+	promoter:8051	uc008oxu.1	20674	Sox2	mm9_genes_promoters	retinal progenitor cells		UMR
chr3	34536076	34567681	31606	*	2	14.244	chr3	34547927	34548926	1000	+	promoter:8051	uc008oxu.1	20674	Sox2	mm9_genes_promoters	retinal progenitor cells			2
chr3	34544847	34557326	12480	*	UMR	10.6035	chr3	34547927	34548926	1000	+	promoter:8051	uc008oxu.1	20674	Sox2	mm9_genes_promoters	retinal progenitor cells			UMR
chr3	34545069	34553015	7947	*	1	10.7322	chr3	34547927	34548926	1000	+	promoter:8051	uc008oxu.1	20674	Sox2	mm9_genes_promoters	retinal progenitor cells				1
chr3	34544847	34553089	8243	*	UMR	10.4096	chr3	34547927	34548926	1000	+	promoter:8051	uc008oxu.1	20674	Sox2	mm9_genes_promoters	retinal progenitor cells				UMR
chr3	34544894	34552997	8104	*	1	6.78488	chr3	34547927	34548926	1000	+	promoter:8051	uc008oxu.1	20674	Sox2	mm9_genes_promoters	retinal progenitor cells					1
chr3	34544847	34553228	8382	*	UMR	6.39341	chr3	34547927	34548926	1000	+	promoter:8051	uc008oxu.1	20674	Sox2	mm9_genes_promoters	retinal progenitor cells					UMR
chr3	34545069	34552997	7929	*	1	11.2361	chr3	34547927	34548926	1000	+	promoter:8051	uc008oxu.1	20674	Sox2	mm9_genes_promoters	retinal progenitor cells						1
chr3	34544847	34553228	8382	*	UMR	10.7887	chr3	34547927	34548926	1000	+	promoter:8051	uc008oxu.1	20674	Sox2	mm9_genes_promoters	retinal progenitor cells						UMR
chr11	112779904	112785898	5995	*	1	16.688	chr11	112781210	112782209	1000	+	promoter:39853	uc007med.2	20682	Sox9	mm10_genes_promoters	retinal progenitor cells	1
chr11	112779325	112786176	6852	*	UMR	12.4789	chr11	112781210	112782209	1000	+	promoter:39853	uc007med.2	20682	Sox9	mm10_genes_promoters	retinal progenitor cells	UMR
chr11	112641017	112650309	9293	*	1	5.88235	chr11	112642524	112643523	1000	+	promoter:34901	uc007med.2	20682	Sox9	mm9_genes_promoters	retinal progenitor cells		1
chr11	112641031	112647168	6138	*	UMR	2.35294	chr11	112642524	112643523	1000	+	promoter:34901	uc007med.2	20682	Sox9	mm9_genes_promoters	retinal progenitor cells		UMR
chr11	112641017	112647124	6108	*	1	7.42394	chr11	112642524	112643523	1000	+	promoter:34901	uc007med.2	20682	Sox9	mm9_genes_promoters	retinal progenitor cells			1
chr11	112642233	112647031	4799	*	UMR	3.6991	chr11	112642524	112643523	1000	+	promoter:34901	uc007med.2	20682	Sox9	mm9_genes_promoters	retinal progenitor cells			UMR
chr11	112641017	112647212	6196	*	1	8.94213	chr11	112642524	112643523	1000	+	promoter:34901	uc007med.2	20682	Sox9	mm9_genes_promoters	retinal progenitor cells				1
chr11	112641031	112647504	6474	*	UMR	7.98661	chr11	112642524	112643523	1000	+	promoter:34901	uc007med.2	20682	Sox9	mm9_genes_promoters	retinal progenitor cells				UMR
chr11	112641017	112647212	6196	*	1	6.4	chr11	112642524	112643523	1000	+	promoter:34901	uc007med.2	20682	Sox9	mm9_genes_promoters	retinal progenitor cells					1
chr11	112640945	112647188	6244	*	UMR	5.7288	chr11	112642524	112643523	1000	+	promoter:34901	uc007med.2	20682	Sox9	mm9_genes_promoters	retinal progenitor cells					UMR
chr11	112641017	112647212	6196	*	1	15.3403	chr11	112642524	112643523	1000	+	promoter:34901	uc007med.2	20682	Sox9	mm9_genes_promoters	retinal progenitor cells						1
chr11	112640821	112647490	6670	*	UMR	14.5481	chr11	112642524	112643523	1000	+	promoter:34901	uc007med.2	20682	Sox9	mm9_genes_promoters	retinal progenitor cells						UMR
chr11	112641017	112650309	9293	*	1	5.88235	chr11	112645042	112646041	1000	+	promoter:34902	uc011ygx.1	20682	Sox9	mm9_genes_promoters	retinal progenitor cells		1
chr11	112641031	112647168	6138	*	UMR	2.35294	chr11	112645042	112646041	1000	+	promoter:34902	uc011ygx.1	20682	Sox9	mm9_genes_promoters	retinal progenitor cells		UMR
chr11	112641017	112647124	6108	*	1	7.42394	chr11	112645042	112646041	1000	+	promoter:34902	uc011ygx.1	20682	Sox9	mm9_genes_promoters	retinal progenitor cells			1
chr11	112642233	112647031	4799	*	UMR	3.6991	chr11	112645042	112646041	1000	+	promoter:34902	uc011ygx.1	20682	Sox9	mm9_genes_promoters	retinal progenitor cells			UMR
chr11	112641017	112647212	6196	*	1	8.94213	chr11	112645042	112646041	1000	+	promoter:34902	uc011ygx.1	20682	Sox9	mm9_genes_promoters	retinal progenitor cells				1
chr11	112641031	112647504	6474	*	UMR	7.98661	chr11	112645042	112646041	1000	+	promoter:34902	uc011ygx.1	20682	Sox9	mm9_genes_promoters	retinal progenitor cells				UMR
chr11	112641017	112647212	6196	*	1	6.4	chr11	112645042	112646041	1000	+	promoter:34902	uc011ygx.1	20682	Sox9	mm9_genes_promoters	retinal progenitor cells					1
chr11	112640945	112647188	6244	*	UMR	5.7288	chr11	112645042	112646041	1000	+	promoter:34902	uc011ygx.1	20682	Sox9	mm9_genes_promoters	retinal progenitor cells					UMR
chr11	112641017	112647212	6196	*	1	15.3403	chr11	112645042	112646041	1000	+	promoter:34902	uc011ygx.1	20682	Sox9	mm9_genes_promoters	retinal progenitor cells						1
chr11	112640821	112647490	6670	*	UMR	14.5481	chr11	112645042	112646041	1000	+	promoter:34902	uc011ygx.1	20682	Sox9	mm9_genes_promoters	retinal progenitor cells						UMR
chr11	112641017	112650309	9293	*	1	5.88235	chr11	112645042	112646041	1000	+	promoter:34903	uc011ygy.1	20682	Sox9	mm9_genes_promoters	retinal progenitor cells		1
chr11	112641031	112647168	6138	*	UMR	2.35294	chr11	112645042	112646041	1000	+	promoter:34903	uc011ygy.1	20682	Sox9	mm9_genes_promoters	retinal progenitor cells		UMR
chr11	112641017	112647124	6108	*	1	7.42394	chr11	112645042	112646041	1000	+	promoter:34903	uc011ygy.1	20682	Sox9	mm9_genes_promoters	retinal progenitor cells			1
chr11	112642233	112647031	4799	*	UMR	3.6991	chr11	112645042	112646041	1000	+	promoter:34903	uc011ygy.1	20682	Sox9	mm9_genes_promoters	retinal progenitor cells			UMR
chr11	112641017	112647212	6196	*	1	8.94213	chr11	112645042	112646041	1000	+	promoter:34903	uc011ygy.1	20682	Sox9	mm9_genes_promoters	retinal progenitor cells				1
chr11	112641031	112647504	6474	*	UMR	7.98661	chr11	112645042	112646041	1000	+	promoter:34903	uc011ygy.1	20682	Sox9	mm9_genes_promoters	retinal progenitor cells				UMR
chr11	112641017	112647212	6196	*	1	6.4	chr11	112645042	112646041	1000	+	promoter:34903	uc011ygy.1	20682	Sox9	mm9_genes_promoters	retinal progenitor cells					1
chr11	112640945	112647188	6244	*	UMR	5.7288	chr11	112645042	112646041	1000	+	promoter:34903	uc011ygy.1	20682	Sox9	mm9_genes_promoters	retinal progenitor cells					UMR
chr11	112641017	112647212	6196	*	1	15.3403	chr11	112645042	112646041	1000	+	promoter:34903	uc011ygy.1	20682	Sox9	mm9_genes_promoters	retinal progenitor cells						1
chr11	112640821	112647490	6670	*	UMR	14.5481	chr11	112645042	112646041	1000	+	promoter:34903	uc011ygy.1	20682	Sox9	mm9_genes_promoters	retinal progenitor cells						UMR
chr19	46394822	46397375	2554	*	1	8.79528	chr19	46395896	46396895	1000	+	promoter:59527	uc008htn.2	24069	Sufu	mm10_genes_promoters	retinal progenitor cells	1
chr19	46394665	46398665	4001	*	UMR	11.0465	chr19	46395896	46396895	1000	+	promoter:59527	uc008htn.2	24069	Sufu	mm10_genes_promoters	retinal progenitor cells	UMR
chr19	46394822	46397375	2554	*	1	8.79528	chr19	46395896	46396895	1000	+	promoter:59528	uc008hto.2	24069	Sufu	mm10_genes_promoters	retinal progenitor cells	1
chr19	46394665	46398665	4001	*	UMR	11.0465	chr19	46395896	46396895	1000	+	promoter:59528	uc008hto.2	24069	Sufu	mm10_genes_promoters	retinal progenitor cells	UMR
chr19	46394822	46397375	2554	*	1	8.79528	chr19	46395896	46396895	1000	+	promoter:59529	uc008htp.2	24069	Sufu	mm10_genes_promoters	retinal progenitor cells	1
chr19	46394665	46398665	4001	*	UMR	11.0465	chr19	46395896	46396895	1000	+	promoter:59529	uc008htp.2	24069	Sufu	mm10_genes_promoters	retinal progenitor cells	UMR
chr19	46394822	46397375	2554	*	1	8.79528	chr19	46395896	46396895	1000	+	promoter:59530	uc008htq.2	24069	Sufu	mm10_genes_promoters	retinal progenitor cells	1
chr19	46394665	46398665	4001	*	UMR	11.0465	chr19	46395896	46396895	1000	+	promoter:59530	uc008htq.2	24069	Sufu	mm10_genes_promoters	retinal progenitor cells	UMR
chr19	46468079	46473242	5164	*	1	5.97202	chr19	46470408	46471407	1000	+	promoter:52056	uc008htn.1	24069	Sufu	mm9_genes_promoters	retinal progenitor cells		1
chr19	46469049	46473508	4460	*	UMR	3.44698	chr19	46470408	46471407	1000	+	promoter:52056	uc008htn.1	24069	Sufu	mm9_genes_promoters	retinal progenitor cells		UMR
chr19	46469162	46473242	4081	*	1	4.01584	chr19	46470408	46471407	1000	+	promoter:52056	uc008htn.1	24069	Sufu	mm9_genes_promoters	retinal progenitor cells			1
chr19	46469049	46473508	4460	*	UMR	4.04646	chr19	46470408	46471407	1000	+	promoter:52056	uc008htn.1	24069	Sufu	mm9_genes_promoters	retinal progenitor cells			UMR
chr19	46468905	46474650	5746	*	1	11.3971	chr19	46470408	46471407	1000	+	promoter:52056	uc008htn.1	24069	Sufu	mm9_genes_promoters	retinal progenitor cells				1
chr19	46468929	46474663	5735	*	UMR	10.8314	chr19	46470408	46471407	1000	+	promoter:52056	uc008htn.1	24069	Sufu	mm9_genes_promoters	retinal progenitor cells				UMR
chr19	46468750	46473068	4319	*	1	5.14706	chr19	46470408	46471407	1000	+	promoter:52056	uc008htn.1	24069	Sufu	mm9_genes_promoters	retinal progenitor cells					1
chr19	46468829	46473155	4327	*	UMR	4.48179	chr19	46470408	46471407	1000	+	promoter:52056	uc008htn.1	24069	Sufu	mm9_genes_promoters	retinal progenitor cells					UMR
chr19	46468951	46474066	5116	*	1	13.3063	chr19	46470408	46471407	1000	+	promoter:52056	uc008htn.1	24069	Sufu	mm9_genes_promoters	retinal progenitor cells						1
chr19	46468929	46473155	4227	*	UMR	10.3682	chr19	46470408	46471407	1000	+	promoter:52056	uc008htn.1	24069	Sufu	mm9_genes_promoters	retinal progenitor cells						UMR
chr19	46468079	46473242	5164	*	1	5.97202	chr19	46470408	46471407	1000	+	promoter:52057	uc008hto.1	24069	Sufu	mm9_genes_promoters	retinal progenitor cells		1
chr19	46469049	46473508	4460	*	UMR	3.44698	chr19	46470408	46471407	1000	+	promoter:52057	uc008hto.1	24069	Sufu	mm9_genes_promoters	retinal progenitor cells		UMR
chr19	46469162	46473242	4081	*	1	4.01584	chr19	46470408	46471407	1000	+	promoter:52057	uc008hto.1	24069	Sufu	mm9_genes_promoters	retinal progenitor cells			1
chr19	46469049	46473508	4460	*	UMR	4.04646	chr19	46470408	46471407	1000	+	promoter:52057	uc008hto.1	24069	Sufu	mm9_genes_promoters	retinal progenitor cells			UMR
chr19	46468905	46474650	5746	*	1	11.3971	chr19	46470408	46471407	1000	+	promoter:52057	uc008hto.1	24069	Sufu	mm9_genes_promoters	retinal progenitor cells				1
chr19	46468929	46474663	5735	*	UMR	10.8314	chr19	46470408	46471407	1000	+	promoter:52057	uc008hto.1	24069	Sufu	mm9_genes_promoters	retinal progenitor cells				UMR
chr19	46468750	46473068	4319	*	1	5.14706	chr19	46470408	46471407	1000	+	promoter:52057	uc008hto.1	24069	Sufu	mm9_genes_promoters	retinal progenitor cells					1
chr19	46468829	46473155	4327	*	UMR	4.48179	chr19	46470408	46471407	1000	+	promoter:52057	uc008hto.1	24069	Sufu	mm9_genes_promoters	retinal progenitor cells					UMR
chr19	46468951	46474066	5116	*	1	13.3063	chr19	46470408	46471407	1000	+	promoter:52057	uc008hto.1	24069	Sufu	mm9_genes_promoters	retinal progenitor cells						1
chr19	46468929	46473155	4227	*	UMR	10.3682	chr19	46470408	46471407	1000	+	promoter:52057	uc008hto.1	24069	Sufu	mm9_genes_promoters	retinal progenitor cells						UMR
chr19	46468079	46473242	5164	*	1	5.97202	chr19	46470408	46471407	1000	+	promoter:52058	uc008htp.1	24069	Sufu	mm9_genes_promoters	retinal progenitor cells		1
chr19	46469049	46473508	4460	*	UMR	3.44698	chr19	46470408	46471407	1000	+	promoter:52058	uc008htp.1	24069	Sufu	mm9_genes_promoters	retinal progenitor cells		UMR
chr19	46469162	46473242	4081	*	1	4.01584	chr19	46470408	46471407	1000	+	promoter:52058	uc008htp.1	24069	Sufu	mm9_genes_promoters	retinal progenitor cells			1
chr19	46469049	46473508	4460	*	UMR	4.04646	chr19	46470408	46471407	1000	+	promoter:52058	uc008htp.1	24069	Sufu	mm9_genes_promoters	retinal progenitor cells			UMR
chr19	46468905	46474650	5746	*	1	11.3971	chr19	46470408	46471407	1000	+	promoter:52058	uc008htp.1	24069	Sufu	mm9_genes_promoters	retinal progenitor cells				1
chr19	46468929	46474663	5735	*	UMR	10.8314	chr19	46470408	46471407	1000	+	promoter:52058	uc008htp.1	24069	Sufu	mm9_genes_promoters	retinal progenitor cells				UMR
chr19	46468750	46473068	4319	*	1	5.14706	chr19	46470408	46471407	1000	+	promoter:52058	uc008htp.1	24069	Sufu	mm9_genes_promoters	retinal progenitor cells					1
chr19	46468829	46473155	4327	*	UMR	4.48179	chr19	46470408	46471407	1000	+	promoter:52058	uc008htp.1	24069	Sufu	mm9_genes_promoters	retinal progenitor cells					UMR
chr19	46468951	46474066	5116	*	1	13.3063	chr19	46470408	46471407	1000	+	promoter:52058	uc008htp.1	24069	Sufu	mm9_genes_promoters	retinal progenitor cells						1
chr19	46468929	46473155	4227	*	UMR	10.3682	chr19	46470408	46471407	1000	+	promoter:52058	uc008htp.1	24069	Sufu	mm9_genes_promoters	retinal progenitor cells						UMR
chr19	46468079	46473242	5164	*	1	5.97202	chr19	46470408	46471407	1000	+	promoter:52059	uc008htq.1	24069	Sufu	mm9_genes_promoters	retinal progenitor cells		1
chr19	46469049	46473508	4460	*	UMR	3.44698	chr19	46470408	46471407	1000	+	promoter:52059	uc008htq.1	24069	Sufu	mm9_genes_promoters	retinal progenitor cells		UMR
chr19	46469162	46473242	4081	*	1	4.01584	chr19	46470408	46471407	1000	+	promoter:52059	uc008htq.1	24069	Sufu	mm9_genes_promoters	retinal progenitor cells			1
chr19	46469049	46473508	4460	*	UMR	4.04646	chr19	46470408	46471407	1000	+	promoter:52059	uc008htq.1	24069	Sufu	mm9_genes_promoters	retinal progenitor cells			UMR
chr19	46468905	46474650	5746	*	1	11.3971	chr19	46470408	46471407	1000	+	promoter:52059	uc008htq.1	24069	Sufu	mm9_genes_promoters	retinal progenitor cells				1
chr19	46468929	46474663	5735	*	UMR	10.8314	chr19	46470408	46471407	1000	+	promoter:52059	uc008htq.1	24069	Sufu	mm9_genes_promoters	retinal progenitor cells				UMR
chr19	46468750	46473068	4319	*	1	5.14706	chr19	46470408	46471407	1000	+	promoter:52059	uc008htq.1	24069	Sufu	mm9_genes_promoters	retinal progenitor cells					1
chr19	46468829	46473155	4327	*	UMR	4.48179	chr19	46470408	46471407	1000	+	promoter:52059	uc008htq.1	24069	Sufu	mm9_genes_promoters	retinal progenitor cells					UMR
chr19	46468951	46474066	5116	*	1	13.3063	chr19	46470408	46471407	1000	+	promoter:52059	uc008htq.1	24069	Sufu	mm9_genes_promoters	retinal progenitor cells						1
chr19	46468929	46473155	4227	*	UMR	10.3682	chr19	46470408	46471407	1000	+	promoter:52059	uc008htq.1	24069	Sufu	mm9_genes_promoters	retinal progenitor cells						UMR
chr12	84566716	84576626	9911	*	2	48.7572	chr12	84568828	84569827	1000	+	promoter:42941	uc007ofm.2	12677	Vsx2	mm10_genes_promoters	retinal progenitor cells	2
chr12	84569357	84572478	3122	*	UMR	11.3636	chr12	84568828	84569827	1000	+	promoter:42941	uc007ofm.2	12677	Vsx2	mm10_genes_promoters	retinal progenitor cells	UMR
chr12	84566716	84576626	9911	*	2	48.7572	chr12	84568828	84569827	1000	+	promoter:42942	uc007ofn.2	12677	Vsx2	mm10_genes_promoters	retinal progenitor cells	2
chr12	84569357	84572478	3122	*	UMR	11.3636	chr12	84568828	84569827	1000	+	promoter:42942	uc007ofn.2	12677	Vsx2	mm10_genes_promoters	retinal progenitor cells	UMR
chr12	85909842	85916626	6785	*	2	17.5077	chr12	85909802	85910801	1000	+	promoter:37648	uc007ofm.1	12677	Vsx2	mm9_genes_promoters	retinal progenitor cells		2
chr12	85909774	85916453	6680	*	UMR	15.9353	chr12	85909802	85910801	1000	+	promoter:37648	uc007ofm.1	12677	Vsx2	mm9_genes_promoters	retinal progenitor cells		UMR
chr12	85910437	85913038	2602	*	2	20.8536	chr12	85909802	85910801	1000	+	promoter:37648	uc007ofm.1	12677	Vsx2	mm9_genes_promoters	retinal progenitor cells			2
chr12	85889679	85910376	20698	*	4	87.105	chr12	85909802	85910801	1000	+	promoter:37648	uc007ofm.1	12677	Vsx2	mm9_genes_promoters	retinal progenitor cells			4
chr12	85910407	85913036	2630	*	UMR	19.3627	chr12	85909802	85910801	1000	+	promoter:37648	uc007ofm.1	12677	Vsx2	mm9_genes_promoters	retinal progenitor cells			UMR
chr12	85909898	85913975	4078	*	2	32.3783	chr12	85909802	85910801	1000	+	promoter:37648	uc007ofm.1	12677	Vsx2	mm9_genes_promoters	retinal progenitor cells				2
chr12	85889796	85909850	20055	*	4	85.4419	chr12	85909802	85910801	1000	+	promoter:37648	uc007ofm.1	12677	Vsx2	mm9_genes_promoters	retinal progenitor cells				4
chr12	85910362	85911606	1245	*	UMR	15.107	chr12	85909802	85910801	1000	+	promoter:37648	uc007ofm.1	12677	Vsx2	mm9_genes_promoters	retinal progenitor cells				UMR
chr12	85909960	85913975	4016	*	2	22.9896	chr12	85909802	85910801	1000	+	promoter:37648	uc007ofm.1	12677	Vsx2	mm9_genes_promoters	retinal progenitor cells					2
chr12	85893473	85909931	16459	*	4	86.1224	chr12	85909802	85910801	1000	+	promoter:37648	uc007ofm.1	12677	Vsx2	mm9_genes_promoters	retinal progenitor cells					4
chr12	85909947	85913428	3482	*	UMR	19.3015	chr12	85909802	85910801	1000	+	promoter:37648	uc007ofm.1	12677	Vsx2	mm9_genes_promoters	retinal progenitor cells					UMR
chr12	85909842	85914070	4229	*	1	22.3359	chr12	85909802	85910801	1000	+	promoter:37648	uc007ofm.1	12677	Vsx2	mm9_genes_promoters	retinal progenitor cells						1
chr12	85909774	85913428	3655	*	UMR	18.6753	chr12	85909802	85910801	1000	+	promoter:37648	uc007ofm.1	12677	Vsx2	mm9_genes_promoters	retinal progenitor cells						UMR
chr12	85909842	85916626	6785	*	2	17.5077	chr12	85909802	85910801	1000	+	promoter:37649	uc007ofn.1	12677	Vsx2	mm9_genes_promoters	retinal progenitor cells		2
chr12	85909774	85916453	6680	*	UMR	15.9353	chr12	85909802	85910801	1000	+	promoter:37649	uc007ofn.1	12677	Vsx2	mm9_genes_promoters	retinal progenitor cells		UMR
chr12	85910437	85913038	2602	*	2	20.8536	chr12	85909802	85910801	1000	+	promoter:37649	uc007ofn.1	12677	Vsx2	mm9_genes_promoters	retinal progenitor cells			2
chr12	85889679	85910376	20698	*	4	87.105	chr12	85909802	85910801	1000	+	promoter:37649	uc007ofn.1	12677	Vsx2	mm9_genes_promoters	retinal progenitor cells			4
chr12	85910407	85913036	2630	*	UMR	19.3627	chr12	85909802	85910801	1000	+	promoter:37649	uc007ofn.1	12677	Vsx2	mm9_genes_promoters	retinal progenitor cells			UMR
chr12	85909898	85913975	4078	*	2	32.3783	chr12	85909802	85910801	1000	+	promoter:37649	uc007ofn.1	12677	Vsx2	mm9_genes_promoters	retinal progenitor cells				2
chr12	85889796	85909850	20055	*	4	85.4419	chr12	85909802	85910801	1000	+	promoter:37649	uc007ofn.1	12677	Vsx2	mm9_genes_promoters	retinal progenitor cells				4
chr12	85910362	85911606	1245	*	UMR	15.107	chr12	85909802	85910801	1000	+	promoter:37649	uc007ofn.1	12677	Vsx2	mm9_genes_promoters	retinal progenitor cells				UMR
chr12	85909960	85913975	4016	*	2	22.9896	chr12	85909802	85910801	1000	+	promoter:37649	uc007ofn.1	12677	Vsx2	mm9_genes_promoters	retinal progenitor cells					2
chr12	85893473	85909931	16459	*	4	86.1224	chr12	85909802	85910801	1000	+	promoter:37649	uc007ofn.1	12677	Vsx2	mm9_genes_promoters	retinal progenitor cells					4
chr12	85909947	85913428	3482	*	UMR	19.3015	chr12	85909802	85910801	1000	+	promoter:37649	uc007ofn.1	12677	Vsx2	mm9_genes_promoters	retinal progenitor cells					UMR
chr12	85909842	85914070	4229	*	1	22.3359	chr12	85909802	85910801	1000	+	promoter:37649	uc007ofn.1	12677	Vsx2	mm9_genes_promoters	retinal progenitor cells						1
chr12	85909774	85913428	3655	*	UMR	18.6753	chr12	85909802	85910801	1000	+	promoter:37649	uc007ofn.1	12677	Vsx2	mm9_genes_promoters	retinal progenitor cells						UMR

## Sheet: AC precursors
seqnames	start	end	width	strand	name	mean.meth, %	annot.seqnames	annot.start	annot.end	annot.width	annot.strand	annot.id	annot.tx_id	annot.gene_id	annot.symbol	annot.type	AC precursors	RGCs	HC	SBAC	Cones	Rods	Rods (p21 ret)
chr5	106446566	106473773	27208	*	1	17.0871	chr5	106458167	106459166	1000	-	promoter:18399	uc008ylm.1	104382	Barhl2	mm10_genes_promoters	Immature Amacrine Cells	1
chr5	106456817	106460927	4111	*	UMR	13.1034	chr5	106458167	106459166	1000	-	promoter:18399	uc008ylm.1	104382	Barhl2	mm10_genes_promoters	Immature Amacrine Cells	UMR
chr5	106886202	106895579	9378	*	1	7.56519	chr5	106887186	106888185	1000	-	promoter:16149	uc008ylm.1	104382	Barhl2	mm9_genes_promoters	Immature Amacrine Cells		1
chr5	106886171	106889831	3661	*	UMR	5.42717	chr5	106887186	106888185	1000	-	promoter:16149	uc008ylm.1	104382	Barhl2	mm9_genes_promoters	Immature Amacrine Cells		UMR
chr5	106875418	106889645	14228	*	2	13.412	chr5	106887186	106888185	1000	-	promoter:16149	uc008ylm.1	104382	Barhl2	mm9_genes_promoters	Immature Amacrine Cells			2
chr5	106877024	106889796	12773	*	UMR	11.0561	chr5	106887186	106888185	1000	-	promoter:16149	uc008ylm.1	104382	Barhl2	mm9_genes_promoters	Immature Amacrine Cells			UMR
chr5	106877664	106901641	23978	*	1	15.9518	chr5	106887186	106888185	1000	-	promoter:16149	uc008ylm.1	104382	Barhl2	mm9_genes_promoters	Immature Amacrine Cells				1
chr5	106879710	106901744	22035	*	UMR	13.9671	chr5	106887186	106888185	1000	-	promoter:16149	uc008ylm.1	104382	Barhl2	mm9_genes_promoters	Immature Amacrine Cells				UMR
chr5	106877218	106901641	24424	*	1	9.18016	chr5	106887186	106888185	1000	-	promoter:16149	uc008ylm.1	104382	Barhl2	mm9_genes_promoters	Immature Amacrine Cells					1
chr5	106880041	106901744	21704	*	UMR	8.08394	chr5	106887186	106888185	1000	-	promoter:16149	uc008ylm.1	104382	Barhl2	mm9_genes_promoters	Immature Amacrine Cells					UMR
chr5	106880266	106901847	21582	*	1	17.4815	chr5	106887186	106888185	1000	-	promoter:16149	uc008ylm.1	104382	Barhl2	mm9_genes_promoters	Immature Amacrine Cells						1
chr5	106876904	106901744	24841	*	UMR	17.6271	chr5	106887186	106888185	1000	-	promoter:16149	uc008ylm.1	104382	Barhl2	mm9_genes_promoters	Immature Amacrine Cells						UMR
chr3	18049637	18059935	10299	*	1	23.1632	chr3	18053325	18054324	1000	+	promoter:9003	uc008orl.2	59058	Bhlhe22	mm10_genes_promoters	Immature Amacrine Cells	1
chr3	18049503	18059056	9554	*	UMR	18.0915	chr3	18053325	18054324	1000	+	promoter:9003	uc008orl.2	59058	Bhlhe22	mm10_genes_promoters	Immature Amacrine Cells	UMR
chr3	17953805	17959035	5231	*	1	3.49447	chr3	17953325	17954324	1000	+	promoter:7945	uc008orl.2	59058	Bhlhe22	mm9_genes_promoters	Immature Amacrine Cells		1
chr3	17952707	17953743	1037	*	2	61.509	chr3	17953325	17954324	1000	+	promoter:7945	uc008orl.2	59058	Bhlhe22	mm9_genes_promoters	Immature Amacrine Cells		2
chr3	17953615	17959437	5823	*	UMR	3.86922	chr3	17953325	17954324	1000	+	promoter:7945	uc008orl.2	59058	Bhlhe22	mm9_genes_promoters	Immature Amacrine Cells		UMR
chr3	17953805	17957198	3394	*	1	1.98567	chr3	17953325	17954324	1000	+	promoter:7945	uc008orl.2	59058	Bhlhe22	mm9_genes_promoters	Immature Amacrine Cells			1
chr3	17952914	17953743	830	*	2	54.4983	chr3	17953325	17954324	1000	+	promoter:7945	uc008orl.2	59058	Bhlhe22	mm9_genes_promoters	Immature Amacrine Cells			2
chr3	17951861	17953346	1486	*	UMR	37.4404	chr3	17953325	17954324	1000	+	promoter:7945	uc008orl.2	59058	Bhlhe22	mm9_genes_promoters	Immature Amacrine Cells			UMR
chr3	17953601	17956490	2890	*	UMR	1.67012	chr3	17953325	17954324	1000	+	promoter:7945	uc008orl.2	59058	Bhlhe22	mm9_genes_promoters	Immature Amacrine Cells			UMR
chr3	17949637	17959035	9399	*	1	18.8635	chr3	17953325	17954324	1000	+	promoter:7945	uc008orl.2	59058	Bhlhe22	mm9_genes_promoters	Immature Amacrine Cells				1
chr3	17951484	17956734	5251	*	UMR	13.2225	chr3	17953325	17954324	1000	+	promoter:7945	uc008orl.2	59058	Bhlhe22	mm9_genes_promoters	Immature Amacrine Cells				UMR
chr3	17949298	17958919	9622	*	1	9.93125	chr3	17953325	17954324	1000	+	promoter:7945	uc008orl.2	59058	Bhlhe22	mm9_genes_promoters	Immature Amacrine Cells					1
chr3	17949333	17956734	7402	*	UMR	6.62107	chr3	17953325	17954324	1000	+	promoter:7945	uc008orl.2	59058	Bhlhe22	mm9_genes_promoters	Immature Amacrine Cells					UMR
chr3	17949637	17959035	9399	*	1	19.5109	chr3	17953325	17954324	1000	+	promoter:7945	uc008orl.2	59058	Bhlhe22	mm9_genes_promoters	Immature Amacrine Cells						1
chr3	17951484	17956734	5251	*	UMR	13.8283	chr3	17953325	17954324	1000	+	promoter:7945	uc008orl.2	59058	Bhlhe22	mm9_genes_promoters	Immature Amacrine Cells						UMR
chr2	119321612	119329621	8010	*	1	24.1802	chr2	119324784	119325783	1000	+	promoter:5211	uc008ltr.2	54485	Dll4	mm10_genes_promoters	Amacrine Horizontal Precursor Cells	1
chr2	119321545	119329200	7656	*	UMR	22.5	chr2	119324784	119325783	1000	+	promoter:5211	uc008ltr.2	54485	Dll4	mm10_genes_promoters	Amacrine Horizontal Precursor Cells	UMR
chr2	119147610	119153928	6319	*	1	7.39781	chr2	119150520	119151519	1000	+	promoter:4518	uc008ltr.2	54485	Dll4	mm9_genes_promoters	Amacrine Horizontal Precursor Cells		1
chr2	119149647	119153994	4348	*	UMR	4.55454	chr2	119150520	119151519	1000	+	promoter:4518	uc008ltr.2	54485	Dll4	mm9_genes_promoters	Amacrine Horizontal Precursor Cells		UMR
chr2	119150102	119154476	4375	*	1	4.78691	chr2	119150520	119151519	1000	+	promoter:4518	uc008ltr.2	54485	Dll4	mm9_genes_promoters	Amacrine Horizontal Precursor Cells			1
chr2	119149789	119154495	4707	*	UMR	6.73847	chr2	119150520	119151519	1000	+	promoter:4518	uc008ltr.2	54485	Dll4	mm9_genes_promoters	Amacrine Horizontal Precursor Cells			UMR
chr2	119149906	119153899	3994	*	1	11.2337	chr2	119150520	119151519	1000	+	promoter:4518	uc008ltr.2	54485	Dll4	mm9_genes_promoters	Amacrine Horizontal Precursor Cells				1
chr2	119149811	119153402	3592	*	UMR	6.02022	chr2	119150520	119151519	1000	+	promoter:4518	uc008ltr.2	54485	Dll4	mm9_genes_promoters	Amacrine Horizontal Precursor Cells				UMR
chr2	119149800	119153928	4129	*	1	6.94396	chr2	119150520	119151519	1000	+	promoter:4518	uc008ltr.2	54485	Dll4	mm9_genes_promoters	Amacrine Horizontal Precursor Cells					1
chr2	119149577	119153994	4418	*	UMR	6.6609	chr2	119150520	119151519	1000	+	promoter:4518	uc008ltr.2	54485	Dll4	mm9_genes_promoters	Amacrine Horizontal Precursor Cells					UMR
chr2	119149715	119154440	4726	*	1	14.5141	chr2	119150520	119151519	1000	+	promoter:4518	uc008ltr.2	54485	Dll4	mm9_genes_promoters	Amacrine Horizontal Precursor Cells						1
chr2	119149577	119154458	4882	*	UMR	13.4998	chr2	119150520	119151519	1000	+	promoter:4518	uc008ltr.2	54485	Dll4	mm9_genes_promoters	Amacrine Horizontal Precursor Cells						UMR
chr7	137306433	137323800	17368	*	1	21.7383	chr7	137314446	137315445	1000	-	promoter:27912	uc009ker.2	13593	Ebf3	mm10_genes_promoters	Immature Amacrine Cells	1
chr7	137308757	137323800	15044	*	UMR	9.9435	chr7	137314446	137315445	1000	-	promoter:27912	uc009ker.2	13593	Ebf3	mm10_genes_promoters	Immature Amacrine Cells	UMR
chr7	137306433	137323800	17368	*	1	21.7383	chr7	137314446	137315445	1000	-	promoter:27913	uc009kes.2	13593	Ebf3	mm10_genes_promoters	Immature Amacrine Cells	1
chr7	137308757	137323800	15044	*	UMR	9.9435	chr7	137314446	137315445	1000	-	promoter:27913	uc009kes.2	13593	Ebf3	mm10_genes_promoters	Immature Amacrine Cells	UMR
chr7	137306433	137323800	17368	*	1	21.7383	chr7	137314446	137315445	1000	-	promoter:27914	uc012fvm.1	13593	Ebf3	mm10_genes_promoters	Immature Amacrine Cells	1
chr7	137308757	137323800	15044	*	UMR	9.9435	chr7	137314446	137315445	1000	-	promoter:27914	uc012fvm.1	13593	Ebf3	mm10_genes_promoters	Immature Amacrine Cells	UMR
chr7	144500760	144515406	14647	*	1	3.94186	chr7	144506129	144507128	1000	-	promoter:24485	uc009ker.2	13593	Ebf3	mm9_genes_promoters	Immature Amacrine Cells		1
chr7	144500691	144515294	14604	*	UMR	3.44407	chr7	144506129	144507128	1000	-	promoter:24485	uc009ker.2	13593	Ebf3	mm9_genes_promoters	Immature Amacrine Cells		UMR
chr7	144500849	144515183	14335	*	1	4.48196	chr7	144506129	144507128	1000	-	promoter:24485	uc009ker.2	13593	Ebf3	mm9_genes_promoters	Immature Amacrine Cells			1
chr7	144500750	144515294	14545	*	UMR	4.06248	chr7	144506129	144507128	1000	-	promoter:24485	uc009ker.2	13593	Ebf3	mm9_genes_promoters	Immature Amacrine Cells			UMR
chr7	144502227	144515183	12957	*	1	10.1969	chr7	144506129	144507128	1000	-	promoter:24485	uc009ker.2	13593	Ebf3	mm9_genes_promoters	Immature Amacrine Cells				1
chr7	144501425	144515129	13705	*	UMR	9.26288	chr7	144506129	144507128	1000	-	promoter:24485	uc009ker.2	13593	Ebf3	mm9_genes_promoters	Immature Amacrine Cells				UMR
chr7	144500738	144515406	14669	*	1	4.75876	chr7	144506129	144507128	1000	-	promoter:24485	uc009ker.2	13593	Ebf3	mm9_genes_promoters	Immature Amacrine Cells					1
chr7	144500620	144515294	14675	*	UMR	4.24653	chr7	144506129	144507128	1000	-	promoter:24485	uc009ker.2	13593	Ebf3	mm9_genes_promoters	Immature Amacrine Cells					UMR
chr7	144500849	144515406	14558	*	1	10.996	chr7	144506129	144507128	1000	-	promoter:24485	uc009ker.2	13593	Ebf3	mm9_genes_promoters	Immature Amacrine Cells						1
chr7	144500699	144515294	14596	*	UMR	9.96178	chr7	144506129	144507128	1000	-	promoter:24485	uc009ker.2	13593	Ebf3	mm9_genes_promoters	Immature Amacrine Cells						UMR
chr7	144500760	144515406	14647	*	1	3.94186	chr7	144506129	144507128	1000	-	promoter:24486	uc009kes.2	13593	Ebf3	mm9_genes_promoters	Immature Amacrine Cells		1
chr7	144500691	144515294	14604	*	UMR	3.44407	chr7	144506129	144507128	1000	-	promoter:24486	uc009kes.2	13593	Ebf3	mm9_genes_promoters	Immature Amacrine Cells		UMR
chr7	144500849	144515183	14335	*	1	4.48196	chr7	144506129	144507128	1000	-	promoter:24486	uc009kes.2	13593	Ebf3	mm9_genes_promoters	Immature Amacrine Cells			1
chr7	144500750	144515294	14545	*	UMR	4.06248	chr7	144506129	144507128	1000	-	promoter:24486	uc009kes.2	13593	Ebf3	mm9_genes_promoters	Immature Amacrine Cells			UMR
chr7	144502227	144515183	12957	*	1	10.1969	chr7	144506129	144507128	1000	-	promoter:24486	uc009kes.2	13593	Ebf3	mm9_genes_promoters	Immature Amacrine Cells				1
chr7	144501425	144515129	13705	*	UMR	9.26288	chr7	144506129	144507128	1000	-	promoter:24486	uc009kes.2	13593	Ebf3	mm9_genes_promoters	Immature Amacrine Cells				UMR
chr7	144500738	144515406	14669	*	1	4.75876	chr7	144506129	144507128	1000	-	promoter:24486	uc009kes.2	13593	Ebf3	mm9_genes_promoters	Immature Amacrine Cells					1
chr7	144500620	144515294	14675	*	UMR	4.24653	chr7	144506129	144507128	1000	-	promoter:24486	uc009kes.2	13593	Ebf3	mm9_genes_promoters	Immature Amacrine Cells					UMR
chr7	144500849	144515406	14558	*	1	10.996	chr7	144506129	144507128	1000	-	promoter:24486	uc009kes.2	13593	Ebf3	mm9_genes_promoters	Immature Amacrine Cells						1
chr7	144500699	144515294	14596	*	UMR	9.96178	chr7	144506129	144507128	1000	-	promoter:24486	uc009kes.2	13593	Ebf3	mm9_genes_promoters	Immature Amacrine Cells						UMR
chr7	144500760	144515406	14647	*	1	3.94186	chr7	144506129	144507128	1000	-	promoter:24487	uc012fvm.1	13593	Ebf3	mm9_genes_promoters	Immature Amacrine Cells		1
chr7	144500691	144515294	14604	*	UMR	3.44407	chr7	144506129	144507128	1000	-	promoter:24487	uc012fvm.1	13593	Ebf3	mm9_genes_promoters	Immature Amacrine Cells		UMR
chr7	144500849	144515183	14335	*	1	4.48196	chr7	144506129	144507128	1000	-	promoter:24487	uc012fvm.1	13593	Ebf3	mm9_genes_promoters	Immature Amacrine Cells			1
chr7	144500750	144515294	14545	*	UMR	4.06248	chr7	144506129	144507128	1000	-	promoter:24487	uc012fvm.1	13593	Ebf3	mm9_genes_promoters	Immature Amacrine Cells			UMR
chr7	144502227	144515183	12957	*	1	10.1969	chr7	144506129	144507128	1000	-	promoter:24487	uc012fvm.1	13593	Ebf3	mm9_genes_promoters	Immature Amacrine Cells				1
chr7	144501425	144515129	13705	*	UMR	9.26288	chr7	144506129	144507128	1000	-	promoter:24487	uc012fvm.1	13593	Ebf3	mm9_genes_promoters	Immature Amacrine Cells				UMR
chr7	144500738	144515406	14669	*	1	4.75876	chr7	144506129	144507128	1000	-	promoter:24487	uc012fvm.1	13593	Ebf3	mm9_genes_promoters	Immature Amacrine Cells					1
chr7	144500620	144515294	14675	*	UMR	4.24653	chr7	144506129	144507128	1000	-	promoter:24487	uc012fvm.1	13593	Ebf3	mm9_genes_promoters	Immature Amacrine Cells					UMR
chr7	144500849	144515406	14558	*	1	10.996	chr7	144506129	144507128	1000	-	promoter:24487	uc012fvm.1	13593	Ebf3	mm9_genes_promoters	Immature Amacrine Cells						1
chr7	144500699	144515294	14596	*	UMR	9.96178	chr7	144506129	144507128	1000	-	promoter:24487	uc012fvm.1	13593	Ebf3	mm9_genes_promoters	Immature Amacrine Cells						UMR
chr5	114177099	114296606	119508	*	4	83.0517	chr5	114273762	114274761	1000	-	promoter:18642	uc008yzk.1	116810	Foxn4	mm10_genes_promoters	Amacrine Horizontal Precursor Cells	4
chr5	114271523	114275452	3930	*	UMR	24.0741	chr5	114273762	114274761	1000	-	promoter:18642	uc008yzk.1	116810	Foxn4	mm10_genes_promoters	Amacrine Horizontal Precursor Cells	UMR
chr5	114722211	114724979	2769	*	2	9.15314	chr5	114723771	114724770	1000	-	promoter:16359	uc008yzk.1	116810	Foxn4	mm9_genes_promoters	Amacrine Horizontal Precursor Cells		2
chr5	114722105	114725000	2896	*	UMR	9.21569	chr5	114723771	114724770	1000	-	promoter:16359	uc008yzk.1	116810	Foxn4	mm9_genes_promoters	Amacrine Horizontal Precursor Cells		UMR
chr5	114722107	114725020	2914	*	1	8.45588	chr5	114723771	114724770	1000	-	promoter:16359	uc008yzk.1	116810	Foxn4	mm9_genes_promoters	Amacrine Horizontal Precursor Cells			1
chr5	114722105	114725061	2957	*	UMR	7.69608	chr5	114723771	114724770	1000	-	promoter:16359	uc008yzk.1	116810	Foxn4	mm9_genes_promoters	Amacrine Horizontal Precursor Cells			UMR
chr5	114722343	114725214	2872	*	2	34.7689	chr5	114723771	114724770	1000	-	promoter:16359	uc008yzk.1	116810	Foxn4	mm9_genes_promoters	Amacrine Horizontal Precursor Cells				2
chr5	114722587	114725000	2414	*	UMR	28.1513	chr5	114723771	114724770	1000	-	promoter:16359	uc008yzk.1	116810	Foxn4	mm9_genes_promoters	Amacrine Horizontal Precursor Cells				UMR
chr5	114722004	114725020	3017	*	1	11.4615	chr5	114723771	114724770	1000	-	promoter:16359	uc008yzk.1	116810	Foxn4	mm9_genes_promoters	Amacrine Horizontal Precursor Cells					1
chr5	114722053	114725141	3089	*	UMR	10.946	chr5	114723771	114724770	1000	-	promoter:16359	uc008yzk.1	116810	Foxn4	mm9_genes_promoters	Amacrine Horizontal Precursor Cells					UMR
chr5	114722343	114726060	3718	*	1	20.0767	chr5	114723771	114724770	1000	-	promoter:16359	uc008yzk.1	116810	Foxn4	mm9_genes_promoters	Amacrine Horizontal Precursor Cells						1
chr5	114722175	114725248	3074	*	UMR	13.1846	chr5	114723771	114724770	1000	-	promoter:16359	uc008yzk.1	116810	Foxn4	mm9_genes_promoters	Amacrine Horizontal Precursor Cells						UMR
chr13	116292658	116315645	22988	*	1	9.06432	chr13	116309689	116310688	1000	-	promoter:46864	uc007rye.2	16392	Isl1	mm10_genes_promoters	Immature Amacrine Cells	1
chr13	116292659	116315134	22476	*	UMR	7.48555	chr13	116309689	116310688	1000	-	promoter:46864	uc007rye.2	16392	Isl1	mm10_genes_promoters	Immature Amacrine Cells	UMR
chr13	116292658	116315645	22988	*	1	9.06432	chr13	116309689	116310688	1000	-	promoter:46865	uc007ryf.2	16392	Isl1	mm10_genes_promoters	Immature Amacrine Cells	1
chr13	116292659	116315134	22476	*	UMR	7.48555	chr13	116309689	116310688	1000	-	promoter:46865	uc007ryf.2	16392	Isl1	mm10_genes_promoters	Immature Amacrine Cells	UMR
chr13	116292658	116315645	22988	*	1	9.06432	chr13	116309689	116310688	1000	-	promoter:46866	uc007ryg.2	16392	Isl1	mm10_genes_promoters	Immature Amacrine Cells	1
chr13	116292659	116315134	22476	*	UMR	7.48555	chr13	116309689	116310688	1000	-	promoter:46866	uc007ryg.2	16392	Isl1	mm10_genes_promoters	Immature Amacrine Cells	UMR
chr13	117083506	117105859	22354	*	1	5.76075	chr13	117099897	117100896	1000	-	promoter:40949	uc007rye.2	16392	Isl1	mm9_genes_promoters	Immature Amacrine Cells		1
chr13	117083187	117105893	22707	*	UMR	5.22876	chr13	117099897	117100896	1000	-	promoter:40949	uc007rye.2	16392	Isl1	mm9_genes_promoters	Immature Amacrine Cells		UMR
chr13	117082866	117106206	23341	*	1	6.63443	chr13	117099897	117100896	1000	-	promoter:40949	uc007rye.2	16392	Isl1	mm9_genes_promoters	Immature Amacrine Cells			1
chr13	117083511	117105936	22426	*	UMR	5.37737	chr13	117099897	117100896	1000	-	promoter:40949	uc007rye.2	16392	Isl1	mm9_genes_promoters	Immature Amacrine Cells			UMR
chr13	117083506	117105064	21559	*	1	8.13537	chr13	117099897	117100896	1000	-	promoter:40949	uc007rye.2	16392	Isl1	mm9_genes_promoters	Immature Amacrine Cells				1
chr13	117082917	117105016	22100	*	UMR	7.35294	chr13	117099897	117100896	1000	-	promoter:40949	uc007rye.2	16392	Isl1	mm9_genes_promoters	Immature Amacrine Cells				UMR
chr13	117082829	117105266	22438	*	1	6.2395	chr13	117099897	117100896	1000	-	promoter:40949	uc007rye.2	16392	Isl1	mm9_genes_promoters	Immature Amacrine Cells					1
chr13	117082820	117105600	22781	*	UMR	5.72167	chr13	117099897	117100896	1000	-	promoter:40949	uc007rye.2	16392	Isl1	mm9_genes_promoters	Immature Amacrine Cells					UMR
chr13	117082967	117105261	22295	*	1	12.8415	chr13	117099897	117100896	1000	-	promoter:40949	uc007rye.2	16392	Isl1	mm9_genes_promoters	Immature Amacrine Cells						1
chr13	117082849	117105119	22271	*	UMR	11.5149	chr13	117099897	117100896	1000	-	promoter:40949	uc007rye.2	16392	Isl1	mm9_genes_promoters	Immature Amacrine Cells						UMR
chr13	117083506	117105859	22354	*	1	5.76075	chr13	117099897	117100896	1000	-	promoter:40950	uc007ryf.2	16392	Isl1	mm9_genes_promoters	Immature Amacrine Cells		1
chr13	117083187	117105893	22707	*	UMR	5.22876	chr13	117099897	117100896	1000	-	promoter:40950	uc007ryf.2	16392	Isl1	mm9_genes_promoters	Immature Amacrine Cells		UMR
chr13	117082866	117106206	23341	*	1	6.63443	chr13	117099897	117100896	1000	-	promoter:40950	uc007ryf.2	16392	Isl1	mm9_genes_promoters	Immature Amacrine Cells			1
chr13	117083511	117105936	22426	*	UMR	5.37737	chr13	117099897	117100896	1000	-	promoter:40950	uc007ryf.2	16392	Isl1	mm9_genes_promoters	Immature Amacrine Cells			UMR
chr13	117083506	117105064	21559	*	1	8.13537	chr13	117099897	117100896	1000	-	promoter:40950	uc007ryf.2	16392	Isl1	mm9_genes_promoters	Immature Amacrine Cells				1
chr13	117082917	117105016	22100	*	UMR	7.35294	chr13	117099897	117100896	1000	-	promoter:40950	uc007ryf.2	16392	Isl1	mm9_genes_promoters	Immature Amacrine Cells				UMR
chr13	117082829	117105266	22438	*	1	6.2395	chr13	117099897	117100896	1000	-	promoter:40950	uc007ryf.2	16392	Isl1	mm9_genes_promoters	Immature Amacrine Cells					1
chr13	117082820	117105600	22781	*	UMR	5.72167	chr13	117099897	117100896	1000	-	promoter:40950	uc007ryf.2	16392	Isl1	mm9_genes_promoters	Immature Amacrine Cells					UMR
chr13	117082967	117105261	22295	*	1	12.8415	chr13	117099897	117100896	1000	-	promoter:40950	uc007ryf.2	16392	Isl1	mm9_genes_promoters	Immature Amacrine Cells						1
chr13	117082849	117105119	22271	*	UMR	11.5149	chr13	117099897	117100896	1000	-	promoter:40950	uc007ryf.2	16392	Isl1	mm9_genes_promoters	Immature Amacrine Cells						UMR
chr13	117083506	117105859	22354	*	1	5.76075	chr13	117099897	117100896	1000	-	promoter:40951	uc007ryg.2	16392	Isl1	mm9_genes_promoters	Immature Amacrine Cells		1
chr13	117083187	117105893	22707	*	UMR	5.22876	chr13	117099897	117100896	1000	-	promoter:40951	uc007ryg.2	16392	Isl1	mm9_genes_promoters	Immature Amacrine Cells		UMR
chr13	117082866	117106206	23341	*	1	6.63443	chr13	117099897	117100896	1000	-	promoter:40951	uc007ryg.2	16392	Isl1	mm9_genes_promoters	Immature Amacrine Cells			1
chr13	117083511	117105936	22426	*	UMR	5.37737	chr13	117099897	117100896	1000	-	promoter:40951	uc007ryg.2	16392	Isl1	mm9_genes_promoters	Immature Amacrine Cells			UMR
chr13	117083506	117105064	21559	*	1	8.13537	chr13	117099897	117100896	1000	-	promoter:40951	uc007ryg.2	16392	Isl1	mm9_genes_promoters	Immature Amacrine Cells				1
chr13	117082917	117105016	22100	*	UMR	7.35294	chr13	117099897	117100896	1000	-	promoter:40951	uc007ryg.2	16392	Isl1	mm9_genes_promoters	Immature Amacrine Cells				UMR
chr13	117082829	117105266	22438	*	1	6.2395	chr13	117099897	117100896	1000	-	promoter:40951	uc007ryg.2	16392	Isl1	mm9_genes_promoters	Immature Amacrine Cells					1
chr13	117082820	117105600	22781	*	UMR	5.72167	chr13	117099897	117100896	1000	-	promoter:40951	uc007ryg.2	16392	Isl1	mm9_genes_promoters	Immature Amacrine Cells					UMR
chr13	117082967	117105261	22295	*	1	12.8415	chr13	117099897	117100896	1000	-	promoter:40951	uc007ryg.2	16392	Isl1	mm9_genes_promoters	Immature Amacrine Cells						1
chr13	117082849	117105119	22271	*	UMR	11.5149	chr13	117099897	117100896	1000	-	promoter:40951	uc007ryg.2	16392	Isl1	mm9_genes_promoters	Immature Amacrine Cells						UMR
chr2	79453702	79458234	4533	*	1	10.073	chr2	79456637	79457636	1000	-	promoter:7331	uc008kgt.1	18012	Neurod1	mm10_genes_promoters	Amacrine Precursor Cells	1
chr2	79453703	79460834	7132	*	UMR	13.7809	chr2	79456637	79457636	1000	-	promoter:7331	uc008kgt.1	18012	Neurod1	mm10_genes_promoters	Amacrine Precursor Cells	UMR
chr2	79289526	79300549	11024	*	2	9.67742	chr2	79296794	79297793	1000	-	promoter:6425	uc008kgt.1	18012	Neurod1	mm9_genes_promoters	Amacrine Precursor Cells		2
chr2	79289428	79301572	12145	*	UMR	9.21479	chr2	79296794	79297793	1000	-	promoter:6425	uc008kgt.1	18012	Neurod1	mm9_genes_promoters	Amacrine Precursor Cells		UMR
chr2	79291650	79300549	8900	*	2	14.0281	chr2	79296794	79297793	1000	-	promoter:6425	uc008kgt.1	18012	Neurod1	mm9_genes_promoters	Amacrine Precursor Cells			2
chr2	79293577	79297596	4020	*	UMR	5.70544	chr2	79296794	79297793	1000	-	promoter:6425	uc008kgt.1	18012	Neurod1	mm9_genes_promoters	Amacrine Precursor Cells			UMR
chr2	79289526	79300990	11465	*	1	12.9902	chr2	79296794	79297793	1000	-	promoter:6425	uc008kgt.1	18012	Neurod1	mm9_genes_promoters	Amacrine Precursor Cells				1
chr2	79289466	79300724	11259	*	UMR	12.2402	chr2	79296794	79297793	1000	-	promoter:6425	uc008kgt.1	18012	Neurod1	mm9_genes_promoters	Amacrine Precursor Cells				UMR
chr2	79289683	79300990	11308	*	1	6.63126	chr2	79296794	79297793	1000	-	promoter:6425	uc008kgt.1	18012	Neurod1	mm9_genes_promoters	Amacrine Precursor Cells					1
chr2	79289466	79300994	11529	*	UMR	6.44641	chr2	79296794	79297793	1000	-	promoter:6425	uc008kgt.1	18012	Neurod1	mm9_genes_promoters	Amacrine Precursor Cells					UMR
chr2	79288029	79301531	13503	*	1	16.9997	chr2	79296794	79297793	1000	-	promoter:6425	uc008kgt.1	18012	Neurod1	mm9_genes_promoters	Amacrine Precursor Cells						1
chr2	79289398	79301073	11676	*	UMR	13.6802	chr2	79296794	79297793	1000	-	promoter:6425	uc008kgt.1	18012	Neurod1	mm9_genes_promoters	Amacrine Precursor Cells						UMR
chr11	98317518	98339152	21635	*	1	19.9875	chr11	98329646	98330645	1000	-	promoter:41546	uc009vai.1	18013	Neurod2	mm10_genes_promoters	Immature Amacrine Cells	1
chr11	98317041	98330390	13350	*	UMR	12.7869	chr11	98329646	98330645	1000	-	promoter:41546	uc009vai.1	18013	Neurod2	mm10_genes_promoters	Immature Amacrine Cells	UMR
chr11	98177831	98191398	13568	*	1	3.91431	chr11	98190960	98191959	1000	-	promoter:36431	uc009vai.1	18013	Neurod2	mm9_genes_promoters	Immature Amacrine Cells		1
chr11	98191549	98195429	3881	*	4	87.3065	chr11	98190960	98191959	1000	-	promoter:36431	uc009vai.1	18013	Neurod2	mm9_genes_promoters	Immature Amacrine Cells		4
chr11	98176621	98191474	14854	*	UMR	4.1048	chr11	98190960	98191959	1000	-	promoter:36431	uc009vai.1	18013	Neurod2	mm9_genes_promoters	Immature Amacrine Cells		UMR
chr11	98178923	98191385	12463	*	1	8.94258	chr11	98190960	98191959	1000	-	promoter:36431	uc009vai.1	18013	Neurod2	mm9_genes_promoters	Immature Amacrine Cells			1
chr11	98191398	98195435	4038	*	4	85.5811	chr11	98190960	98191959	1000	-	promoter:36431	uc009vai.1	18013	Neurod2	mm9_genes_promoters	Immature Amacrine Cells			4
chr11	98178466	98191474	13009	*	UMR	8.72093	chr11	98190960	98191959	1000	-	promoter:36431	uc009vai.1	18013	Neurod2	mm9_genes_promoters	Immature Amacrine Cells			UMR
chr11	98174878	98191165	16288	*	1	11.5846	chr11	98190960	98191959	1000	-	promoter:36431	uc009vai.1	18013	Neurod2	mm9_genes_promoters	Immature Amacrine Cells				1
chr11	98191549	98195429	3881	*	3	83.6397	chr11	98190960	98191959	1000	-	promoter:36431	uc009vai.1	18013	Neurod2	mm9_genes_promoters	Immature Amacrine Cells				3
chr11	98176621	98191357	14737	*	UMR	8.20433	chr11	98190960	98191959	1000	-	promoter:36431	uc009vai.1	18013	Neurod2	mm9_genes_promoters	Immature Amacrine Cells				UMR
chr11	98176835	98191398	14564	*	1	5.04075	chr11	98190960	98191959	1000	-	promoter:36431	uc009vai.1	18013	Neurod2	mm9_genes_promoters	Immature Amacrine Cells					1
chr11	98191549	98195283	3735	*	3	80.9269	chr11	98190960	98191959	1000	-	promoter:36431	uc009vai.1	18013	Neurod2	mm9_genes_promoters	Immature Amacrine Cells					3
chr11	98174470	98191598	17129	*	UMR	5.78645	chr11	98190960	98191959	1000	-	promoter:36431	uc009vai.1	18013	Neurod2	mm9_genes_promoters	Immature Amacrine Cells					UMR
chr11	98174878	98191549	16672	*	1	14.3862	chr11	98190960	98191959	1000	-	promoter:36431	uc009vai.1	18013	Neurod2	mm9_genes_promoters	Immature Amacrine Cells						1
chr11	98191647	98195226	3580	*	4	81.3725	chr11	98190960	98191959	1000	-	promoter:36431	uc009vai.1	18013	Neurod2	mm9_genes_promoters	Immature Amacrine Cells						4
chr11	98174470	98191598	17129	*	UMR	13.15	chr11	98190960	98191959	1000	-	promoter:36431	uc009vai.1	18013	Neurod2	mm9_genes_promoters	Immature Amacrine Cells						UMR
chr10	130275187	130281122	5936	*	2	44.3186	chr10	130280241	130281240	1000	-	promoter:37881	uc007hri.2	11923	Neurod4	mm10_genes_promoters	Amacrine Precursor Cells	2
chr10	130281123	130286384	5262	*	3	79.7795	chr10	130280241	130281240	1000	-	promoter:37881	uc007hri.2	11923	Neurod4	mm10_genes_promoters	Amacrine Precursor Cells	3
chr10	130278959	130280796	1838	*	LMR	28.5714	chr10	130280241	130281240	1000	-	promoter:37881	uc007hri.2	11923	Neurod4	mm10_genes_promoters	Amacrine Precursor Cells	LMR
chr10	129713728	129720916	7189	*	2	30.3069	chr10	129717297	129718296	1000	-	promoter:33162	uc007hri.2	11923	Neurod4	mm9_genes_promoters	Amacrine Precursor Cells		2
chr10	129716721	129720680	3960	*	LMR	23.6842	chr10	129717297	129718296	1000	-	promoter:33162	uc007hri.2	11923	Neurod4	mm9_genes_promoters	Amacrine Precursor Cells		LMR
chr10	129713059	129717675	4617	*	2	37.2059	chr10	129717297	129718296	1000	-	promoter:33162	uc007hri.2	11923	Neurod4	mm9_genes_promoters	Amacrine Precursor Cells			2
chr10	129718029	129906958	188930	*	4	87.4033	chr10	129717297	129718296	1000	-	promoter:33162	uc007hri.2	11923	Neurod4	mm9_genes_promoters	Amacrine Precursor Cells			4
chr10	129716977	129717554	578	*	LMR	18.3007	chr10	129717297	129718296	1000	-	promoter:33162	uc007hri.2	11923	Neurod4	mm9_genes_promoters	Amacrine Precursor Cells			LMR
chr10	129712605	129717432	4828	*	1	21.4706	chr10	129717297	129718296	1000	-	promoter:33162	uc007hri.2	11923	Neurod4	mm9_genes_promoters	Amacrine Precursor Cells				1
chr10	129717675	129906958	189284	*	4	85.6919	chr10	129717297	129718296	1000	-	promoter:33162	uc007hri.2	11923	Neurod4	mm9_genes_promoters	Amacrine Precursor Cells				4
chr10	129712733	129717554	4822	*	LMR	20.4334	chr10	129717297	129718296	1000	-	promoter:33162	uc007hri.2	11923	Neurod4	mm9_genes_promoters	Amacrine Precursor Cells				LMR
chr10	129712605	129720157	7553	*	2	23.5294	chr10	129717297	129718296	1000	-	promoter:33162	uc007hri.2	11923	Neurod4	mm9_genes_promoters	Amacrine Precursor Cells					2
chr10	129712425	129720383	7959	*	UMR	24.1379	chr10	129717297	129718296	1000	-	promoter:33162	uc007hri.2	11923	Neurod4	mm9_genes_promoters	Amacrine Precursor Cells					UMR
chr10	129712243	129719495	7253	*	2	30	chr10	129717297	129718296	1000	-	promoter:33162	uc007hri.2	11923	Neurod4	mm9_genes_promoters	Amacrine Precursor Cells						2
chr10	129712049	129720383	8335	*	UMR	30.0551	chr10	129717297	129718296	1000	-	promoter:33162	uc007hri.2	11923	Neurod4	mm9_genes_promoters	Amacrine Precursor Cells						UMR
chr6	55680560	55682695	2136	*	2	53.1383	chr6	55681264	55682263	1000	-	promoter:21823	uc009cav.3	11922	Neurod6	mm10_genes_promoters	Immature Amacrine Cells	2
chr6	55681035	55681638	604	*	LMR	46.9388	chr6	55681264	55682263	1000	-	promoter:21823	uc009cav.3	11922	Neurod6	mm10_genes_promoters	Immature Amacrine Cells	LMR
chr6	55681926	55682338	413	*	LMR	32.0755	chr6	55681264	55682263	1000	-	promoter:21823	uc009cav.3	11922	Neurod6	mm10_genes_promoters	Immature Amacrine Cells	LMR
chr2	57109125	57118044	8920	*	1	29.1154	chr2	57115039	57116038	1000	-	promoter:7043	uc008jrw.2	18227	Nr4a2	mm10_genes_promoters	Immature Amacrine Cells	1
chr2	57113853	57118184	4332	*	UMR	2.64423	chr2	57115039	57116038	1000	-	promoter:7043	uc008jrw.2	18227	Nr4a2	mm10_genes_promoters	Immature Amacrine Cells	UMR
chr2	57109125	57118044	8920	*	1	29.1154	chr2	57115039	57116038	1000	-	promoter:7044	uc012bvn.1	18227	Nr4a2	mm10_genes_promoters	Immature Amacrine Cells	1
chr2	57113853	57118184	4332	*	UMR	2.64423	chr2	57115039	57116038	1000	-	promoter:7044	uc012bvn.1	18227	Nr4a2	mm10_genes_promoters	Immature Amacrine Cells	UMR
chr2	57118324	57181270	62947	*	4	87.8319	chr2	57124004	57125003	1000	-	promoter:7045	uc008jrx.2	18227	Nr4a2	mm10_genes_promoters	Immature Amacrine Cells	4
chr2	57122865	57124594	1730	*	UMR	14.8148	chr2	57124004	57125003	1000	-	promoter:7045	uc008jrx.2	18227	Nr4a2	mm10_genes_promoters	Immature Amacrine Cells	UMR
chr2	57118324	57181270	62947	*	4	87.8319	chr2	57124004	57125003	1000	-	promoter:7046	uc008jry.2	18227	Nr4a2	mm10_genes_promoters	Immature Amacrine Cells	4
chr2	57122865	57124594	1730	*	UMR	14.8148	chr2	57124004	57125003	1000	-	promoter:7046	uc008jry.2	18227	Nr4a2	mm10_genes_promoters	Immature Amacrine Cells	UMR
chr2	56966452	56970454	4003	*	1	1.49298	chr2	56967450	56968449	1000	-	promoter:6194	uc008jrw.2	18227	Nr4a2	mm9_genes_promoters	Immature Amacrine Cells		1
chr2	56966263	56970868	4606	*	UMR	1.44088	chr2	56967450	56968449	1000	-	promoter:6194	uc008jrw.2	18227	Nr4a2	mm9_genes_promoters	Immature Amacrine Cells		UMR
chr2	56966347	56970304	3958	*	1	1.87553	chr2	56967450	56968449	1000	-	promoter:6194	uc008jrw.2	18227	Nr4a2	mm9_genes_promoters	Immature Amacrine Cells			1
chr2	56966263	56970602	4340	*	UMR	1.39244	chr2	56967450	56968449	1000	-	promoter:6194	uc008jrw.2	18227	Nr4a2	mm9_genes_promoters	Immature Amacrine Cells			UMR
chr2	56966347	56970304	3958	*	1	4.93213	chr2	56967450	56968449	1000	-	promoter:6194	uc008jrw.2	18227	Nr4a2	mm9_genes_promoters	Immature Amacrine Cells				1
chr2	56966263	56970406	4144	*	UMR	5.34759	chr2	56967450	56968449	1000	-	promoter:6194	uc008jrw.2	18227	Nr4a2	mm9_genes_promoters	Immature Amacrine Cells				UMR
chr2	56966347	56970454	4108	*	1	2.03465	chr2	56967450	56968449	1000	-	promoter:6194	uc008jrw.2	18227	Nr4a2	mm9_genes_promoters	Immature Amacrine Cells					1
chr2	56966263	56970594	4332	*	UMR	1.77276	chr2	56967450	56968449	1000	-	promoter:6194	uc008jrw.2	18227	Nr4a2	mm9_genes_promoters	Immature Amacrine Cells					UMR
chr2	56966347	56970230	3884	*	1	10.96	chr2	56967450	56968449	1000	-	promoter:6194	uc008jrw.2	18227	Nr4a2	mm9_genes_promoters	Immature Amacrine Cells						1
chr2	56966263	56970406	4144	*	UMR	10.5664	chr2	56967450	56968449	1000	-	promoter:6194	uc008jrw.2	18227	Nr4a2	mm9_genes_promoters	Immature Amacrine Cells						UMR
chr2	56966452	56970454	4003	*	1	1.49298	chr2	56967450	56968449	1000	-	promoter:6195	uc012bvn.1	18227	Nr4a2	mm9_genes_promoters	Immature Amacrine Cells		1
chr2	56966263	56970868	4606	*	UMR	1.44088	chr2	56967450	56968449	1000	-	promoter:6195	uc012bvn.1	18227	Nr4a2	mm9_genes_promoters	Immature Amacrine Cells		UMR
chr2	56966347	56970304	3958	*	1	1.87553	chr2	56967450	56968449	1000	-	promoter:6195	uc012bvn.1	18227	Nr4a2	mm9_genes_promoters	Immature Amacrine Cells			1
chr2	56966263	56970602	4340	*	UMR	1.39244	chr2	56967450	56968449	1000	-	promoter:6195	uc012bvn.1	18227	Nr4a2	mm9_genes_promoters	Immature Amacrine Cells			UMR
chr2	56966347	56970304	3958	*	1	4.93213	chr2	56967450	56968449	1000	-	promoter:6195	uc012bvn.1	18227	Nr4a2	mm9_genes_promoters	Immature Amacrine Cells				1
chr2	56966263	56970406	4144	*	UMR	5.34759	chr2	56967450	56968449	1000	-	promoter:6195	uc012bvn.1	18227	Nr4a2	mm9_genes_promoters	Immature Amacrine Cells				UMR
chr2	56966347	56970454	4108	*	1	2.03465	chr2	56967450	56968449	1000	-	promoter:6195	uc012bvn.1	18227	Nr4a2	mm9_genes_promoters	Immature Amacrine Cells					1
chr2	56966263	56970594	4332	*	UMR	1.77276	chr2	56967450	56968449	1000	-	promoter:6195	uc012bvn.1	18227	Nr4a2	mm9_genes_promoters	Immature Amacrine Cells					UMR
chr2	56966347	56970230	3884	*	1	10.96	chr2	56967450	56968449	1000	-	promoter:6195	uc012bvn.1	18227	Nr4a2	mm9_genes_promoters	Immature Amacrine Cells						1
chr2	56966263	56970406	4144	*	UMR	10.5664	chr2	56967450	56968449	1000	-	promoter:6195	uc012bvn.1	18227	Nr4a2	mm9_genes_promoters	Immature Amacrine Cells						UMR
chr2	56975689	56977170	1482	*	1	2.77242	chr2	56976415	56977414	1000	-	promoter:6196	uc008jrx.2	18227	Nr4a2	mm9_genes_promoters	Immature Amacrine Cells		1
chr2	56977194	57033681	56488	*	4	89.4499	chr2	56976415	56977414	1000	-	promoter:6196	uc008jrx.2	18227	Nr4a2	mm9_genes_promoters	Immature Amacrine Cells		4
chr2	56975327	56977004	1678	*	UMR	2.21794	chr2	56976415	56977414	1000	-	promoter:6196	uc008jrx.2	18227	Nr4a2	mm9_genes_promoters	Immature Amacrine Cells		UMR
chr2	56975547	56976967	1421	*	1	1.84104	chr2	56976415	56977414	1000	-	promoter:6196	uc008jrx.2	18227	Nr4a2	mm9_genes_promoters	Immature Amacrine Cells			1
chr2	56977041	57033681	56641	*	4	91.631	chr2	56976415	56977414	1000	-	promoter:6196	uc008jrx.2	18227	Nr4a2	mm9_genes_promoters	Immature Amacrine Cells			4
chr2	56975395	56977060	1666	*	UMR	2.58735	chr2	56976415	56977414	1000	-	promoter:6196	uc008jrx.2	18227	Nr4a2	mm9_genes_promoters	Immature Amacrine Cells			UMR
chr2	56975381	56976967	1587	*	1	13.5076	chr2	56976415	56977414	1000	-	promoter:6196	uc008jrx.2	18227	Nr4a2	mm9_genes_promoters	Immature Amacrine Cells				1
chr2	56977041	57033656	56616	*	4	90.2019	chr2	56976415	56977414	1000	-	promoter:6196	uc008jrx.2	18227	Nr4a2	mm9_genes_promoters	Immature Amacrine Cells				4
chr2	56975380	56977004	1625	*	UMR	12.2004	chr2	56976415	56977414	1000	-	promoter:6196	uc008jrx.2	18227	Nr4a2	mm9_genes_promoters	Immature Amacrine Cells				UMR
chr2	56975381	56976967	1587	*	1	7.23982	chr2	56976415	56977414	1000	-	promoter:6196	uc008jrx.2	18227	Nr4a2	mm9_genes_promoters	Immature Amacrine Cells					1
chr2	56977041	57033656	56616	*	4	87.535	chr2	56976415	56977414	1000	-	promoter:6196	uc008jrx.2	18227	Nr4a2	mm9_genes_promoters	Immature Amacrine Cells					4
chr2	56975327	56976957	1631	*	UMR	6.56109	chr2	56976415	56977414	1000	-	promoter:6196	uc008jrx.2	18227	Nr4a2	mm9_genes_promoters	Immature Amacrine Cells					UMR
chr2	56975381	56977170	1790	*	1	14.8956	chr2	56976415	56977414	1000	-	promoter:6196	uc008jrx.2	18227	Nr4a2	mm9_genes_promoters	Immature Amacrine Cells						1
chr2	56977194	57033656	56463	*	4	86.2952	chr2	56976415	56977414	1000	-	promoter:6196	uc008jrx.2	18227	Nr4a2	mm9_genes_promoters	Immature Amacrine Cells						4
chr2	56975380	56977060	1681	*	UMR	12.1704	chr2	56976415	56977414	1000	-	promoter:6196	uc008jrx.2	18227	Nr4a2	mm9_genes_promoters	Immature Amacrine Cells						UMR
chr2	56975689	56977170	1482	*	1	2.77242	chr2	56976415	56977414	1000	-	promoter:6197	uc008jry.2	18227	Nr4a2	mm9_genes_promoters	Immature Amacrine Cells		1
chr2	56977194	57033681	56488	*	4	89.4499	chr2	56976415	56977414	1000	-	promoter:6197	uc008jry.2	18227	Nr4a2	mm9_genes_promoters	Immature Amacrine Cells		4
chr2	56975327	56977004	1678	*	UMR	2.21794	chr2	56976415	56977414	1000	-	promoter:6197	uc008jry.2	18227	Nr4a2	mm9_genes_promoters	Immature Amacrine Cells		UMR
chr2	56975547	56976967	1421	*	1	1.84104	chr2	56976415	56977414	1000	-	promoter:6197	uc008jry.2	18227	Nr4a2	mm9_genes_promoters	Immature Amacrine Cells			1
chr2	56977041	57033681	56641	*	4	91.631	chr2	56976415	56977414	1000	-	promoter:6197	uc008jry.2	18227	Nr4a2	mm9_genes_promoters	Immature Amacrine Cells			4
chr2	56975395	56977060	1666	*	UMR	2.58735	chr2	56976415	56977414	1000	-	promoter:6197	uc008jry.2	18227	Nr4a2	mm9_genes_promoters	Immature Amacrine Cells			UMR
chr2	56975381	56976967	1587	*	1	13.5076	chr2	56976415	56977414	1000	-	promoter:6197	uc008jry.2	18227	Nr4a2	mm9_genes_promoters	Immature Amacrine Cells				1
chr2	56977041	57033656	56616	*	4	90.2019	chr2	56976415	56977414	1000	-	promoter:6197	uc008jry.2	18227	Nr4a2	mm9_genes_promoters	Immature Amacrine Cells				4
chr2	56975380	56977004	1625	*	UMR	12.2004	chr2	56976415	56977414	1000	-	promoter:6197	uc008jry.2	18227	Nr4a2	mm9_genes_promoters	Immature Amacrine Cells				UMR
chr2	56975381	56976967	1587	*	1	7.23982	chr2	56976415	56977414	1000	-	promoter:6197	uc008jry.2	18227	Nr4a2	mm9_genes_promoters	Immature Amacrine Cells					1
chr2	56977041	57033656	56616	*	4	87.535	chr2	56976415	56977414	1000	-	promoter:6197	uc008jry.2	18227	Nr4a2	mm9_genes_promoters	Immature Amacrine Cells					4
chr2	56975327	56976957	1631	*	UMR	6.56109	chr2	56976415	56977414	1000	-	promoter:6197	uc008jry.2	18227	Nr4a2	mm9_genes_promoters	Immature Amacrine Cells					UMR
chr2	56975381	56977170	1790	*	1	14.8956	chr2	56976415	56977414	1000	-	promoter:6197	uc008jry.2	18227	Nr4a2	mm9_genes_promoters	Immature Amacrine Cells						1
chr2	56977194	57033656	56463	*	4	86.2952	chr2	56976415	56977414	1000	-	promoter:6197	uc008jry.2	18227	Nr4a2	mm9_genes_promoters	Immature Amacrine Cells						4
chr2	56975380	56977060	1681	*	UMR	12.1704	chr2	56976415	56977414	1000	-	promoter:6197	uc008jry.2	18227	Nr4a2	mm9_genes_promoters	Immature Amacrine Cells						UMR
chr2	105658052	105702999	44948	*	1	15.1989	chr2	105667896	105668895	1000	+	promoter:5054	uc008lku.3	18508	Pax6	mm10_genes_promoters	Amacrine Horizontal Precursor Cells	1
chr2	105658475	105696069	37595	*	UMR	6.77139	chr2	105667896	105668895	1000	+	promoter:5054	uc008lku.3	18508	Pax6	mm10_genes_promoters	Amacrine Horizontal Precursor Cells	UMR
chr2	105658052	105702999	44948	*	1	15.1989	chr2	105667896	105668895	1000	+	promoter:5055	uc008lkv.3	18508	Pax6	mm10_genes_promoters	Amacrine Horizontal Precursor Cells	1
chr2	105658475	105696069	37595	*	UMR	6.77139	chr2	105667896	105668895	1000	+	promoter:5055	uc008lkv.3	18508	Pax6	mm10_genes_promoters	Amacrine Horizontal Precursor Cells	UMR
chr2	105658052	105702999	44948	*	1	15.1989	chr2	105667896	105668895	1000	+	promoter:5056	uc012cat.3	18508	Pax6	mm10_genes_promoters	Amacrine Horizontal Precursor Cells	1
chr2	105658475	105696069	37595	*	UMR	6.77139	chr2	105667896	105668895	1000	+	promoter:5056	uc012cat.3	18508	Pax6	mm10_genes_promoters	Amacrine Horizontal Precursor Cells	UMR
chr2	105658052	105702999	44948	*	1	15.1989	chr2	105672964	105673963	1000	+	promoter:5058	uc008lky.3	18508	Pax6	mm10_genes_promoters	Amacrine Horizontal Precursor Cells	1
chr2	105658475	105696069	37595	*	UMR	6.77139	chr2	105672964	105673963	1000	+	promoter:5058	uc008lky.3	18508	Pax6	mm10_genes_promoters	Amacrine Horizontal Precursor Cells	UMR
chr2	105658052	105702999	44948	*	1	15.1989	chr2	105674744	105675743	1000	+	promoter:5060	uc057bnv.1	18508	Pax6	mm10_genes_promoters	Amacrine Horizontal Precursor Cells	1
chr2	105658475	105696069	37595	*	UMR	6.77139	chr2	105674744	105675743	1000	+	promoter:5060	uc057bnv.1	18508	Pax6	mm10_genes_promoters	Amacrine Horizontal Precursor Cells	UMR
chr2	105658052	105702999	44948	*	1	15.1989	chr2	105674744	105675743	1000	+	promoter:5061	uc057bnw.1	18508	Pax6	mm10_genes_promoters	Amacrine Horizontal Precursor Cells	1
chr2	105658475	105696069	37595	*	UMR	6.77139	chr2	105674744	105675743	1000	+	promoter:5061	uc057bnw.1	18508	Pax6	mm10_genes_promoters	Amacrine Horizontal Precursor Cells	UMR
chr2	105658052	105702999	44948	*	1	15.1989	chr2	105675129	105676128	1000	+	promoter:5062	uc008lla.3	18508	Pax6	mm10_genes_promoters	Amacrine Horizontal Precursor Cells	1
chr2	105658475	105696069	37595	*	UMR	6.77139	chr2	105675129	105676128	1000	+	promoter:5062	uc008lla.3	18508	Pax6	mm10_genes_promoters	Amacrine Horizontal Precursor Cells	UMR
chr2	105658052	105702999	44948	*	1	15.1989	chr2	105675129	105676128	1000	+	promoter:5063	uc008llb.3	18508	Pax6	mm10_genes_promoters	Amacrine Horizontal Precursor Cells	1
chr2	105658475	105696069	37595	*	UMR	6.77139	chr2	105675129	105676128	1000	+	promoter:5063	uc008llb.3	18508	Pax6	mm10_genes_promoters	Amacrine Horizontal Precursor Cells	UMR
chr2	105658052	105702999	44948	*	1	15.1989	chr2	105681463	105682462	1000	+	promoter:5064	uc057bnx.1	18508	Pax6	mm10_genes_promoters	Amacrine Horizontal Precursor Cells	1
chr2	105658475	105696069	37595	*	UMR	6.77139	chr2	105681463	105682462	1000	+	promoter:5064	uc057bnx.1	18508	Pax6	mm10_genes_promoters	Amacrine Horizontal Precursor Cells	UMR
chr2	105658052	105702999	44948	*	1	15.1989	chr2	105681463	105682462	1000	+	promoter:5065	uc057bny.1	18508	Pax6	mm10_genes_promoters	Amacrine Horizontal Precursor Cells	1
chr2	105658475	105696069	37595	*	UMR	6.77139	chr2	105681463	105682462	1000	+	promoter:5065	uc057bny.1	18508	Pax6	mm10_genes_promoters	Amacrine Horizontal Precursor Cells	UMR
chr2	105658052	105702999	44948	*	1	15.1989	chr2	105684778	105685777	1000	+	promoter:5066	uc008llc.3	18508	Pax6	mm10_genes_promoters	Amacrine Horizontal Precursor Cells	1
chr2	105658475	105696069	37595	*	UMR	6.77139	chr2	105684778	105685777	1000	+	promoter:5066	uc008llc.3	18508	Pax6	mm10_genes_promoters	Amacrine Horizontal Precursor Cells	UMR
chr2	105505304	105518183	12880	*	1	3.52538	chr2	105508053	105509052	1000	+	promoter:4371	uc008lku.1	18508	Pax6	mm9_genes_promoters	Amacrine Horizontal Precursor Cells		1
chr2	105505283	105519348	14066	*	UMR	3.47112	chr2	105508053	105509052	1000	+	promoter:4371	uc008lku.1	18508	Pax6	mm9_genes_promoters	Amacrine Horizontal Precursor Cells		UMR
chr2	105498721	105535798	37078	*	1	5.33509	chr2	105508053	105509052	1000	+	promoter:4371	uc008lku.1	18508	Pax6	mm9_genes_promoters	Amacrine Horizontal Precursor Cells			1
chr2	105498632	105532484	33853	*	UMR	3.72401	chr2	105508053	105509052	1000	+	promoter:4371	uc008lku.1	18508	Pax6	mm9_genes_promoters	Amacrine Horizontal Precursor Cells			UMR
chr2	105499536	105520431	20896	*	2	24.4095	chr2	105508053	105509052	1000	+	promoter:4371	uc008lku.1	18508	Pax6	mm9_genes_promoters	Amacrine Horizontal Precursor Cells				2
chr2	105506867	105512104	5238	*	UMR	12.8558	chr2	105508053	105509052	1000	+	promoter:4371	uc008lku.1	18508	Pax6	mm9_genes_promoters	Amacrine Horizontal Precursor Cells				UMR
chr2	105499450	105517323	17874	*	1	6.87487	chr2	105508053	105509052	1000	+	promoter:4371	uc008lku.1	18508	Pax6	mm9_genes_promoters	Amacrine Horizontal Precursor Cells					1
chr2	105499481	105518727	19247	*	UMR	6.60882	chr2	105508053	105509052	1000	+	promoter:4371	uc008lku.1	18508	Pax6	mm9_genes_promoters	Amacrine Horizontal Precursor Cells					UMR
chr2	105499450	105530516	31067	*	1	16.593	chr2	105508053	105509052	1000	+	promoter:4371	uc008lku.1	18508	Pax6	mm9_genes_promoters	Amacrine Horizontal Precursor Cells						1
chr2	105506549	105519362	12814	*	UMR	12.6358	chr2	105508053	105509052	1000	+	promoter:4371	uc008lku.1	18508	Pax6	mm9_genes_promoters	Amacrine Horizontal Precursor Cells						UMR
chr2	105505304	105518183	12880	*	1	3.52538	chr2	105508053	105509052	1000	+	promoter:4372	uc008lkv.1	18508	Pax6	mm9_genes_promoters	Amacrine Horizontal Precursor Cells		1
chr2	105505283	105519348	14066	*	UMR	3.47112	chr2	105508053	105509052	1000	+	promoter:4372	uc008lkv.1	18508	Pax6	mm9_genes_promoters	Amacrine Horizontal Precursor Cells		UMR
chr2	105498721	105535798	37078	*	1	5.33509	chr2	105508053	105509052	1000	+	promoter:4372	uc008lkv.1	18508	Pax6	mm9_genes_promoters	Amacrine Horizontal Precursor Cells			1
chr2	105498632	105532484	33853	*	UMR	3.72401	chr2	105508053	105509052	1000	+	promoter:4372	uc008lkv.1	18508	Pax6	mm9_genes_promoters	Amacrine Horizontal Precursor Cells			UMR
chr2	105499536	105520431	20896	*	2	24.4095	chr2	105508053	105509052	1000	+	promoter:4372	uc008lkv.1	18508	Pax6	mm9_genes_promoters	Amacrine Horizontal Precursor Cells				2
chr2	105506867	105512104	5238	*	UMR	12.8558	chr2	105508053	105509052	1000	+	promoter:4372	uc008lkv.1	18508	Pax6	mm9_genes_promoters	Amacrine Horizontal Precursor Cells				UMR
chr2	105499450	105517323	17874	*	1	6.87487	chr2	105508053	105509052	1000	+	promoter:4372	uc008lkv.1	18508	Pax6	mm9_genes_promoters	Amacrine Horizontal Precursor Cells					1
chr2	105499481	105518727	19247	*	UMR	6.60882	chr2	105508053	105509052	1000	+	promoter:4372	uc008lkv.1	18508	Pax6	mm9_genes_promoters	Amacrine Horizontal Precursor Cells					UMR
chr2	105499450	105530516	31067	*	1	16.593	chr2	105508053	105509052	1000	+	promoter:4372	uc008lkv.1	18508	Pax6	mm9_genes_promoters	Amacrine Horizontal Precursor Cells						1
chr2	105506549	105519362	12814	*	UMR	12.6358	chr2	105508053	105509052	1000	+	promoter:4372	uc008lkv.1	18508	Pax6	mm9_genes_promoters	Amacrine Horizontal Precursor Cells						UMR
chr2	105505304	105518183	12880	*	1	3.52538	chr2	105508053	105509052	1000	+	promoter:4373	uc012cat.1	18508	Pax6	mm9_genes_promoters	Amacrine Horizontal Precursor Cells		1
chr2	105505283	105519348	14066	*	UMR	3.47112	chr2	105508053	105509052	1000	+	promoter:4373	uc012cat.1	18508	Pax6	mm9_genes_promoters	Amacrine Horizontal Precursor Cells		UMR
chr2	105498721	105535798	37078	*	1	5.33509	chr2	105508053	105509052	1000	+	promoter:4373	uc012cat.1	18508	Pax6	mm9_genes_promoters	Amacrine Horizontal Precursor Cells			1
chr2	105498632	105532484	33853	*	UMR	3.72401	chr2	105508053	105509052	1000	+	promoter:4373	uc012cat.1	18508	Pax6	mm9_genes_promoters	Amacrine Horizontal Precursor Cells			UMR
chr2	105499536	105520431	20896	*	2	24.4095	chr2	105508053	105509052	1000	+	promoter:4373	uc012cat.1	18508	Pax6	mm9_genes_promoters	Amacrine Horizontal Precursor Cells				2
chr2	105506867	105512104	5238	*	UMR	12.8558	chr2	105508053	105509052	1000	+	promoter:4373	uc012cat.1	18508	Pax6	mm9_genes_promoters	Amacrine Horizontal Precursor Cells				UMR
chr2	105499450	105517323	17874	*	1	6.87487	chr2	105508053	105509052	1000	+	promoter:4373	uc012cat.1	18508	Pax6	mm9_genes_promoters	Amacrine Horizontal Precursor Cells					1
chr2	105499481	105518727	19247	*	UMR	6.60882	chr2	105508053	105509052	1000	+	promoter:4373	uc012cat.1	18508	Pax6	mm9_genes_promoters	Amacrine Horizontal Precursor Cells					UMR
chr2	105499450	105530516	31067	*	1	16.593	chr2	105508053	105509052	1000	+	promoter:4373	uc012cat.1	18508	Pax6	mm9_genes_promoters	Amacrine Horizontal Precursor Cells						1
chr2	105506549	105519362	12814	*	UMR	12.6358	chr2	105508053	105509052	1000	+	promoter:4373	uc012cat.1	18508	Pax6	mm9_genes_promoters	Amacrine Horizontal Precursor Cells						UMR
chr2	105505304	105518183	12880	*	1	3.52538	chr2	105513121	105514120	1000	+	promoter:4375	uc008lky.1	18508	Pax6	mm9_genes_promoters	Amacrine Horizontal Precursor Cells		1
chr2	105505283	105519348	14066	*	UMR	3.47112	chr2	105513121	105514120	1000	+	promoter:4375	uc008lky.1	18508	Pax6	mm9_genes_promoters	Amacrine Horizontal Precursor Cells		UMR
chr2	105498721	105535798	37078	*	1	5.33509	chr2	105513121	105514120	1000	+	promoter:4375	uc008lky.1	18508	Pax6	mm9_genes_promoters	Amacrine Horizontal Precursor Cells			1
chr2	105498632	105532484	33853	*	UMR	3.72401	chr2	105513121	105514120	1000	+	promoter:4375	uc008lky.1	18508	Pax6	mm9_genes_promoters	Amacrine Horizontal Precursor Cells			UMR
chr2	105499536	105520431	20896	*	2	24.4095	chr2	105513121	105514120	1000	+	promoter:4375	uc008lky.1	18508	Pax6	mm9_genes_promoters	Amacrine Horizontal Precursor Cells				2
chr2	105512671	105514254	1584	*	UMR	20.5882	chr2	105513121	105514120	1000	+	promoter:4375	uc008lky.1	18508	Pax6	mm9_genes_promoters	Amacrine Horizontal Precursor Cells				UMR
chr2	105499450	105517323	17874	*	1	6.87487	chr2	105513121	105514120	1000	+	promoter:4375	uc008lky.1	18508	Pax6	mm9_genes_promoters	Amacrine Horizontal Precursor Cells					1
chr2	105499481	105518727	19247	*	UMR	6.60882	chr2	105513121	105514120	1000	+	promoter:4375	uc008lky.1	18508	Pax6	mm9_genes_promoters	Amacrine Horizontal Precursor Cells					UMR
chr2	105499450	105530516	31067	*	1	16.593	chr2	105513121	105514120	1000	+	promoter:4375	uc008lky.1	18508	Pax6	mm9_genes_promoters	Amacrine Horizontal Precursor Cells						1
chr2	105506549	105519362	12814	*	UMR	12.6358	chr2	105513121	105514120	1000	+	promoter:4375	uc008lky.1	18508	Pax6	mm9_genes_promoters	Amacrine Horizontal Precursor Cells						UMR
chr2	105505304	105518183	12880	*	1	3.52538	chr2	105515602	105516601	1000	+	promoter:4377	uc008lla.1	18508	Pax6	mm9_genes_promoters	Amacrine Horizontal Precursor Cells		1
chr2	105505283	105519348	14066	*	UMR	3.47112	chr2	105515602	105516601	1000	+	promoter:4377	uc008lla.1	18508	Pax6	mm9_genes_promoters	Amacrine Horizontal Precursor Cells		UMR
chr2	105498721	105535798	37078	*	1	5.33509	chr2	105515602	105516601	1000	+	promoter:4377	uc008lla.1	18508	Pax6	mm9_genes_promoters	Amacrine Horizontal Precursor Cells			1
chr2	105498632	105532484	33853	*	UMR	3.72401	chr2	105515602	105516601	1000	+	promoter:4377	uc008lla.1	18508	Pax6	mm9_genes_promoters	Amacrine Horizontal Precursor Cells			UMR
chr2	105499536	105520431	20896	*	2	24.4095	chr2	105515602	105516601	1000	+	promoter:4377	uc008lla.1	18508	Pax6	mm9_genes_promoters	Amacrine Horizontal Precursor Cells				2
chr2	105515049	105517555	2507	*	UMR	13.3021	chr2	105515602	105516601	1000	+	promoter:4377	uc008lla.1	18508	Pax6	mm9_genes_promoters	Amacrine Horizontal Precursor Cells				UMR
chr2	105499450	105517323	17874	*	1	6.87487	chr2	105515602	105516601	1000	+	promoter:4377	uc008lla.1	18508	Pax6	mm9_genes_promoters	Amacrine Horizontal Precursor Cells					1
chr2	105499481	105518727	19247	*	UMR	6.60882	chr2	105515602	105516601	1000	+	promoter:4377	uc008lla.1	18508	Pax6	mm9_genes_promoters	Amacrine Horizontal Precursor Cells					UMR
chr2	105499450	105530516	31067	*	1	16.593	chr2	105515602	105516601	1000	+	promoter:4377	uc008lla.1	18508	Pax6	mm9_genes_promoters	Amacrine Horizontal Precursor Cells						1
chr2	105506549	105519362	12814	*	UMR	12.6358	chr2	105515602	105516601	1000	+	promoter:4377	uc008lla.1	18508	Pax6	mm9_genes_promoters	Amacrine Horizontal Precursor Cells						UMR
chr2	105505304	105518183	12880	*	1	3.52538	chr2	105515602	105516601	1000	+	promoter:4378	uc008llb.1	18508	Pax6	mm9_genes_promoters	Amacrine Horizontal Precursor Cells		1
chr2	105505283	105519348	14066	*	UMR	3.47112	chr2	105515602	105516601	1000	+	promoter:4378	uc008llb.1	18508	Pax6	mm9_genes_promoters	Amacrine Horizontal Precursor Cells		UMR
chr2	105498721	105535798	37078	*	1	5.33509	chr2	105515602	105516601	1000	+	promoter:4378	uc008llb.1	18508	Pax6	mm9_genes_promoters	Amacrine Horizontal Precursor Cells			1
chr2	105498632	105532484	33853	*	UMR	3.72401	chr2	105515602	105516601	1000	+	promoter:4378	uc008llb.1	18508	Pax6	mm9_genes_promoters	Amacrine Horizontal Precursor Cells			UMR
chr2	105499536	105520431	20896	*	2	24.4095	chr2	105515602	105516601	1000	+	promoter:4378	uc008llb.1	18508	Pax6	mm9_genes_promoters	Amacrine Horizontal Precursor Cells				2
chr2	105515049	105517555	2507	*	UMR	13.3021	chr2	105515602	105516601	1000	+	promoter:4378	uc008llb.1	18508	Pax6	mm9_genes_promoters	Amacrine Horizontal Precursor Cells				UMR
chr2	105499450	105517323	17874	*	1	6.87487	chr2	105515602	105516601	1000	+	promoter:4378	uc008llb.1	18508	Pax6	mm9_genes_promoters	Amacrine Horizontal Precursor Cells					1
chr2	105499481	105518727	19247	*	UMR	6.60882	chr2	105515602	105516601	1000	+	promoter:4378	uc008llb.1	18508	Pax6	mm9_genes_promoters	Amacrine Horizontal Precursor Cells					UMR
chr2	105499450	105530516	31067	*	1	16.593	chr2	105515602	105516601	1000	+	promoter:4378	uc008llb.1	18508	Pax6	mm9_genes_promoters	Amacrine Horizontal Precursor Cells						1
chr2	105506549	105519362	12814	*	UMR	12.6358	chr2	105515602	105516601	1000	+	promoter:4378	uc008llb.1	18508	Pax6	mm9_genes_promoters	Amacrine Horizontal Precursor Cells						UMR
chr2	105520409	105531788	11380	*	2	12.8274	chr2	105524935	105525934	1000	+	promoter:4379	uc008llc.1	18508	Pax6	mm9_genes_promoters	Amacrine Horizontal Precursor Cells		2
chr2	105520144	105531927	11784	*	UMR	12.0588	chr2	105524935	105525934	1000	+	promoter:4379	uc008llc.1	18508	Pax6	mm9_genes_promoters	Amacrine Horizontal Precursor Cells		UMR
chr2	105498721	105535798	37078	*	1	5.33509	chr2	105524935	105525934	1000	+	promoter:4379	uc008llc.1	18508	Pax6	mm9_genes_promoters	Amacrine Horizontal Precursor Cells			1
chr2	105498632	105532484	33853	*	UMR	3.72401	chr2	105524935	105525934	1000	+	promoter:4379	uc008llc.1	18508	Pax6	mm9_genes_promoters	Amacrine Horizontal Precursor Cells			UMR
chr2	105524361	105526095	1735	*	2	66.1765	chr2	105524935	105525934	1000	+	promoter:4379	uc008llc.1	18508	Pax6	mm9_genes_promoters	Amacrine Horizontal Precursor Cells				2
chr2	105524538	105526095	1558	*	2	55.7843	chr2	105524935	105525934	1000	+	promoter:4379	uc008llc.1	18508	Pax6	mm9_genes_promoters	Amacrine Horizontal Precursor Cells					2
chr2	105499450	105530516	31067	*	1	16.593	chr2	105524935	105525934	1000	+	promoter:4379	uc008llc.1	18508	Pax6	mm9_genes_promoters	Amacrine Horizontal Precursor Cells						1
chr2	105525127	105525296	170	*	LMR	32.8431	chr2	105524935	105525934	1000	+	promoter:4379	uc008llc.1	18508	Pax6	mm9_genes_promoters	Amacrine Horizontal Precursor Cells						LMR
chr2	105525793	105530642	4850	*	UMR	18.984	chr2	105524935	105525934	1000	+	promoter:4379	uc008llc.1	18508	Pax6	mm9_genes_promoters	Amacrine Horizontal Precursor Cells						UMR
chr2	19444490	19460543	16054	*	1	29.5762	chr2	19444663	19445662	1000	+	promoter:3718	uc012brh.1	19213	Ptf1a	mm10_genes_promoters	Amacrine Horizontal Precursor Cells	1
chr2	19444265	19449152	4888	*	UMR	23.6975	chr2	19444663	19445662	1000	+	promoter:3718	uc012brh.1	19213	Ptf1a	mm10_genes_promoters	Amacrine Horizontal Precursor Cells	UMR
chr2	19365556	19370702	5147	*	1	4.49827	chr2	19366290	19367289	1000	+	promoter:3225	uc012brh.1	19213	Ptf1a	mm9_genes_promoters	Amacrine Horizontal Precursor Cells		1
chr2	19365562	19370778	5217	*	UMR	4.41894	chr2	19366290	19367289	1000	+	promoter:3225	uc012brh.1	19213	Ptf1a	mm9_genes_promoters	Amacrine Horizontal Precursor Cells		UMR
chr2	19365975	19370453	4479	*	1	7.20588	chr2	19366290	19367289	1000	+	promoter:3225	uc012brh.1	19213	Ptf1a	mm9_genes_promoters	Amacrine Horizontal Precursor Cells			1
chr2	19365893	19368758	2866	*	UMR	3.61991	chr2	19366290	19367289	1000	+	promoter:3225	uc012brh.1	19213	Ptf1a	mm9_genes_promoters	Amacrine Horizontal Precursor Cells			UMR
chr2	19365556	19379566	14011	*	1	19.915	chr2	19366290	19367289	1000	+	promoter:3225	uc012brh.1	19213	Ptf1a	mm9_genes_promoters	Amacrine Horizontal Precursor Cells				1
chr2	19365562	19370614	5053	*	UMR	10.5787	chr2	19366290	19367289	1000	+	promoter:3225	uc012brh.1	19213	Ptf1a	mm9_genes_promoters	Amacrine Horizontal Precursor Cells				UMR
chr2	19365556	19370453	4898	*	1	9.4579	chr2	19366290	19367289	1000	+	promoter:3225	uc012brh.1	19213	Ptf1a	mm9_genes_promoters	Amacrine Horizontal Precursor Cells					1
chr2	19364963	19370740	5778	*	UMR	10.7169	chr2	19366290	19367289	1000	+	promoter:3225	uc012brh.1	19213	Ptf1a	mm9_genes_promoters	Amacrine Horizontal Precursor Cells					UMR
chr2	19365556	19379566	14011	*	1	15.3817	chr2	19366290	19367289	1000	+	promoter:3225	uc012brh.1	19213	Ptf1a	mm9_genes_promoters	Amacrine Horizontal Precursor Cells						1
chr2	19364645	19370706	6062	*	UMR	12.0564	chr2	19366290	19367289	1000	+	promoter:3225	uc012brh.1	19213	Ptf1a	mm9_genes_promoters	Amacrine Horizontal Precursor Cells						UMR
chr19	18999166	19001464	2299	*	2	37.4021	chr19	19001118	19002117	1000	-	promoter:60133	uc008gyc.2	225998	Rorb	mm10_genes_promoters	Amacrine Horizontal Precursor Cells	2
chr19	19002091	19039822	37732	*	3	76.6701	chr19	19001118	19002117	1000	-	promoter:60133	uc008gyc.2	225998	Rorb	mm10_genes_promoters	Amacrine Horizontal Precursor Cells	3
chr19	19000859	19001624	766	*	LMR	9.24855	chr19	19001118	19002117	1000	-	promoter:60133	uc008gyc.2	225998	Rorb	mm10_genes_promoters	Amacrine Horizontal Precursor Cells	LMR
chr19	18999166	19001464	2299	*	2	37.4021	chr19	19001118	19002117	1000	-	promoter:60134	uc008gyd.2	225998	Rorb	mm10_genes_promoters	Amacrine Horizontal Precursor Cells	2
chr19	19002091	19039822	37732	*	3	76.6701	chr19	19001118	19002117	1000	-	promoter:60134	uc008gyd.2	225998	Rorb	mm10_genes_promoters	Amacrine Horizontal Precursor Cells	3
chr19	19000859	19001624	766	*	LMR	9.24855	chr19	19001118	19002117	1000	-	promoter:60134	uc008gyd.2	225998	Rorb	mm10_genes_promoters	Amacrine Horizontal Precursor Cells	LMR
chr19	19088249	19112296	24048	*	1	22.7394	chr19	19111197	19112196	1000	-	promoter:60135	uc008gye.2	225998	Rorb	mm10_genes_promoters	Amacrine Horizontal Precursor Cells	1
chr19	19097645	19112198	14554	*	UMR	7.81032	chr19	19111197	19112196	1000	-	promoter:60135	uc008gye.2	225998	Rorb	mm10_genes_promoters	Amacrine Horizontal Precursor Cells	UMR
chr19	18999166	19001464	2299	*	2	37.4021	chr19	19001118	19002117	1000	-	promoter:60136	uc008gyf.1	225998	Rorb	mm10_genes_promoters	Amacrine Horizontal Precursor Cells	2
chr19	19002091	19039822	37732	*	3	76.6701	chr19	19001118	19002117	1000	-	promoter:60136	uc008gyf.1	225998	Rorb	mm10_genes_promoters	Amacrine Horizontal Precursor Cells	3
chr19	19000859	19001624	766	*	LMR	9.24855	chr19	19001118	19002117	1000	-	promoter:60136	uc008gyf.1	225998	Rorb	mm10_genes_promoters	Amacrine Horizontal Precursor Cells	LMR
chr19	18999166	19001464	2299	*	2	37.4021	chr19	19001118	19002117	1000	-	promoter:60137	uc008gyg.1	225998	Rorb	mm10_genes_promoters	Amacrine Horizontal Precursor Cells	2
chr19	19002091	19039822	37732	*	3	76.6701	chr19	19001118	19002117	1000	-	promoter:60137	uc008gyg.1	225998	Rorb	mm10_genes_promoters	Amacrine Horizontal Precursor Cells	3
chr19	19000859	19001624	766	*	LMR	9.24855	chr19	19001118	19002117	1000	-	promoter:60137	uc008gyg.1	225998	Rorb	mm10_genes_promoters	Amacrine Horizontal Precursor Cells	LMR
chr19	19073783	19076169	2387	*	2	27.451	chr19	19075608	19076607	1000	-	promoter:52614	uc008gyc.1	225998	Rorb	mm9_genes_promoters	Amacrine Horizontal Precursor Cells		2
chr19	19076213	19114311	38099	*	3	75.6885	chr19	19075608	19076607	1000	-	promoter:52614	uc008gyc.1	225998	Rorb	mm9_genes_promoters	Amacrine Horizontal Precursor Cells		3
chr19	19073761	19076191	2431	*	LMR	26.0504	chr19	19075608	19076607	1000	-	promoter:52614	uc008gyc.1	225998	Rorb	mm9_genes_promoters	Amacrine Horizontal Precursor Cells		LMR
chr19	19075301	19076169	869	*	2	13.6029	chr19	19075608	19076607	1000	-	promoter:52614	uc008gyc.1	225998	Rorb	mm9_genes_promoters	Amacrine Horizontal Precursor Cells			2
chr19	19076213	19078120	1908	*	3	84.2561	chr19	19075608	19076607	1000	-	promoter:52614	uc008gyc.1	225998	Rorb	mm9_genes_promoters	Amacrine Horizontal Precursor Cells			3
chr19	19073697	19076191	2495	*	LMR	21.8326	chr19	19075608	19076607	1000	-	promoter:52614	uc008gyc.1	225998	Rorb	mm9_genes_promoters	Amacrine Horizontal Precursor Cells			LMR
chr19	19075414	19076213	800	*	1	17.8431	chr19	19075608	19076607	1000	-	promoter:52614	uc008gyc.1	225998	Rorb	mm9_genes_promoters	Amacrine Horizontal Precursor Cells				1
chr19	19076219	19078422	2204	*	4	84.0557	chr19	19075608	19076607	1000	-	promoter:52614	uc008gyc.1	225998	Rorb	mm9_genes_promoters	Amacrine Horizontal Precursor Cells				4
chr19	19075405	19076191	787	*	LMR	14.7059	chr19	19075608	19076607	1000	-	promoter:52614	uc008gyc.1	225998	Rorb	mm9_genes_promoters	Amacrine Horizontal Precursor Cells				LMR
chr19	19068134	19076169	8036	*	2	22.7941	chr19	19075608	19076607	1000	-	promoter:52614	uc008gyc.1	225998	Rorb	mm9_genes_promoters	Amacrine Horizontal Precursor Cells					2
chr19	19076213	19076581	369	*	3	66.1765	chr19	19075608	19076607	1000	-	promoter:52614	uc008gyc.1	225998	Rorb	mm9_genes_promoters	Amacrine Horizontal Precursor Cells					3
chr19	19072959	19076191	3233	*	UMR	6.11455	chr19	19075608	19076607	1000	-	promoter:52614	uc008gyc.1	225998	Rorb	mm9_genes_promoters	Amacrine Horizontal Precursor Cells					UMR
chr19	19073009	19076169	3161	*	1	17.8151	chr19	19075608	19076607	1000	-	promoter:52614	uc008gyc.1	225998	Rorb	mm9_genes_promoters	Amacrine Horizontal Precursor Cells						1
chr19	19076213	19077804	1592	*	2	64.3137	chr19	19075608	19076607	1000	-	promoter:52614	uc008gyc.1	225998	Rorb	mm9_genes_promoters	Amacrine Horizontal Precursor Cells						2
chr19	19072463	19076191	3729	*	UMR	17.5654	chr19	19075608	19076607	1000	-	promoter:52614	uc008gyc.1	225998	Rorb	mm9_genes_promoters	Amacrine Horizontal Precursor Cells						UMR
chr19	19073783	19076169	2387	*	2	27.451	chr19	19075608	19076607	1000	-	promoter:52615	uc008gyd.1	225998	Rorb	mm9_genes_promoters	Amacrine Horizontal Precursor Cells		2
chr19	19076213	19114311	38099	*	3	75.6885	chr19	19075608	19076607	1000	-	promoter:52615	uc008gyd.1	225998	Rorb	mm9_genes_promoters	Amacrine Horizontal Precursor Cells		3
chr19	19073761	19076191	2431	*	LMR	26.0504	chr19	19075608	19076607	1000	-	promoter:52615	uc008gyd.1	225998	Rorb	mm9_genes_promoters	Amacrine Horizontal Precursor Cells		LMR
chr19	19075301	19076169	869	*	2	13.6029	chr19	19075608	19076607	1000	-	promoter:52615	uc008gyd.1	225998	Rorb	mm9_genes_promoters	Amacrine Horizontal Precursor Cells			2
chr19	19076213	19078120	1908	*	3	84.2561	chr19	19075608	19076607	1000	-	promoter:52615	uc008gyd.1	225998	Rorb	mm9_genes_promoters	Amacrine Horizontal Precursor Cells			3
chr19	19073697	19076191	2495	*	LMR	21.8326	chr19	19075608	19076607	1000	-	promoter:52615	uc008gyd.1	225998	Rorb	mm9_genes_promoters	Amacrine Horizontal Precursor Cells			LMR
chr19	19075414	19076213	800	*	1	17.8431	chr19	19075608	19076607	1000	-	promoter:52615	uc008gyd.1	225998	Rorb	mm9_genes_promoters	Amacrine Horizontal Precursor Cells				1
chr19	19076219	19078422	2204	*	4	84.0557	chr19	19075608	19076607	1000	-	promoter:52615	uc008gyd.1	225998	Rorb	mm9_genes_promoters	Amacrine Horizontal Precursor Cells				4
chr19	19075405	19076191	787	*	LMR	14.7059	chr19	19075608	19076607	1000	-	promoter:52615	uc008gyd.1	225998	Rorb	mm9_genes_promoters	Amacrine Horizontal Precursor Cells				LMR
chr19	19068134	19076169	8036	*	2	22.7941	chr19	19075608	19076607	1000	-	promoter:52615	uc008gyd.1	225998	Rorb	mm9_genes_promoters	Amacrine Horizontal Precursor Cells					2
chr19	19076213	19076581	369	*	3	66.1765	chr19	19075608	19076607	1000	-	promoter:52615	uc008gyd.1	225998	Rorb	mm9_genes_promoters	Amacrine Horizontal Precursor Cells					3
chr19	19072959	19076191	3233	*	UMR	6.11455	chr19	19075608	19076607	1000	-	promoter:52615	uc008gyd.1	225998	Rorb	mm9_genes_promoters	Amacrine Horizontal Precursor Cells					UMR
chr19	19073009	19076169	3161	*	1	17.8151	chr19	19075608	19076607	1000	-	promoter:52615	uc008gyd.1	225998	Rorb	mm9_genes_promoters	Amacrine Horizontal Precursor Cells						1
chr19	19076213	19077804	1592	*	2	64.3137	chr19	19075608	19076607	1000	-	promoter:52615	uc008gyd.1	225998	Rorb	mm9_genes_promoters	Amacrine Horizontal Precursor Cells						2
chr19	19072463	19076191	3729	*	UMR	17.5654	chr19	19075608	19076607	1000	-	promoter:52615	uc008gyd.1	225998	Rorb	mm9_genes_promoters	Amacrine Horizontal Precursor Cells						UMR
chr19	19176387	19186467	10081	*	1	8.82353	chr19	19185687	19186686	1000	-	promoter:52616	uc008gye.1	225998	Rorb	mm9_genes_promoters	Amacrine Horizontal Precursor Cells		1
chr19	19186601	19221627	35027	*	4	86.5546	chr19	19185687	19186686	1000	-	promoter:52616	uc008gye.1	225998	Rorb	mm9_genes_promoters	Amacrine Horizontal Precursor Cells		4
chr19	19173498	19186688	13191	*	UMR	10.1357	chr19	19185687	19186686	1000	-	promoter:52616	uc008gye.1	225998	Rorb	mm9_genes_promoters	Amacrine Horizontal Precursor Cells		UMR
chr19	19169094	19186601	17508	*	1	9.15033	chr19	19185687	19186686	1000	-	promoter:52616	uc008gye.1	225998	Rorb	mm9_genes_promoters	Amacrine Horizontal Precursor Cells			1
chr19	19166595	19186688	20094	*	UMR	10.1786	chr19	19185687	19186686	1000	-	promoter:52616	uc008gye.1	225998	Rorb	mm9_genes_promoters	Amacrine Horizontal Precursor Cells			UMR
chr19	19175808	19186601	10794	*	1	17.7468	chr19	19185687	19186686	1000	-	promoter:52616	uc008gye.1	225998	Rorb	mm9_genes_promoters	Amacrine Horizontal Precursor Cells				1
chr19	19175665	19186534	10870	*	UMR	16.5158	chr19	19185687	19186686	1000	-	promoter:52616	uc008gye.1	225998	Rorb	mm9_genes_promoters	Amacrine Horizontal Precursor Cells				UMR
chr19	19182894	19186601	3708	*	1	11.5686	chr19	19185687	19186686	1000	-	promoter:52616	uc008gye.1	225998	Rorb	mm9_genes_promoters	Amacrine Horizontal Precursor Cells					1
chr19	19184049	19186688	2640	*	UMR	4.34337	chr19	19185687	19186686	1000	-	promoter:52616	uc008gye.1	225998	Rorb	mm9_genes_promoters	Amacrine Horizontal Precursor Cells					UMR
chr19	19174805	19186601	11797	*	1	17.9534	chr19	19185687	19186686	1000	-	promoter:52616	uc008gye.1	225998	Rorb	mm9_genes_promoters	Amacrine Horizontal Precursor Cells						1
chr19	19174715	19186688	11974	*	UMR	16.8301	chr19	19185687	19186686	1000	-	promoter:52616	uc008gye.1	225998	Rorb	mm9_genes_promoters	Amacrine Horizontal Precursor Cells						UMR
chr19	19073783	19076169	2387	*	2	27.451	chr19	19075608	19076607	1000	-	promoter:52617	uc008gyf.1	225998	Rorb	mm9_genes_promoters	Amacrine Horizontal Precursor Cells		2
chr19	19076213	19114311	38099	*	3	75.6885	chr19	19075608	19076607	1000	-	promoter:52617	uc008gyf.1	225998	Rorb	mm9_genes_promoters	Amacrine Horizontal Precursor Cells		3
chr19	19073761	19076191	2431	*	LMR	26.0504	chr19	19075608	19076607	1000	-	promoter:52617	uc008gyf.1	225998	Rorb	mm9_genes_promoters	Amacrine Horizontal Precursor Cells		LMR
chr19	19075301	19076169	869	*	2	13.6029	chr19	19075608	19076607	1000	-	promoter:52617	uc008gyf.1	225998	Rorb	mm9_genes_promoters	Amacrine Horizontal Precursor Cells			2
chr19	19076213	19078120	1908	*	3	84.2561	chr19	19075608	19076607	1000	-	promoter:52617	uc008gyf.1	225998	Rorb	mm9_genes_promoters	Amacrine Horizontal Precursor Cells			3
chr19	19073697	19076191	2495	*	LMR	21.8326	chr19	19075608	19076607	1000	-	promoter:52617	uc008gyf.1	225998	Rorb	mm9_genes_promoters	Amacrine Horizontal Precursor Cells			LMR
chr19	19075414	19076213	800	*	1	17.8431	chr19	19075608	19076607	1000	-	promoter:52617	uc008gyf.1	225998	Rorb	mm9_genes_promoters	Amacrine Horizontal Precursor Cells				1
chr19	19076219	19078422	2204	*	4	84.0557	chr19	19075608	19076607	1000	-	promoter:52617	uc008gyf.1	225998	Rorb	mm9_genes_promoters	Amacrine Horizontal Precursor Cells				4
chr19	19075405	19076191	787	*	LMR	14.7059	chr19	19075608	19076607	1000	-	promoter:52617	uc008gyf.1	225998	Rorb	mm9_genes_promoters	Amacrine Horizontal Precursor Cells				LMR
chr19	19068134	19076169	8036	*	2	22.7941	chr19	19075608	19076607	1000	-	promoter:52617	uc008gyf.1	225998	Rorb	mm9_genes_promoters	Amacrine Horizontal Precursor Cells					2
chr19	19076213	19076581	369	*	3	66.1765	chr19	19075608	19076607	1000	-	promoter:52617	uc008gyf.1	225998	Rorb	mm9_genes_promoters	Amacrine Horizontal Precursor Cells					3
chr19	19072959	19076191	3233	*	UMR	6.11455	chr19	19075608	19076607	1000	-	promoter:52617	uc008gyf.1	225998	Rorb	mm9_genes_promoters	Amacrine Horizontal Precursor Cells					UMR
chr19	19073009	19076169	3161	*	1	17.8151	chr19	19075608	19076607	1000	-	promoter:52617	uc008gyf.1	225998	Rorb	mm9_genes_promoters	Amacrine Horizontal Precursor Cells						1
chr19	19076213	19077804	1592	*	2	64.3137	chr19	19075608	19076607	1000	-	promoter:52617	uc008gyf.1	225998	Rorb	mm9_genes_promoters	Amacrine Horizontal Precursor Cells						2
chr19	19072463	19076191	3729	*	UMR	17.5654	chr19	19075608	19076607	1000	-	promoter:52617	uc008gyf.1	225998	Rorb	mm9_genes_promoters	Amacrine Horizontal Precursor Cells						UMR
chr19	19073783	19076169	2387	*	2	27.451	chr19	19075608	19076607	1000	-	promoter:52618	uc008gyg.1	225998	Rorb	mm9_genes_promoters	Amacrine Horizontal Precursor Cells		2
chr19	19076213	19114311	38099	*	3	75.6885	chr19	19075608	19076607	1000	-	promoter:52618	uc008gyg.1	225998	Rorb	mm9_genes_promoters	Amacrine Horizontal Precursor Cells		3
chr19	19073761	19076191	2431	*	LMR	26.0504	chr19	19075608	19076607	1000	-	promoter:52618	uc008gyg.1	225998	Rorb	mm9_genes_promoters	Amacrine Horizontal Precursor Cells		LMR
chr19	19075301	19076169	869	*	2	13.6029	chr19	19075608	19076607	1000	-	promoter:52618	uc008gyg.1	225998	Rorb	mm9_genes_promoters	Amacrine Horizontal Precursor Cells			2
chr19	19076213	19078120	1908	*	3	84.2561	chr19	19075608	19076607	1000	-	promoter:52618	uc008gyg.1	225998	Rorb	mm9_genes_promoters	Amacrine Horizontal Precursor Cells			3
chr19	19073697	19076191	2495	*	LMR	21.8326	chr19	19075608	19076607	1000	-	promoter:52618	uc008gyg.1	225998	Rorb	mm9_genes_promoters	Amacrine Horizontal Precursor Cells			LMR
chr19	19075414	19076213	800	*	1	17.8431	chr19	19075608	19076607	1000	-	promoter:52618	uc008gyg.1	225998	Rorb	mm9_genes_promoters	Amacrine Horizontal Precursor Cells				1
chr19	19076219	19078422	2204	*	4	84.0557	chr19	19075608	19076607	1000	-	promoter:52618	uc008gyg.1	225998	Rorb	mm9_genes_promoters	Amacrine Horizontal Precursor Cells				4
chr19	19075405	19076191	787	*	LMR	14.7059	chr19	19075608	19076607	1000	-	promoter:52618	uc008gyg.1	225998	Rorb	mm9_genes_promoters	Amacrine Horizontal Precursor Cells				LMR
chr19	19068134	19076169	8036	*	2	22.7941	chr19	19075608	19076607	1000	-	promoter:52618	uc008gyg.1	225998	Rorb	mm9_genes_promoters	Amacrine Horizontal Precursor Cells					2
chr19	19076213	19076581	369	*	3	66.1765	chr19	19075608	19076607	1000	-	promoter:52618	uc008gyg.1	225998	Rorb	mm9_genes_promoters	Amacrine Horizontal Precursor Cells					3
chr19	19072959	19076191	3233	*	UMR	6.11455	chr19	19075608	19076607	1000	-	promoter:52618	uc008gyg.1	225998	Rorb	mm9_genes_promoters	Amacrine Horizontal Precursor Cells					UMR
chr19	19073009	19076169	3161	*	1	17.8151	chr19	19075608	19076607	1000	-	promoter:52618	uc008gyg.1	225998	Rorb	mm9_genes_promoters	Amacrine Horizontal Precursor Cells						1
chr19	19076213	19077804	1592	*	2	64.3137	chr19	19075608	19076607	1000	-	promoter:52618	uc008gyg.1	225998	Rorb	mm9_genes_promoters	Amacrine Horizontal Precursor Cells						2
chr19	19072463	19076191	3729	*	UMR	17.5654	chr19	19075608	19076607	1000	-	promoter:52618	uc008gyg.1	225998	Rorb	mm9_genes_promoters	Amacrine Horizontal Precursor Cells						UMR
chr1	56969253	56981739	12487	*	1	7.75442	chr1	56971335	56972334	1000	-	promoter:2107	uc007bas.1	212712	Satb2	mm10_genes_promoters	Immature Amacrine Cells	1
chr1	56969149	56984742	15594	*	UMR	8.44233	chr1	56971335	56972334	1000	-	promoter:2107	uc007bas.1	212712	Satb2	mm10_genes_promoters	Immature Amacrine Cells	UMR
chr1	56969253	56981739	12487	*	1	7.75442	chr1	56971335	56972334	1000	-	promoter:2108	uc011wlc.1	212712	Satb2	mm10_genes_promoters	Immature Amacrine Cells	1
chr1	56969149	56984742	15594	*	UMR	8.44233	chr1	56971335	56972334	1000	-	promoter:2108	uc011wlc.1	212712	Satb2	mm10_genes_promoters	Immature Amacrine Cells	UMR
chr1	57025986	57042024	16039	*	1	4.29818	chr1	57028179	57029178	1000	-	promoter:1835	uc007bas.1	212712	Satb2	mm9_genes_promoters	Immature Amacrine Cells		1
chr1	57025993	57042036	16044	*	UMR	3.79777	chr1	57028179	57029178	1000	-	promoter:1835	uc007bas.1	212712	Satb2	mm9_genes_promoters	Immature Amacrine Cells		UMR
chr1	57026096	57041752	15657	*	1	7.96892	chr1	57028179	57029178	1000	-	promoter:1835	uc007bas.1	212712	Satb2	mm9_genes_promoters	Immature Amacrine Cells			1
chr1	57026133	57041614	15482	*	UMR	6.90756	chr1	57028179	57029178	1000	-	promoter:1835	uc007bas.1	212712	Satb2	mm9_genes_promoters	Immature Amacrine Cells			UMR
chr1	57025986	57042024	16039	*	1	11.812	chr1	57028179	57029178	1000	-	promoter:1835	uc007bas.1	212712	Satb2	mm9_genes_promoters	Immature Amacrine Cells				1
chr1	57026047	57041888	15842	*	UMR	10.5519	chr1	57028179	57029178	1000	-	promoter:1835	uc007bas.1	212712	Satb2	mm9_genes_promoters	Immature Amacrine Cells				UMR
chr1	57025986	57042049	16064	*	1	4.85668	chr1	57028179	57029178	1000	-	promoter:1835	uc007bas.1	212712	Satb2	mm9_genes_promoters	Immature Amacrine Cells					1
chr1	57025959	57042036	16078	*	UMR	4.24156	chr1	57028179	57029178	1000	-	promoter:1835	uc007bas.1	212712	Satb2	mm9_genes_promoters	Immature Amacrine Cells					UMR
chr1	57025986	57042024	16039	*	1	11.8764	chr1	57028179	57029178	1000	-	promoter:1835	uc007bas.1	212712	Satb2	mm9_genes_promoters	Immature Amacrine Cells						1
chr1	57025959	57042072	16114	*	UMR	10.8214	chr1	57028179	57029178	1000	-	promoter:1835	uc007bas.1	212712	Satb2	mm9_genes_promoters	Immature Amacrine Cells						UMR
chr1	57025986	57042024	16039	*	1	4.29818	chr1	57028179	57029178	1000	-	promoter:1836	uc011wlc.1	212712	Satb2	mm9_genes_promoters	Immature Amacrine Cells		1
chr1	57025993	57042036	16044	*	UMR	3.79777	chr1	57028179	57029178	1000	-	promoter:1836	uc011wlc.1	212712	Satb2	mm9_genes_promoters	Immature Amacrine Cells		UMR
chr1	57026096	57041752	15657	*	1	7.96892	chr1	57028179	57029178	1000	-	promoter:1836	uc011wlc.1	212712	Satb2	mm9_genes_promoters	Immature Amacrine Cells			1
chr1	57026133	57041614	15482	*	UMR	6.90756	chr1	57028179	57029178	1000	-	promoter:1836	uc011wlc.1	212712	Satb2	mm9_genes_promoters	Immature Amacrine Cells			UMR
chr1	57025986	57042024	16039	*	1	11.812	chr1	57028179	57029178	1000	-	promoter:1836	uc011wlc.1	212712	Satb2	mm9_genes_promoters	Immature Amacrine Cells				1
chr1	57026047	57041888	15842	*	UMR	10.5519	chr1	57028179	57029178	1000	-	promoter:1836	uc011wlc.1	212712	Satb2	mm9_genes_promoters	Immature Amacrine Cells				UMR
chr1	57025986	57042049	16064	*	1	4.85668	chr1	57028179	57029178	1000	-	promoter:1836	uc011wlc.1	212712	Satb2	mm9_genes_promoters	Immature Amacrine Cells					1
chr1	57025959	57042036	16078	*	UMR	4.24156	chr1	57028179	57029178	1000	-	promoter:1836	uc011wlc.1	212712	Satb2	mm9_genes_promoters	Immature Amacrine Cells					UMR
chr1	57025986	57042024	16039	*	1	11.8764	chr1	57028179	57029178	1000	-	promoter:1836	uc011wlc.1	212712	Satb2	mm9_genes_promoters	Immature Amacrine Cells						1
chr1	57025959	57042072	16114	*	UMR	10.8214	chr1	57028179	57029178	1000	-	promoter:1836	uc011wlc.1	212712	Satb2	mm9_genes_promoters	Immature Amacrine Cells						UMR
chr13	40703152	40745270	42119	*	1	14.0214	chr13	40725188	40726187	1000	-	promoter:46056	uc007qed.3	21418	Tfap2a	mm10_genes_promoters	Immature Amacrine Cells	1
chr13	40722245	40736452	14208	*	UMR	4.73899	chr13	40725188	40726187	1000	-	promoter:46056	uc007qed.3	21418	Tfap2a	mm10_genes_promoters	Immature Amacrine Cells	UMR
chr13	40703152	40745270	42119	*	1	14.0214	chr13	40730458	40731457	1000	-	promoter:46057	uc007qee.3	21418	Tfap2a	mm10_genes_promoters	Immature Amacrine Cells	1
chr13	40722245	40736452	14208	*	UMR	4.73899	chr13	40730458	40731457	1000	-	promoter:46057	uc007qee.3	21418	Tfap2a	mm10_genes_promoters	Immature Amacrine Cells	UMR
chr13	40703152	40745270	42119	*	1	14.0214	chr13	40731608	40732607	1000	-	promoter:46058	uc007qef.3	21418	Tfap2a	mm10_genes_promoters	Immature Amacrine Cells	1
chr13	40722245	40736452	14208	*	UMR	4.73899	chr13	40731608	40732607	1000	-	promoter:46058	uc007qef.3	21418	Tfap2a	mm10_genes_promoters	Immature Amacrine Cells	UMR
chr13	40703152	40745270	42119	*	1	14.0214	chr13	40733824	40734823	1000	-	promoter:46059	uc007qej.3	21418	Tfap2a	mm10_genes_promoters	Immature Amacrine Cells	1
chr13	40722245	40736452	14208	*	UMR	4.73899	chr13	40733824	40734823	1000	-	promoter:46059	uc007qej.3	21418	Tfap2a	mm10_genes_promoters	Immature Amacrine Cells	UMR
chr13	40703152	40745270	42119	*	1	14.0214	chr13	40734921	40735920	1000	-	promoter:46060	uc056ytm.1	21418	Tfap2a	mm10_genes_promoters	Immature Amacrine Cells	1
chr13	40722245	40736452	14208	*	UMR	4.73899	chr13	40734921	40735920	1000	-	promoter:46060	uc056ytm.1	21418	Tfap2a	mm10_genes_promoters	Immature Amacrine Cells	UMR
chr13	40703152	40745270	42119	*	1	14.0214	chr13	40733799	40734798	1000	-	promoter:46061	uc007qeh.1	21418	Tfap2a	mm10_genes_promoters	Immature Amacrine Cells	1
chr13	40722245	40736452	14208	*	UMR	4.73899	chr13	40733799	40734798	1000	-	promoter:46061	uc007qeh.1	21418	Tfap2a	mm10_genes_promoters	Immature Amacrine Cells	UMR
chr13	40703152	40745270	42119	*	1	14.0214	chr13	40728945	40729944	1000	-	promoter:46062	uc007qei.1	21418	Tfap2a	mm10_genes_promoters	Immature Amacrine Cells	1
chr13	40722245	40736452	14208	*	UMR	4.73899	chr13	40728945	40729944	1000	-	promoter:46062	uc007qei.1	21418	Tfap2a	mm10_genes_promoters	Immature Amacrine Cells	UMR
chr13	40703152	40745270	42119	*	1	14.0214	chr13	40733799	40734798	1000	-	promoter:46063	uc011yyq.1	21418	Tfap2a	mm10_genes_promoters	Immature Amacrine Cells	1
chr13	40722245	40736452	14208	*	UMR	4.73899	chr13	40733799	40734798	1000	-	promoter:46063	uc011yyq.1	21418	Tfap2a	mm10_genes_promoters	Immature Amacrine Cells	UMR
chr13	40817923	40830642	12720	*	1	3.62092	chr13	40820557	40821556	1000	-	promoter:40197	uc007qed.2	21418	Tfap2a	mm9_genes_promoters	Immature Amacrine Cells		1
chr13	40817770	40830720	12951	*	UMR	3.30638	chr13	40820557	40821556	1000	-	promoter:40197	uc007qed.2	21418	Tfap2a	mm9_genes_promoters	Immature Amacrine Cells		UMR
chr13	40814667	40830642	15976	*	1	6.62879	chr13	40820557	40821556	1000	-	promoter:40197	uc007qed.2	21418	Tfap2a	mm9_genes_promoters	Immature Amacrine Cells			1
chr13	40817615	40830720	13106	*	UMR	4.28774	chr13	40820557	40821556	1000	-	promoter:40197	uc007qed.2	21418	Tfap2a	mm9_genes_promoters	Immature Amacrine Cells			UMR
chr13	40818122	40830798	12677	*	1	7.8468	chr13	40820557	40821556	1000	-	promoter:40197	uc007qed.2	21418	Tfap2a	mm9_genes_promoters	Immature Amacrine Cells				1
chr13	40817615	40830861	13247	*	UMR	7.27094	chr13	40820557	40821556	1000	-	promoter:40197	uc007qed.2	21418	Tfap2a	mm9_genes_promoters	Immature Amacrine Cells				UMR
chr13	40817873	40840638	22766	*	1	9.04691	chr13	40820557	40821556	1000	-	promoter:40197	uc007qed.2	21418	Tfap2a	mm9_genes_promoters	Immature Amacrine Cells					1
chr13	40817770	40831478	13709	*	UMR	5.61362	chr13	40820557	40821556	1000	-	promoter:40197	uc007qed.2	21418	Tfap2a	mm9_genes_promoters	Immature Amacrine Cells					UMR
chr13	40818216	40831755	13540	*	1	11.7394	chr13	40820557	40821556	1000	-	promoter:40197	uc007qed.2	21418	Tfap2a	mm9_genes_promoters	Immature Amacrine Cells						1
chr13	40817770	40830779	13010	*	UMR	7.75401	chr13	40820557	40821556	1000	-	promoter:40197	uc007qed.2	21418	Tfap2a	mm9_genes_promoters	Immature Amacrine Cells						UMR
chr13	40817923	40830642	12720	*	1	3.62092	chr13	40825813	40826812	1000	-	promoter:40198	uc007qee.2	21418	Tfap2a	mm9_genes_promoters	Immature Amacrine Cells		1
chr13	40817770	40830720	12951	*	UMR	3.30638	chr13	40825813	40826812	1000	-	promoter:40198	uc007qee.2	21418	Tfap2a	mm9_genes_promoters	Immature Amacrine Cells		UMR
chr13	40814667	40830642	15976	*	1	6.62879	chr13	40825813	40826812	1000	-	promoter:40198	uc007qee.2	21418	Tfap2a	mm9_genes_promoters	Immature Amacrine Cells			1
chr13	40817615	40830720	13106	*	UMR	4.28774	chr13	40825813	40826812	1000	-	promoter:40198	uc007qee.2	21418	Tfap2a	mm9_genes_promoters	Immature Amacrine Cells			UMR
chr13	40818122	40830798	12677	*	1	7.8468	chr13	40825813	40826812	1000	-	promoter:40198	uc007qee.2	21418	Tfap2a	mm9_genes_promoters	Immature Amacrine Cells				1
chr13	40817615	40830861	13247	*	UMR	7.27094	chr13	40825813	40826812	1000	-	promoter:40198	uc007qee.2	21418	Tfap2a	mm9_genes_promoters	Immature Amacrine Cells				UMR
chr13	40817873	40840638	22766	*	1	9.04691	chr13	40825813	40826812	1000	-	promoter:40198	uc007qee.2	21418	Tfap2a	mm9_genes_promoters	Immature Amacrine Cells					1
chr13	40817770	40831478	13709	*	UMR	5.61362	chr13	40825813	40826812	1000	-	promoter:40198	uc007qee.2	21418	Tfap2a	mm9_genes_promoters	Immature Amacrine Cells					UMR
chr13	40818216	40831755	13540	*	1	11.7394	chr13	40825813	40826812	1000	-	promoter:40198	uc007qee.2	21418	Tfap2a	mm9_genes_promoters	Immature Amacrine Cells						1
chr13	40817770	40830779	13010	*	UMR	7.75401	chr13	40825813	40826812	1000	-	promoter:40198	uc007qee.2	21418	Tfap2a	mm9_genes_promoters	Immature Amacrine Cells						UMR
chr13	40817923	40830642	12720	*	1	3.62092	chr13	40826977	40827976	1000	-	promoter:40199	uc007qef.2	21418	Tfap2a	mm9_genes_promoters	Immature Amacrine Cells		1
chr13	40817770	40830720	12951	*	UMR	3.30638	chr13	40826977	40827976	1000	-	promoter:40199	uc007qef.2	21418	Tfap2a	mm9_genes_promoters	Immature Amacrine Cells		UMR
chr13	40814667	40830642	15976	*	1	6.62879	chr13	40826977	40827976	1000	-	promoter:40199	uc007qef.2	21418	Tfap2a	mm9_genes_promoters	Immature Amacrine Cells			1
chr13	40817615	40830720	13106	*	UMR	4.28774	chr13	40826977	40827976	1000	-	promoter:40199	uc007qef.2	21418	Tfap2a	mm9_genes_promoters	Immature Amacrine Cells			UMR
chr13	40818122	40830798	12677	*	1	7.8468	chr13	40826977	40827976	1000	-	promoter:40199	uc007qef.2	21418	Tfap2a	mm9_genes_promoters	Immature Amacrine Cells				1
chr13	40817615	40830861	13247	*	UMR	7.27094	chr13	40826977	40827976	1000	-	promoter:40199	uc007qef.2	21418	Tfap2a	mm9_genes_promoters	Immature Amacrine Cells				UMR
chr13	40817873	40840638	22766	*	1	9.04691	chr13	40826977	40827976	1000	-	promoter:40199	uc007qef.2	21418	Tfap2a	mm9_genes_promoters	Immature Amacrine Cells					1
chr13	40817770	40831478	13709	*	UMR	5.61362	chr13	40826977	40827976	1000	-	promoter:40199	uc007qef.2	21418	Tfap2a	mm9_genes_promoters	Immature Amacrine Cells					UMR
chr13	40818216	40831755	13540	*	1	11.7394	chr13	40826977	40827976	1000	-	promoter:40199	uc007qef.2	21418	Tfap2a	mm9_genes_promoters	Immature Amacrine Cells						1
chr13	40817770	40830779	13010	*	UMR	7.75401	chr13	40826977	40827976	1000	-	promoter:40199	uc007qef.2	21418	Tfap2a	mm9_genes_promoters	Immature Amacrine Cells						UMR
chr13	40817923	40830642	12720	*	1	3.62092	chr13	40829193	40830192	1000	-	promoter:40200	uc007qej.2	21418	Tfap2a	mm9_genes_promoters	Immature Amacrine Cells		1
chr13	40817770	40830720	12951	*	UMR	3.30638	chr13	40829193	40830192	1000	-	promoter:40200	uc007qej.2	21418	Tfap2a	mm9_genes_promoters	Immature Amacrine Cells		UMR
chr13	40814667	40830642	15976	*	1	6.62879	chr13	40829193	40830192	1000	-	promoter:40200	uc007qej.2	21418	Tfap2a	mm9_genes_promoters	Immature Amacrine Cells			1
chr13	40817615	40830720	13106	*	UMR	4.28774	chr13	40829193	40830192	1000	-	promoter:40200	uc007qej.2	21418	Tfap2a	mm9_genes_promoters	Immature Amacrine Cells			UMR
chr13	40818122	40830798	12677	*	1	7.8468	chr13	40829193	40830192	1000	-	promoter:40200	uc007qej.2	21418	Tfap2a	mm9_genes_promoters	Immature Amacrine Cells				1
chr13	40817615	40830861	13247	*	UMR	7.27094	chr13	40829193	40830192	1000	-	promoter:40200	uc007qej.2	21418	Tfap2a	mm9_genes_promoters	Immature Amacrine Cells				UMR
chr13	40817873	40840638	22766	*	1	9.04691	chr13	40829193	40830192	1000	-	promoter:40200	uc007qej.2	21418	Tfap2a	mm9_genes_promoters	Immature Amacrine Cells					1
chr13	40817770	40831478	13709	*	UMR	5.61362	chr13	40829193	40830192	1000	-	promoter:40200	uc007qej.2	21418	Tfap2a	mm9_genes_promoters	Immature Amacrine Cells					UMR
chr13	40818216	40831755	13540	*	1	11.7394	chr13	40829193	40830192	1000	-	promoter:40200	uc007qej.2	21418	Tfap2a	mm9_genes_promoters	Immature Amacrine Cells						1
chr13	40817770	40830779	13010	*	UMR	7.75401	chr13	40829193	40830192	1000	-	promoter:40200	uc007qej.2	21418	Tfap2a	mm9_genes_promoters	Immature Amacrine Cells						UMR
chr13	40817923	40830642	12720	*	1	3.62092	chr13	40830290	40831289	1000	-	promoter:40201	uc007qeg.2	21418	Tfap2a	mm9_genes_promoters	Immature Amacrine Cells		1
chr13	40830798	40832982	2185	*	2	62.6906	chr13	40830290	40831289	1000	-	promoter:40201	uc007qeg.2	21418	Tfap2a	mm9_genes_promoters	Immature Amacrine Cells		2
chr13	40817770	40830720	12951	*	UMR	3.30638	chr13	40830290	40831289	1000	-	promoter:40201	uc007qeg.2	21418	Tfap2a	mm9_genes_promoters	Immature Amacrine Cells		UMR
chr13	40814667	40830642	15976	*	1	6.62879	chr13	40830290	40831289	1000	-	promoter:40201	uc007qeg.2	21418	Tfap2a	mm9_genes_promoters	Immature Amacrine Cells			1
chr13	40830798	40833057	2260	*	3	78.8634	chr13	40830290	40831289	1000	-	promoter:40201	uc007qeg.2	21418	Tfap2a	mm9_genes_promoters	Immature Amacrine Cells			3
chr13	40817615	40830720	13106	*	UMR	4.28774	chr13	40830290	40831289	1000	-	promoter:40201	uc007qeg.2	21418	Tfap2a	mm9_genes_promoters	Immature Amacrine Cells			UMR
chr13	40818122	40830798	12677	*	1	7.8468	chr13	40830290	40831289	1000	-	promoter:40201	uc007qeg.2	21418	Tfap2a	mm9_genes_promoters	Immature Amacrine Cells				1
chr13	40830924	40832814	1891	*	2	68.3112	chr13	40830290	40831289	1000	-	promoter:40201	uc007qeg.2	21418	Tfap2a	mm9_genes_promoters	Immature Amacrine Cells				2
chr13	40817615	40830861	13247	*	UMR	7.27094	chr13	40830290	40831289	1000	-	promoter:40201	uc007qeg.2	21418	Tfap2a	mm9_genes_promoters	Immature Amacrine Cells				UMR
chr13	40817873	40840638	22766	*	1	9.04691	chr13	40830290	40831289	1000	-	promoter:40201	uc007qeg.2	21418	Tfap2a	mm9_genes_promoters	Immature Amacrine Cells					1
chr13	40817770	40831478	13709	*	UMR	5.61362	chr13	40830290	40831289	1000	-	promoter:40201	uc007qeg.2	21418	Tfap2a	mm9_genes_promoters	Immature Amacrine Cells					UMR
chr13	40818216	40831755	13540	*	1	11.7394	chr13	40830290	40831289	1000	-	promoter:40201	uc007qeg.2	21418	Tfap2a	mm9_genes_promoters	Immature Amacrine Cells						1
chr13	40817770	40830779	13010	*	UMR	7.75401	chr13	40830290	40831289	1000	-	promoter:40201	uc007qeg.2	21418	Tfap2a	mm9_genes_promoters	Immature Amacrine Cells						UMR
chr13	40817923	40830642	12720	*	1	3.62092	chr13	40829168	40830167	1000	-	promoter:40202	uc007qeh.1	21418	Tfap2a	mm9_genes_promoters	Immature Amacrine Cells		1
chr13	40817770	40830720	12951	*	UMR	3.30638	chr13	40829168	40830167	1000	-	promoter:40202	uc007qeh.1	21418	Tfap2a	mm9_genes_promoters	Immature Amacrine Cells		UMR
chr13	40814667	40830642	15976	*	1	6.62879	chr13	40829168	40830167	1000	-	promoter:40202	uc007qeh.1	21418	Tfap2a	mm9_genes_promoters	Immature Amacrine Cells			1
chr13	40817615	40830720	13106	*	UMR	4.28774	chr13	40829168	40830167	1000	-	promoter:40202	uc007qeh.1	21418	Tfap2a	mm9_genes_promoters	Immature Amacrine Cells			UMR
chr13	40818122	40830798	12677	*	1	7.8468	chr13	40829168	40830167	1000	-	promoter:40202	uc007qeh.1	21418	Tfap2a	mm9_genes_promoters	Immature Amacrine Cells				1
chr13	40817615	40830861	13247	*	UMR	7.27094	chr13	40829168	40830167	1000	-	promoter:40202	uc007qeh.1	21418	Tfap2a	mm9_genes_promoters	Immature Amacrine Cells				UMR
chr13	40817873	40840638	22766	*	1	9.04691	chr13	40829168	40830167	1000	-	promoter:40202	uc007qeh.1	21418	Tfap2a	mm9_genes_promoters	Immature Amacrine Cells					1
chr13	40817770	40831478	13709	*	UMR	5.61362	chr13	40829168	40830167	1000	-	promoter:40202	uc007qeh.1	21418	Tfap2a	mm9_genes_promoters	Immature Amacrine Cells					UMR
chr13	40818216	40831755	13540	*	1	11.7394	chr13	40829168	40830167	1000	-	promoter:40202	uc007qeh.1	21418	Tfap2a	mm9_genes_promoters	Immature Amacrine Cells						1
chr13	40817770	40830779	13010	*	UMR	7.75401	chr13	40829168	40830167	1000	-	promoter:40202	uc007qeh.1	21418	Tfap2a	mm9_genes_promoters	Immature Amacrine Cells						UMR
chr13	40817923	40830642	12720	*	1	3.62092	chr13	40824314	40825313	1000	-	promoter:40203	uc007qei.1	21418	Tfap2a	mm9_genes_promoters	Immature Amacrine Cells		1
chr13	40817770	40830720	12951	*	UMR	3.30638	chr13	40824314	40825313	1000	-	promoter:40203	uc007qei.1	21418	Tfap2a	mm9_genes_promoters	Immature Amacrine Cells		UMR
chr13	40814667	40830642	15976	*	1	6.62879	chr13	40824314	40825313	1000	-	promoter:40203	uc007qei.1	21418	Tfap2a	mm9_genes_promoters	Immature Amacrine Cells			1
chr13	40817615	40830720	13106	*	UMR	4.28774	chr13	40824314	40825313	1000	-	promoter:40203	uc007qei.1	21418	Tfap2a	mm9_genes_promoters	Immature Amacrine Cells			UMR
chr13	40818122	40830798	12677	*	1	7.8468	chr13	40824314	40825313	1000	-	promoter:40203	uc007qei.1	21418	Tfap2a	mm9_genes_promoters	Immature Amacrine Cells				1
chr13	40817615	40830861	13247	*	UMR	7.27094	chr13	40824314	40825313	1000	-	promoter:40203	uc007qei.1	21418	Tfap2a	mm9_genes_promoters	Immature Amacrine Cells				UMR
chr13	40817873	40840638	22766	*	1	9.04691	chr13	40824314	40825313	1000	-	promoter:40203	uc007qei.1	21418	Tfap2a	mm9_genes_promoters	Immature Amacrine Cells					1
chr13	40817770	40831478	13709	*	UMR	5.61362	chr13	40824314	40825313	1000	-	promoter:40203	uc007qei.1	21418	Tfap2a	mm9_genes_promoters	Immature Amacrine Cells					UMR
chr13	40818216	40831755	13540	*	1	11.7394	chr13	40824314	40825313	1000	-	promoter:40203	uc007qei.1	21418	Tfap2a	mm9_genes_promoters	Immature Amacrine Cells						1
chr13	40817770	40830779	13010	*	UMR	7.75401	chr13	40824314	40825313	1000	-	promoter:40203	uc007qei.1	21418	Tfap2a	mm9_genes_promoters	Immature Amacrine Cells						UMR
chr13	40817923	40830642	12720	*	1	3.62092	chr13	40829168	40830167	1000	-	promoter:40204	uc011yyq.1	21418	Tfap2a	mm9_genes_promoters	Immature Amacrine Cells		1
chr13	40817770	40830720	12951	*	UMR	3.30638	chr13	40829168	40830167	1000	-	promoter:40204	uc011yyq.1	21418	Tfap2a	mm9_genes_promoters	Immature Amacrine Cells		UMR
chr13	40814667	40830642	15976	*	1	6.62879	chr13	40829168	40830167	1000	-	promoter:40204	uc011yyq.1	21418	Tfap2a	mm9_genes_promoters	Immature Amacrine Cells			1
chr13	40817615	40830720	13106	*	UMR	4.28774	chr13	40829168	40830167	1000	-	promoter:40204	uc011yyq.1	21418	Tfap2a	mm9_genes_promoters	Immature Amacrine Cells			UMR
chr13	40818122	40830798	12677	*	1	7.8468	chr13	40829168	40830167	1000	-	promoter:40204	uc011yyq.1	21418	Tfap2a	mm9_genes_promoters	Immature Amacrine Cells				1
chr13	40817615	40830861	13247	*	UMR	7.27094	chr13	40829168	40830167	1000	-	promoter:40204	uc011yyq.1	21418	Tfap2a	mm9_genes_promoters	Immature Amacrine Cells				UMR
chr13	40817873	40840638	22766	*	1	9.04691	chr13	40829168	40830167	1000	-	promoter:40204	uc011yyq.1	21418	Tfap2a	mm9_genes_promoters	Immature Amacrine Cells					1
chr13	40817770	40831478	13709	*	UMR	5.61362	chr13	40829168	40830167	1000	-	promoter:40204	uc011yyq.1	21418	Tfap2a	mm9_genes_promoters	Immature Amacrine Cells					UMR
chr13	40818216	40831755	13540	*	1	11.7394	chr13	40829168	40830167	1000	-	promoter:40204	uc011yyq.1	21418	Tfap2a	mm9_genes_promoters	Immature Amacrine Cells						1
chr13	40817770	40830779	13010	*	UMR	7.75401	chr13	40829168	40830167	1000	-	promoter:40204	uc011yyq.1	21418	Tfap2a	mm9_genes_promoters	Immature Amacrine Cells						UMR
chr1	19205308	19242627	37320	*	1	16.8561	chr1	19207914	19208913	1000	+	promoter:91	uc007akq.2	21419	Tfap2b	mm10_genes_promoters	Immature Amacrine Cells	1
chr1	19205187	19222418	17232	*	UMR	13.3874	chr1	19207914	19208913	1000	+	promoter:91	uc007akq.2	21419	Tfap2b	mm10_genes_promoters	Immature Amacrine Cells	UMR
chr1	19205308	19242627	37320	*	1	16.8561	chr1	19207914	19208913	1000	+	promoter:92	uc007akr.2	21419	Tfap2b	mm10_genes_promoters	Immature Amacrine Cells	1
chr1	19205187	19222418	17232	*	UMR	13.3874	chr1	19207914	19208913	1000	+	promoter:92	uc007akr.2	21419	Tfap2b	mm10_genes_promoters	Immature Amacrine Cells	UMR
chr1	19205308	19242627	37320	*	1	16.8561	chr1	19211054	19212053	1000	+	promoter:93	uc007aks.1	21419	Tfap2b	mm10_genes_promoters	Immature Amacrine Cells	1
chr1	19205187	19222418	17232	*	UMR	13.3874	chr1	19211054	19212053	1000	+	promoter:93	uc007aks.1	21419	Tfap2b	mm10_genes_promoters	Immature Amacrine Cells	UMR
chr1	19205308	19242627	37320	*	1	16.8561	chr1	19211054	19212053	1000	+	promoter:94	uc007akt.2	21419	Tfap2b	mm10_genes_promoters	Immature Amacrine Cells	1
chr1	19205187	19222418	17232	*	UMR	13.3874	chr1	19211054	19212053	1000	+	promoter:94	uc007akt.2	21419	Tfap2b	mm10_genes_promoters	Immature Amacrine Cells	UMR
chr1	19205308	19242627	37320	*	1	16.8561	chr1	19212927	19213926	1000	+	promoter:95	uc007aku.2	21419	Tfap2b	mm10_genes_promoters	Immature Amacrine Cells	1
chr1	19205187	19222418	17232	*	UMR	13.3874	chr1	19212927	19213926	1000	+	promoter:95	uc007aku.2	21419	Tfap2b	mm10_genes_promoters	Immature Amacrine Cells	UMR
chr1	19195389	19232708	37320	*	1	6.92464	chr1	19197995	19198994	1000	+	promoter:84	uc007akq.1	21419	Tfap2b	mm9_genes_promoters	Immature Amacrine Cells		1
chr1	19195135	19228562	33428	*	UMR	6.0035	chr1	19197995	19198994	1000	+	promoter:84	uc007akq.1	21419	Tfap2b	mm9_genes_promoters	Immature Amacrine Cells		UMR
chr1	19195389	19227978	32590	*	2	12.5702	chr1	19197995	19198994	1000	+	promoter:84	uc007akq.1	21419	Tfap2b	mm9_genes_promoters	Immature Amacrine Cells			2
chr1	19195587	19228200	32614	*	UMR	11.5938	chr1	19197995	19198994	1000	+	promoter:84	uc007akq.1	21419	Tfap2b	mm9_genes_promoters	Immature Amacrine Cells			UMR
chr1	19195389	19232398	37010	*	1	10.2974	chr1	19197995	19198994	1000	+	promoter:84	uc007akq.1	21419	Tfap2b	mm9_genes_promoters	Immature Amacrine Cells				1
chr1	19195267	19232553	37287	*	UMR	9.28164	chr1	19197995	19198994	1000	+	promoter:84	uc007akq.1	21419	Tfap2b	mm9_genes_promoters	Immature Amacrine Cells				UMR
chr1	19194880	19232708	37829	*	1	5.66742	chr1	19197995	19198994	1000	+	promoter:84	uc007akq.1	21419	Tfap2b	mm9_genes_promoters	Immature Amacrine Cells					1
chr1	19195267	19233340	38074	*	UMR	4.72973	chr1	19197995	19198994	1000	+	promoter:84	uc007akq.1	21419	Tfap2b	mm9_genes_promoters	Immature Amacrine Cells					UMR
chr1	19195389	19232708	37320	*	1	13.1113	chr1	19197995	19198994	1000	+	promoter:84	uc007akq.1	21419	Tfap2b	mm9_genes_promoters	Immature Amacrine Cells						1
chr1	19195135	19233340	38206	*	UMR	11.9394	chr1	19197995	19198994	1000	+	promoter:84	uc007akq.1	21419	Tfap2b	mm9_genes_promoters	Immature Amacrine Cells						UMR
chr1	19195389	19232708	37320	*	1	6.92464	chr1	19197995	19198994	1000	+	promoter:85	uc007akr.1	21419	Tfap2b	mm9_genes_promoters	Immature Amacrine Cells		1
chr1	19195135	19228562	33428	*	UMR	6.0035	chr1	19197995	19198994	1000	+	promoter:85	uc007akr.1	21419	Tfap2b	mm9_genes_promoters	Immature Amacrine Cells		UMR
chr1	19195389	19227978	32590	*	2	12.5702	chr1	19197995	19198994	1000	+	promoter:85	uc007akr.1	21419	Tfap2b	mm9_genes_promoters	Immature Amacrine Cells			2
chr1	19195587	19228200	32614	*	UMR	11.5938	chr1	19197995	19198994	1000	+	promoter:85	uc007akr.1	21419	Tfap2b	mm9_genes_promoters	Immature Amacrine Cells			UMR
chr1	19195389	19232398	37010	*	1	10.2974	chr1	19197995	19198994	1000	+	promoter:85	uc007akr.1	21419	Tfap2b	mm9_genes_promoters	Immature Amacrine Cells				1
chr1	19195267	19232553	37287	*	UMR	9.28164	chr1	19197995	19198994	1000	+	promoter:85	uc007akr.1	21419	Tfap2b	mm9_genes_promoters	Immature Amacrine Cells				UMR
chr1	19194880	19232708	37829	*	1	5.66742	chr1	19197995	19198994	1000	+	promoter:85	uc007akr.1	21419	Tfap2b	mm9_genes_promoters	Immature Amacrine Cells					1
chr1	19195267	19233340	38074	*	UMR	4.72973	chr1	19197995	19198994	1000	+	promoter:85	uc007akr.1	21419	Tfap2b	mm9_genes_promoters	Immature Amacrine Cells					UMR
chr1	19195389	19232708	37320	*	1	13.1113	chr1	19197995	19198994	1000	+	promoter:85	uc007akr.1	21419	Tfap2b	mm9_genes_promoters	Immature Amacrine Cells						1
chr1	19195135	19233340	38206	*	UMR	11.9394	chr1	19197995	19198994	1000	+	promoter:85	uc007akr.1	21419	Tfap2b	mm9_genes_promoters	Immature Amacrine Cells						UMR
chr1	19195389	19232708	37320	*	1	6.92464	chr1	19201135	19202134	1000	+	promoter:86	uc007aks.1	21419	Tfap2b	mm9_genes_promoters	Immature Amacrine Cells		1
chr1	19195135	19228562	33428	*	UMR	6.0035	chr1	19201135	19202134	1000	+	promoter:86	uc007aks.1	21419	Tfap2b	mm9_genes_promoters	Immature Amacrine Cells		UMR
chr1	19195389	19227978	32590	*	2	12.5702	chr1	19201135	19202134	1000	+	promoter:86	uc007aks.1	21419	Tfap2b	mm9_genes_promoters	Immature Amacrine Cells			2
chr1	19195587	19228200	32614	*	UMR	11.5938	chr1	19201135	19202134	1000	+	promoter:86	uc007aks.1	21419	Tfap2b	mm9_genes_promoters	Immature Amacrine Cells			UMR
chr1	19195389	19232398	37010	*	1	10.2974	chr1	19201135	19202134	1000	+	promoter:86	uc007aks.1	21419	Tfap2b	mm9_genes_promoters	Immature Amacrine Cells				1
chr1	19195267	19232553	37287	*	UMR	9.28164	chr1	19201135	19202134	1000	+	promoter:86	uc007aks.1	21419	Tfap2b	mm9_genes_promoters	Immature Amacrine Cells				UMR
chr1	19194880	19232708	37829	*	1	5.66742	chr1	19201135	19202134	1000	+	promoter:86	uc007aks.1	21419	Tfap2b	mm9_genes_promoters	Immature Amacrine Cells					1
chr1	19195267	19233340	38074	*	UMR	4.72973	chr1	19201135	19202134	1000	+	promoter:86	uc007aks.1	21419	Tfap2b	mm9_genes_promoters	Immature Amacrine Cells					UMR
chr1	19195389	19232708	37320	*	1	13.1113	chr1	19201135	19202134	1000	+	promoter:86	uc007aks.1	21419	Tfap2b	mm9_genes_promoters	Immature Amacrine Cells						1
chr1	19195135	19233340	38206	*	UMR	11.9394	chr1	19201135	19202134	1000	+	promoter:86	uc007aks.1	21419	Tfap2b	mm9_genes_promoters	Immature Amacrine Cells						UMR
chr1	19195389	19232708	37320	*	1	6.92464	chr1	19201135	19202134	1000	+	promoter:87	uc007akt.1	21419	Tfap2b	mm9_genes_promoters	Immature Amacrine Cells		1
chr1	19195135	19228562	33428	*	UMR	6.0035	chr1	19201135	19202134	1000	+	promoter:87	uc007akt.1	21419	Tfap2b	mm9_genes_promoters	Immature Amacrine Cells		UMR
chr1	19195389	19227978	32590	*	2	12.5702	chr1	19201135	19202134	1000	+	promoter:87	uc007akt.1	21419	Tfap2b	mm9_genes_promoters	Immature Amacrine Cells			2
chr1	19195587	19228200	32614	*	UMR	11.5938	chr1	19201135	19202134	1000	+	promoter:87	uc007akt.1	21419	Tfap2b	mm9_genes_promoters	Immature Amacrine Cells			UMR
chr1	19195389	19232398	37010	*	1	10.2974	chr1	19201135	19202134	1000	+	promoter:87	uc007akt.1	21419	Tfap2b	mm9_genes_promoters	Immature Amacrine Cells				1
chr1	19195267	19232553	37287	*	UMR	9.28164	chr1	19201135	19202134	1000	+	promoter:87	uc007akt.1	21419	Tfap2b	mm9_genes_promoters	Immature Amacrine Cells				UMR
chr1	19194880	19232708	37829	*	1	5.66742	chr1	19201135	19202134	1000	+	promoter:87	uc007akt.1	21419	Tfap2b	mm9_genes_promoters	Immature Amacrine Cells					1
chr1	19195267	19233340	38074	*	UMR	4.72973	chr1	19201135	19202134	1000	+	promoter:87	uc007akt.1	21419	Tfap2b	mm9_genes_promoters	Immature Amacrine Cells					UMR
chr1	19195389	19232708	37320	*	1	13.1113	chr1	19201135	19202134	1000	+	promoter:87	uc007akt.1	21419	Tfap2b	mm9_genes_promoters	Immature Amacrine Cells						1
chr1	19195135	19233340	38206	*	UMR	11.9394	chr1	19201135	19202134	1000	+	promoter:87	uc007akt.1	21419	Tfap2b	mm9_genes_promoters	Immature Amacrine Cells						UMR
chr1	19195389	19232708	37320	*	1	6.92464	chr1	19203008	19204007	1000	+	promoter:88	uc007aku.1	21419	Tfap2b	mm9_genes_promoters	Immature Amacrine Cells		1
chr1	19195135	19228562	33428	*	UMR	6.0035	chr1	19203008	19204007	1000	+	promoter:88	uc007aku.1	21419	Tfap2b	mm9_genes_promoters	Immature Amacrine Cells		UMR
chr1	19195389	19227978	32590	*	2	12.5702	chr1	19203008	19204007	1000	+	promoter:88	uc007aku.1	21419	Tfap2b	mm9_genes_promoters	Immature Amacrine Cells			2
chr1	19195587	19228200	32614	*	UMR	11.5938	chr1	19203008	19204007	1000	+	promoter:88	uc007aku.1	21419	Tfap2b	mm9_genes_promoters	Immature Amacrine Cells			UMR
chr1	19195389	19232398	37010	*	1	10.2974	chr1	19203008	19204007	1000	+	promoter:88	uc007aku.1	21419	Tfap2b	mm9_genes_promoters	Immature Amacrine Cells				1
chr1	19195267	19232553	37287	*	UMR	9.28164	chr1	19203008	19204007	1000	+	promoter:88	uc007aku.1	21419	Tfap2b	mm9_genes_promoters	Immature Amacrine Cells				UMR
chr1	19194880	19232708	37829	*	1	5.66742	chr1	19203008	19204007	1000	+	promoter:88	uc007aku.1	21419	Tfap2b	mm9_genes_promoters	Immature Amacrine Cells					1
chr1	19195267	19233340	38074	*	UMR	4.72973	chr1	19203008	19204007	1000	+	promoter:88	uc007aku.1	21419	Tfap2b	mm9_genes_promoters	Immature Amacrine Cells					UMR
chr1	19195389	19232708	37320	*	1	13.1113	chr1	19203008	19204007	1000	+	promoter:88	uc007aku.1	21419	Tfap2b	mm9_genes_promoters	Immature Amacrine Cells						1
chr1	19195135	19233340	38206	*	UMR	11.9394	chr1	19203008	19204007	1000	+	promoter:88	uc007aku.1	21419	Tfap2b	mm9_genes_promoters	Immature Amacrine Cells						UMR
chr2	172544650	172553288	8639	*	1	9.36884	chr2	172548593	172549592	1000	+	promoter:6215	uc008ocz.3	21420	Tfap2c	mm10_genes_promoters	Immature Amacrine Cells	1
chr2	172546689	172553653	6965	*	UMR	8.25036	chr2	172548593	172549592	1000	+	promoter:6215	uc008ocz.3	21420	Tfap2c	mm10_genes_promoters	Immature Amacrine Cells	UMR
chr2	172544650	172553288	8639	*	1	9.36884	chr2	172549991	172550990	1000	+	promoter:6216	uc008oda.3	21420	Tfap2c	mm10_genes_promoters	Immature Amacrine Cells	1
chr2	172546689	172553653	6965	*	UMR	8.25036	chr2	172549991	172550990	1000	+	promoter:6216	uc008oda.3	21420	Tfap2c	mm10_genes_promoters	Immature Amacrine Cells	UMR
chr2	172369232	172379186	9955	*	1	6.0909	chr2	172374093	172375092	1000	+	promoter:5432	uc008ocz.2	21420	Tfap2c	mm9_genes_promoters	Immature Amacrine Cells		1
chr2	172369728	172379210	9483	*	UMR	5.06173	chr2	172374093	172375092	1000	+	promoter:5432	uc008ocz.2	21420	Tfap2c	mm9_genes_promoters	Immature Amacrine Cells		UMR
chr2	172370078	172379234	9157	*	1	8.89406	chr2	172374093	172375092	1000	+	promoter:5432	uc008ocz.2	21420	Tfap2c	mm9_genes_promoters	Immature Amacrine Cells			1
chr2	172371181	172379253	8073	*	UMR	6.95253	chr2	172374093	172375092	1000	+	promoter:5432	uc008ocz.2	21420	Tfap2c	mm9_genes_promoters	Immature Amacrine Cells			UMR
chr2	172370149	172379234	9086	*	1	11.7647	chr2	172374093	172375092	1000	+	promoter:5432	uc008ocz.2	21420	Tfap2c	mm9_genes_promoters	Immature Amacrine Cells				1
chr2	172370105	172379210	9106	*	UMR	11.0251	chr2	172374093	172375092	1000	+	promoter:5432	uc008ocz.2	21420	Tfap2c	mm9_genes_promoters	Immature Amacrine Cells				UMR
chr2	172370010	172379234	9225	*	1	6.23969	chr2	172374093	172375092	1000	+	promoter:5432	uc008ocz.2	21420	Tfap2c	mm9_genes_promoters	Immature Amacrine Cells					1
chr2	172369728	172379210	9483	*	UMR	5.71743	chr2	172374093	172375092	1000	+	promoter:5432	uc008ocz.2	21420	Tfap2c	mm9_genes_promoters	Immature Amacrine Cells					UMR
chr2	172369232	172379234	10003	*	1	13.0811	chr2	172374093	172375092	1000	+	promoter:5432	uc008ocz.2	21420	Tfap2c	mm9_genes_promoters	Immature Amacrine Cells						1
chr2	172369442	172379253	9812	*	UMR	11.979	chr2	172374093	172375092	1000	+	promoter:5432	uc008ocz.2	21420	Tfap2c	mm9_genes_promoters	Immature Amacrine Cells						UMR
chr2	172369232	172379186	9955	*	1	6.0909	chr2	172375491	172376490	1000	+	promoter:5433	uc008oda.2	21420	Tfap2c	mm9_genes_promoters	Immature Amacrine Cells		1
chr2	172369728	172379210	9483	*	UMR	5.06173	chr2	172375491	172376490	1000	+	promoter:5433	uc008oda.2	21420	Tfap2c	mm9_genes_promoters	Immature Amacrine Cells		UMR
chr2	172370078	172379234	9157	*	1	8.89406	chr2	172375491	172376490	1000	+	promoter:5433	uc008oda.2	21420	Tfap2c	mm9_genes_promoters	Immature Amacrine Cells			1
chr2	172371181	172379253	8073	*	UMR	6.95253	chr2	172375491	172376490	1000	+	promoter:5433	uc008oda.2	21420	Tfap2c	mm9_genes_promoters	Immature Amacrine Cells			UMR
chr2	172370149	172379234	9086	*	1	11.7647	chr2	172375491	172376490	1000	+	promoter:5433	uc008oda.2	21420	Tfap2c	mm9_genes_promoters	Immature Amacrine Cells				1
chr2	172370105	172379210	9106	*	UMR	11.0251	chr2	172375491	172376490	1000	+	promoter:5433	uc008oda.2	21420	Tfap2c	mm9_genes_promoters	Immature Amacrine Cells				UMR
chr2	172370010	172379234	9225	*	1	6.23969	chr2	172375491	172376490	1000	+	promoter:5433	uc008oda.2	21420	Tfap2c	mm9_genes_promoters	Immature Amacrine Cells					1
chr2	172369728	172379210	9483	*	UMR	5.71743	chr2	172375491	172376490	1000	+	promoter:5433	uc008oda.2	21420	Tfap2c	mm9_genes_promoters	Immature Amacrine Cells					UMR
chr2	172369232	172379234	10003	*	1	13.0811	chr2	172375491	172376490	1000	+	promoter:5433	uc008oda.2	21420	Tfap2c	mm9_genes_promoters	Immature Amacrine Cells						1
chr2	172369442	172379253	9812	*	UMR	11.979	chr2	172375491	172376490	1000	+	promoter:5433	uc008oda.2	21420	Tfap2c	mm9_genes_promoters	Immature Amacrine Cells						UMR

## Sheet: mature ACs
seqnames	start	end	width	strand	name	mean.meth, %	annot.seqnames	annot.start	annot.end	annot.width	annot.strand	annot.id	annot.tx_id	annot.gene_id	annot.symbol	annot.type	Mature ACs	RGCs	HC	SBAC	Cones	Rods	Rods (p21 ret)
chr15	74596386	74707505	111120	*	3	79.5158	chr15	74672571	74673570	1000	-	promoter:51146	uc007wfn.2	11838	Arc	mm10_genes_promoters	Amacrine Cells	3
chr15	74672201	74674356	2156	*	UMR	30	chr15	74672571	74673570	1000	-	promoter:51146	uc007wfn.2	11838	Arc	mm10_genes_promoters	Amacrine Cells	UMR
chr15	74596386	74707505	111120	*	3	79.5158	chr15	74672571	74673570	1000	-	promoter:51147	uc007wfo.2	11838	Arc	mm10_genes_promoters	Amacrine Cells	3
chr15	74672201	74674356	2156	*	UMR	30	chr15	74672571	74673570	1000	-	promoter:51147	uc007wfo.2	11838	Arc	mm10_genes_promoters	Amacrine Cells	UMR
chr15	74502298	74505406	3109	*	2	14.1817	chr15	74503001	74504000	1000	-	promoter:44655	uc007wfn.1	11838	Arc	mm9_genes_promoters	Amacrine Cells		2
chr15	74502335	74503552	1218	*	UMR	4.63801	chr15	74503001	74504000	1000	-	promoter:44655	uc007wfn.1	11838	Arc	mm9_genes_promoters	Amacrine Cells		UMR
chr15	74502369	74503387	1019	*	1	5.38579	chr15	74503001	74504000	1000	-	promoter:44655	uc007wfn.1	11838	Arc	mm9_genes_promoters	Amacrine Cells			1
chr15	74503495	74509477	5983	*	3	77.1078	chr15	74503001	74504000	1000	-	promoter:44655	uc007wfn.1	11838	Arc	mm9_genes_promoters	Amacrine Cells			3
chr15	74502335	74503992	1658	*	UMR	7.97307	chr15	74503001	74504000	1000	-	promoter:44655	uc007wfn.1	11838	Arc	mm9_genes_promoters	Amacrine Cells			UMR
chr15	74502574	74504004	1431	*	2	24.5098	chr15	74503001	74504000	1000	-	promoter:44655	uc007wfn.1	11838	Arc	mm9_genes_promoters	Amacrine Cells				2
chr15	74502368	74503375	1008	*	UMR	6.1086	chr15	74503001	74504000	1000	-	promoter:44655	uc007wfn.1	11838	Arc	mm9_genes_promoters	Amacrine Cells				UMR
chr15	74502374	74503363	990	*	1	3.92157	chr15	74503001	74504000	1000	-	promoter:44655	uc007wfn.1	11838	Arc	mm9_genes_promoters	Amacrine Cells					1
chr15	74503387	74509477	6091	*	2	63.1863	chr15	74503001	74504000	1000	-	promoter:44655	uc007wfn.1	11838	Arc	mm9_genes_promoters	Amacrine Cells					2
chr15	74502335	74504140	1806	*	UMR	7.50377	chr15	74503001	74504000	1000	-	promoter:44655	uc007wfn.1	11838	Arc	mm9_genes_promoters	Amacrine Cells					UMR
chr15	74502369	74505406	3038	*	1	24.6772	chr15	74503001	74504000	1000	-	promoter:44655	uc007wfn.1	11838	Arc	mm9_genes_promoters	Amacrine Cells						1
chr15	74502323	74503375	1053	*	UMR	14.819	chr15	74503001	74504000	1000	-	promoter:44655	uc007wfn.1	11838	Arc	mm9_genes_promoters	Amacrine Cells						UMR
chr15	74502298	74505406	3109	*	2	14.1817	chr15	74503001	74504000	1000	-	promoter:44656	uc007wfo.1	11838	Arc	mm9_genes_promoters	Amacrine Cells		2
chr15	74502335	74503552	1218	*	UMR	4.63801	chr15	74503001	74504000	1000	-	promoter:44656	uc007wfo.1	11838	Arc	mm9_genes_promoters	Amacrine Cells		UMR
chr15	74502369	74503387	1019	*	1	5.38579	chr15	74503001	74504000	1000	-	promoter:44656	uc007wfo.1	11838	Arc	mm9_genes_promoters	Amacrine Cells			1
chr15	74503495	74509477	5983	*	3	77.1078	chr15	74503001	74504000	1000	-	promoter:44656	uc007wfo.1	11838	Arc	mm9_genes_promoters	Amacrine Cells			3
chr15	74502335	74503992	1658	*	UMR	7.97307	chr15	74503001	74504000	1000	-	promoter:44656	uc007wfo.1	11838	Arc	mm9_genes_promoters	Amacrine Cells			UMR
chr15	74502574	74504004	1431	*	2	24.5098	chr15	74503001	74504000	1000	-	promoter:44656	uc007wfo.1	11838	Arc	mm9_genes_promoters	Amacrine Cells				2
chr15	74502368	74503375	1008	*	UMR	6.1086	chr15	74503001	74504000	1000	-	promoter:44656	uc007wfo.1	11838	Arc	mm9_genes_promoters	Amacrine Cells				UMR
chr15	74502374	74503363	990	*	1	3.92157	chr15	74503001	74504000	1000	-	promoter:44656	uc007wfo.1	11838	Arc	mm9_genes_promoters	Amacrine Cells					1
chr15	74503387	74509477	6091	*	2	63.1863	chr15	74503001	74504000	1000	-	promoter:44656	uc007wfo.1	11838	Arc	mm9_genes_promoters	Amacrine Cells					2
chr15	74502335	74504140	1806	*	UMR	7.50377	chr15	74503001	74504000	1000	-	promoter:44656	uc007wfo.1	11838	Arc	mm9_genes_promoters	Amacrine Cells					UMR
chr15	74502369	74505406	3038	*	1	24.6772	chr15	74503001	74504000	1000	-	promoter:44656	uc007wfo.1	11838	Arc	mm9_genes_promoters	Amacrine Cells						1
chr15	74502323	74503375	1053	*	UMR	14.819	chr15	74503001	74504000	1000	-	promoter:44656	uc007wfo.1	11838	Arc	mm9_genes_promoters	Amacrine Cells						UMR
chr3	18049637	18059935	10299	*	1	23.1632	chr3	18053325	18054324	1000	+	promoter:9003	uc008orl.2	59058	Bhlhe22	mm10_genes_promoters	Amacrine Cells	1
chr3	18049503	18059056	9554	*	UMR	18.0915	chr3	18053325	18054324	1000	+	promoter:9003	uc008orl.2	59058	Bhlhe22	mm10_genes_promoters	Amacrine Cells	UMR
chr3	17953805	17959035	5231	*	1	3.49447	chr3	17953325	17954324	1000	+	promoter:7945	uc008orl.2	59058	Bhlhe22	mm9_genes_promoters	Amacrine Cells		1
chr3	17952707	17953743	1037	*	2	61.509	chr3	17953325	17954324	1000	+	promoter:7945	uc008orl.2	59058	Bhlhe22	mm9_genes_promoters	Amacrine Cells		2
chr3	17953615	17959437	5823	*	UMR	3.86922	chr3	17953325	17954324	1000	+	promoter:7945	uc008orl.2	59058	Bhlhe22	mm9_genes_promoters	Amacrine Cells		UMR
chr3	17953805	17957198	3394	*	1	1.98567	chr3	17953325	17954324	1000	+	promoter:7945	uc008orl.2	59058	Bhlhe22	mm9_genes_promoters	Amacrine Cells			1
chr3	17952914	17953743	830	*	2	54.4983	chr3	17953325	17954324	1000	+	promoter:7945	uc008orl.2	59058	Bhlhe22	mm9_genes_promoters	Amacrine Cells			2
chr3	17951861	17953346	1486	*	UMR	37.4404	chr3	17953325	17954324	1000	+	promoter:7945	uc008orl.2	59058	Bhlhe22	mm9_genes_promoters	Amacrine Cells			UMR
chr3	17953601	17956490	2890	*	UMR	1.67012	chr3	17953325	17954324	1000	+	promoter:7945	uc008orl.2	59058	Bhlhe22	mm9_genes_promoters	Amacrine Cells			UMR
chr3	17949637	17959035	9399	*	1	18.8635	chr3	17953325	17954324	1000	+	promoter:7945	uc008orl.2	59058	Bhlhe22	mm9_genes_promoters	Amacrine Cells				1
chr3	17951484	17956734	5251	*	UMR	13.2225	chr3	17953325	17954324	1000	+	promoter:7945	uc008orl.2	59058	Bhlhe22	mm9_genes_promoters	Amacrine Cells				UMR
chr3	17949298	17958919	9622	*	1	9.93125	chr3	17953325	17954324	1000	+	promoter:7945	uc008orl.2	59058	Bhlhe22	mm9_genes_promoters	Amacrine Cells					1
chr3	17949333	17956734	7402	*	UMR	6.62107	chr3	17953325	17954324	1000	+	promoter:7945	uc008orl.2	59058	Bhlhe22	mm9_genes_promoters	Amacrine Cells					UMR
chr3	17949637	17959035	9399	*	1	19.5109	chr3	17953325	17954324	1000	+	promoter:7945	uc008orl.2	59058	Bhlhe22	mm9_genes_promoters	Amacrine Cells						1
chr3	17951484	17956734	5251	*	UMR	13.8283	chr3	17953325	17954324	1000	+	promoter:7945	uc008orl.2	59058	Bhlhe22	mm9_genes_promoters	Amacrine Cells						UMR
chr4	15880787	15882516	1730	*	1	12.1681	chr4	15880264	15881263	1000	+	promoter:11941	uc008sbl.1	12307	Calb1	mm10_genes_promoters	Amacrine Cells	1
chr4	15770204	15880631	110428	*	4	82.8253	chr4	15880264	15881263	1000	+	promoter:11941	uc008sbl.1	12307	Calb1	mm10_genes_promoters	Amacrine Cells	4
chr4	15880710	15882620	1911	*	UMR	8.78477	chr4	15880264	15881263	1000	+	promoter:11941	uc008sbl.1	12307	Calb1	mm10_genes_promoters	Amacrine Cells	UMR
chr4	15807987	15809663	1677	*	1	7.12074	chr4	15807411	15808410	1000	+	promoter:10485	uc008sbl.1	12307	Calb1	mm9_genes_promoters	Amacrine Cells		1
chr4	15478427	15807674	329248	*	4	87.4532	chr4	15807411	15808410	1000	+	promoter:10485	uc008sbl.1	12307	Calb1	mm9_genes_promoters	Amacrine Cells		4
chr4	15808020	15809767	1748	*	UMR	5.93487	chr4	15807411	15808410	1000	+	promoter:10485	uc008sbl.1	12307	Calb1	mm9_genes_promoters	Amacrine Cells		UMR
chr4	15807933	15810369	2437	*	2	10.8634	chr4	15807411	15808410	1000	+	promoter:10485	uc008sbl.1	12307	Calb1	mm9_genes_promoters	Amacrine Cells			2
chr4	15194519	15807706	613188	*	4	89.2455	chr4	15807411	15808410	1000	+	promoter:10485	uc008sbl.1	12307	Calb1	mm9_genes_promoters	Amacrine Cells			4
chr4	15807943	15811021	3079	*	UMR	10.1254	chr4	15807411	15808410	1000	+	promoter:10485	uc008sbl.1	12307	Calb1	mm9_genes_promoters	Amacrine Cells			UMR
chr4	15807987	15809663	1677	*	1	8.18916	chr4	15807411	15808410	1000	+	promoter:10485	uc008sbl.1	12307	Calb1	mm9_genes_promoters	Amacrine Cells				1
chr4	15194439	15807951	613513	*	4	87.3103	chr4	15807411	15808410	1000	+	promoter:10485	uc008sbl.1	12307	Calb1	mm9_genes_promoters	Amacrine Cells				4
chr4	15807943	15809767	1825	*	UMR	8.76697	chr4	15807411	15808410	1000	+	promoter:10485	uc008sbl.1	12307	Calb1	mm9_genes_promoters	Amacrine Cells				UMR
chr4	15807933	15809663	1731	*	1	7.87476	chr4	15807411	15808410	1000	+	promoter:10485	uc008sbl.1	12307	Calb1	mm9_genes_promoters	Amacrine Cells					1
chr4	15643192	15807777	164586	*	4	87.3828	chr4	15807411	15808410	1000	+	promoter:10485	uc008sbl.1	12307	Calb1	mm9_genes_promoters	Amacrine Cells					4
chr4	15807943	15809767	1825	*	UMR	7.13597	chr4	15807411	15808410	1000	+	promoter:10485	uc008sbl.1	12307	Calb1	mm9_genes_promoters	Amacrine Cells					UMR
chr4	15807933	15809642	1710	*	1	15.2406	chr4	15807411	15808410	1000	+	promoter:10485	uc008sbl.1	12307	Calb1	mm9_genes_promoters	Amacrine Cells						1
chr4	15366391	15807777	441387	*	4	83.8426	chr4	15807411	15808410	1000	+	promoter:10485	uc008sbl.1	12307	Calb1	mm9_genes_promoters	Amacrine Cells						4
chr4	15807943	15809652	1710	*	UMR	13.4063	chr4	15807411	15808410	1000	+	promoter:10485	uc008sbl.1	12307	Calb1	mm9_genes_promoters	Amacrine Cells						UMR
chr8	110036666	110265306	228641	*	3	81.191	chr8	110168207	110169206	1000	-	promoter:30775	uc009nkn.1	12308	Calb2	mm10_genes_promoters	Amacrine Cells	3
chr8	110167673	110169335	1663	*	UMR	33.3333	chr8	110168207	110169206	1000	-	promoter:30775	uc009nkn.1	12308	Calb2	mm10_genes_promoters	Amacrine Cells	UMR
chr8	110036666	110265306	228641	*	3	81.191	chr8	110168207	110169206	1000	-	promoter:30776	uc009nko.1	12308	Calb2	mm10_genes_promoters	Amacrine Cells	3
chr8	110167673	110169335	1663	*	UMR	33.3333	chr8	110168207	110169206	1000	-	promoter:30776	uc009nko.1	12308	Calb2	mm10_genes_promoters	Amacrine Cells	UMR
chr8	112691538	112693183	1646	*	1	8.34225	chr8	112692107	112693106	1000	-	promoter:27033	uc009nkn.1	12308	Calb2	mm9_genes_promoters	Amacrine Cells		1
chr8	112691573	112693131	1559	*	UMR	6.82575	chr8	112692107	112693106	1000	-	promoter:27033	uc009nkn.1	12308	Calb2	mm9_genes_promoters	Amacrine Cells		UMR
chr8	112691496	112693383	1888	*	2	11.5718	chr8	112692107	112693106	1000	-	promoter:27033	uc009nkn.1	12308	Calb2	mm9_genes_promoters	Amacrine Cells			2
chr8	112691425	112693314	1890	*	UMR	9.07278	chr8	112692107	112693106	1000	-	promoter:27033	uc009nkn.1	12308	Calb2	mm9_genes_promoters	Amacrine Cells			UMR
chr8	112691496	112693183	1688	*	2	36.7647	chr8	112692107	112693106	1000	-	promoter:27033	uc009nkn.1	12308	Calb2	mm9_genes_promoters	Amacrine Cells				2
chr8	112691617	112692863	1247	*	UMR	25.2941	chr8	112692107	112693106	1000	-	promoter:27033	uc009nkn.1	12308	Calb2	mm9_genes_promoters	Amacrine Cells				UMR
chr8	112691607	112693183	1577	*	1	11.509	chr8	112692107	112693106	1000	-	promoter:27033	uc009nkn.1	12308	Calb2	mm9_genes_promoters	Amacrine Cells					1
chr8	112691349	112693235	1887	*	UMR	11.0614	chr8	112692107	112693106	1000	-	promoter:27033	uc009nkn.1	12308	Calb2	mm9_genes_promoters	Amacrine Cells					UMR
chr8	112691496	112692987	1492	*	1	12.8483	chr8	112692107	112693106	1000	-	promoter:27033	uc009nkn.1	12308	Calb2	mm9_genes_promoters	Amacrine Cells						1
chr8	112693079	112701159	8081	*	4	82.0378	chr8	112692107	112693106	1000	-	promoter:27033	uc009nkn.1	12308	Calb2	mm9_genes_promoters	Amacrine Cells						4
chr8	112691425	112693183	1759	*	UMR	13.1976	chr8	112692107	112693106	1000	-	promoter:27033	uc009nkn.1	12308	Calb2	mm9_genes_promoters	Amacrine Cells						UMR
chr8	112691538	112693183	1646	*	1	8.34225	chr8	112692107	112693106	1000	-	promoter:27034	uc009nko.1	12308	Calb2	mm9_genes_promoters	Amacrine Cells		1
chr8	112691573	112693131	1559	*	UMR	6.82575	chr8	112692107	112693106	1000	-	promoter:27034	uc009nko.1	12308	Calb2	mm9_genes_promoters	Amacrine Cells		UMR
chr8	112691496	112693383	1888	*	2	11.5718	chr8	112692107	112693106	1000	-	promoter:27034	uc009nko.1	12308	Calb2	mm9_genes_promoters	Amacrine Cells			2
chr8	112691425	112693314	1890	*	UMR	9.07278	chr8	112692107	112693106	1000	-	promoter:27034	uc009nko.1	12308	Calb2	mm9_genes_promoters	Amacrine Cells			UMR
chr8	112691496	112693183	1688	*	2	36.7647	chr8	112692107	112693106	1000	-	promoter:27034	uc009nko.1	12308	Calb2	mm9_genes_promoters	Amacrine Cells				2
chr8	112691617	112692863	1247	*	UMR	25.2941	chr8	112692107	112693106	1000	-	promoter:27034	uc009nko.1	12308	Calb2	mm9_genes_promoters	Amacrine Cells				UMR
chr8	112691607	112693183	1577	*	1	11.509	chr8	112692107	112693106	1000	-	promoter:27034	uc009nko.1	12308	Calb2	mm9_genes_promoters	Amacrine Cells					1
chr8	112691349	112693235	1887	*	UMR	11.0614	chr8	112692107	112693106	1000	-	promoter:27034	uc009nko.1	12308	Calb2	mm9_genes_promoters	Amacrine Cells					UMR
chr8	112691496	112692987	1492	*	1	12.8483	chr8	112692107	112693106	1000	-	promoter:27034	uc009nko.1	12308	Calb2	mm9_genes_promoters	Amacrine Cells						1
chr8	112693079	112701159	8081	*	4	82.0378	chr8	112692107	112693106	1000	-	promoter:27034	uc009nko.1	12308	Calb2	mm9_genes_promoters	Amacrine Cells						4
chr8	112691425	112693183	1759	*	UMR	13.1976	chr8	112692107	112693106	1000	-	promoter:27034	uc009nko.1	12308	Calb2	mm9_genes_promoters	Amacrine Cells						UMR
chr7	143369076	143480180	111105	*	4	84.1776	chr7	143461051	143462050	1000	-	promoter:28085	uc009kpd.2	12577	Cdkn1c	mm10_genes_promoters	Amacrine Cells	4
chr7	143369076	143480180	111105	*	4	84.1776	chr7	143461051	143462050	1000	-	promoter:28086	uc009kpe.2	12577	Cdkn1c	mm10_genes_promoters	Amacrine Cells	4
chr7	143369076	143480180	111105	*	4	84.1776	chr7	143461051	143462050	1000	-	promoter:28087	uc009kpf.3	12577	Cdkn1c	mm10_genes_promoters	Amacrine Cells	4
chr7	150646881	150647140	260	*	2	57.699	chr7	150646956	150647955	1000	-	promoter:24636	uc009kpd.2	12577	Cdkn1c	mm9_genes_promoters	Amacrine Cells		2
chr7	150647143	150647292	150	*	2	19.5046	chr7	150646956	150647955	1000	-	promoter:24636	uc009kpd.2	12577	Cdkn1c	mm9_genes_promoters	Amacrine Cells		2
chr7	150647295	150649849	2555	*	3	72.7941	chr7	150646956	150647955	1000	-	promoter:24636	uc009kpd.2	12577	Cdkn1c	mm9_genes_promoters	Amacrine Cells		3
chr7	150646945	150647048	104	*	LMR	43.8503	chr7	150646956	150647955	1000	-	promoter:24636	uc009kpd.2	12577	Cdkn1c	mm9_genes_promoters	Amacrine Cells		LMR
chr7	150647135	150647291	157	*	LMR	19.2647	chr7	150646956	150647955	1000	-	promoter:24636	uc009kpd.2	12577	Cdkn1c	mm9_genes_promoters	Amacrine Cells		LMR
chr7	150647323	150647358	36	*	LMR	33.5294	chr7	150646956	150647955	1000	-	promoter:24636	uc009kpd.2	12577	Cdkn1c	mm9_genes_promoters	Amacrine Cells		LMR
chr7	150646795	150647078	284	*	2	38.2353	chr7	150646956	150647955	1000	-	promoter:24636	uc009kpd.2	12577	Cdkn1c	mm9_genes_promoters	Amacrine Cells			2
chr7	150647080	150647140	61	*	2	62.5668	chr7	150646956	150647955	1000	-	promoter:24636	uc009kpd.2	12577	Cdkn1c	mm9_genes_promoters	Amacrine Cells			2
chr7	150647143	150647284	142	*	2	30.4954	chr7	150646956	150647955	1000	-	promoter:24636	uc009kpd.2	12577	Cdkn1c	mm9_genes_promoters	Amacrine Cells			2
chr7	150647290	150649643	2354	*	3	75.3739	chr7	150646956	150647955	1000	-	promoter:24636	uc009kpd.2	12577	Cdkn1c	mm9_genes_promoters	Amacrine Cells			3
chr7	150647121	150647283	163	*	LMR	31.4171	chr7	150646956	150647955	1000	-	promoter:24636	uc009kpd.2	12577	Cdkn1c	mm9_genes_promoters	Amacrine Cells			LMR
chr7	150646625	150647059	435	*	UMR	37.6471	chr7	150646956	150647955	1000	-	promoter:24636	uc009kpd.2	12577	Cdkn1c	mm9_genes_promoters	Amacrine Cells			UMR
chr7	150646522	150647502	981	*	2	43.4985	chr7	150646956	150647955	1000	-	promoter:24636	uc009kpd.2	12577	Cdkn1c	mm9_genes_promoters	Amacrine Cells				2
chr7	150647543	150649403	1861	*	4	89.1711	chr7	150646956	150647955	1000	-	promoter:24636	uc009kpd.2	12577	Cdkn1c	mm9_genes_promoters	Amacrine Cells				4
chr7	150646571	150647480	910	*	UMR	39.1403	chr7	150646956	150647955	1000	-	promoter:24636	uc009kpd.2	12577	Cdkn1c	mm9_genes_promoters	Amacrine Cells				UMR
chr7	150646522	150646971	450	*	2	27.3396	chr7	150646956	150647955	1000	-	promoter:24636	uc009kpd.2	12577	Cdkn1c	mm9_genes_promoters	Amacrine Cells					2
chr7	150647457	150649570	2114	*	3	78.5822	chr7	150646956	150647955	1000	-	promoter:24636	uc009kpd.2	12577	Cdkn1c	mm9_genes_promoters	Amacrine Cells					3
chr7	150646519	150647480	962	*	UMR	26.4706	chr7	150646956	150647955	1000	-	promoter:24636	uc009kpd.2	12577	Cdkn1c	mm9_genes_promoters	Amacrine Cells					UMR
chr7	150645038	150648123	3086	*	2	43.2049	chr7	150646956	150647955	1000	-	promoter:24636	uc009kpd.2	12577	Cdkn1c	mm9_genes_promoters	Amacrine Cells						2
chr7	150646050	150647687	1638	*	UMR	40.6162	chr7	150646956	150647955	1000	-	promoter:24636	uc009kpd.2	12577	Cdkn1c	mm9_genes_promoters	Amacrine Cells						UMR
chr7	150646881	150647140	260	*	2	57.699	chr7	150646956	150647955	1000	-	promoter:24637	uc009kpe.2	12577	Cdkn1c	mm9_genes_promoters	Amacrine Cells		2
chr7	150647143	150647292	150	*	2	19.5046	chr7	150646956	150647955	1000	-	promoter:24637	uc009kpe.2	12577	Cdkn1c	mm9_genes_promoters	Amacrine Cells		2
chr7	150647295	150649849	2555	*	3	72.7941	chr7	150646956	150647955	1000	-	promoter:24637	uc009kpe.2	12577	Cdkn1c	mm9_genes_promoters	Amacrine Cells		3
chr7	150646945	150647048	104	*	LMR	43.8503	chr7	150646956	150647955	1000	-	promoter:24637	uc009kpe.2	12577	Cdkn1c	mm9_genes_promoters	Amacrine Cells		LMR
chr7	150647135	150647291	157	*	LMR	19.2647	chr7	150646956	150647955	1000	-	promoter:24637	uc009kpe.2	12577	Cdkn1c	mm9_genes_promoters	Amacrine Cells		LMR
chr7	150647323	150647358	36	*	LMR	33.5294	chr7	150646956	150647955	1000	-	promoter:24637	uc009kpe.2	12577	Cdkn1c	mm9_genes_promoters	Amacrine Cells		LMR
chr7	150646795	150647078	284	*	2	38.2353	chr7	150646956	150647955	1000	-	promoter:24637	uc009kpe.2	12577	Cdkn1c	mm9_genes_promoters	Amacrine Cells			2
chr7	150647080	150647140	61	*	2	62.5668	chr7	150646956	150647955	1000	-	promoter:24637	uc009kpe.2	12577	Cdkn1c	mm9_genes_promoters	Amacrine Cells			2
chr7	150647143	150647284	142	*	2	30.4954	chr7	150646956	150647955	1000	-	promoter:24637	uc009kpe.2	12577	Cdkn1c	mm9_genes_promoters	Amacrine Cells			2
chr7	150647290	150649643	2354	*	3	75.3739	chr7	150646956	150647955	1000	-	promoter:24637	uc009kpe.2	12577	Cdkn1c	mm9_genes_promoters	Amacrine Cells			3
chr7	150647121	150647283	163	*	LMR	31.4171	chr7	150646956	150647955	1000	-	promoter:24637	uc009kpe.2	12577	Cdkn1c	mm9_genes_promoters	Amacrine Cells			LMR
chr7	150646625	150647059	435	*	UMR	37.6471	chr7	150646956	150647955	1000	-	promoter:24637	uc009kpe.2	12577	Cdkn1c	mm9_genes_promoters	Amacrine Cells			UMR
chr7	150646522	150647502	981	*	2	43.4985	chr7	150646956	150647955	1000	-	promoter:24637	uc009kpe.2	12577	Cdkn1c	mm9_genes_promoters	Amacrine Cells				2
chr7	150647543	150649403	1861	*	4	89.1711	chr7	150646956	150647955	1000	-	promoter:24637	uc009kpe.2	12577	Cdkn1c	mm9_genes_promoters	Amacrine Cells				4
chr7	150646571	150647480	910	*	UMR	39.1403	chr7	150646956	150647955	1000	-	promoter:24637	uc009kpe.2	12577	Cdkn1c	mm9_genes_promoters	Amacrine Cells				UMR
chr7	150646522	150646971	450	*	2	27.3396	chr7	150646956	150647955	1000	-	promoter:24637	uc009kpe.2	12577	Cdkn1c	mm9_genes_promoters	Amacrine Cells					2
chr7	150647457	150649570	2114	*	3	78.5822	chr7	150646956	150647955	1000	-	promoter:24637	uc009kpe.2	12577	Cdkn1c	mm9_genes_promoters	Amacrine Cells					3
chr7	150646519	150647480	962	*	UMR	26.4706	chr7	150646956	150647955	1000	-	promoter:24637	uc009kpe.2	12577	Cdkn1c	mm9_genes_promoters	Amacrine Cells					UMR
chr7	150645038	150648123	3086	*	2	43.2049	chr7	150646956	150647955	1000	-	promoter:24637	uc009kpe.2	12577	Cdkn1c	mm9_genes_promoters	Amacrine Cells						2
chr7	150646050	150647687	1638	*	UMR	40.6162	chr7	150646956	150647955	1000	-	promoter:24637	uc009kpe.2	12577	Cdkn1c	mm9_genes_promoters	Amacrine Cells						UMR
chr7	150646881	150647140	260	*	2	57.699	chr7	150646956	150647955	1000	-	promoter:24638	uc009kpf.2	12577	Cdkn1c	mm9_genes_promoters	Amacrine Cells		2
chr7	150647143	150647292	150	*	2	19.5046	chr7	150646956	150647955	1000	-	promoter:24638	uc009kpf.2	12577	Cdkn1c	mm9_genes_promoters	Amacrine Cells		2
chr7	150647295	150649849	2555	*	3	72.7941	chr7	150646956	150647955	1000	-	promoter:24638	uc009kpf.2	12577	Cdkn1c	mm9_genes_promoters	Amacrine Cells		3
chr7	150646945	150647048	104	*	LMR	43.8503	chr7	150646956	150647955	1000	-	promoter:24638	uc009kpf.2	12577	Cdkn1c	mm9_genes_promoters	Amacrine Cells		LMR
chr7	150647135	150647291	157	*	LMR	19.2647	chr7	150646956	150647955	1000	-	promoter:24638	uc009kpf.2	12577	Cdkn1c	mm9_genes_promoters	Amacrine Cells		LMR
chr7	150647323	150647358	36	*	LMR	33.5294	chr7	150646956	150647955	1000	-	promoter:24638	uc009kpf.2	12577	Cdkn1c	mm9_genes_promoters	Amacrine Cells		LMR
chr7	150646795	150647078	284	*	2	38.2353	chr7	150646956	150647955	1000	-	promoter:24638	uc009kpf.2	12577	Cdkn1c	mm9_genes_promoters	Amacrine Cells			2
chr7	150647080	150647140	61	*	2	62.5668	chr7	150646956	150647955	1000	-	promoter:24638	uc009kpf.2	12577	Cdkn1c	mm9_genes_promoters	Amacrine Cells			2
chr7	150647143	150647284	142	*	2	30.4954	chr7	150646956	150647955	1000	-	promoter:24638	uc009kpf.2	12577	Cdkn1c	mm9_genes_promoters	Amacrine Cells			2
chr7	150647290	150649643	2354	*	3	75.3739	chr7	150646956	150647955	1000	-	promoter:24638	uc009kpf.2	12577	Cdkn1c	mm9_genes_promoters	Amacrine Cells			3
chr7	150647121	150647283	163	*	LMR	31.4171	chr7	150646956	150647955	1000	-	promoter:24638	uc009kpf.2	12577	Cdkn1c	mm9_genes_promoters	Amacrine Cells			LMR
chr7	150646625	150647059	435	*	UMR	37.6471	chr7	150646956	150647955	1000	-	promoter:24638	uc009kpf.2	12577	Cdkn1c	mm9_genes_promoters	Amacrine Cells			UMR
chr7	150646522	150647502	981	*	2	43.4985	chr7	150646956	150647955	1000	-	promoter:24638	uc009kpf.2	12577	Cdkn1c	mm9_genes_promoters	Amacrine Cells				2
chr7	150647543	150649403	1861	*	4	89.1711	chr7	150646956	150647955	1000	-	promoter:24638	uc009kpf.2	12577	Cdkn1c	mm9_genes_promoters	Amacrine Cells				4
chr7	150646571	150647480	910	*	UMR	39.1403	chr7	150646956	150647955	1000	-	promoter:24638	uc009kpf.2	12577	Cdkn1c	mm9_genes_promoters	Amacrine Cells				UMR
chr7	150646522	150646971	450	*	2	27.3396	chr7	150646956	150647955	1000	-	promoter:24638	uc009kpf.2	12577	Cdkn1c	mm9_genes_promoters	Amacrine Cells					2
chr7	150647457	150649570	2114	*	3	78.5822	chr7	150646956	150647955	1000	-	promoter:24638	uc009kpf.2	12577	Cdkn1c	mm9_genes_promoters	Amacrine Cells					3
chr7	150646519	150647480	962	*	UMR	26.4706	chr7	150646956	150647955	1000	-	promoter:24638	uc009kpf.2	12577	Cdkn1c	mm9_genes_promoters	Amacrine Cells					UMR
chr7	150645038	150648123	3086	*	2	43.2049	chr7	150646956	150647955	1000	-	promoter:24638	uc009kpf.2	12577	Cdkn1c	mm9_genes_promoters	Amacrine Cells						2
chr7	150646050	150647687	1638	*	UMR	40.6162	chr7	150646956	150647955	1000	-	promoter:24638	uc009kpf.2	12577	Cdkn1c	mm9_genes_promoters	Amacrine Cells						UMR
chr14	32466869	32492048	25180	*	3	76.4477	chr14	32465910	32466909	1000	-	promoter:48633	uc007syv.1	12647	Chat	mm10_genes_promoters	Amacrine Cells	3
chr14	32459782	32466227	6446	*	UMR	25.0909	chr14	32465910	32466909	1000	-	promoter:48633	uc007syv.1	12647	Chat	mm10_genes_promoters	Amacrine Cells	UMR
chr14	32456026	32460942	4917	*	2	51.0136	chr14	32460941	32461940	1000	-	promoter:48634	uc007syw.1	12647	Chat	mm10_genes_promoters	Amacrine Cells	2
chr14	32459782	32466227	6446	*	UMR	25.0909	chr14	32460941	32461940	1000	-	promoter:48634	uc007syw.1	12647	Chat	mm10_genes_promoters	Amacrine Cells	UMR
chr14	32466869	32492048	25180	*	3	76.4477	chr14	32465910	32466909	1000	-	promoter:48635	uc011zil.1	12647	Chat	mm10_genes_promoters	Amacrine Cells	3
chr14	32459782	32466227	6446	*	UMR	25.0909	chr14	32465910	32466909	1000	-	promoter:48635	uc011zil.1	12647	Chat	mm10_genes_promoters	Amacrine Cells	UMR
chr14	32456026	32460942	4917	*	2	51.0136	chr14	32460914	32461913	1000	-	promoter:48636	uc007syx.1	12647	Chat	mm10_genes_promoters	Amacrine Cells	2
chr14	32459782	32466227	6446	*	UMR	25.0909	chr14	32460914	32461913	1000	-	promoter:48636	uc007syx.1	12647	Chat	mm10_genes_promoters	Amacrine Cells	UMR
chr14	32459782	32466227	6446	*	UMR	25.0909	chr14	32462043	32463042	1000	-	promoter:48637	uc007syy.1	12647	Chat	mm10_genes_promoters	Amacrine Cells	UMR
chr14	32459782	32466227	6446	*	UMR	25.0909	chr14	32462043	32463042	1000	-	promoter:48638	uc011zim.1	12647	Chat	mm10_genes_promoters	Amacrine Cells	UMR
chr14	32466869	32492048	25180	*	3	76.4477	chr14	32465958	32466957	1000	-	promoter:48639	uc007syz.1	12647	Chat	mm10_genes_promoters	Amacrine Cells	3
chr14	32459782	32466227	6446	*	UMR	25.0909	chr14	32465958	32466957	1000	-	promoter:48639	uc007syz.1	12647	Chat	mm10_genes_promoters	Amacrine Cells	UMR
chr14	32466869	32492048	25180	*	3	76.4477	chr14	32465958	32466957	1000	-	promoter:48640	uc007sza.1	12647	Chat	mm10_genes_promoters	Amacrine Cells	3
chr14	32459782	32466227	6446	*	UMR	25.0909	chr14	32465958	32466957	1000	-	promoter:48640	uc007sza.1	12647	Chat	mm10_genes_promoters	Amacrine Cells	UMR
chr14	33273015	33279529	6515	*	1	6.16904	chr14	33279096	33280095	1000	-	promoter:42504	uc007syv.1	12647	Chat	mm9_genes_promoters	Amacrine Cells		1
chr14	33279659	33304489	24831	*	3	77.684	chr14	33279096	33280095	1000	-	promoter:42504	uc007syv.1	12647	Chat	mm9_genes_promoters	Amacrine Cells		3
chr14	33273083	33279490	6408	*	UMR	5.16578	chr14	33279096	33280095	1000	-	promoter:42504	uc007syv.1	12647	Chat	mm9_genes_promoters	Amacrine Cells		UMR
chr14	33265853	33280107	14255	*	2	13.4747	chr14	33279096	33280095	1000	-	promoter:42504	uc007syv.1	12647	Chat	mm9_genes_promoters	Amacrine Cells			2
chr14	33272423	33279676	7254	*	UMR	6.90927	chr14	33279096	33280095	1000	-	promoter:42504	uc007syv.1	12647	Chat	mm9_genes_promoters	Amacrine Cells			UMR
chr14	33273015	33279360	6346	*	1	21.0722	chr14	33279096	33280095	1000	-	promoter:42504	uc007syv.1	12647	Chat	mm9_genes_promoters	Amacrine Cells				1
chr14	33279374	33305233	25860	*	3	79.6669	chr14	33279096	33280095	1000	-	promoter:42504	uc007syv.1	12647	Chat	mm9_genes_promoters	Amacrine Cells				3
chr14	33275680	33279413	3734	*	UMR	14.5833	chr14	33279096	33280095	1000	-	promoter:42504	uc007syv.1	12647	Chat	mm9_genes_promoters	Amacrine Cells				UMR
chr14	33273015	33279659	6645	*	1	6.4734	chr14	33279096	33280095	1000	-	promoter:42504	uc007syv.1	12647	Chat	mm9_genes_promoters	Amacrine Cells					1
chr14	33279693	33294571	14879	*	3	75.6137	chr14	33279096	33280095	1000	-	promoter:42504	uc007syv.1	12647	Chat	mm9_genes_promoters	Amacrine Cells					3
chr14	33272792	33279490	6699	*	UMR	5.48451	chr14	33279096	33280095	1000	-	promoter:42504	uc007syv.1	12647	Chat	mm9_genes_promoters	Amacrine Cells					UMR
chr14	33273015	33279374	6360	*	1	14.8876	chr14	33279096	33280095	1000	-	promoter:42504	uc007syv.1	12647	Chat	mm9_genes_promoters	Amacrine Cells						1
chr14	33279452	33294499	15048	*	3	75.2235	chr14	33279096	33280095	1000	-	promoter:42504	uc007syv.1	12647	Chat	mm9_genes_promoters	Amacrine Cells						3
chr14	33273083	33279413	6331	*	UMR	13.4929	chr14	33279096	33280095	1000	-	promoter:42504	uc007syv.1	12647	Chat	mm9_genes_promoters	Amacrine Cells						UMR
chr14	33273015	33279529	6515	*	1	6.16904	chr14	33274127	33275126	1000	-	promoter:42505	uc007syw.1	12647	Chat	mm9_genes_promoters	Amacrine Cells		1
chr14	33273083	33279490	6408	*	UMR	5.16578	chr14	33274127	33275126	1000	-	promoter:42505	uc007syw.1	12647	Chat	mm9_genes_promoters	Amacrine Cells		UMR
chr14	33265853	33280107	14255	*	2	13.4747	chr14	33274127	33275126	1000	-	promoter:42505	uc007syw.1	12647	Chat	mm9_genes_promoters	Amacrine Cells			2
chr14	33272423	33279676	7254	*	UMR	6.90927	chr14	33274127	33275126	1000	-	promoter:42505	uc007syw.1	12647	Chat	mm9_genes_promoters	Amacrine Cells			UMR
chr14	33273015	33279360	6346	*	1	21.0722	chr14	33274127	33275126	1000	-	promoter:42505	uc007syw.1	12647	Chat	mm9_genes_promoters	Amacrine Cells				1
chr14	33273083	33275109	2027	*	UMR	20.4751	chr14	33274127	33275126	1000	-	promoter:42505	uc007syw.1	12647	Chat	mm9_genes_promoters	Amacrine Cells				UMR
chr14	33273015	33279659	6645	*	1	6.4734	chr14	33274127	33275126	1000	-	promoter:42505	uc007syw.1	12647	Chat	mm9_genes_promoters	Amacrine Cells					1
chr14	33272792	33279490	6699	*	UMR	5.48451	chr14	33274127	33275126	1000	-	promoter:42505	uc007syw.1	12647	Chat	mm9_genes_promoters	Amacrine Cells					UMR
chr14	33273015	33279374	6360	*	1	14.8876	chr14	33274127	33275126	1000	-	promoter:42505	uc007syw.1	12647	Chat	mm9_genes_promoters	Amacrine Cells						1
chr14	33273083	33279413	6331	*	UMR	13.4929	chr14	33274127	33275126	1000	-	promoter:42505	uc007syw.1	12647	Chat	mm9_genes_promoters	Amacrine Cells						UMR
chr14	33273015	33279529	6515	*	1	6.16904	chr14	33279096	33280095	1000	-	promoter:42506	uc011zil.1	12647	Chat	mm9_genes_promoters	Amacrine Cells		1
chr14	33279659	33304489	24831	*	3	77.684	chr14	33279096	33280095	1000	-	promoter:42506	uc011zil.1	12647	Chat	mm9_genes_promoters	Amacrine Cells		3
chr14	33273083	33279490	6408	*	UMR	5.16578	chr14	33279096	33280095	1000	-	promoter:42506	uc011zil.1	12647	Chat	mm9_genes_promoters	Amacrine Cells		UMR
chr14	33265853	33280107	14255	*	2	13.4747	chr14	33279096	33280095	1000	-	promoter:42506	uc011zil.1	12647	Chat	mm9_genes_promoters	Amacrine Cells			2
chr14	33272423	33279676	7254	*	UMR	6.90927	chr14	33279096	33280095	1000	-	promoter:42506	uc011zil.1	12647	Chat	mm9_genes_promoters	Amacrine Cells			UMR
chr14	33273015	33279360	6346	*	1	21.0722	chr14	33279096	33280095	1000	-	promoter:42506	uc011zil.1	12647	Chat	mm9_genes_promoters	Amacrine Cells				1
chr14	33279374	33305233	25860	*	3	79.6669	chr14	33279096	33280095	1000	-	promoter:42506	uc011zil.1	12647	Chat	mm9_genes_promoters	Amacrine Cells				3
chr14	33275680	33279413	3734	*	UMR	14.5833	chr14	33279096	33280095	1000	-	promoter:42506	uc011zil.1	12647	Chat	mm9_genes_promoters	Amacrine Cells				UMR
chr14	33273015	33279659	6645	*	1	6.4734	chr14	33279096	33280095	1000	-	promoter:42506	uc011zil.1	12647	Chat	mm9_genes_promoters	Amacrine Cells					1
chr14	33279693	33294571	14879	*	3	75.6137	chr14	33279096	33280095	1000	-	promoter:42506	uc011zil.1	12647	Chat	mm9_genes_promoters	Amacrine Cells					3
chr14	33272792	33279490	6699	*	UMR	5.48451	chr14	33279096	33280095	1000	-	promoter:42506	uc011zil.1	12647	Chat	mm9_genes_promoters	Amacrine Cells					UMR
chr14	33273015	33279374	6360	*	1	14.8876	chr14	33279096	33280095	1000	-	promoter:42506	uc011zil.1	12647	Chat	mm9_genes_promoters	Amacrine Cells						1
chr14	33279452	33294499	15048	*	3	75.2235	chr14	33279096	33280095	1000	-	promoter:42506	uc011zil.1	12647	Chat	mm9_genes_promoters	Amacrine Cells						3
chr14	33273083	33279413	6331	*	UMR	13.4929	chr14	33279096	33280095	1000	-	promoter:42506	uc011zil.1	12647	Chat	mm9_genes_promoters	Amacrine Cells						UMR
chr14	33273015	33279529	6515	*	1	6.16904	chr14	33274100	33275099	1000	-	promoter:42507	uc007syx.1	12647	Chat	mm9_genes_promoters	Amacrine Cells		1
chr14	33273083	33279490	6408	*	UMR	5.16578	chr14	33274100	33275099	1000	-	promoter:42507	uc007syx.1	12647	Chat	mm9_genes_promoters	Amacrine Cells		UMR
chr14	33265853	33280107	14255	*	2	13.4747	chr14	33274100	33275099	1000	-	promoter:42507	uc007syx.1	12647	Chat	mm9_genes_promoters	Amacrine Cells			2
chr14	33272423	33279676	7254	*	UMR	6.90927	chr14	33274100	33275099	1000	-	promoter:42507	uc007syx.1	12647	Chat	mm9_genes_promoters	Amacrine Cells			UMR
chr14	33273015	33279360	6346	*	1	21.0722	chr14	33274100	33275099	1000	-	promoter:42507	uc007syx.1	12647	Chat	mm9_genes_promoters	Amacrine Cells				1
chr14	33273083	33275109	2027	*	UMR	20.4751	chr14	33274100	33275099	1000	-	promoter:42507	uc007syx.1	12647	Chat	mm9_genes_promoters	Amacrine Cells				UMR
chr14	33273015	33279659	6645	*	1	6.4734	chr14	33274100	33275099	1000	-	promoter:42507	uc007syx.1	12647	Chat	mm9_genes_promoters	Amacrine Cells					1
chr14	33272792	33279490	6699	*	UMR	5.48451	chr14	33274100	33275099	1000	-	promoter:42507	uc007syx.1	12647	Chat	mm9_genes_promoters	Amacrine Cells					UMR
chr14	33273015	33279374	6360	*	1	14.8876	chr14	33274100	33275099	1000	-	promoter:42507	uc007syx.1	12647	Chat	mm9_genes_promoters	Amacrine Cells						1
chr14	33273083	33279413	6331	*	UMR	13.4929	chr14	33274100	33275099	1000	-	promoter:42507	uc007syx.1	12647	Chat	mm9_genes_promoters	Amacrine Cells						UMR
chr14	33273015	33279529	6515	*	1	6.16904	chr14	33275229	33276228	1000	-	promoter:42508	uc007syy.1	12647	Chat	mm9_genes_promoters	Amacrine Cells		1
chr14	33273083	33279490	6408	*	UMR	5.16578	chr14	33275229	33276228	1000	-	promoter:42508	uc007syy.1	12647	Chat	mm9_genes_promoters	Amacrine Cells		UMR
chr14	33265853	33280107	14255	*	2	13.4747	chr14	33275229	33276228	1000	-	promoter:42508	uc007syy.1	12647	Chat	mm9_genes_promoters	Amacrine Cells			2
chr14	33272423	33279676	7254	*	UMR	6.90927	chr14	33275229	33276228	1000	-	promoter:42508	uc007syy.1	12647	Chat	mm9_genes_promoters	Amacrine Cells			UMR
chr14	33273015	33279360	6346	*	1	21.0722	chr14	33275229	33276228	1000	-	promoter:42508	uc007syy.1	12647	Chat	mm9_genes_promoters	Amacrine Cells				1
chr14	33275680	33279413	3734	*	UMR	14.5833	chr14	33275229	33276228	1000	-	promoter:42508	uc007syy.1	12647	Chat	mm9_genes_promoters	Amacrine Cells				UMR
chr14	33273015	33279659	6645	*	1	6.4734	chr14	33275229	33276228	1000	-	promoter:42508	uc007syy.1	12647	Chat	mm9_genes_promoters	Amacrine Cells					1
chr14	33272792	33279490	6699	*	UMR	5.48451	chr14	33275229	33276228	1000	-	promoter:42508	uc007syy.1	12647	Chat	mm9_genes_promoters	Amacrine Cells					UMR
chr14	33273015	33279374	6360	*	1	14.8876	chr14	33275229	33276228	1000	-	promoter:42508	uc007syy.1	12647	Chat	mm9_genes_promoters	Amacrine Cells						1
chr14	33273083	33279413	6331	*	UMR	13.4929	chr14	33275229	33276228	1000	-	promoter:42508	uc007syy.1	12647	Chat	mm9_genes_promoters	Amacrine Cells						UMR
chr14	33273015	33279529	6515	*	1	6.16904	chr14	33275229	33276228	1000	-	promoter:42509	uc011zim.1	12647	Chat	mm9_genes_promoters	Amacrine Cells		1
chr14	33273083	33279490	6408	*	UMR	5.16578	chr14	33275229	33276228	1000	-	promoter:42509	uc011zim.1	12647	Chat	mm9_genes_promoters	Amacrine Cells		UMR
chr14	33265853	33280107	14255	*	2	13.4747	chr14	33275229	33276228	1000	-	promoter:42509	uc011zim.1	12647	Chat	mm9_genes_promoters	Amacrine Cells			2
chr14	33272423	33279676	7254	*	UMR	6.90927	chr14	33275229	33276228	1000	-	promoter:42509	uc011zim.1	12647	Chat	mm9_genes_promoters	Amacrine Cells			UMR
chr14	33273015	33279360	6346	*	1	21.0722	chr14	33275229	33276228	1000	-	promoter:42509	uc011zim.1	12647	Chat	mm9_genes_promoters	Amacrine Cells				1
chr14	33275680	33279413	3734	*	UMR	14.5833	chr14	33275229	33276228	1000	-	promoter:42509	uc011zim.1	12647	Chat	mm9_genes_promoters	Amacrine Cells				UMR
chr14	33273015	33279659	6645	*	1	6.4734	chr14	33275229	33276228	1000	-	promoter:42509	uc011zim.1	12647	Chat	mm9_genes_promoters	Amacrine Cells					1
chr14	33272792	33279490	6699	*	UMR	5.48451	chr14	33275229	33276228	1000	-	promoter:42509	uc011zim.1	12647	Chat	mm9_genes_promoters	Amacrine Cells					UMR
chr14	33273015	33279374	6360	*	1	14.8876	chr14	33275229	33276228	1000	-	promoter:42509	uc011zim.1	12647	Chat	mm9_genes_promoters	Amacrine Cells						1
chr14	33273083	33279413	6331	*	UMR	13.4929	chr14	33275229	33276228	1000	-	promoter:42509	uc011zim.1	12647	Chat	mm9_genes_promoters	Amacrine Cells						UMR
chr14	33273015	33279529	6515	*	1	6.16904	chr14	33279144	33280143	1000	-	promoter:42510	uc007syz.1	12647	Chat	mm9_genes_promoters	Amacrine Cells		1
chr14	33279659	33304489	24831	*	3	77.684	chr14	33279144	33280143	1000	-	promoter:42510	uc007syz.1	12647	Chat	mm9_genes_promoters	Amacrine Cells		3
chr14	33273083	33279490	6408	*	UMR	5.16578	chr14	33279144	33280143	1000	-	promoter:42510	uc007syz.1	12647	Chat	mm9_genes_promoters	Amacrine Cells		UMR
chr14	33265853	33280107	14255	*	2	13.4747	chr14	33279144	33280143	1000	-	promoter:42510	uc007syz.1	12647	Chat	mm9_genes_promoters	Amacrine Cells			2
chr14	33272423	33279676	7254	*	UMR	6.90927	chr14	33279144	33280143	1000	-	promoter:42510	uc007syz.1	12647	Chat	mm9_genes_promoters	Amacrine Cells			UMR
chr14	33273015	33279360	6346	*	1	21.0722	chr14	33279144	33280143	1000	-	promoter:42510	uc007syz.1	12647	Chat	mm9_genes_promoters	Amacrine Cells				1
chr14	33279374	33305233	25860	*	3	79.6669	chr14	33279144	33280143	1000	-	promoter:42510	uc007syz.1	12647	Chat	mm9_genes_promoters	Amacrine Cells				3
chr14	33275680	33279413	3734	*	UMR	14.5833	chr14	33279144	33280143	1000	-	promoter:42510	uc007syz.1	12647	Chat	mm9_genes_promoters	Amacrine Cells				UMR
chr14	33273015	33279659	6645	*	1	6.4734	chr14	33279144	33280143	1000	-	promoter:42510	uc007syz.1	12647	Chat	mm9_genes_promoters	Amacrine Cells					1
chr14	33279693	33294571	14879	*	3	75.6137	chr14	33279144	33280143	1000	-	promoter:42510	uc007syz.1	12647	Chat	mm9_genes_promoters	Amacrine Cells					3
chr14	33272792	33279490	6699	*	UMR	5.48451	chr14	33279144	33280143	1000	-	promoter:42510	uc007syz.1	12647	Chat	mm9_genes_promoters	Amacrine Cells					UMR
chr14	33273015	33279374	6360	*	1	14.8876	chr14	33279144	33280143	1000	-	promoter:42510	uc007syz.1	12647	Chat	mm9_genes_promoters	Amacrine Cells						1
chr14	33279452	33294499	15048	*	3	75.2235	chr14	33279144	33280143	1000	-	promoter:42510	uc007syz.1	12647	Chat	mm9_genes_promoters	Amacrine Cells						3
chr14	33273083	33279413	6331	*	UMR	13.4929	chr14	33279144	33280143	1000	-	promoter:42510	uc007syz.1	12647	Chat	mm9_genes_promoters	Amacrine Cells						UMR
chr14	33273015	33279529	6515	*	1	6.16904	chr14	33279144	33280143	1000	-	promoter:42511	uc007sza.1	12647	Chat	mm9_genes_promoters	Amacrine Cells		1
chr14	33279659	33304489	24831	*	3	77.684	chr14	33279144	33280143	1000	-	promoter:42511	uc007sza.1	12647	Chat	mm9_genes_promoters	Amacrine Cells		3
chr14	33273083	33279490	6408	*	UMR	5.16578	chr14	33279144	33280143	1000	-	promoter:42511	uc007sza.1	12647	Chat	mm9_genes_promoters	Amacrine Cells		UMR
chr14	33265853	33280107	14255	*	2	13.4747	chr14	33279144	33280143	1000	-	promoter:42511	uc007sza.1	12647	Chat	mm9_genes_promoters	Amacrine Cells			2
chr14	33272423	33279676	7254	*	UMR	6.90927	chr14	33279144	33280143	1000	-	promoter:42511	uc007sza.1	12647	Chat	mm9_genes_promoters	Amacrine Cells			UMR
chr14	33273015	33279360	6346	*	1	21.0722	chr14	33279144	33280143	1000	-	promoter:42511	uc007sza.1	12647	Chat	mm9_genes_promoters	Amacrine Cells				1
chr14	33279374	33305233	25860	*	3	79.6669	chr14	33279144	33280143	1000	-	promoter:42511	uc007sza.1	12647	Chat	mm9_genes_promoters	Amacrine Cells				3
chr14	33275680	33279413	3734	*	UMR	14.5833	chr14	33279144	33280143	1000	-	promoter:42511	uc007sza.1	12647	Chat	mm9_genes_promoters	Amacrine Cells				UMR
chr14	33273015	33279659	6645	*	1	6.4734	chr14	33279144	33280143	1000	-	promoter:42511	uc007sza.1	12647	Chat	mm9_genes_promoters	Amacrine Cells					1
chr14	33279693	33294571	14879	*	3	75.6137	chr14	33279144	33280143	1000	-	promoter:42511	uc007sza.1	12647	Chat	mm9_genes_promoters	Amacrine Cells					3
chr14	33272792	33279490	6699	*	UMR	5.48451	chr14	33279144	33280143	1000	-	promoter:42511	uc007sza.1	12647	Chat	mm9_genes_promoters	Amacrine Cells					UMR
chr14	33273015	33279374	6360	*	1	14.8876	chr14	33279144	33280143	1000	-	promoter:42511	uc007sza.1	12647	Chat	mm9_genes_promoters	Amacrine Cells						1
chr14	33279452	33294499	15048	*	3	75.2235	chr14	33279144	33280143	1000	-	promoter:42511	uc007sza.1	12647	Chat	mm9_genes_promoters	Amacrine Cells						3
chr14	33273083	33279413	6331	*	UMR	13.4929	chr14	33279144	33280143	1000	-	promoter:42511	uc007sza.1	12647	Chat	mm9_genes_promoters	Amacrine Cells						UMR
chr4	103392354	103727863	335510	*	4	83.4776	chr4	103618665	103619664	1000	+	promoter:12672	uc008txu.1	13131	Dab1	mm10_genes_promoters	Amacrine Cells	4
chr4	103619063	103622085	3023	*	UMR	14.6667	chr4	103618665	103619664	1000	+	promoter:12672	uc008txu.1	13131	Dab1	mm10_genes_promoters	Amacrine Cells	UMR
chr4	104366022	104369987	3966	*	1	12.8713	chr4	104366538	104367537	1000	+	promoter:12673	uc008txv.2	13131	Dab1	mm10_genes_promoters	Amacrine Cells	1
chr4	104366075	104369982	3908	*	UMR	10.5853	chr4	104366538	104367537	1000	+	promoter:12673	uc008txv.2	13131	Dab1	mm10_genes_promoters	Amacrine Cells	UMR
chr4	104366022	104369987	3966	*	1	12.8713	chr4	104366538	104367537	1000	+	promoter:12674	uc008txw.2	13131	Dab1	mm10_genes_promoters	Amacrine Cells	1
chr4	104366075	104369982	3908	*	UMR	10.5853	chr4	104366538	104367537	1000	+	promoter:12674	uc008txw.2	13131	Dab1	mm10_genes_promoters	Amacrine Cells	UMR
chr4	104366022	104369987	3966	*	1	12.8713	chr4	104366538	104367537	1000	+	promoter:12675	uc012dhu.2	13131	Dab1	mm10_genes_promoters	Amacrine Cells	1
chr4	104366075	104369982	3908	*	UMR	10.5853	chr4	104366538	104367537	1000	+	promoter:12675	uc012dhu.2	13131	Dab1	mm10_genes_promoters	Amacrine Cells	UMR
chr4	103291468	103294825	3358	*	1	4.61049	chr4	103291270	103292269	1000	+	promoter:11105	uc008txu.1	13131	Dab1	mm9_genes_promoters	Amacrine Cells		1
chr4	103228508	103291462	62955	*	4	88.5486	chr4	103291270	103292269	1000	+	promoter:11105	uc008txu.1	13131	Dab1	mm9_genes_promoters	Amacrine Cells		4
chr4	103291565	103294889	3325	*	UMR	3.68984	chr4	103291270	103292269	1000	+	promoter:11105	uc008txu.1	13131	Dab1	mm9_genes_promoters	Amacrine Cells		UMR
chr4	103291701	103294554	2854	*	1	5.33088	chr4	103291270	103292269	1000	+	promoter:11105	uc008txu.1	13131	Dab1	mm9_genes_promoters	Amacrine Cells			1
chr4	103135147	103291661	156515	*	4	89.8354	chr4	103291270	103292269	1000	+	promoter:11105	uc008txu.1	13131	Dab1	mm9_genes_promoters	Amacrine Cells			4
chr4	103291682	103294690	3009	*	UMR	4.67437	chr4	103291270	103292269	1000	+	promoter:11105	uc008txu.1	13131	Dab1	mm9_genes_promoters	Amacrine Cells			UMR
chr4	103291701	103294554	2854	*	1	10.5452	chr4	103291270	103292269	1000	+	promoter:11105	uc008txu.1	13131	Dab1	mm9_genes_promoters	Amacrine Cells				1
chr4	103064958	103291661	226704	*	4	86.3207	chr4	103291270	103292269	1000	+	promoter:11105	uc008txu.1	13131	Dab1	mm9_genes_promoters	Amacrine Cells				4
chr4	103291565	103294145	2581	*	UMR	7.71065	chr4	103291270	103292269	1000	+	promoter:11105	uc008txu.1	13131	Dab1	mm9_genes_promoters	Amacrine Cells				UMR
chr4	103291468	103294825	3358	*	1	7.72463	chr4	103291270	103292269	1000	+	promoter:11105	uc008txu.1	13131	Dab1	mm9_genes_promoters	Amacrine Cells					1
chr4	103228015	103291462	63448	*	4	86.8067	chr4	103291270	103292269	1000	+	promoter:11105	uc008txu.1	13131	Dab1	mm9_genes_promoters	Amacrine Cells					4
chr4	103291565	103294889	3325	*	UMR	6.50327	chr4	103291270	103292269	1000	+	promoter:11105	uc008txu.1	13131	Dab1	mm9_genes_promoters	Amacrine Cells					UMR
chr4	103291661	103294554	2894	*	1	16.6471	chr4	103291270	103292269	1000	+	promoter:11105	uc008txu.1	13131	Dab1	mm9_genes_promoters	Amacrine Cells						1
chr4	103228005	103291468	63464	*	4	85.0953	chr4	103291270	103292269	1000	+	promoter:11105	uc008txu.1	13131	Dab1	mm9_genes_promoters	Amacrine Cells						4
chr4	103291565	103294690	3126	*	UMR	15.2647	chr4	103291270	103292269	1000	+	promoter:11105	uc008txu.1	13131	Dab1	mm9_genes_promoters	Amacrine Cells						UMR
chr4	104038432	104042592	4161	*	1	3.88994	chr4	104039165	104040164	1000	+	promoter:11106	uc008txv.1	13131	Dab1	mm9_genes_promoters	Amacrine Cells		1
chr4	104038530	104042586	4057	*	UMR	2.79731	chr4	104039165	104040164	1000	+	promoter:11106	uc008txv.1	13131	Dab1	mm9_genes_promoters	Amacrine Cells		UMR
chr4	104039124	104041565	2442	*	1	2.90616	chr4	104039165	104040164	1000	+	promoter:11106	uc008txv.1	13131	Dab1	mm9_genes_promoters	Amacrine Cells			1
chr4	104039357	104042206	2850	*	UMR	2.04012	chr4	104039165	104040164	1000	+	promoter:11106	uc008txv.1	13131	Dab1	mm9_genes_promoters	Amacrine Cells			UMR
chr4	104038946	104042581	3636	*	1	8.28877	chr4	104039165	104040164	1000	+	promoter:11106	uc008txv.1	13131	Dab1	mm9_genes_promoters	Amacrine Cells				1
chr4	104039027	104042586	3560	*	UMR	7.05882	chr4	104039165	104040164	1000	+	promoter:11106	uc008txv.1	13131	Dab1	mm9_genes_promoters	Amacrine Cells				UMR
chr4	104038533	104042581	4049	*	1	8.23529	chr4	104039165	104040164	1000	+	promoter:11106	uc008txv.1	13131	Dab1	mm9_genes_promoters	Amacrine Cells					1
chr4	104038919	104042586	3668	*	UMR	6.31916	chr4	104039165	104040164	1000	+	promoter:11106	uc008txv.1	13131	Dab1	mm9_genes_promoters	Amacrine Cells					UMR
chr4	104038891	104042692	3802	*	1	19.1931	chr4	104039165	104040164	1000	+	promoter:11106	uc008txv.1	13131	Dab1	mm9_genes_promoters	Amacrine Cells						1
chr4	104038919	104042642	3724	*	UMR	17.4923	chr4	104039165	104040164	1000	+	promoter:11106	uc008txv.1	13131	Dab1	mm9_genes_promoters	Amacrine Cells						UMR
chr4	104038432	104042592	4161	*	1	3.88994	chr4	104039165	104040164	1000	+	promoter:11107	uc008txw.1	13131	Dab1	mm9_genes_promoters	Amacrine Cells		1
chr4	104038530	104042586	4057	*	UMR	2.79731	chr4	104039165	104040164	1000	+	promoter:11107	uc008txw.1	13131	Dab1	mm9_genes_promoters	Amacrine Cells		UMR
chr4	104039124	104041565	2442	*	1	2.90616	chr4	104039165	104040164	1000	+	promoter:11107	uc008txw.1	13131	Dab1	mm9_genes_promoters	Amacrine Cells			1
chr4	104039357	104042206	2850	*	UMR	2.04012	chr4	104039165	104040164	1000	+	promoter:11107	uc008txw.1	13131	Dab1	mm9_genes_promoters	Amacrine Cells			UMR
chr4	104038946	104042581	3636	*	1	8.28877	chr4	104039165	104040164	1000	+	promoter:11107	uc008txw.1	13131	Dab1	mm9_genes_promoters	Amacrine Cells				1
chr4	104039027	104042586	3560	*	UMR	7.05882	chr4	104039165	104040164	1000	+	promoter:11107	uc008txw.1	13131	Dab1	mm9_genes_promoters	Amacrine Cells				UMR
chr4	104038533	104042581	4049	*	1	8.23529	chr4	104039165	104040164	1000	+	promoter:11107	uc008txw.1	13131	Dab1	mm9_genes_promoters	Amacrine Cells					1
chr4	104038919	104042586	3668	*	UMR	6.31916	chr4	104039165	104040164	1000	+	promoter:11107	uc008txw.1	13131	Dab1	mm9_genes_promoters	Amacrine Cells					UMR
chr4	104038891	104042692	3802	*	1	19.1931	chr4	104039165	104040164	1000	+	promoter:11107	uc008txw.1	13131	Dab1	mm9_genes_promoters	Amacrine Cells						1
chr4	104038919	104042642	3724	*	UMR	17.4923	chr4	104039165	104040164	1000	+	promoter:11107	uc008txw.1	13131	Dab1	mm9_genes_promoters	Amacrine Cells						UMR
chr4	104038432	104042592	4161	*	1	3.88994	chr4	104039165	104040164	1000	+	promoter:11108	uc012dhu.1	13131	Dab1	mm9_genes_promoters	Amacrine Cells		1
chr4	104038530	104042586	4057	*	UMR	2.79731	chr4	104039165	104040164	1000	+	promoter:11108	uc012dhu.1	13131	Dab1	mm9_genes_promoters	Amacrine Cells		UMR
chr4	104039124	104041565	2442	*	1	2.90616	chr4	104039165	104040164	1000	+	promoter:11108	uc012dhu.1	13131	Dab1	mm9_genes_promoters	Amacrine Cells			1
chr4	104039357	104042206	2850	*	UMR	2.04012	chr4	104039165	104040164	1000	+	promoter:11108	uc012dhu.1	13131	Dab1	mm9_genes_promoters	Amacrine Cells			UMR
chr4	104038946	104042581	3636	*	1	8.28877	chr4	104039165	104040164	1000	+	promoter:11108	uc012dhu.1	13131	Dab1	mm9_genes_promoters	Amacrine Cells				1
chr4	104039027	104042586	3560	*	UMR	7.05882	chr4	104039165	104040164	1000	+	promoter:11108	uc012dhu.1	13131	Dab1	mm9_genes_promoters	Amacrine Cells				UMR
chr4	104038533	104042581	4049	*	1	8.23529	chr4	104039165	104040164	1000	+	promoter:11108	uc012dhu.1	13131	Dab1	mm9_genes_promoters	Amacrine Cells					1
chr4	104038919	104042586	3668	*	UMR	6.31916	chr4	104039165	104040164	1000	+	promoter:11108	uc012dhu.1	13131	Dab1	mm9_genes_promoters	Amacrine Cells					UMR
chr4	104038891	104042692	3802	*	1	19.1931	chr4	104039165	104040164	1000	+	promoter:11108	uc012dhu.1	13131	Dab1	mm9_genes_promoters	Amacrine Cells						1
chr4	104038919	104042642	3724	*	UMR	17.4923	chr4	104039165	104040164	1000	+	promoter:11108	uc012dhu.1	13131	Dab1	mm9_genes_promoters	Amacrine Cells						UMR
chr4	104379716	104391687	11972	*	4	83.8695	chr4	104385227	104386226	1000	+	promoter:11109	uc008txx.1	13131	Dab1	mm9_genes_promoters	Amacrine Cells		4
chr4	104195533	104391804	196272	*	4	87.2668	chr4	104385227	104386226	1000	+	promoter:11109	uc008txx.1	13131	Dab1	mm9_genes_promoters	Amacrine Cells			4
chr4	104359275	104391236	31962	*	4	86.4286	chr4	104385227	104386226	1000	+	promoter:11109	uc008txx.1	13131	Dab1	mm9_genes_promoters	Amacrine Cells				4
chr4	104383484	104391236	7753	*	4	88.6781	chr4	104385227	104386226	1000	+	promoter:11109	uc008txx.1	13131	Dab1	mm9_genes_promoters	Amacrine Cells					4
chr4	104375558	104391687	16130	*	4	83.0665	chr4	104385227	104386226	1000	+	promoter:11109	uc008txx.1	13131	Dab1	mm9_genes_promoters	Amacrine Cells						4
chr11	11820057	11829873	9817	*	2	46.3397	chr11	11822922	11823921	1000	-	promoter:40280	uc007iav.2	13195	Ddc	mm10_genes_promoters	Amacrine Cells	2
chr11	11821401	11823020	1620	*	UMR	21.374	chr11	11822922	11823921	1000	-	promoter:40280	uc007iav.2	13195	Ddc	mm10_genes_promoters	Amacrine Cells	UMR
chr11	11882759	11892776	10018	*	3	78.8535	chr11	11890409	11891408	1000	-	promoter:40281	uc007iaw.2	13195	Ddc	mm10_genes_promoters	Amacrine Cells	3
chr11	11894259	11940642	46384	*	4	86.043	chr11	11898145	11899144	1000	-	promoter:40282	uc007iax.2	13195	Ddc	mm10_genes_promoters	Amacrine Cells	4
chr11	11710651	11723741	13091	*	3	72.1193	chr11	11722925	11723924	1000	-	promoter:35297	uc007iav.2	13195	Ddc	mm9_genes_promoters	Amacrine Cells		3
chr11	11722159	11767649	45491	*	3	81.7227	chr11	11722925	11723924	1000	-	promoter:35297	uc007iav.2	13195	Ddc	mm9_genes_promoters	Amacrine Cells			3
chr11	11710133	11724196	14064	*	3	77.1589	chr11	11722925	11723924	1000	-	promoter:35297	uc007iav.2	13195	Ddc	mm9_genes_promoters	Amacrine Cells				3
chr11	11710225	11727412	17188	*	3	71.9078	chr11	11722925	11723924	1000	-	promoter:35297	uc007iav.2	13195	Ddc	mm9_genes_promoters	Amacrine Cells					3
chr11	11722319	11722937	619	*	2	42.6471	chr11	11722925	11723924	1000	-	promoter:35297	uc007iav.2	13195	Ddc	mm9_genes_promoters	Amacrine Cells						2
chr11	11723070	11724240	1171	*	2	62.3529	chr11	11722925	11723924	1000	-	promoter:35297	uc007iav.2	13195	Ddc	mm9_genes_promoters	Amacrine Cells						2
chr11	11722393	11723096	704	*	LMR	36.3636	chr11	11722925	11723924	1000	-	promoter:35297	uc007iav.2	13195	Ddc	mm9_genes_promoters	Amacrine Cells						LMR
chr11	11768708	11872968	104261	*	4	82.5057	chr11	11790412	11791411	1000	-	promoter:35298	uc007iaw.2	13195	Ddc	mm9_genes_promoters	Amacrine Cells		4
chr11	11768669	11926402	157734	*	3	84.1379	chr11	11790412	11791411	1000	-	promoter:35298	uc007iaw.2	13195	Ddc	mm9_genes_promoters	Amacrine Cells			3
chr11	11782337	11823463	41127	*	4	88.3204	chr11	11790412	11791411	1000	-	promoter:35298	uc007iaw.2	13195	Ddc	mm9_genes_promoters	Amacrine Cells				4
chr11	11782337	11848315	65979	*	4	84.1126	chr11	11790412	11791411	1000	-	promoter:35298	uc007iaw.2	13195	Ddc	mm9_genes_promoters	Amacrine Cells					4
chr11	11772476	11792779	20304	*	3	76.7472	chr11	11790412	11791411	1000	-	promoter:35298	uc007iaw.2	13195	Ddc	mm9_genes_promoters	Amacrine Cells						3
chr11	11768708	11872968	104261	*	4	82.5057	chr11	11798148	11799147	1000	-	promoter:35299	uc007iax.2	13195	Ddc	mm9_genes_promoters	Amacrine Cells		4
chr11	11768669	11926402	157734	*	3	84.1379	chr11	11798148	11799147	1000	-	promoter:35299	uc007iax.2	13195	Ddc	mm9_genes_promoters	Amacrine Cells			3
chr11	11782337	11823463	41127	*	4	88.3204	chr11	11798148	11799147	1000	-	promoter:35299	uc007iax.2	13195	Ddc	mm9_genes_promoters	Amacrine Cells				4
chr11	11782337	11848315	65979	*	4	84.1126	chr11	11798148	11799147	1000	-	promoter:35299	uc007iax.2	13195	Ddc	mm9_genes_promoters	Amacrine Cells					4
chr11	11793897	11823463	29567	*	4	88.4274	chr11	11798148	11799147	1000	-	promoter:35299	uc007iax.2	13195	Ddc	mm9_genes_promoters	Amacrine Cells						4
chr2	71525156	71552791	27636	*	1	21.0407	chr2	71546755	71547754	1000	-	promoter:7200	uc008kax.2	13392	Dlx2	mm10_genes_promoters	Amacrine Cells	1
chr2	71525985	71548584	22600	*	UMR	16.2799	chr2	71546755	71547754	1000	-	promoter:7200	uc008kax.2	13392	Dlx2	mm10_genes_promoters	Amacrine Cells	UMR
chr2	71363548	71387225	23678	*	1	6.7548	chr2	71384812	71385811	1000	-	promoter:6331	uc008kax.2	13392	Dlx2	mm9_genes_promoters	Amacrine Cells		1
chr2	71363480	71386436	22957	*	UMR	5.62761	chr2	71384812	71385811	1000	-	promoter:6331	uc008kax.2	13392	Dlx2	mm9_genes_promoters	Amacrine Cells		UMR
chr2	71363410	71387279	23870	*	1	8.57367	chr2	71384812	71385811	1000	-	promoter:6331	uc008kax.2	13392	Dlx2	mm9_genes_promoters	Amacrine Cells			1
chr2	71363342	71386262	22921	*	UMR	7.19317	chr2	71384812	71385811	1000	-	promoter:6331	uc008kax.2	13392	Dlx2	mm9_genes_promoters	Amacrine Cells			UMR
chr2	71363272	71390520	27249	*	1	13.4008	chr2	71384812	71385811	1000	-	promoter:6331	uc008kax.2	13392	Dlx2	mm9_genes_promoters	Amacrine Cells				1
chr2	71363233	71386436	23204	*	UMR	10.2456	chr2	71384812	71385811	1000	-	promoter:6331	uc008kax.2	13392	Dlx2	mm9_genes_promoters	Amacrine Cells				UMR
chr2	71363410	71386394	22985	*	1	7.64056	chr2	71384812	71385811	1000	-	promoter:6331	uc008kax.2	13392	Dlx2	mm9_genes_promoters	Amacrine Cells					1
chr2	71363342	71386436	23095	*	UMR	6.95862	chr2	71384812	71385811	1000	-	promoter:6331	uc008kax.2	13392	Dlx2	mm9_genes_promoters	Amacrine Cells					UMR
chr2	71363272	71390520	27249	*	1	15.1727	chr2	71384812	71385811	1000	-	promoter:6331	uc008kax.2	13392	Dlx2	mm9_genes_promoters	Amacrine Cells						1
chr2	71363342	71387784	24443	*	UMR	13.4919	chr2	71384812	71385811	1000	-	promoter:6331	uc008kax.2	13392	Dlx2	mm9_genes_promoters	Amacrine Cells						UMR
chr7	137306433	137323800	17368	*	1	21.7383	chr7	137314446	137315445	1000	-	promoter:27912	uc009ker.2	13593	Ebf3	mm10_genes_promoters	Amacrine Cells	1
chr7	137308757	137323800	15044	*	UMR	9.9435	chr7	137314446	137315445	1000	-	promoter:27912	uc009ker.2	13593	Ebf3	mm10_genes_promoters	Amacrine Cells	UMR
chr7	137306433	137323800	17368	*	1	21.7383	chr7	137314446	137315445	1000	-	promoter:27913	uc009kes.2	13593	Ebf3	mm10_genes_promoters	Amacrine Cells	1
chr7	137308757	137323800	15044	*	UMR	9.9435	chr7	137314446	137315445	1000	-	promoter:27913	uc009kes.2	13593	Ebf3	mm10_genes_promoters	Amacrine Cells	UMR
chr7	137306433	137323800	17368	*	1	21.7383	chr7	137314446	137315445	1000	-	promoter:27914	uc012fvm.1	13593	Ebf3	mm10_genes_promoters	Amacrine Cells	1
chr7	137308757	137323800	15044	*	UMR	9.9435	chr7	137314446	137315445	1000	-	promoter:27914	uc012fvm.1	13593	Ebf3	mm10_genes_promoters	Amacrine Cells	UMR
chr7	144500760	144515406	14647	*	1	3.94186	chr7	144506129	144507128	1000	-	promoter:24485	uc009ker.2	13593	Ebf3	mm9_genes_promoters	Amacrine Cells		1
chr7	144500691	144515294	14604	*	UMR	3.44407	chr7	144506129	144507128	1000	-	promoter:24485	uc009ker.2	13593	Ebf3	mm9_genes_promoters	Amacrine Cells		UMR
chr7	144500849	144515183	14335	*	1	4.48196	chr7	144506129	144507128	1000	-	promoter:24485	uc009ker.2	13593	Ebf3	mm9_genes_promoters	Amacrine Cells			1
chr7	144500750	144515294	14545	*	UMR	4.06248	chr7	144506129	144507128	1000	-	promoter:24485	uc009ker.2	13593	Ebf3	mm9_genes_promoters	Amacrine Cells			UMR
chr7	144502227	144515183	12957	*	1	10.1969	chr7	144506129	144507128	1000	-	promoter:24485	uc009ker.2	13593	Ebf3	mm9_genes_promoters	Amacrine Cells				1
chr7	144501425	144515129	13705	*	UMR	9.26288	chr7	144506129	144507128	1000	-	promoter:24485	uc009ker.2	13593	Ebf3	mm9_genes_promoters	Amacrine Cells				UMR
chr7	144500738	144515406	14669	*	1	4.75876	chr7	144506129	144507128	1000	-	promoter:24485	uc009ker.2	13593	Ebf3	mm9_genes_promoters	Amacrine Cells					1
chr7	144500620	144515294	14675	*	UMR	4.24653	chr7	144506129	144507128	1000	-	promoter:24485	uc009ker.2	13593	Ebf3	mm9_genes_promoters	Amacrine Cells					UMR
chr7	144500849	144515406	14558	*	1	10.996	chr7	144506129	144507128	1000	-	promoter:24485	uc009ker.2	13593	Ebf3	mm9_genes_promoters	Amacrine Cells						1
chr7	144500699	144515294	14596	*	UMR	9.96178	chr7	144506129	144507128	1000	-	promoter:24485	uc009ker.2	13593	Ebf3	mm9_genes_promoters	Amacrine Cells						UMR
chr7	144500760	144515406	14647	*	1	3.94186	chr7	144506129	144507128	1000	-	promoter:24486	uc009kes.2	13593	Ebf3	mm9_genes_promoters	Amacrine Cells		1
chr7	144500691	144515294	14604	*	UMR	3.44407	chr7	144506129	144507128	1000	-	promoter:24486	uc009kes.2	13593	Ebf3	mm9_genes_promoters	Amacrine Cells		UMR
chr7	144500849	144515183	14335	*	1	4.48196	chr7	144506129	144507128	1000	-	promoter:24486	uc009kes.2	13593	Ebf3	mm9_genes_promoters	Amacrine Cells			1
chr7	144500750	144515294	14545	*	UMR	4.06248	chr7	144506129	144507128	1000	-	promoter:24486	uc009kes.2	13593	Ebf3	mm9_genes_promoters	Amacrine Cells			UMR
chr7	144502227	144515183	12957	*	1	10.1969	chr7	144506129	144507128	1000	-	promoter:24486	uc009kes.2	13593	Ebf3	mm9_genes_promoters	Amacrine Cells				1
chr7	144501425	144515129	13705	*	UMR	9.26288	chr7	144506129	144507128	1000	-	promoter:24486	uc009kes.2	13593	Ebf3	mm9_genes_promoters	Amacrine Cells				UMR
chr7	144500738	144515406	14669	*	1	4.75876	chr7	144506129	144507128	1000	-	promoter:24486	uc009kes.2	13593	Ebf3	mm9_genes_promoters	Amacrine Cells					1
chr7	144500620	144515294	14675	*	UMR	4.24653	chr7	144506129	144507128	1000	-	promoter:24486	uc009kes.2	13593	Ebf3	mm9_genes_promoters	Amacrine Cells					UMR
chr7	144500849	144515406	14558	*	1	10.996	chr7	144506129	144507128	1000	-	promoter:24486	uc009kes.2	13593	Ebf3	mm9_genes_promoters	Amacrine Cells						1
chr7	144500699	144515294	14596	*	UMR	9.96178	chr7	144506129	144507128	1000	-	promoter:24486	uc009kes.2	13593	Ebf3	mm9_genes_promoters	Amacrine Cells						UMR
chr7	144500760	144515406	14647	*	1	3.94186	chr7	144506129	144507128	1000	-	promoter:24487	uc012fvm.1	13593	Ebf3	mm9_genes_promoters	Amacrine Cells		1
chr7	144500691	144515294	14604	*	UMR	3.44407	chr7	144506129	144507128	1000	-	promoter:24487	uc012fvm.1	13593	Ebf3	mm9_genes_promoters	Amacrine Cells		UMR
chr7	144500849	144515183	14335	*	1	4.48196	chr7	144506129	144507128	1000	-	promoter:24487	uc012fvm.1	13593	Ebf3	mm9_genes_promoters	Amacrine Cells			1
chr7	144500750	144515294	14545	*	UMR	4.06248	chr7	144506129	144507128	1000	-	promoter:24487	uc012fvm.1	13593	Ebf3	mm9_genes_promoters	Amacrine Cells			UMR
chr7	144502227	144515183	12957	*	1	10.1969	chr7	144506129	144507128	1000	-	promoter:24487	uc012fvm.1	13593	Ebf3	mm9_genes_promoters	Amacrine Cells				1
chr7	144501425	144515129	13705	*	UMR	9.26288	chr7	144506129	144507128	1000	-	promoter:24487	uc012fvm.1	13593	Ebf3	mm9_genes_promoters	Amacrine Cells				UMR
chr7	144500738	144515406	14669	*	1	4.75876	chr7	144506129	144507128	1000	-	promoter:24487	uc012fvm.1	13593	Ebf3	mm9_genes_promoters	Amacrine Cells					1
chr7	144500620	144515294	14675	*	UMR	4.24653	chr7	144506129	144507128	1000	-	promoter:24487	uc012fvm.1	13593	Ebf3	mm9_genes_promoters	Amacrine Cells					UMR
chr7	144500849	144515406	14558	*	1	10.996	chr7	144506129	144507128	1000	-	promoter:24487	uc012fvm.1	13593	Ebf3	mm9_genes_promoters	Amacrine Cells						1
chr7	144500699	144515294	14596	*	UMR	9.96178	chr7	144506129	144507128	1000	-	promoter:24487	uc012fvm.1	13593	Ebf3	mm9_genes_promoters	Amacrine Cells						UMR
chr15	58135785	58265856	130072	*	4	84.8156	chr15	58214893	58215892	1000	-	promoter:50925	uc007vtk.3	67731	Fbxo32	mm10_genes_promoters	Amacrine Cells	4
chr15	58212754	58216124	3371	*	UMR	24.4	chr15	58214893	58215892	1000	-	promoter:50925	uc007vtk.3	67731	Fbxo32	mm10_genes_promoters	Amacrine Cells	UMR
chr15	58045140	58047228	2089	*	1	4.5271	chr15	58046434	58047433	1000	-	promoter:44486	uc007vtk.2	67731	Fbxo32	mm9_genes_promoters	Amacrine Cells		1
chr15	58047359	58172667	125309	*	4	85.1699	chr15	58046434	58047433	1000	-	promoter:44486	uc007vtk.2	67731	Fbxo32	mm9_genes_promoters	Amacrine Cells		4
chr15	58045129	58047678	2550	*	UMR	7.52833	chr15	58046434	58047433	1000	-	promoter:44486	uc007vtk.2	67731	Fbxo32	mm9_genes_promoters	Amacrine Cells		UMR
chr15	58045161	58047697	2537	*	2	9.53964	chr15	58046434	58047433	1000	-	promoter:44486	uc007vtk.2	67731	Fbxo32	mm9_genes_promoters	Amacrine Cells			2
chr15	58045129	58047330	2202	*	UMR	5.82789	chr15	58046434	58047433	1000	-	promoter:44486	uc007vtk.2	67731	Fbxo32	mm9_genes_promoters	Amacrine Cells			UMR
chr15	58044995	58047658	2664	*	1	12.9611	chr15	58046434	58047433	1000	-	promoter:44486	uc007vtk.2	67731	Fbxo32	mm9_genes_promoters	Amacrine Cells				1
chr15	58045133	58047678	2546	*	UMR	11.2069	chr15	58046434	58047433	1000	-	promoter:44486	uc007vtk.2	67731	Fbxo32	mm9_genes_promoters	Amacrine Cells				UMR
chr15	58045140	58047658	2519	*	1	5.2417	chr15	58046434	58047433	1000	-	promoter:44486	uc007vtk.2	67731	Fbxo32	mm9_genes_promoters	Amacrine Cells					1
chr15	58045151	58047678	2528	*	UMR	4.5	chr15	58046434	58047433	1000	-	promoter:44486	uc007vtk.2	67731	Fbxo32	mm9_genes_promoters	Amacrine Cells					UMR
chr15	58043890	58047514	3625	*	1	15.5785	chr15	58046434	58047433	1000	-	promoter:44486	uc007vtk.2	67731	Fbxo32	mm9_genes_promoters	Amacrine Cells						1
chr15	58045129	58047657	2529	*	UMR	10.1266	chr15	58046434	58047433	1000	-	promoter:44486	uc007vtk.2	67731	Fbxo32	mm9_genes_promoters	Amacrine Cells						UMR
chr4	83020209	83166970	146762	*	4	82.5061	chr4	83021103	83022102	1000	-	promoter:14398	uc008tkm.2	329872	Frem1	mm10_genes_promoters	Amacrine Cells	4
chr4	83020645	83021720	1076	*	LMR	12.6126	chr4	83021103	83022102	1000	-	promoter:14398	uc008tkm.2	329872	Frem1	mm10_genes_promoters	Amacrine Cells	LMR
chr4	83020209	83166970	146762	*	4	82.5061	chr4	83021103	83022102	1000	-	promoter:14399	uc012dgo.1	329872	Frem1	mm10_genes_promoters	Amacrine Cells	4
chr4	83020645	83021720	1076	*	LMR	12.6126	chr4	83021103	83022102	1000	-	promoter:14399	uc012dgo.1	329872	Frem1	mm10_genes_promoters	Amacrine Cells	LMR
chr4	83020209	83166970	146762	*	4	82.5061	chr4	83052168	83053167	1000	-	promoter:14400	uc008tkn.2	329872	Frem1	mm10_genes_promoters	Amacrine Cells	4
chr4	83051042	83052838	1797	*	UMR	12.7049	chr4	83052168	83053167	1000	-	promoter:14400	uc008tkn.2	329872	Frem1	mm10_genes_promoters	Amacrine Cells	UMR
chr4	82916657	82933548	16892	*	3	80.513	chr4	82924892	82925891	1000	-	promoter:14401	uc008tko.1	329872	Frem1	mm10_genes_promoters	Amacrine Cells	3
chr4	82971150	82973980	2831	*	2	37.866	chr4	82970821	82971820	1000	-	promoter:14402	uc008tkp.1	329872	Frem1	mm10_genes_promoters	Amacrine Cells	2
chr4	82970997	82971854	858	*	LMR	19.6721	chr4	82970821	82971820	1000	-	promoter:14402	uc008tkp.1	329872	Frem1	mm10_genes_promoters	Amacrine Cells	LMR
chr4	83020209	83166970	146762	*	4	82.5061	chr4	83052168	83053167	1000	-	promoter:14403	uc057lit.1	329872	Frem1	mm10_genes_promoters	Amacrine Cells	4
chr4	83051042	83052838	1797	*	UMR	12.7049	chr4	83052168	83053167	1000	-	promoter:14403	uc057lit.1	329872	Frem1	mm10_genes_promoters	Amacrine Cells	UMR
chr4	82663786	82667482	3697	*	2	20.1113	chr4	82667007	82668006	1000	-	promoter:12632	uc008tkm.2	329872	Frem1	mm9_genes_promoters	Amacrine Cells		2
chr4	82667764	82696861	29098	*	3	78.2535	chr4	82667007	82668006	1000	-	promoter:12632	uc008tkm.2	329872	Frem1	mm9_genes_promoters	Amacrine Cells		3
chr4	82666549	82667623	1075	*	LMR	5.39216	chr4	82667007	82668006	1000	-	promoter:12632	uc008tkm.2	329872	Frem1	mm9_genes_promoters	Amacrine Cells		LMR
chr4	82666486	82667902	1417	*	2	41.9683	chr4	82667007	82668006	1000	-	promoter:12632	uc008tkm.2	329872	Frem1	mm9_genes_promoters	Amacrine Cells			2
chr4	82666602	82667623	1022	*	LMR	30.7958	chr4	82667007	82668006	1000	-	promoter:12632	uc008tkm.2	329872	Frem1	mm9_genes_promoters	Amacrine Cells			LMR
chr4	82663786	82667482	3697	*	2	42.9412	chr4	82667007	82668006	1000	-	promoter:12632	uc008tkm.2	329872	Frem1	mm9_genes_promoters	Amacrine Cells				2
chr4	82667764	82696861	29098	*	3	81.6114	chr4	82667007	82668006	1000	-	promoter:12632	uc008tkm.2	329872	Frem1	mm9_genes_promoters	Amacrine Cells				3
chr4	82666549	82667623	1075	*	LMR	24.5098	chr4	82667007	82668006	1000	-	promoter:12632	uc008tkm.2	329872	Frem1	mm9_genes_promoters	Amacrine Cells				LMR
chr4	82663624	82667433	3810	*	2	30.7423	chr4	82667007	82668006	1000	-	promoter:12632	uc008tkm.2	329872	Frem1	mm9_genes_promoters	Amacrine Cells					2
chr4	82667482	82696861	29380	*	3	79.8682	chr4	82667007	82668006	1000	-	promoter:12632	uc008tkm.2	329872	Frem1	mm9_genes_promoters	Amacrine Cells					3
chr4	82666549	82667458	910	*	LMR	12.1107	chr4	82667007	82668006	1000	-	promoter:12632	uc008tkm.2	329872	Frem1	mm9_genes_promoters	Amacrine Cells					LMR
chr4	82663786	82667433	3648	*	2	32.2829	chr4	82667007	82668006	1000	-	promoter:12632	uc008tkm.2	329872	Frem1	mm9_genes_promoters	Amacrine Cells						2
chr4	82667482	82696588	29107	*	3	78.4154	chr4	82667007	82668006	1000	-	promoter:12632	uc008tkm.2	329872	Frem1	mm9_genes_promoters	Amacrine Cells						3
chr4	82666549	82667623	1075	*	LMR	19.7712	chr4	82667007	82668006	1000	-	promoter:12632	uc008tkm.2	329872	Frem1	mm9_genes_promoters	Amacrine Cells						LMR
chr4	82663786	82667482	3697	*	2	20.1113	chr4	82667007	82668006	1000	-	promoter:12633	uc012dgo.1	329872	Frem1	mm9_genes_promoters	Amacrine Cells		2
chr4	82667764	82696861	29098	*	3	78.2535	chr4	82667007	82668006	1000	-	promoter:12633	uc012dgo.1	329872	Frem1	mm9_genes_promoters	Amacrine Cells		3
chr4	82666549	82667623	1075	*	LMR	5.39216	chr4	82667007	82668006	1000	-	promoter:12633	uc012dgo.1	329872	Frem1	mm9_genes_promoters	Amacrine Cells		LMR
chr4	82666486	82667902	1417	*	2	41.9683	chr4	82667007	82668006	1000	-	promoter:12633	uc012dgo.1	329872	Frem1	mm9_genes_promoters	Amacrine Cells			2
chr4	82666602	82667623	1022	*	LMR	30.7958	chr4	82667007	82668006	1000	-	promoter:12633	uc012dgo.1	329872	Frem1	mm9_genes_promoters	Amacrine Cells			LMR
chr4	82663786	82667482	3697	*	2	42.9412	chr4	82667007	82668006	1000	-	promoter:12633	uc012dgo.1	329872	Frem1	mm9_genes_promoters	Amacrine Cells				2
chr4	82667764	82696861	29098	*	3	81.6114	chr4	82667007	82668006	1000	-	promoter:12633	uc012dgo.1	329872	Frem1	mm9_genes_promoters	Amacrine Cells				3
chr4	82666549	82667623	1075	*	LMR	24.5098	chr4	82667007	82668006	1000	-	promoter:12633	uc012dgo.1	329872	Frem1	mm9_genes_promoters	Amacrine Cells				LMR
chr4	82663624	82667433	3810	*	2	30.7423	chr4	82667007	82668006	1000	-	promoter:12633	uc012dgo.1	329872	Frem1	mm9_genes_promoters	Amacrine Cells					2
chr4	82667482	82696861	29380	*	3	79.8682	chr4	82667007	82668006	1000	-	promoter:12633	uc012dgo.1	329872	Frem1	mm9_genes_promoters	Amacrine Cells					3
chr4	82666549	82667458	910	*	LMR	12.1107	chr4	82667007	82668006	1000	-	promoter:12633	uc012dgo.1	329872	Frem1	mm9_genes_promoters	Amacrine Cells					LMR
chr4	82663786	82667433	3648	*	2	32.2829	chr4	82667007	82668006	1000	-	promoter:12633	uc012dgo.1	329872	Frem1	mm9_genes_promoters	Amacrine Cells						2
chr4	82667482	82696588	29107	*	3	78.4154	chr4	82667007	82668006	1000	-	promoter:12633	uc012dgo.1	329872	Frem1	mm9_genes_promoters	Amacrine Cells						3
chr4	82666549	82667623	1075	*	LMR	19.7712	chr4	82667007	82668006	1000	-	promoter:12633	uc012dgo.1	329872	Frem1	mm9_genes_promoters	Amacrine Cells						LMR
chr4	82696937	82698633	1697	*	2	14.2463	chr4	82698072	82699071	1000	-	promoter:12634	uc008tkn.2	329872	Frem1	mm9_genes_promoters	Amacrine Cells		2
chr4	82698849	82791400	92552	*	4	87.7028	chr4	82698072	82699071	1000	-	promoter:12634	uc008tkn.2	329872	Frem1	mm9_genes_promoters	Amacrine Cells		4
chr4	82696471	82698622	2152	*	UMR	16.609	chr4	82698072	82699071	1000	-	promoter:12634	uc008tkn.2	329872	Frem1	mm9_genes_promoters	Amacrine Cells		UMR
chr4	82696460	82698475	2016	*	2	28.356	chr4	82698072	82699071	1000	-	promoter:12634	uc008tkn.2	329872	Frem1	mm9_genes_promoters	Amacrine Cells			2
chr4	82698849	82791500	92652	*	4	89.6831	chr4	82698072	82699071	1000	-	promoter:12634	uc008tkn.2	329872	Frem1	mm9_genes_promoters	Amacrine Cells			4
chr4	82696900	82698662	1763	*	UMR	22.7731	chr4	82698072	82699071	1000	-	promoter:12634	uc008tkn.2	329872	Frem1	mm9_genes_promoters	Amacrine Cells			UMR
chr4	82696937	82698633	1697	*	1	19.281	chr4	82698072	82699071	1000	-	promoter:12634	uc008tkn.2	329872	Frem1	mm9_genes_promoters	Amacrine Cells				1
chr4	82698849	82816322	117474	*	4	89.4156	chr4	82698072	82699071	1000	-	promoter:12634	uc008tkn.2	329872	Frem1	mm9_genes_promoters	Amacrine Cells				4
chr4	82696900	82698741	1842	*	UMR	18.3007	chr4	82698072	82699071	1000	-	promoter:12634	uc008tkn.2	329872	Frem1	mm9_genes_promoters	Amacrine Cells				UMR
chr4	82696937	82698633	1697	*	1	13.3613	chr4	82698072	82699071	1000	-	promoter:12634	uc008tkn.2	329872	Frem1	mm9_genes_promoters	Amacrine Cells					1
chr4	82698849	82791400	92552	*	4	88.0063	chr4	82698072	82699071	1000	-	promoter:12634	uc008tkn.2	329872	Frem1	mm9_genes_promoters	Amacrine Cells					4
chr4	82696900	82698741	1842	*	UMR	12.3529	chr4	82698072	82699071	1000	-	promoter:12634	uc008tkn.2	329872	Frem1	mm9_genes_promoters	Amacrine Cells					UMR
chr4	82696861	82698633	1773	*	1	22.9412	chr4	82698072	82699071	1000	-	promoter:12634	uc008tkn.2	329872	Frem1	mm9_genes_promoters	Amacrine Cells						1
chr4	82698849	82791500	92652	*	4	85.3207	chr4	82698072	82699071	1000	-	promoter:12634	uc008tkn.2	329872	Frem1	mm9_genes_promoters	Amacrine Cells						4
chr4	82696725	82698741	2017	*	UMR	22.1324	chr4	82698072	82699071	1000	-	promoter:12634	uc008tkn.2	329872	Frem1	mm9_genes_promoters	Amacrine Cells						UMR
chr4	82563117	82579565	16449	*	4	89.2157	chr4	82570796	82571795	1000	-	promoter:12635	uc008tko.1	329872	Frem1	mm9_genes_promoters	Amacrine Cells		4
chr4	82506046	82579451	73406	*	4	87.3908	chr4	82570796	82571795	1000	-	promoter:12635	uc008tko.1	329872	Frem1	mm9_genes_promoters	Amacrine Cells			4
chr4	82506046	82579225	73180	*	4	86.7626	chr4	82570796	82571795	1000	-	promoter:12635	uc008tko.1	329872	Frem1	mm9_genes_promoters	Amacrine Cells				4
chr4	82563020	82579451	16432	*	4	85.7616	chr4	82570796	82571795	1000	-	promoter:12635	uc008tko.1	329872	Frem1	mm9_genes_promoters	Amacrine Cells					4
chr4	82560843	82579470	18628	*	4	81.9873	chr4	82570796	82571795	1000	-	promoter:12635	uc008tko.1	329872	Frem1	mm9_genes_promoters	Amacrine Cells						4
chr4	82617033	82618096	1064	*	2	21.267	chr4	82616725	82617724	1000	-	promoter:12636	uc008tkp.1	329872	Frem1	mm9_genes_promoters	Amacrine Cells		2
chr4	82580711	82616826	36116	*	4	87.2576	chr4	82616725	82617724	1000	-	promoter:12636	uc008tkp.1	329872	Frem1	mm9_genes_promoters	Amacrine Cells		4
chr4	82616931	82618090	1160	*	LMR	19.8529	chr4	82616725	82617724	1000	-	promoter:12636	uc008tkp.1	329872	Frem1	mm9_genes_promoters	Amacrine Cells		LMR
chr4	82616826	82617434	609	*	2	42.6471	chr4	82616725	82617724	1000	-	promoter:12636	uc008tkp.1	329872	Frem1	mm9_genes_promoters	Amacrine Cells			2
chr4	82617716	82666401	48686	*	4	88.2353	chr4	82616725	82617724	1000	-	promoter:12636	uc008tkp.1	329872	Frem1	mm9_genes_promoters	Amacrine Cells			4
chr4	82617045	82617575	531	*	LMR	32.0261	chr4	82616725	82617724	1000	-	promoter:12636	uc008tkp.1	329872	Frem1	mm9_genes_promoters	Amacrine Cells			LMR
chr4	82617033	82618737	1705	*	2	49.6164	chr4	82616725	82617724	1000	-	promoter:12636	uc008tkp.1	329872	Frem1	mm9_genes_promoters	Amacrine Cells				2
chr4	82580721	82616975	36255	*	4	88.5128	chr4	82616725	82617724	1000	-	promoter:12636	uc008tkp.1	329872	Frem1	mm9_genes_promoters	Amacrine Cells				4
chr4	82617045	82617502	458	*	LMR	38.2353	chr4	82616725	82617724	1000	-	promoter:12636	uc008tkp.1	329872	Frem1	mm9_genes_promoters	Amacrine Cells				LMR
chr4	82617033	82617569	537	*	2	23.5294	chr4	82616725	82617724	1000	-	promoter:12636	uc008tkp.1	329872	Frem1	mm9_genes_promoters	Amacrine Cells					2
chr4	82580729	82616975	36247	*	4	86.5146	chr4	82616725	82617724	1000	-	promoter:12636	uc008tkp.1	329872	Frem1	mm9_genes_promoters	Amacrine Cells					4
chr4	82617716	82663292	45577	*	4	88.6797	chr4	82616725	82617724	1000	-	promoter:12636	uc008tkp.1	329872	Frem1	mm9_genes_promoters	Amacrine Cells					4
chr4	82617005	82617642	638	*	LMR	22.4599	chr4	82616725	82617724	1000	-	promoter:12636	uc008tkp.1	329872	Frem1	mm9_genes_promoters	Amacrine Cells					LMR
chr4	82616826	82618737	1912	*	2	48.5294	chr4	82616725	82617724	1000	-	promoter:12636	uc008tkp.1	329872	Frem1	mm9_genes_promoters	Amacrine Cells						2
chr4	82617045	82617642	598	*	LMR	30.2941	chr4	82616725	82617724	1000	-	promoter:12636	uc008tkp.1	329872	Frem1	mm9_genes_promoters	Amacrine Cells						LMR
chr2	70557978	70572974	14997	*	1	8.0694	chr2	70561129	70562128	1000	+	promoter:4360	uc008jzj.2	14415	Gad1	mm10_genes_promoters	Amacrine Cells	1
chr2	70557923	70570310	12388	*	UMR	6.55658	chr2	70561129	70562128	1000	+	promoter:4360	uc008jzj.2	14415	Gad1	mm10_genes_promoters	Amacrine Cells	UMR
chr2	70557978	70572974	14997	*	1	8.0694	chr2	70561129	70562128	1000	+	promoter:4361	uc056znb.2	14415	Gad1	mm10_genes_promoters	Amacrine Cells	1
chr2	70557923	70570310	12388	*	UMR	6.55658	chr2	70561129	70562128	1000	+	promoter:4361	uc056znb.2	14415	Gad1	mm10_genes_promoters	Amacrine Cells	UMR
chr2	70557978	70572974	14997	*	1	8.0694	chr2	70561129	70562128	1000	+	promoter:4362	uc008jzk.2	14415	Gad1	mm10_genes_promoters	Amacrine Cells	1
chr2	70557923	70570310	12388	*	UMR	6.55658	chr2	70561129	70562128	1000	+	promoter:4362	uc008jzk.2	14415	Gad1	mm10_genes_promoters	Amacrine Cells	UMR
chr2	70557978	70572974	14997	*	1	8.0694	chr2	70561899	70562898	1000	+	promoter:4363	uc056znc.1	14415	Gad1	mm10_genes_promoters	Amacrine Cells	1
chr2	70557923	70570310	12388	*	UMR	6.55658	chr2	70561899	70562898	1000	+	promoter:4363	uc056znc.1	14415	Gad1	mm10_genes_promoters	Amacrine Cells	UMR
chr2	70557978	70572974	14997	*	1	8.0694	chr2	70561899	70562898	1000	+	promoter:4364	uc008jzl.1	14415	Gad1	mm10_genes_promoters	Amacrine Cells	1
chr2	70557923	70570310	12388	*	UMR	6.55658	chr2	70561899	70562898	1000	+	promoter:4364	uc008jzl.1	14415	Gad1	mm10_genes_promoters	Amacrine Cells	UMR
chr2	70557978	70572974	14997	*	1	8.0694	chr2	70562689	70563688	1000	+	promoter:4365	uc008jzm.2	14415	Gad1	mm10_genes_promoters	Amacrine Cells	1
chr2	70557923	70570310	12388	*	UMR	6.55658	chr2	70562689	70563688	1000	+	promoter:4365	uc008jzm.2	14415	Gad1	mm10_genes_promoters	Amacrine Cells	UMR
chr2	70396035	70407276	11242	*	1	8.49515	chr2	70399221	70400220	1000	+	promoter:3794	uc008jzj.1	14415	Gad1	mm9_genes_promoters	Amacrine Cells		1
chr2	70395979	70407273	11295	*	UMR	7.54663	chr2	70399221	70400220	1000	+	promoter:3794	uc008jzj.1	14415	Gad1	mm9_genes_promoters	Amacrine Cells		UMR
chr2	70396035	70411030	14996	*	1	7.09343	chr2	70399221	70400220	1000	+	promoter:3794	uc008jzj.1	14415	Gad1	mm9_genes_promoters	Amacrine Cells			1
chr2	70395979	70411120	15142	*	UMR	6.58568	chr2	70399221	70400220	1000	+	promoter:3794	uc008jzj.1	14415	Gad1	mm9_genes_promoters	Amacrine Cells			UMR
chr2	70396035	70410801	14767	*	1	14.334	chr2	70399221	70400220	1000	+	promoter:3794	uc008jzj.1	14415	Gad1	mm9_genes_promoters	Amacrine Cells				1
chr2	70395979	70408053	12075	*	UMR	11.4439	chr2	70399221	70400220	1000	+	promoter:3794	uc008jzj.1	14415	Gad1	mm9_genes_promoters	Amacrine Cells				UMR
chr2	70396035	70411030	14996	*	1	11.5515	chr2	70399221	70400220	1000	+	promoter:3794	uc008jzj.1	14415	Gad1	mm9_genes_promoters	Amacrine Cells					1
chr2	70395979	70407936	11958	*	UMR	8.5098	chr2	70399221	70400220	1000	+	promoter:3794	uc008jzj.1	14415	Gad1	mm9_genes_promoters	Amacrine Cells					UMR
chr2	70396035	70407858	11824	*	1	12.474	chr2	70399221	70400220	1000	+	promoter:3794	uc008jzj.1	14415	Gad1	mm9_genes_promoters	Amacrine Cells						1
chr2	70395979	70407184	11206	*	UMR	10.3348	chr2	70399221	70400220	1000	+	promoter:3794	uc008jzj.1	14415	Gad1	mm9_genes_promoters	Amacrine Cells						UMR
chr2	70396035	70407276	11242	*	1	8.49515	chr2	70399221	70400220	1000	+	promoter:3795	uc008jzk.1	14415	Gad1	mm9_genes_promoters	Amacrine Cells		1
chr2	70395979	70407273	11295	*	UMR	7.54663	chr2	70399221	70400220	1000	+	promoter:3795	uc008jzk.1	14415	Gad1	mm9_genes_promoters	Amacrine Cells		UMR
chr2	70396035	70411030	14996	*	1	7.09343	chr2	70399221	70400220	1000	+	promoter:3795	uc008jzk.1	14415	Gad1	mm9_genes_promoters	Amacrine Cells			1
chr2	70395979	70411120	15142	*	UMR	6.58568	chr2	70399221	70400220	1000	+	promoter:3795	uc008jzk.1	14415	Gad1	mm9_genes_promoters	Amacrine Cells			UMR
chr2	70396035	70410801	14767	*	1	14.334	chr2	70399221	70400220	1000	+	promoter:3795	uc008jzk.1	14415	Gad1	mm9_genes_promoters	Amacrine Cells				1
chr2	70395979	70408053	12075	*	UMR	11.4439	chr2	70399221	70400220	1000	+	promoter:3795	uc008jzk.1	14415	Gad1	mm9_genes_promoters	Amacrine Cells				UMR
chr2	70396035	70411030	14996	*	1	11.5515	chr2	70399221	70400220	1000	+	promoter:3795	uc008jzk.1	14415	Gad1	mm9_genes_promoters	Amacrine Cells					1
chr2	70395979	70407936	11958	*	UMR	8.5098	chr2	70399221	70400220	1000	+	promoter:3795	uc008jzk.1	14415	Gad1	mm9_genes_promoters	Amacrine Cells					UMR
chr2	70396035	70407858	11824	*	1	12.474	chr2	70399221	70400220	1000	+	promoter:3795	uc008jzk.1	14415	Gad1	mm9_genes_promoters	Amacrine Cells						1
chr2	70395979	70407184	11206	*	UMR	10.3348	chr2	70399221	70400220	1000	+	promoter:3795	uc008jzk.1	14415	Gad1	mm9_genes_promoters	Amacrine Cells						UMR
chr2	70396035	70407276	11242	*	1	8.49515	chr2	70399956	70400955	1000	+	promoter:3796	uc008jzl.1	14415	Gad1	mm9_genes_promoters	Amacrine Cells		1
chr2	70395979	70407273	11295	*	UMR	7.54663	chr2	70399956	70400955	1000	+	promoter:3796	uc008jzl.1	14415	Gad1	mm9_genes_promoters	Amacrine Cells		UMR
chr2	70396035	70411030	14996	*	1	7.09343	chr2	70399956	70400955	1000	+	promoter:3796	uc008jzl.1	14415	Gad1	mm9_genes_promoters	Amacrine Cells			1
chr2	70395979	70411120	15142	*	UMR	6.58568	chr2	70399956	70400955	1000	+	promoter:3796	uc008jzl.1	14415	Gad1	mm9_genes_promoters	Amacrine Cells			UMR
chr2	70396035	70410801	14767	*	1	14.334	chr2	70399956	70400955	1000	+	promoter:3796	uc008jzl.1	14415	Gad1	mm9_genes_promoters	Amacrine Cells				1
chr2	70395979	70408053	12075	*	UMR	11.4439	chr2	70399956	70400955	1000	+	promoter:3796	uc008jzl.1	14415	Gad1	mm9_genes_promoters	Amacrine Cells				UMR
chr2	70396035	70411030	14996	*	1	11.5515	chr2	70399956	70400955	1000	+	promoter:3796	uc008jzl.1	14415	Gad1	mm9_genes_promoters	Amacrine Cells					1
chr2	70395979	70407936	11958	*	UMR	8.5098	chr2	70399956	70400955	1000	+	promoter:3796	uc008jzl.1	14415	Gad1	mm9_genes_promoters	Amacrine Cells					UMR
chr2	70396035	70407858	11824	*	1	12.474	chr2	70399956	70400955	1000	+	promoter:3796	uc008jzl.1	14415	Gad1	mm9_genes_promoters	Amacrine Cells						1
chr2	70395979	70407184	11206	*	UMR	10.3348	chr2	70399956	70400955	1000	+	promoter:3796	uc008jzl.1	14415	Gad1	mm9_genes_promoters	Amacrine Cells						UMR
chr2	70396035	70407276	11242	*	1	8.49515	chr2	70400746	70401745	1000	+	promoter:3797	uc008jzm.1	14415	Gad1	mm9_genes_promoters	Amacrine Cells		1
chr2	70395979	70407273	11295	*	UMR	7.54663	chr2	70400746	70401745	1000	+	promoter:3797	uc008jzm.1	14415	Gad1	mm9_genes_promoters	Amacrine Cells		UMR
chr2	70396035	70411030	14996	*	1	7.09343	chr2	70400746	70401745	1000	+	promoter:3797	uc008jzm.1	14415	Gad1	mm9_genes_promoters	Amacrine Cells			1
chr2	70395979	70411120	15142	*	UMR	6.58568	chr2	70400746	70401745	1000	+	promoter:3797	uc008jzm.1	14415	Gad1	mm9_genes_promoters	Amacrine Cells			UMR
chr2	70396035	70410801	14767	*	1	14.334	chr2	70400746	70401745	1000	+	promoter:3797	uc008jzm.1	14415	Gad1	mm9_genes_promoters	Amacrine Cells				1
chr2	70395979	70408053	12075	*	UMR	11.4439	chr2	70400746	70401745	1000	+	promoter:3797	uc008jzm.1	14415	Gad1	mm9_genes_promoters	Amacrine Cells				UMR
chr2	70396035	70411030	14996	*	1	11.5515	chr2	70400746	70401745	1000	+	promoter:3797	uc008jzm.1	14415	Gad1	mm9_genes_promoters	Amacrine Cells					1
chr2	70395979	70407936	11958	*	UMR	8.5098	chr2	70400746	70401745	1000	+	promoter:3797	uc008jzm.1	14415	Gad1	mm9_genes_promoters	Amacrine Cells					UMR
chr2	70396035	70407858	11824	*	1	12.474	chr2	70400746	70401745	1000	+	promoter:3797	uc008jzm.1	14415	Gad1	mm9_genes_promoters	Amacrine Cells						1
chr2	70395979	70407184	11206	*	UMR	10.3348	chr2	70400746	70401745	1000	+	promoter:3797	uc008jzm.1	14415	Gad1	mm9_genes_promoters	Amacrine Cells						UMR
chr2	22618429	22629551	11123	*	2	40.8088	chr2	22621327	22622326	1000	+	promoter:3743	uc008ini.1	14417	Gad2	mm10_genes_promoters	Amacrine Cells	2
chr2	22619397	22625404	6008	*	UMR	17.2289	chr2	22621327	22622326	1000	+	promoter:3743	uc008ini.1	14417	Gad2	mm10_genes_promoters	Amacrine Cells	UMR
chr2	22618429	22629551	11123	*	2	40.8088	chr2	22621327	22622326	1000	+	promoter:3744	uc008inj.1	14417	Gad2	mm10_genes_promoters	Amacrine Cells	2
chr2	22619397	22625404	6008	*	UMR	17.2289	chr2	22621327	22622326	1000	+	promoter:3744	uc008inj.1	14417	Gad2	mm10_genes_promoters	Amacrine Cells	UMR
chr2	22618429	22629551	11123	*	2	40.8088	chr2	22621327	22622326	1000	+	promoter:3745	uc008ink.1	14417	Gad2	mm10_genes_promoters	Amacrine Cells	2
chr2	22619397	22625404	6008	*	UMR	17.2289	chr2	22621327	22622326	1000	+	promoter:3745	uc008ink.1	14417	Gad2	mm10_genes_promoters	Amacrine Cells	UMR
chr2	22477256	22479815	2560	*	1	3.79039	chr2	22476847	22477846	1000	+	promoter:3249	uc008ini.1	14417	Gad2	mm9_genes_promoters	Amacrine Cells		1
chr2	22476566	22477214	649	*	2	54.1176	chr2	22476847	22477846	1000	+	promoter:3249	uc008ini.1	14417	Gad2	mm9_genes_promoters	Amacrine Cells		2
chr2	22477059	22479942	2884	*	UMR	3.97566	chr2	22476847	22477846	1000	+	promoter:3249	uc008ini.1	14417	Gad2	mm9_genes_promoters	Amacrine Cells		UMR
chr2	22474974	22480826	5853	*	2	15.014	chr2	22476847	22477846	1000	+	promoter:3249	uc008ini.1	14417	Gad2	mm9_genes_promoters	Amacrine Cells			2
chr2	22477059	22480854	3796	*	UMR	8.41105	chr2	22476847	22477846	1000	+	promoter:3249	uc008ini.1	14417	Gad2	mm9_genes_promoters	Amacrine Cells			UMR
chr2	22473848	22480745	6898	*	2	23.3115	chr2	22476847	22477846	1000	+	promoter:3249	uc008ini.1	14417	Gad2	mm9_genes_promoters	Amacrine Cells				2
chr2	22474887	22479759	4873	*	UMR	14.7788	chr2	22476847	22477846	1000	+	promoter:3249	uc008ini.1	14417	Gad2	mm9_genes_promoters	Amacrine Cells				UMR
chr2	22473663	22479896	6234	*	1	9.5164	chr2	22476847	22477846	1000	+	promoter:3249	uc008ini.1	14417	Gad2	mm9_genes_promoters	Amacrine Cells					1
chr2	22473394	22479906	6513	*	UMR	9.43978	chr2	22476847	22477846	1000	+	promoter:3249	uc008ini.1	14417	Gad2	mm9_genes_promoters	Amacrine Cells					UMR
chr2	22473663	22479921	6259	*	1	17.3084	chr2	22476847	22477846	1000	+	promoter:3249	uc008ini.1	14417	Gad2	mm9_genes_promoters	Amacrine Cells						1
chr2	22474895	22480085	5191	*	UMR	13.9216	chr2	22476847	22477846	1000	+	promoter:3249	uc008ini.1	14417	Gad2	mm9_genes_promoters	Amacrine Cells						UMR
chr2	22477256	22479815	2560	*	1	3.79039	chr2	22476847	22477846	1000	+	promoter:3250	uc008inj.1	14417	Gad2	mm9_genes_promoters	Amacrine Cells		1
chr2	22476566	22477214	649	*	2	54.1176	chr2	22476847	22477846	1000	+	promoter:3250	uc008inj.1	14417	Gad2	mm9_genes_promoters	Amacrine Cells		2
chr2	22477059	22479942	2884	*	UMR	3.97566	chr2	22476847	22477846	1000	+	promoter:3250	uc008inj.1	14417	Gad2	mm9_genes_promoters	Amacrine Cells		UMR
chr2	22474974	22480826	5853	*	2	15.014	chr2	22476847	22477846	1000	+	promoter:3250	uc008inj.1	14417	Gad2	mm9_genes_promoters	Amacrine Cells			2
chr2	22477059	22480854	3796	*	UMR	8.41105	chr2	22476847	22477846	1000	+	promoter:3250	uc008inj.1	14417	Gad2	mm9_genes_promoters	Amacrine Cells			UMR
chr2	22473848	22480745	6898	*	2	23.3115	chr2	22476847	22477846	1000	+	promoter:3250	uc008inj.1	14417	Gad2	mm9_genes_promoters	Amacrine Cells				2
chr2	22474887	22479759	4873	*	UMR	14.7788	chr2	22476847	22477846	1000	+	promoter:3250	uc008inj.1	14417	Gad2	mm9_genes_promoters	Amacrine Cells				UMR
chr2	22473663	22479896	6234	*	1	9.5164	chr2	22476847	22477846	1000	+	promoter:3250	uc008inj.1	14417	Gad2	mm9_genes_promoters	Amacrine Cells					1
chr2	22473394	22479906	6513	*	UMR	9.43978	chr2	22476847	22477846	1000	+	promoter:3250	uc008inj.1	14417	Gad2	mm9_genes_promoters	Amacrine Cells					UMR
chr2	22473663	22479921	6259	*	1	17.3084	chr2	22476847	22477846	1000	+	promoter:3250	uc008inj.1	14417	Gad2	mm9_genes_promoters	Amacrine Cells						1
chr2	22474895	22480085	5191	*	UMR	13.9216	chr2	22476847	22477846	1000	+	promoter:3250	uc008inj.1	14417	Gad2	mm9_genes_promoters	Amacrine Cells						UMR
chr2	22477256	22479815	2560	*	1	3.79039	chr2	22476847	22477846	1000	+	promoter:3251	uc008ink.1	14417	Gad2	mm9_genes_promoters	Amacrine Cells		1
chr2	22476566	22477214	649	*	2	54.1176	chr2	22476847	22477846	1000	+	promoter:3251	uc008ink.1	14417	Gad2	mm9_genes_promoters	Amacrine Cells		2
chr2	22477059	22479942	2884	*	UMR	3.97566	chr2	22476847	22477846	1000	+	promoter:3251	uc008ink.1	14417	Gad2	mm9_genes_promoters	Amacrine Cells		UMR
chr2	22474974	22480826	5853	*	2	15.014	chr2	22476847	22477846	1000	+	promoter:3251	uc008ink.1	14417	Gad2	mm9_genes_promoters	Amacrine Cells			2
chr2	22477059	22480854	3796	*	UMR	8.41105	chr2	22476847	22477846	1000	+	promoter:3251	uc008ink.1	14417	Gad2	mm9_genes_promoters	Amacrine Cells			UMR
chr2	22473848	22480745	6898	*	2	23.3115	chr2	22476847	22477846	1000	+	promoter:3251	uc008ink.1	14417	Gad2	mm9_genes_promoters	Amacrine Cells				2
chr2	22474887	22479759	4873	*	UMR	14.7788	chr2	22476847	22477846	1000	+	promoter:3251	uc008ink.1	14417	Gad2	mm9_genes_promoters	Amacrine Cells				UMR
chr2	22473663	22479896	6234	*	1	9.5164	chr2	22476847	22477846	1000	+	promoter:3251	uc008ink.1	14417	Gad2	mm9_genes_promoters	Amacrine Cells					1
chr2	22473394	22479906	6513	*	UMR	9.43978	chr2	22476847	22477846	1000	+	promoter:3251	uc008ink.1	14417	Gad2	mm9_genes_promoters	Amacrine Cells					UMR
chr2	22473663	22479921	6259	*	1	17.3084	chr2	22476847	22477846	1000	+	promoter:3251	uc008ink.1	14417	Gad2	mm9_genes_promoters	Amacrine Cells						1
chr2	22474895	22480085	5191	*	UMR	13.9216	chr2	22476847	22477846	1000	+	promoter:3251	uc008ink.1	14417	Gad2	mm9_genes_promoters	Amacrine Cells						UMR
chr2	113990706	114107033	116328	*	4	82.0203	chr2	114013620	114014619	1000	-	promoter:7793	uc008lpu.1	14617	Gjd2	mm10_genes_promoters	Amacrine Cells	4
chr2	114011861	114014785	2925	*	UMR	23.8095	chr2	114013620	114014619	1000	-	promoter:7793	uc008lpu.1	14617	Gjd2	mm10_genes_promoters	Amacrine Cells	UMR
chr2	113837630	113840535	2906	*	1	4.54307	chr2	113839356	113840355	1000	-	promoter:6842	uc008lpu.1	14617	Gjd2	mm9_genes_promoters	Amacrine Cells		1
chr2	113837689	113840521	2833	*	UMR	2.94118	chr2	113839356	113840355	1000	-	promoter:6842	uc008lpu.1	14617	Gjd2	mm9_genes_promoters	Amacrine Cells		UMR
chr2	113837599	113840535	2937	*	1	5.77824	chr2	113839356	113840355	1000	-	promoter:6842	uc008lpu.1	14617	Gjd2	mm9_genes_promoters	Amacrine Cells			1
chr2	113837597	113840244	2648	*	UMR	2.99514	chr2	113839356	113840355	1000	-	promoter:6842	uc008lpu.1	14617	Gjd2	mm9_genes_promoters	Amacrine Cells			UMR
chr2	113837630	113840208	2579	*	1	10.3416	chr2	113839356	113840355	1000	-	promoter:6842	uc008lpu.1	14617	Gjd2	mm9_genes_promoters	Amacrine Cells				1
chr2	113840281	113843896	3616	*	3	77.0362	chr2	113839356	113840355	1000	-	promoter:6842	uc008lpu.1	14617	Gjd2	mm9_genes_promoters	Amacrine Cells				3
chr2	113837597	113840588	2992	*	UMR	15.2778	chr2	113839356	113840355	1000	-	promoter:6842	uc008lpu.1	14617	Gjd2	mm9_genes_promoters	Amacrine Cells				UMR
chr2	113837630	113840651	3022	*	1	4.80708	chr2	113839356	113840355	1000	-	promoter:6842	uc008lpu.1	14617	Gjd2	mm9_genes_promoters	Amacrine Cells					1
chr2	113837689	113840646	2958	*	UMR	3.16742	chr2	113839356	113840355	1000	-	promoter:6842	uc008lpu.1	14617	Gjd2	mm9_genes_promoters	Amacrine Cells					UMR
chr2	113837747	113840208	2462	*	1	16.1765	chr2	113839356	113840355	1000	-	promoter:6842	uc008lpu.1	14617	Gjd2	mm9_genes_promoters	Amacrine Cells						1
chr2	113840281	113843896	3616	*	3	68.7783	chr2	113839356	113840355	1000	-	promoter:6842	uc008lpu.1	14617	Gjd2	mm9_genes_promoters	Amacrine Cells						3
chr2	113837689	113840293	2605	*	UMR	15.8537	chr2	113839356	113840355	1000	-	promoter:6842	uc008lpu.1	14617	Gjd2	mm9_genes_promoters	Amacrine Cells						UMR
chr17	35673211	35674073	863	*	LMR	4.05797	chr17	35673744	35674743	1000	-	promoter:56375	uc008cig.2	14885	Gtf2h4	mm10_genes_promoters	Amacrine Cells	LMR
chr17	35810304	35811173	870	*	1	3.20856	chr17	35810628	35811627	1000	-	promoter:49241	uc008cig.1	14885	Gtf2h4	mm9_genes_promoters	Amacrine Cells		1
chr17	35811192	35833322	22131	*	4	84.6633	chr17	35810628	35811627	1000	-	promoter:49241	uc008cig.1	14885	Gtf2h4	mm9_genes_promoters	Amacrine Cells		4
chr17	35810233	35811182	950	*	LMR	3.07487	chr17	35810628	35811627	1000	-	promoter:49241	uc008cig.1	14885	Gtf2h4	mm9_genes_promoters	Amacrine Cells		LMR
chr17	35810304	35810957	654	*	1	1.10294	chr17	35810628	35811627	1000	-	promoter:49241	uc008cig.1	14885	Gtf2h4	mm9_genes_promoters	Amacrine Cells			1
chr17	35811077	35817399	6323	*	4	87.6863	chr17	35810628	35811627	1000	-	promoter:49241	uc008cig.1	14885	Gtf2h4	mm9_genes_promoters	Amacrine Cells			4
chr17	35810155	35811134	980	*	LMR	7.01357	chr17	35810628	35811627	1000	-	promoter:49241	uc008cig.1	14885	Gtf2h4	mm9_genes_promoters	Amacrine Cells			LMR
chr17	35810304	35810957	654	*	1	3.67647	chr17	35810628	35811627	1000	-	promoter:49241	uc008cig.1	14885	Gtf2h4	mm9_genes_promoters	Amacrine Cells				1
chr17	35811077	35836413	25337	*	4	84.3565	chr17	35810628	35811627	1000	-	promoter:49241	uc008cig.1	14885	Gtf2h4	mm9_genes_promoters	Amacrine Cells				4
chr17	35810233	35811017	785	*	LMR	3.18627	chr17	35810628	35811627	1000	-	promoter:49241	uc008cig.1	14885	Gtf2h4	mm9_genes_promoters	Amacrine Cells				LMR
chr17	35810304	35810957	654	*	1	1.83824	chr17	35810628	35811627	1000	-	promoter:49241	uc008cig.1	14885	Gtf2h4	mm9_genes_promoters	Amacrine Cells					1
chr17	35811208	35833778	22571	*	4	88.6505	chr17	35810628	35811627	1000	-	promoter:49241	uc008cig.1	14885	Gtf2h4	mm9_genes_promoters	Amacrine Cells					4
chr17	35810155	35811082	928	*	LMR	4.11765	chr17	35810628	35811627	1000	-	promoter:49241	uc008cig.1	14885	Gtf2h4	mm9_genes_promoters	Amacrine Cells					LMR
chr17	35810304	35810957	654	*	1	6.65635	chr17	35810628	35811627	1000	-	promoter:49241	uc008cig.1	14885	Gtf2h4	mm9_genes_promoters	Amacrine Cells						1
chr17	35811077	35817490	6414	*	4	84.6989	chr17	35810628	35811627	1000	-	promoter:49241	uc008cig.1	14885	Gtf2h4	mm9_genes_promoters	Amacrine Cells						4
chr17	35810155	35811110	956	*	LMR	10.9244	chr17	35810628	35811627	1000	-	promoter:49241	uc008cig.1	14885	Gtf2h4	mm9_genes_promoters	Amacrine Cells						LMR
chr1	72823497	72827620	4124	*	UMR	8.83838	chr1	72823480	72824479	1000	+	promoter:516	uc007bkw.3	16008	Igfbp2	mm10_genes_promoters	Amacrine Cells	UMR
chr1	72825363	72827678	2316	*	1	11.956	chr1	72824387	72825386	1000	+	promoter:517	uc057auw.2	16008	Igfbp2	mm10_genes_promoters	Amacrine Cells	1
chr1	72823497	72827620	4124	*	UMR	8.83838	chr1	72824387	72825386	1000	+	promoter:517	uc057auw.2	16008	Igfbp2	mm10_genes_promoters	Amacrine Cells	UMR
chr1	72870060	72873364	3305	*	1	8.10617	chr1	72870077	72871076	1000	+	promoter:465	uc007bkw.1	16008	Igfbp2	mm9_genes_promoters	Amacrine Cells		1
chr1	72870202	72872822	2621	*	UMR	3.90422	chr1	72870077	72871076	1000	+	promoter:465	uc007bkw.1	16008	Igfbp2	mm9_genes_promoters	Amacrine Cells		UMR
chr1	72870388	72872407	2020	*	1	6.55533	chr1	72870077	72871076	1000	+	promoter:465	uc007bkw.1	16008	Igfbp2	mm9_genes_promoters	Amacrine Cells			1
chr1	72793420	72870370	76951	*	4	88.0351	chr1	72870077	72871076	1000	+	promoter:465	uc007bkw.1	16008	Igfbp2	mm9_genes_promoters	Amacrine Cells			4
chr1	72870380	72872490	2111	*	UMR	5.85743	chr1	72870077	72871076	1000	+	promoter:465	uc007bkw.1	16008	Igfbp2	mm9_genes_promoters	Amacrine Cells			UMR
chr1	72870069	72872561	2493	*	1	7.1511	chr1	72870077	72871076	1000	+	promoter:465	uc007bkw.1	16008	Igfbp2	mm9_genes_promoters	Amacrine Cells				1
chr1	72870065	72872568	2504	*	UMR	6.45905	chr1	72870077	72871076	1000	+	promoter:465	uc007bkw.1	16008	Igfbp2	mm9_genes_promoters	Amacrine Cells				UMR
chr1	72870069	72872954	2886	*	1	8.82353	chr1	72870077	72871076	1000	+	promoter:465	uc007bkw.1	16008	Igfbp2	mm9_genes_promoters	Amacrine Cells					1
chr1	72870065	72872678	2614	*	UMR	6.84985	chr1	72870077	72871076	1000	+	promoter:465	uc007bkw.1	16008	Igfbp2	mm9_genes_promoters	Amacrine Cells					UMR
chr1	72870060	72874350	4291	*	1	19.1511	chr1	72870077	72871076	1000	+	promoter:465	uc007bkw.1	16008	Igfbp2	mm9_genes_promoters	Amacrine Cells						1
chr1	72870025	72873651	3627	*	UMR	15.4412	chr1	72870077	72871076	1000	+	promoter:465	uc007bkw.1	16008	Igfbp2	mm9_genes_promoters	Amacrine Cells						UMR
chr13	116292658	116315645	22988	*	1	9.06432	chr13	116309689	116310688	1000	-	promoter:46864	uc007rye.2	16392	Isl1	mm10_genes_promoters	Amacrine Cells	1
chr13	116292659	116315134	22476	*	UMR	7.48555	chr13	116309689	116310688	1000	-	promoter:46864	uc007rye.2	16392	Isl1	mm10_genes_promoters	Amacrine Cells	UMR
chr13	116292658	116315645	22988	*	1	9.06432	chr13	116309689	116310688	1000	-	promoter:46865	uc007ryf.2	16392	Isl1	mm10_genes_promoters	Amacrine Cells	1
chr13	116292659	116315134	22476	*	UMR	7.48555	chr13	116309689	116310688	1000	-	promoter:46865	uc007ryf.2	16392	Isl1	mm10_genes_promoters	Amacrine Cells	UMR
chr13	116292658	116315645	22988	*	1	9.06432	chr13	116309689	116310688	1000	-	promoter:46866	uc007ryg.2	16392	Isl1	mm10_genes_promoters	Amacrine Cells	1
chr13	116292659	116315134	22476	*	UMR	7.48555	chr13	116309689	116310688	1000	-	promoter:46866	uc007ryg.2	16392	Isl1	mm10_genes_promoters	Amacrine Cells	UMR
chr13	117083506	117105859	22354	*	1	5.76075	chr13	117099897	117100896	1000	-	promoter:40949	uc007rye.2	16392	Isl1	mm9_genes_promoters	Amacrine Cells		1
chr13	117083187	117105893	22707	*	UMR	5.22876	chr13	117099897	117100896	1000	-	promoter:40949	uc007rye.2	16392	Isl1	mm9_genes_promoters	Amacrine Cells		UMR
chr13	117082866	117106206	23341	*	1	6.63443	chr13	117099897	117100896	1000	-	promoter:40949	uc007rye.2	16392	Isl1	mm9_genes_promoters	Amacrine Cells			1
chr13	117083511	117105936	22426	*	UMR	5.37737	chr13	117099897	117100896	1000	-	promoter:40949	uc007rye.2	16392	Isl1	mm9_genes_promoters	Amacrine Cells			UMR
chr13	117083506	117105064	21559	*	1	8.13537	chr13	117099897	117100896	1000	-	promoter:40949	uc007rye.2	16392	Isl1	mm9_genes_promoters	Amacrine Cells				1
chr13	117082917	117105016	22100	*	UMR	7.35294	chr13	117099897	117100896	1000	-	promoter:40949	uc007rye.2	16392	Isl1	mm9_genes_promoters	Amacrine Cells				UMR
chr13	117082829	117105266	22438	*	1	6.2395	chr13	117099897	117100896	1000	-	promoter:40949	uc007rye.2	16392	Isl1	mm9_genes_promoters	Amacrine Cells					1
chr13	117082820	117105600	22781	*	UMR	5.72167	chr13	117099897	117100896	1000	-	promoter:40949	uc007rye.2	16392	Isl1	mm9_genes_promoters	Amacrine Cells					UMR
chr13	117082967	117105261	22295	*	1	12.8415	chr13	117099897	117100896	1000	-	promoter:40949	uc007rye.2	16392	Isl1	mm9_genes_promoters	Amacrine Cells						1
chr13	117082849	117105119	22271	*	UMR	11.5149	chr13	117099897	117100896	1000	-	promoter:40949	uc007rye.2	16392	Isl1	mm9_genes_promoters	Amacrine Cells						UMR
chr13	117083506	117105859	22354	*	1	5.76075	chr13	117099897	117100896	1000	-	promoter:40950	uc007ryf.2	16392	Isl1	mm9_genes_promoters	Amacrine Cells		1
chr13	117083187	117105893	22707	*	UMR	5.22876	chr13	117099897	117100896	1000	-	promoter:40950	uc007ryf.2	16392	Isl1	mm9_genes_promoters	Amacrine Cells		UMR
chr13	117082866	117106206	23341	*	1	6.63443	chr13	117099897	117100896	1000	-	promoter:40950	uc007ryf.2	16392	Isl1	mm9_genes_promoters	Amacrine Cells			1
chr13	117083511	117105936	22426	*	UMR	5.37737	chr13	117099897	117100896	1000	-	promoter:40950	uc007ryf.2	16392	Isl1	mm9_genes_promoters	Amacrine Cells			UMR
chr13	117083506	117105064	21559	*	1	8.13537	chr13	117099897	117100896	1000	-	promoter:40950	uc007ryf.2	16392	Isl1	mm9_genes_promoters	Amacrine Cells				1
chr13	117082917	117105016	22100	*	UMR	7.35294	chr13	117099897	117100896	1000	-	promoter:40950	uc007ryf.2	16392	Isl1	mm9_genes_promoters	Amacrine Cells				UMR
chr13	117082829	117105266	22438	*	1	6.2395	chr13	117099897	117100896	1000	-	promoter:40950	uc007ryf.2	16392	Isl1	mm9_genes_promoters	Amacrine Cells					1
chr13	117082820	117105600	22781	*	UMR	5.72167	chr13	117099897	117100896	1000	-	promoter:40950	uc007ryf.2	16392	Isl1	mm9_genes_promoters	Amacrine Cells					UMR
chr13	117082967	117105261	22295	*	1	12.8415	chr13	117099897	117100896	1000	-	promoter:40950	uc007ryf.2	16392	Isl1	mm9_genes_promoters	Amacrine Cells						1
chr13	117082849	117105119	22271	*	UMR	11.5149	chr13	117099897	117100896	1000	-	promoter:40950	uc007ryf.2	16392	Isl1	mm9_genes_promoters	Amacrine Cells						UMR
chr13	117083506	117105859	22354	*	1	5.76075	chr13	117099897	117100896	1000	-	promoter:40951	uc007ryg.2	16392	Isl1	mm9_genes_promoters	Amacrine Cells		1
chr13	117083187	117105893	22707	*	UMR	5.22876	chr13	117099897	117100896	1000	-	promoter:40951	uc007ryg.2	16392	Isl1	mm9_genes_promoters	Amacrine Cells		UMR
chr13	117082866	117106206	23341	*	1	6.63443	chr13	117099897	117100896	1000	-	promoter:40951	uc007ryg.2	16392	Isl1	mm9_genes_promoters	Amacrine Cells			1
chr13	117083511	117105936	22426	*	UMR	5.37737	chr13	117099897	117100896	1000	-	promoter:40951	uc007ryg.2	16392	Isl1	mm9_genes_promoters	Amacrine Cells			UMR
chr13	117083506	117105064	21559	*	1	8.13537	chr13	117099897	117100896	1000	-	promoter:40951	uc007ryg.2	16392	Isl1	mm9_genes_promoters	Amacrine Cells				1
chr13	117082917	117105016	22100	*	UMR	7.35294	chr13	117099897	117100896	1000	-	promoter:40951	uc007ryg.2	16392	Isl1	mm9_genes_promoters	Amacrine Cells				UMR
chr13	117082829	117105266	22438	*	1	6.2395	chr13	117099897	117100896	1000	-	promoter:40951	uc007ryg.2	16392	Isl1	mm9_genes_promoters	Amacrine Cells					1
chr13	117082820	117105600	22781	*	UMR	5.72167	chr13	117099897	117100896	1000	-	promoter:40951	uc007ryg.2	16392	Isl1	mm9_genes_promoters	Amacrine Cells					UMR
chr13	117082967	117105261	22295	*	1	12.8415	chr13	117099897	117100896	1000	-	promoter:40951	uc007ryg.2	16392	Isl1	mm9_genes_promoters	Amacrine Cells						1
chr13	117082849	117105119	22271	*	UMR	11.5149	chr13	117099897	117100896	1000	-	promoter:40951	uc007ryg.2	16392	Isl1	mm9_genes_promoters	Amacrine Cells						UMR
chr18	57129202	57141121	11920	*	4	82.5439	chr18	57132090	57133089	1000	+	promoter:57596	uc008eyz.2	70417	Megf10	mm10_genes_promoters	Amacrine Cells	4
chr18	57132643	57133998	1356	*	UMR	5.22088	chr18	57132090	57133089	1000	+	promoter:57596	uc008eyz.2	70417	Megf10	mm10_genes_promoters	Amacrine Cells	UMR
chr18	57141410	57145359	3950	*	2	36.8587	chr18	57141786	57142785	1000	+	promoter:57597	uc008eza.1	70417	Megf10	mm10_genes_promoters	Amacrine Cells	2
chr18	57292157	57294835	2679	*	2	11.0517	chr18	57291744	57292743	1000	+	promoter:50346	uc008eyz.2	70417	Megf10	mm9_genes_promoters	Amacrine Cells		2
chr18	57246191	57291965	45775	*	4	86.9408	chr18	57291744	57292743	1000	+	promoter:50346	uc008eyz.2	70417	Megf10	mm9_genes_promoters	Amacrine Cells		4
chr18	57292198	57293772	1575	*	UMR	5.08021	chr18	57291744	57292743	1000	+	promoter:50346	uc008eyz.2	70417	Megf10	mm9_genes_promoters	Amacrine Cells		UMR
chr18	57292157	57294351	2195	*	2	9.91136	chr18	57291744	57292743	1000	+	promoter:50346	uc008eyz.2	70417	Megf10	mm9_genes_promoters	Amacrine Cells			2
chr18	57157828	57291965	134138	*	4	89.1565	chr18	57291744	57292743	1000	+	promoter:50346	uc008eyz.2	70417	Megf10	mm9_genes_promoters	Amacrine Cells			4
chr18	57292198	57294394	2197	*	UMR	9.06863	chr18	57291744	57292743	1000	+	promoter:50346	uc008eyz.2	70417	Megf10	mm9_genes_promoters	Amacrine Cells			UMR
chr18	57292296	57293643	1348	*	1	7.3975	chr18	57291744	57292743	1000	+	promoter:50346	uc008eyz.2	70417	Megf10	mm9_genes_promoters	Amacrine Cells				1
chr18	57246185	57292237	46053	*	4	88.0709	chr18	57291744	57292743	1000	+	promoter:50346	uc008eyz.2	70417	Megf10	mm9_genes_promoters	Amacrine Cells				4
chr18	57292198	57293664	1467	*	UMR	10.4202	chr18	57291744	57292743	1000	+	promoter:50346	uc008eyz.2	70417	Megf10	mm9_genes_promoters	Amacrine Cells				UMR
chr18	57291936	57293670	1735	*	1	7.91075	chr18	57291744	57292743	1000	+	promoter:50346	uc008eyz.2	70417	Megf10	mm9_genes_promoters	Amacrine Cells					1
chr18	57246191	57291820	45630	*	4	87.457	chr18	57291744	57292743	1000	+	promoter:50346	uc008eyz.2	70417	Megf10	mm9_genes_promoters	Amacrine Cells					4
chr18	57291951	57293704	1754	*	UMR	6.55315	chr18	57291744	57292743	1000	+	promoter:50346	uc008eyz.2	70417	Megf10	mm9_genes_promoters	Amacrine Cells					UMR
chr18	57292157	57294351	2195	*	1	25	chr18	57291744	57292743	1000	+	promoter:50346	uc008eyz.2	70417	Megf10	mm9_genes_promoters	Amacrine Cells						1
chr18	57157653	57291965	134313	*	4	84.0454	chr18	57291744	57292743	1000	+	promoter:50346	uc008eyz.2	70417	Megf10	mm9_genes_promoters	Amacrine Cells						4
chr18	57292062	57293664	1603	*	UMR	10.2434	chr18	57291744	57292743	1000	+	promoter:50346	uc008eyz.2	70417	Megf10	mm9_genes_promoters	Amacrine Cells						UMR
chr18	57300452	57302479	2028	*	2	56.7647	chr18	57301440	57302439	1000	+	promoter:50347	uc008eza.1	70417	Megf10	mm9_genes_promoters	Amacrine Cells		2
chr18	57294436	57306943	12508	*	2	68.7575	chr18	57301440	57302439	1000	+	promoter:50347	uc008eza.1	70417	Megf10	mm9_genes_promoters	Amacrine Cells			2
chr18	57293659	57343013	49355	*	3	83.3001	chr18	57301440	57302439	1000	+	promoter:50347	uc008eza.1	70417	Megf10	mm9_genes_promoters	Amacrine Cells				3
chr18	57293737	57343013	49277	*	4	83.5244	chr18	57301440	57302439	1000	+	promoter:50347	uc008eza.1	70417	Megf10	mm9_genes_promoters	Amacrine Cells					4
chr18	57294436	57343013	48578	*	4	82.3702	chr18	57301440	57302439	1000	+	promoter:50347	uc008eza.1	70417	Megf10	mm9_genes_promoters	Amacrine Cells						4
chr9	64385287	64385507	221	*	1	3.08442	chr9	64384626	64385625	1000	+	promoter:31832	uc009qby.2	214058	Megf11	mm10_genes_promoters	Amacrine Cells	1
chr9	64383027	64388712	5686	*	UMR	10.4326	chr9	64384626	64385625	1000	+	promoter:31832	uc009qby.2	214058	Megf11	mm10_genes_promoters	Amacrine Cells	UMR
chr9	64385287	64385507	221	*	1	3.08442	chr9	64384626	64385625	1000	+	promoter:31833	uc012gvd.2	214058	Megf11	mm10_genes_promoters	Amacrine Cells	1
chr9	64383027	64388712	5686	*	UMR	10.4326	chr9	64384626	64385625	1000	+	promoter:31833	uc012gvd.2	214058	Megf11	mm10_genes_promoters	Amacrine Cells	UMR
chr9	64385287	64385507	221	*	1	3.08442	chr9	64384626	64385625	1000	+	promoter:31834	uc009qbz.2	214058	Megf11	mm10_genes_promoters	Amacrine Cells	1
chr9	64383027	64388712	5686	*	UMR	10.4326	chr9	64384626	64385625	1000	+	promoter:31834	uc009qbz.2	214058	Megf11	mm10_genes_promoters	Amacrine Cells	UMR
chr9	64385287	64385507	221	*	1	3.08442	chr9	64384626	64385625	1000	+	promoter:31835	uc009qca.2	214058	Megf11	mm10_genes_promoters	Amacrine Cells	1
chr9	64383027	64388712	5686	*	UMR	10.4326	chr9	64384626	64385625	1000	+	promoter:31835	uc009qca.2	214058	Megf11	mm10_genes_promoters	Amacrine Cells	UMR
chr9	64385287	64385507	221	*	1	3.08442	chr9	64384626	64385625	1000	+	promoter:31836	uc012gve.1	214058	Megf11	mm10_genes_promoters	Amacrine Cells	1
chr9	64383027	64388712	5686	*	UMR	10.4326	chr9	64384626	64385625	1000	+	promoter:31836	uc012gve.1	214058	Megf11	mm10_genes_promoters	Amacrine Cells	UMR
chr9	64467290	64521699	54410	*	3	80.392	chr9	64500523	64501522	1000	+	promoter:31837	uc009qcb.1	214058	Megf11	mm10_genes_promoters	Amacrine Cells	3
chr9	64674668	64736158	61491	*	4	84.5639	chr9	64685363	64686362	1000	+	promoter:31838	uc009qcc.2	214058	Megf11	mm10_genes_promoters	Amacrine Cells	4
chr9	64674668	64736158	61491	*	4	84.5639	chr9	64692761	64693760	1000	+	promoter:31839	uc009qcd.1	214058	Megf11	mm10_genes_promoters	Amacrine Cells	4
chr9	64231494	64235538	4045	*	1	7.53012	chr9	64232433	64233432	1000	+	promoter:27967	uc009qby.2	214058	Megf11	mm9_genes_promoters	Amacrine Cells		1
chr9	64231441	64235579	4139	*	UMR	7.03402	chr9	64232433	64233432	1000	+	promoter:27967	uc009qby.2	214058	Megf11	mm9_genes_promoters	Amacrine Cells		UMR
chr9	64231274	64235265	3992	*	1	6.47059	chr9	64232433	64233432	1000	+	promoter:27967	uc009qby.2	214058	Megf11	mm9_genes_promoters	Amacrine Cells			1
chr9	64231273	64235495	4223	*	UMR	6.14973	chr9	64232433	64233432	1000	+	promoter:27967	uc009qby.2	214058	Megf11	mm9_genes_promoters	Amacrine Cells			UMR
chr9	64231385	64235265	3881	*	1	13.8862	chr9	64232433	64233432	1000	+	promoter:27967	uc009qby.2	214058	Megf11	mm9_genes_promoters	Amacrine Cells				1
chr9	64232975	64235358	2384	*	UMR	7.18326	chr9	64232433	64233432	1000	+	promoter:27967	uc009qby.2	214058	Megf11	mm9_genes_promoters	Amacrine Cells				UMR
chr9	64231385	64235538	4154	*	1	9.93464	chr9	64232433	64233432	1000	+	promoter:27967	uc009qby.2	214058	Megf11	mm9_genes_promoters	Amacrine Cells					1
chr9	64231441	64235495	4055	*	UMR	8.86776	chr9	64232433	64233432	1000	+	promoter:27967	uc009qby.2	214058	Megf11	mm9_genes_promoters	Amacrine Cells					UMR
chr9	64231385	64235538	4154	*	1	17.0242	chr9	64232433	64233432	1000	+	promoter:27967	uc009qby.2	214058	Megf11	mm9_genes_promoters	Amacrine Cells						1
chr9	64232841	64235579	2739	*	UMR	11.523	chr9	64232433	64233432	1000	+	promoter:27967	uc009qby.2	214058	Megf11	mm9_genes_promoters	Amacrine Cells						UMR
chr9	64231494	64235538	4045	*	1	7.53012	chr9	64232433	64233432	1000	+	promoter:27968	uc012gvd.1	214058	Megf11	mm9_genes_promoters	Amacrine Cells		1
chr9	64231441	64235579	4139	*	UMR	7.03402	chr9	64232433	64233432	1000	+	promoter:27968	uc012gvd.1	214058	Megf11	mm9_genes_promoters	Amacrine Cells		UMR
chr9	64231274	64235265	3992	*	1	6.47059	chr9	64232433	64233432	1000	+	promoter:27968	uc012gvd.1	214058	Megf11	mm9_genes_promoters	Amacrine Cells			1
chr9	64231273	64235495	4223	*	UMR	6.14973	chr9	64232433	64233432	1000	+	promoter:27968	uc012gvd.1	214058	Megf11	mm9_genes_promoters	Amacrine Cells			UMR
chr9	64231385	64235265	3881	*	1	13.8862	chr9	64232433	64233432	1000	+	promoter:27968	uc012gvd.1	214058	Megf11	mm9_genes_promoters	Amacrine Cells				1
chr9	64232975	64235358	2384	*	UMR	7.18326	chr9	64232433	64233432	1000	+	promoter:27968	uc012gvd.1	214058	Megf11	mm9_genes_promoters	Amacrine Cells				UMR
chr9	64231385	64235538	4154	*	1	9.93464	chr9	64232433	64233432	1000	+	promoter:27968	uc012gvd.1	214058	Megf11	mm9_genes_promoters	Amacrine Cells					1
chr9	64231441	64235495	4055	*	UMR	8.86776	chr9	64232433	64233432	1000	+	promoter:27968	uc012gvd.1	214058	Megf11	mm9_genes_promoters	Amacrine Cells					UMR
chr9	64231385	64235538	4154	*	1	17.0242	chr9	64232433	64233432	1000	+	promoter:27968	uc012gvd.1	214058	Megf11	mm9_genes_promoters	Amacrine Cells						1
chr9	64232841	64235579	2739	*	UMR	11.523	chr9	64232433	64233432	1000	+	promoter:27968	uc012gvd.1	214058	Megf11	mm9_genes_promoters	Amacrine Cells						UMR
chr9	64231494	64235538	4045	*	1	7.53012	chr9	64232433	64233432	1000	+	promoter:27969	uc009qbz.2	214058	Megf11	mm9_genes_promoters	Amacrine Cells		1
chr9	64231441	64235579	4139	*	UMR	7.03402	chr9	64232433	64233432	1000	+	promoter:27969	uc009qbz.2	214058	Megf11	mm9_genes_promoters	Amacrine Cells		UMR
chr9	64231274	64235265	3992	*	1	6.47059	chr9	64232433	64233432	1000	+	promoter:27969	uc009qbz.2	214058	Megf11	mm9_genes_promoters	Amacrine Cells			1
chr9	64231273	64235495	4223	*	UMR	6.14973	chr9	64232433	64233432	1000	+	promoter:27969	uc009qbz.2	214058	Megf11	mm9_genes_promoters	Amacrine Cells			UMR
chr9	64231385	64235265	3881	*	1	13.8862	chr9	64232433	64233432	1000	+	promoter:27969	uc009qbz.2	214058	Megf11	mm9_genes_promoters	Amacrine Cells				1
chr9	64232975	64235358	2384	*	UMR	7.18326	chr9	64232433	64233432	1000	+	promoter:27969	uc009qbz.2	214058	Megf11	mm9_genes_promoters	Amacrine Cells				UMR
chr9	64231385	64235538	4154	*	1	9.93464	chr9	64232433	64233432	1000	+	promoter:27969	uc009qbz.2	214058	Megf11	mm9_genes_promoters	Amacrine Cells					1
chr9	64231441	64235495	4055	*	UMR	8.86776	chr9	64232433	64233432	1000	+	promoter:27969	uc009qbz.2	214058	Megf11	mm9_genes_promoters	Amacrine Cells					UMR
chr9	64231385	64235538	4154	*	1	17.0242	chr9	64232433	64233432	1000	+	promoter:27969	uc009qbz.2	214058	Megf11	mm9_genes_promoters	Amacrine Cells						1
chr9	64232841	64235579	2739	*	UMR	11.523	chr9	64232433	64233432	1000	+	promoter:27969	uc009qbz.2	214058	Megf11	mm9_genes_promoters	Amacrine Cells						UMR
chr9	64231494	64235538	4045	*	1	7.53012	chr9	64232433	64233432	1000	+	promoter:27970	uc009qca.2	214058	Megf11	mm9_genes_promoters	Amacrine Cells		1
chr9	64231441	64235579	4139	*	UMR	7.03402	chr9	64232433	64233432	1000	+	promoter:27970	uc009qca.2	214058	Megf11	mm9_genes_promoters	Amacrine Cells		UMR
chr9	64231274	64235265	3992	*	1	6.47059	chr9	64232433	64233432	1000	+	promoter:27970	uc009qca.2	214058	Megf11	mm9_genes_promoters	Amacrine Cells			1
chr9	64231273	64235495	4223	*	UMR	6.14973	chr9	64232433	64233432	1000	+	promoter:27970	uc009qca.2	214058	Megf11	mm9_genes_promoters	Amacrine Cells			UMR
chr9	64231385	64235265	3881	*	1	13.8862	chr9	64232433	64233432	1000	+	promoter:27970	uc009qca.2	214058	Megf11	mm9_genes_promoters	Amacrine Cells				1
chr9	64232975	64235358	2384	*	UMR	7.18326	chr9	64232433	64233432	1000	+	promoter:27970	uc009qca.2	214058	Megf11	mm9_genes_promoters	Amacrine Cells				UMR
chr9	64231385	64235538	4154	*	1	9.93464	chr9	64232433	64233432	1000	+	promoter:27970	uc009qca.2	214058	Megf11	mm9_genes_promoters	Amacrine Cells					1
chr9	64231441	64235495	4055	*	UMR	8.86776	chr9	64232433	64233432	1000	+	promoter:27970	uc009qca.2	214058	Megf11	mm9_genes_promoters	Amacrine Cells					UMR
chr9	64231385	64235538	4154	*	1	17.0242	chr9	64232433	64233432	1000	+	promoter:27970	uc009qca.2	214058	Megf11	mm9_genes_promoters	Amacrine Cells						1
chr9	64232841	64235579	2739	*	UMR	11.523	chr9	64232433	64233432	1000	+	promoter:27970	uc009qca.2	214058	Megf11	mm9_genes_promoters	Amacrine Cells						UMR
chr9	64231494	64235538	4045	*	1	7.53012	chr9	64232433	64233432	1000	+	promoter:27971	uc012gve.1	214058	Megf11	mm9_genes_promoters	Amacrine Cells		1
chr9	64231441	64235579	4139	*	UMR	7.03402	chr9	64232433	64233432	1000	+	promoter:27971	uc012gve.1	214058	Megf11	mm9_genes_promoters	Amacrine Cells		UMR
chr9	64231274	64235265	3992	*	1	6.47059	chr9	64232433	64233432	1000	+	promoter:27971	uc012gve.1	214058	Megf11	mm9_genes_promoters	Amacrine Cells			1
chr9	64231273	64235495	4223	*	UMR	6.14973	chr9	64232433	64233432	1000	+	promoter:27971	uc012gve.1	214058	Megf11	mm9_genes_promoters	Amacrine Cells			UMR
chr9	64231385	64235265	3881	*	1	13.8862	chr9	64232433	64233432	1000	+	promoter:27971	uc012gve.1	214058	Megf11	mm9_genes_promoters	Amacrine Cells				1
chr9	64232975	64235358	2384	*	UMR	7.18326	chr9	64232433	64233432	1000	+	promoter:27971	uc012gve.1	214058	Megf11	mm9_genes_promoters	Amacrine Cells				UMR
chr9	64231385	64235538	4154	*	1	9.93464	chr9	64232433	64233432	1000	+	promoter:27971	uc012gve.1	214058	Megf11	mm9_genes_promoters	Amacrine Cells					1
chr9	64231441	64235495	4055	*	UMR	8.86776	chr9	64232433	64233432	1000	+	promoter:27971	uc012gve.1	214058	Megf11	mm9_genes_promoters	Amacrine Cells					UMR
chr9	64231385	64235538	4154	*	1	17.0242	chr9	64232433	64233432	1000	+	promoter:27971	uc012gve.1	214058	Megf11	mm9_genes_promoters	Amacrine Cells						1
chr9	64232841	64235579	2739	*	UMR	11.523	chr9	64232433	64233432	1000	+	promoter:27971	uc012gve.1	214058	Megf11	mm9_genes_promoters	Amacrine Cells						UMR
chr9	64304263	64355306	51044	*	3	81.2117	chr9	64348330	64349329	1000	+	promoter:27972	uc009qcb.1	214058	Megf11	mm9_genes_promoters	Amacrine Cells		3
chr9	64304127	64354148	50022	*	3	70.8478	chr9	64348330	64349329	1000	+	promoter:27972	uc009qcb.1	214058	Megf11	mm9_genes_promoters	Amacrine Cells			3
chr9	64304263	64355734	51472	*	4	84.5772	chr9	64348330	64349329	1000	+	promoter:27972	uc009qcb.1	214058	Megf11	mm9_genes_promoters	Amacrine Cells				4
chr9	64304263	64355306	51044	*	3	79.8481	chr9	64348330	64349329	1000	+	promoter:27972	uc009qcb.1	214058	Megf11	mm9_genes_promoters	Amacrine Cells					3
chr9	64336888	64355668	18781	*	4	81.3139	chr9	64348330	64349329	1000	+	promoter:27972	uc009qcb.1	214058	Megf11	mm9_genes_promoters	Amacrine Cells						4
chr9	64347811	64348462	652	*	LMR	31.7647	chr9	64348330	64349329	1000	+	promoter:27972	uc009qcb.1	214058	Megf11	mm9_genes_promoters	Amacrine Cells						LMR
chr9	64492634	64583190	90557	*	3	80.911	chr9	64533170	64534169	1000	+	promoter:27973	uc009qcc.2	214058	Megf11	mm9_genes_promoters	Amacrine Cells		3
chr9	64520886	64534893	14008	*	3	75.7807	chr9	64533170	64534169	1000	+	promoter:27973	uc009qcc.2	214058	Megf11	mm9_genes_promoters	Amacrine Cells			3
chr9	64514761	64583475	68715	*	4	84.4685	chr9	64533170	64534169	1000	+	promoter:27973	uc009qcc.2	214058	Megf11	mm9_genes_promoters	Amacrine Cells				4
chr9	64509430	64538779	29350	*	3	79.5121	chr9	64533170	64534169	1000	+	promoter:27973	uc009qcc.2	214058	Megf11	mm9_genes_promoters	Amacrine Cells					3
chr9	64516099	64534893	18795	*	3	78.3338	chr9	64533170	64534169	1000	+	promoter:27973	uc009qcc.2	214058	Megf11	mm9_genes_promoters	Amacrine Cells						3
chr9	64492634	64583190	90557	*	3	80.911	chr9	64540568	64541567	1000	+	promoter:27974	uc009qcd.1	214058	Megf11	mm9_genes_promoters	Amacrine Cells		3
chr9	64539697	64583190	43494	*	4	85.7466	chr9	64540568	64541567	1000	+	promoter:27974	uc009qcd.1	214058	Megf11	mm9_genes_promoters	Amacrine Cells			4
chr9	64514761	64583475	68715	*	4	84.4685	chr9	64540568	64541567	1000	+	promoter:27974	uc009qcd.1	214058	Megf11	mm9_genes_promoters	Amacrine Cells				4
chr9	64539715	64583475	43761	*	4	89.0454	chr9	64540568	64541567	1000	+	promoter:27974	uc009qcd.1	214058	Megf11	mm9_genes_promoters	Amacrine Cells					4
chr9	64536203	64583475	47273	*	4	84.8262	chr9	64540568	64541567	1000	+	promoter:27974	uc009qcd.1	214058	Megf11	mm9_genes_promoters	Amacrine Cells						4
chr2	79453702	79458234	4533	*	1	10.073	chr2	79456637	79457636	1000	-	promoter:7331	uc008kgt.1	18012	Neurod1	mm10_genes_promoters	Amacrine Cells	1
chr2	79453703	79460834	7132	*	UMR	13.7809	chr2	79456637	79457636	1000	-	promoter:7331	uc008kgt.1	18012	Neurod1	mm10_genes_promoters	Amacrine Cells	UMR
chr2	79289526	79300549	11024	*	2	9.67742	chr2	79296794	79297793	1000	-	promoter:6425	uc008kgt.1	18012	Neurod1	mm9_genes_promoters	Amacrine Cells		2
chr2	79289428	79301572	12145	*	UMR	9.21479	chr2	79296794	79297793	1000	-	promoter:6425	uc008kgt.1	18012	Neurod1	mm9_genes_promoters	Amacrine Cells		UMR
chr2	79291650	79300549	8900	*	2	14.0281	chr2	79296794	79297793	1000	-	promoter:6425	uc008kgt.1	18012	Neurod1	mm9_genes_promoters	Amacrine Cells			2
chr2	79293577	79297596	4020	*	UMR	5.70544	chr2	79296794	79297793	1000	-	promoter:6425	uc008kgt.1	18012	Neurod1	mm9_genes_promoters	Amacrine Cells			UMR
chr2	79289526	79300990	11465	*	1	12.9902	chr2	79296794	79297793	1000	-	promoter:6425	uc008kgt.1	18012	Neurod1	mm9_genes_promoters	Amacrine Cells				1
chr2	79289466	79300724	11259	*	UMR	12.2402	chr2	79296794	79297793	1000	-	promoter:6425	uc008kgt.1	18012	Neurod1	mm9_genes_promoters	Amacrine Cells				UMR
chr2	79289683	79300990	11308	*	1	6.63126	chr2	79296794	79297793	1000	-	promoter:6425	uc008kgt.1	18012	Neurod1	mm9_genes_promoters	Amacrine Cells					1
chr2	79289466	79300994	11529	*	UMR	6.44641	chr2	79296794	79297793	1000	-	promoter:6425	uc008kgt.1	18012	Neurod1	mm9_genes_promoters	Amacrine Cells					UMR
chr2	79288029	79301531	13503	*	1	16.9997	chr2	79296794	79297793	1000	-	promoter:6425	uc008kgt.1	18012	Neurod1	mm9_genes_promoters	Amacrine Cells						1
chr2	79289398	79301073	11676	*	UMR	13.6802	chr2	79296794	79297793	1000	-	promoter:6425	uc008kgt.1	18012	Neurod1	mm9_genes_promoters	Amacrine Cells						UMR
chr11	98317518	98339152	21635	*	1	19.9875	chr11	98329646	98330645	1000	-	promoter:41546	uc009vai.1	18013	Neurod2	mm10_genes_promoters	Amacrine Cells	1
chr11	98317041	98330390	13350	*	UMR	12.7869	chr11	98329646	98330645	1000	-	promoter:41546	uc009vai.1	18013	Neurod2	mm10_genes_promoters	Amacrine Cells	UMR
chr11	98177831	98191398	13568	*	1	3.91431	chr11	98190960	98191959	1000	-	promoter:36431	uc009vai.1	18013	Neurod2	mm9_genes_promoters	Amacrine Cells		1
chr11	98191549	98195429	3881	*	4	87.3065	chr11	98190960	98191959	1000	-	promoter:36431	uc009vai.1	18013	Neurod2	mm9_genes_promoters	Amacrine Cells		4
chr11	98176621	98191474	14854	*	UMR	4.1048	chr11	98190960	98191959	1000	-	promoter:36431	uc009vai.1	18013	Neurod2	mm9_genes_promoters	Amacrine Cells		UMR
chr11	98178923	98191385	12463	*	1	8.94258	chr11	98190960	98191959	1000	-	promoter:36431	uc009vai.1	18013	Neurod2	mm9_genes_promoters	Amacrine Cells			1
chr11	98191398	98195435	4038	*	4	85.5811	chr11	98190960	98191959	1000	-	promoter:36431	uc009vai.1	18013	Neurod2	mm9_genes_promoters	Amacrine Cells			4
chr11	98178466	98191474	13009	*	UMR	8.72093	chr11	98190960	98191959	1000	-	promoter:36431	uc009vai.1	18013	Neurod2	mm9_genes_promoters	Amacrine Cells			UMR
chr11	98174878	98191165	16288	*	1	11.5846	chr11	98190960	98191959	1000	-	promoter:36431	uc009vai.1	18013	Neurod2	mm9_genes_promoters	Amacrine Cells				1
chr11	98191549	98195429	3881	*	3	83.6397	chr11	98190960	98191959	1000	-	promoter:36431	uc009vai.1	18013	Neurod2	mm9_genes_promoters	Amacrine Cells				3
chr11	98176621	98191357	14737	*	UMR	8.20433	chr11	98190960	98191959	1000	-	promoter:36431	uc009vai.1	18013	Neurod2	mm9_genes_promoters	Amacrine Cells				UMR
chr11	98176835	98191398	14564	*	1	5.04075	chr11	98190960	98191959	1000	-	promoter:36431	uc009vai.1	18013	Neurod2	mm9_genes_promoters	Amacrine Cells					1
chr11	98191549	98195283	3735	*	3	80.9269	chr11	98190960	98191959	1000	-	promoter:36431	uc009vai.1	18013	Neurod2	mm9_genes_promoters	Amacrine Cells					3
chr11	98174470	98191598	17129	*	UMR	5.78645	chr11	98190960	98191959	1000	-	promoter:36431	uc009vai.1	18013	Neurod2	mm9_genes_promoters	Amacrine Cells					UMR
chr11	98174878	98191549	16672	*	1	14.3862	chr11	98190960	98191959	1000	-	promoter:36431	uc009vai.1	18013	Neurod2	mm9_genes_promoters	Amacrine Cells						1
chr11	98191647	98195226	3580	*	4	81.3725	chr11	98190960	98191959	1000	-	promoter:36431	uc009vai.1	18013	Neurod2	mm9_genes_promoters	Amacrine Cells						4
chr11	98174470	98191598	17129	*	UMR	13.15	chr11	98190960	98191959	1000	-	promoter:36431	uc009vai.1	18013	Neurod2	mm9_genes_promoters	Amacrine Cells						UMR
chr6	55680560	55682695	2136	*	2	53.1383	chr6	55681264	55682263	1000	-	promoter:21823	uc009cav.3	11922	Neurod6	mm10_genes_promoters	Amacrine Cells	2
chr6	55681035	55681638	604	*	LMR	46.9388	chr6	55681264	55682263	1000	-	promoter:21823	uc009cav.3	11922	Neurod6	mm10_genes_promoters	Amacrine Cells	LMR
chr6	55681926	55682338	413	*	LMR	32.0755	chr6	55681264	55682263	1000	-	promoter:21823	uc009cav.3	11922	Neurod6	mm10_genes_promoters	Amacrine Cells	LMR
chr3	127631031	127635138	4108	*	1	7.57829	chr3	127632145	127633144	1000	+	promoter:10151	uc008rhi.1	11924	Neurog2	mm10_genes_promoters	Amacrine Cells	1
chr3	127631205	127635206	4002	*	UMR	5.81395	chr3	127632145	127633144	1000	+	promoter:10151	uc008rhi.1	11924	Neurog2	mm10_genes_promoters	Amacrine Cells	UMR
chr3	127327337	127337864	10528	*	2	11.7339	chr3	127335063	127336062	1000	+	promoter:8942	uc008rhi.1	11924	Neurog2	mm9_genes_promoters	Amacrine Cells		2
chr3	127334243	127338045	3803	*	UMR	2.34767	chr3	127335063	127336062	1000	+	promoter:8942	uc008rhi.1	11924	Neurog2	mm9_genes_promoters	Amacrine Cells		UMR
chr3	127334547	127338055	3509	*	1	2.32737	chr3	127335063	127336062	1000	+	promoter:8942	uc008rhi.1	11924	Neurog2	mm9_genes_promoters	Amacrine Cells			1
chr3	127334488	127338239	3752	*	UMR	2.49746	chr3	127335063	127336062	1000	+	promoter:8942	uc008rhi.1	11924	Neurog2	mm9_genes_promoters	Amacrine Cells			UMR
chr3	127327916	127338055	10140	*	1	17.0216	chr3	127335063	127336062	1000	+	promoter:8942	uc008rhi.1	11924	Neurog2	mm9_genes_promoters	Amacrine Cells				1
chr3	127332893	127338239	5347	*	UMR	11.5441	chr3	127335063	127336062	1000	+	promoter:8942	uc008rhi.1	11924	Neurog2	mm9_genes_promoters	Amacrine Cells				UMR
chr3	127327672	127338055	10384	*	1	6.14021	chr3	127335063	127336062	1000	+	promoter:8942	uc008rhi.1	11924	Neurog2	mm9_genes_promoters	Amacrine Cells					1
chr3	127327756	127338239	10484	*	UMR	5.73731	chr3	127335063	127336062	1000	+	promoter:8942	uc008rhi.1	11924	Neurog2	mm9_genes_promoters	Amacrine Cells					UMR
chr3	127327916	127338055	10140	*	1	14.7059	chr3	127335063	127336062	1000	+	promoter:8942	uc008rhi.1	11924	Neurog2	mm9_genes_promoters	Amacrine Cells						1
chr3	127327756	127338239	10484	*	UMR	14.258	chr3	127335063	127336062	1000	+	promoter:8942	uc008rhi.1	11924	Neurog2	mm9_genes_promoters	Amacrine Cells						UMR
chr6	49821037	49829060	8024	*	2	60.9533	chr6	49821710	49822709	1000	+	promoter:20122	uc009bwt.3	109648	Npy	mm10_genes_promoters	Amacrine Cells	2
chr6	49821459	49824084	2626	*	UMR	15.0602	chr6	49821710	49822709	1000	+	promoter:20122	uc009bwt.3	109648	Npy	mm10_genes_promoters	Amacrine Cells	UMR
chr6	49771590	49773815	2226	*	1	7.79099	chr6	49771728	49772727	1000	+	promoter:17604	uc009bwt.1	109648	Npy	mm9_genes_promoters	Amacrine Cells		1
chr6	49771577	49773750	2174	*	UMR	4.86928	chr6	49771728	49772727	1000	+	promoter:17604	uc009bwt.1	109648	Npy	mm9_genes_promoters	Amacrine Cells		UMR
chr6	49771350	49774083	2734	*	1	8.31448	chr6	49771728	49772727	1000	+	promoter:17604	uc009bwt.1	109648	Npy	mm9_genes_promoters	Amacrine Cells			1
chr6	49771457	49773955	2499	*	UMR	6.71857	chr6	49771728	49772727	1000	+	promoter:17604	uc009bwt.1	109648	Npy	mm9_genes_promoters	Amacrine Cells			UMR
chr6	49771776	49773414	1639	*	1	9.53347	chr6	49771728	49772727	1000	+	promoter:17604	uc009bwt.1	109648	Npy	mm9_genes_promoters	Amacrine Cells				1
chr6	49771564	49773450	1887	*	UMR	9.90196	chr6	49771728	49772727	1000	+	promoter:17604	uc009bwt.1	109648	Npy	mm9_genes_promoters	Amacrine Cells				UMR
chr6	49771350	49773827	2478	*	1	7.10263	chr6	49771728	49772727	1000	+	promoter:17604	uc009bwt.1	109648	Npy	mm9_genes_promoters	Amacrine Cells					1
chr6	49771457	49773821	2365	*	UMR	5.85038	chr6	49771728	49772727	1000	+	promoter:17604	uc009bwt.1	109648	Npy	mm9_genes_promoters	Amacrine Cells					UMR
chr6	49771563	49774083	2521	*	1	10.9804	chr6	49771728	49772727	1000	+	promoter:17604	uc009bwt.1	109648	Npy	mm9_genes_promoters	Amacrine Cells						1
chr6	49771457	49773955	2499	*	UMR	9.78189	chr6	49771728	49772727	1000	+	promoter:17604	uc009bwt.1	109648	Npy	mm9_genes_promoters	Amacrine Cells						UMR
chr2	105658052	105702999	44948	*	1	15.1989	chr2	105667896	105668895	1000	+	promoter:5054	uc008lku.3	18508	Pax6	mm10_genes_promoters	Amacrine Cells	1
chr2	105658475	105696069	37595	*	UMR	6.77139	chr2	105667896	105668895	1000	+	promoter:5054	uc008lku.3	18508	Pax6	mm10_genes_promoters	Amacrine Cells	UMR
chr2	105658052	105702999	44948	*	1	15.1989	chr2	105667896	105668895	1000	+	promoter:5055	uc008lkv.3	18508	Pax6	mm10_genes_promoters	Amacrine Cells	1
chr2	105658475	105696069	37595	*	UMR	6.77139	chr2	105667896	105668895	1000	+	promoter:5055	uc008lkv.3	18508	Pax6	mm10_genes_promoters	Amacrine Cells	UMR
chr2	105658052	105702999	44948	*	1	15.1989	chr2	105667896	105668895	1000	+	promoter:5056	uc012cat.3	18508	Pax6	mm10_genes_promoters	Amacrine Cells	1
chr2	105658475	105696069	37595	*	UMR	6.77139	chr2	105667896	105668895	1000	+	promoter:5056	uc012cat.3	18508	Pax6	mm10_genes_promoters	Amacrine Cells	UMR
chr2	105658052	105702999	44948	*	1	15.1989	chr2	105672964	105673963	1000	+	promoter:5058	uc008lky.3	18508	Pax6	mm10_genes_promoters	Amacrine Cells	1
chr2	105658475	105696069	37595	*	UMR	6.77139	chr2	105672964	105673963	1000	+	promoter:5058	uc008lky.3	18508	Pax6	mm10_genes_promoters	Amacrine Cells	UMR
chr2	105658052	105702999	44948	*	1	15.1989	chr2	105674744	105675743	1000	+	promoter:5060	uc057bnv.1	18508	Pax6	mm10_genes_promoters	Amacrine Cells	1
chr2	105658475	105696069	37595	*	UMR	6.77139	chr2	105674744	105675743	1000	+	promoter:5060	uc057bnv.1	18508	Pax6	mm10_genes_promoters	Amacrine Cells	UMR
chr2	105658052	105702999	44948	*	1	15.1989	chr2	105674744	105675743	1000	+	promoter:5061	uc057bnw.1	18508	Pax6	mm10_genes_promoters	Amacrine Cells	1
chr2	105658475	105696069	37595	*	UMR	6.77139	chr2	105674744	105675743	1000	+	promoter:5061	uc057bnw.1	18508	Pax6	mm10_genes_promoters	Amacrine Cells	UMR
chr2	105658052	105702999	44948	*	1	15.1989	chr2	105675129	105676128	1000	+	promoter:5062	uc008lla.3	18508	Pax6	mm10_genes_promoters	Amacrine Cells	1
chr2	105658475	105696069	37595	*	UMR	6.77139	chr2	105675129	105676128	1000	+	promoter:5062	uc008lla.3	18508	Pax6	mm10_genes_promoters	Amacrine Cells	UMR
chr2	105658052	105702999	44948	*	1	15.1989	chr2	105675129	105676128	1000	+	promoter:5063	uc008llb.3	18508	Pax6	mm10_genes_promoters	Amacrine Cells	1
chr2	105658475	105696069	37595	*	UMR	6.77139	chr2	105675129	105676128	1000	+	promoter:5063	uc008llb.3	18508	Pax6	mm10_genes_promoters	Amacrine Cells	UMR
chr2	105658052	105702999	44948	*	1	15.1989	chr2	105681463	105682462	1000	+	promoter:5064	uc057bnx.1	18508	Pax6	mm10_genes_promoters	Amacrine Cells	1
chr2	105658475	105696069	37595	*	UMR	6.77139	chr2	105681463	105682462	1000	+	promoter:5064	uc057bnx.1	18508	Pax6	mm10_genes_promoters	Amacrine Cells	UMR
chr2	105658052	105702999	44948	*	1	15.1989	chr2	105681463	105682462	1000	+	promoter:5065	uc057bny.1	18508	Pax6	mm10_genes_promoters	Amacrine Cells	1
chr2	105658475	105696069	37595	*	UMR	6.77139	chr2	105681463	105682462	1000	+	promoter:5065	uc057bny.1	18508	Pax6	mm10_genes_promoters	Amacrine Cells	UMR
chr2	105658052	105702999	44948	*	1	15.1989	chr2	105684778	105685777	1000	+	promoter:5066	uc008llc.3	18508	Pax6	mm10_genes_promoters	Amacrine Cells	1
chr2	105658475	105696069	37595	*	UMR	6.77139	chr2	105684778	105685777	1000	+	promoter:5066	uc008llc.3	18508	Pax6	mm10_genes_promoters	Amacrine Cells	UMR
chr2	105505304	105518183	12880	*	1	3.52538	chr2	105508053	105509052	1000	+	promoter:4371	uc008lku.1	18508	Pax6	mm9_genes_promoters	Amacrine Cells		1
chr2	105505283	105519348	14066	*	UMR	3.47112	chr2	105508053	105509052	1000	+	promoter:4371	uc008lku.1	18508	Pax6	mm9_genes_promoters	Amacrine Cells		UMR
chr2	105498721	105535798	37078	*	1	5.33509	chr2	105508053	105509052	1000	+	promoter:4371	uc008lku.1	18508	Pax6	mm9_genes_promoters	Amacrine Cells			1
chr2	105498632	105532484	33853	*	UMR	3.72401	chr2	105508053	105509052	1000	+	promoter:4371	uc008lku.1	18508	Pax6	mm9_genes_promoters	Amacrine Cells			UMR
chr2	105499536	105520431	20896	*	2	24.4095	chr2	105508053	105509052	1000	+	promoter:4371	uc008lku.1	18508	Pax6	mm9_genes_promoters	Amacrine Cells				2
chr2	105506867	105512104	5238	*	UMR	12.8558	chr2	105508053	105509052	1000	+	promoter:4371	uc008lku.1	18508	Pax6	mm9_genes_promoters	Amacrine Cells				UMR
chr2	105499450	105517323	17874	*	1	6.87487	chr2	105508053	105509052	1000	+	promoter:4371	uc008lku.1	18508	Pax6	mm9_genes_promoters	Amacrine Cells					1
chr2	105499481	105518727	19247	*	UMR	6.60882	chr2	105508053	105509052	1000	+	promoter:4371	uc008lku.1	18508	Pax6	mm9_genes_promoters	Amacrine Cells					UMR
chr2	105499450	105530516	31067	*	1	16.593	chr2	105508053	105509052	1000	+	promoter:4371	uc008lku.1	18508	Pax6	mm9_genes_promoters	Amacrine Cells						1
chr2	105506549	105519362	12814	*	UMR	12.6358	chr2	105508053	105509052	1000	+	promoter:4371	uc008lku.1	18508	Pax6	mm9_genes_promoters	Amacrine Cells						UMR
chr2	105505304	105518183	12880	*	1	3.52538	chr2	105508053	105509052	1000	+	promoter:4372	uc008lkv.1	18508	Pax6	mm9_genes_promoters	Amacrine Cells		1
chr2	105505283	105519348	14066	*	UMR	3.47112	chr2	105508053	105509052	1000	+	promoter:4372	uc008lkv.1	18508	Pax6	mm9_genes_promoters	Amacrine Cells		UMR
chr2	105498721	105535798	37078	*	1	5.33509	chr2	105508053	105509052	1000	+	promoter:4372	uc008lkv.1	18508	Pax6	mm9_genes_promoters	Amacrine Cells			1
chr2	105498632	105532484	33853	*	UMR	3.72401	chr2	105508053	105509052	1000	+	promoter:4372	uc008lkv.1	18508	Pax6	mm9_genes_promoters	Amacrine Cells			UMR
chr2	105499536	105520431	20896	*	2	24.4095	chr2	105508053	105509052	1000	+	promoter:4372	uc008lkv.1	18508	Pax6	mm9_genes_promoters	Amacrine Cells				2
chr2	105506867	105512104	5238	*	UMR	12.8558	chr2	105508053	105509052	1000	+	promoter:4372	uc008lkv.1	18508	Pax6	mm9_genes_promoters	Amacrine Cells				UMR
chr2	105499450	105517323	17874	*	1	6.87487	chr2	105508053	105509052	1000	+	promoter:4372	uc008lkv.1	18508	Pax6	mm9_genes_promoters	Amacrine Cells					1
chr2	105499481	105518727	19247	*	UMR	6.60882	chr2	105508053	105509052	1000	+	promoter:4372	uc008lkv.1	18508	Pax6	mm9_genes_promoters	Amacrine Cells					UMR
chr2	105499450	105530516	31067	*	1	16.593	chr2	105508053	105509052	1000	+	promoter:4372	uc008lkv.1	18508	Pax6	mm9_genes_promoters	Amacrine Cells						1
chr2	105506549	105519362	12814	*	UMR	12.6358	chr2	105508053	105509052	1000	+	promoter:4372	uc008lkv.1	18508	Pax6	mm9_genes_promoters	Amacrine Cells						UMR
chr2	105505304	105518183	12880	*	1	3.52538	chr2	105508053	105509052	1000	+	promoter:4373	uc012cat.1	18508	Pax6	mm9_genes_promoters	Amacrine Cells		1
chr2	105505283	105519348	14066	*	UMR	3.47112	chr2	105508053	105509052	1000	+	promoter:4373	uc012cat.1	18508	Pax6	mm9_genes_promoters	Amacrine Cells		UMR
chr2	105498721	105535798	37078	*	1	5.33509	chr2	105508053	105509052	1000	+	promoter:4373	uc012cat.1	18508	Pax6	mm9_genes_promoters	Amacrine Cells			1
chr2	105498632	105532484	33853	*	UMR	3.72401	chr2	105508053	105509052	1000	+	promoter:4373	uc012cat.1	18508	Pax6	mm9_genes_promoters	Amacrine Cells			UMR
chr2	105499536	105520431	20896	*	2	24.4095	chr2	105508053	105509052	1000	+	promoter:4373	uc012cat.1	18508	Pax6	mm9_genes_promoters	Amacrine Cells				2
chr2	105506867	105512104	5238	*	UMR	12.8558	chr2	105508053	105509052	1000	+	promoter:4373	uc012cat.1	18508	Pax6	mm9_genes_promoters	Amacrine Cells				UMR
chr2	105499450	105517323	17874	*	1	6.87487	chr2	105508053	105509052	1000	+	promoter:4373	uc012cat.1	18508	Pax6	mm9_genes_promoters	Amacrine Cells					1
chr2	105499481	105518727	19247	*	UMR	6.60882	chr2	105508053	105509052	1000	+	promoter:4373	uc012cat.1	18508	Pax6	mm9_genes_promoters	Amacrine Cells					UMR
chr2	105499450	105530516	31067	*	1	16.593	chr2	105508053	105509052	1000	+	promoter:4373	uc012cat.1	18508	Pax6	mm9_genes_promoters	Amacrine Cells						1
chr2	105506549	105519362	12814	*	UMR	12.6358	chr2	105508053	105509052	1000	+	promoter:4373	uc012cat.1	18508	Pax6	mm9_genes_promoters	Amacrine Cells						UMR
chr2	105505304	105518183	12880	*	1	3.52538	chr2	105513121	105514120	1000	+	promoter:4375	uc008lky.1	18508	Pax6	mm9_genes_promoters	Amacrine Cells		1
chr2	105505283	105519348	14066	*	UMR	3.47112	chr2	105513121	105514120	1000	+	promoter:4375	uc008lky.1	18508	Pax6	mm9_genes_promoters	Amacrine Cells		UMR
chr2	105498721	105535798	37078	*	1	5.33509	chr2	105513121	105514120	1000	+	promoter:4375	uc008lky.1	18508	Pax6	mm9_genes_promoters	Amacrine Cells			1
chr2	105498632	105532484	33853	*	UMR	3.72401	chr2	105513121	105514120	1000	+	promoter:4375	uc008lky.1	18508	Pax6	mm9_genes_promoters	Amacrine Cells			UMR
chr2	105499536	105520431	20896	*	2	24.4095	chr2	105513121	105514120	1000	+	promoter:4375	uc008lky.1	18508	Pax6	mm9_genes_promoters	Amacrine Cells				2
chr2	105512671	105514254	1584	*	UMR	20.5882	chr2	105513121	105514120	1000	+	promoter:4375	uc008lky.1	18508	Pax6	mm9_genes_promoters	Amacrine Cells				UMR
chr2	105499450	105517323	17874	*	1	6.87487	chr2	105513121	105514120	1000	+	promoter:4375	uc008lky.1	18508	Pax6	mm9_genes_promoters	Amacrine Cells					1
chr2	105499481	105518727	19247	*	UMR	6.60882	chr2	105513121	105514120	1000	+	promoter:4375	uc008lky.1	18508	Pax6	mm9_genes_promoters	Amacrine Cells					UMR
chr2	105499450	105530516	31067	*	1	16.593	chr2	105513121	105514120	1000	+	promoter:4375	uc008lky.1	18508	Pax6	mm9_genes_promoters	Amacrine Cells						1
chr2	105506549	105519362	12814	*	UMR	12.6358	chr2	105513121	105514120	1000	+	promoter:4375	uc008lky.1	18508	Pax6	mm9_genes_promoters	Amacrine Cells						UMR
chr2	105505304	105518183	12880	*	1	3.52538	chr2	105515602	105516601	1000	+	promoter:4377	uc008lla.1	18508	Pax6	mm9_genes_promoters	Amacrine Cells		1
chr2	105505283	105519348	14066	*	UMR	3.47112	chr2	105515602	105516601	1000	+	promoter:4377	uc008lla.1	18508	Pax6	mm9_genes_promoters	Amacrine Cells		UMR
chr2	105498721	105535798	37078	*	1	5.33509	chr2	105515602	105516601	1000	+	promoter:4377	uc008lla.1	18508	Pax6	mm9_genes_promoters	Amacrine Cells			1
chr2	105498632	105532484	33853	*	UMR	3.72401	chr2	105515602	105516601	1000	+	promoter:4377	uc008lla.1	18508	Pax6	mm9_genes_promoters	Amacrine Cells			UMR
chr2	105499536	105520431	20896	*	2	24.4095	chr2	105515602	105516601	1000	+	promoter:4377	uc008lla.1	18508	Pax6	mm9_genes_promoters	Amacrine Cells				2
chr2	105515049	105517555	2507	*	UMR	13.3021	chr2	105515602	105516601	1000	+	promoter:4377	uc008lla.1	18508	Pax6	mm9_genes_promoters	Amacrine Cells				UMR
chr2	105499450	105517323	17874	*	1	6.87487	chr2	105515602	105516601	1000	+	promoter:4377	uc008lla.1	18508	Pax6	mm9_genes_promoters	Amacrine Cells					1
chr2	105499481	105518727	19247	*	UMR	6.60882	chr2	105515602	105516601	1000	+	promoter:4377	uc008lla.1	18508	Pax6	mm9_genes_promoters	Amacrine Cells					UMR
chr2	105499450	105530516	31067	*	1	16.593	chr2	105515602	105516601	1000	+	promoter:4377	uc008lla.1	18508	Pax6	mm9_genes_promoters	Amacrine Cells						1
chr2	105506549	105519362	12814	*	UMR	12.6358	chr2	105515602	105516601	1000	+	promoter:4377	uc008lla.1	18508	Pax6	mm9_genes_promoters	Amacrine Cells						UMR
chr2	105505304	105518183	12880	*	1	3.52538	chr2	105515602	105516601	1000	+	promoter:4378	uc008llb.1	18508	Pax6	mm9_genes_promoters	Amacrine Cells		1
chr2	105505283	105519348	14066	*	UMR	3.47112	chr2	105515602	105516601	1000	+	promoter:4378	uc008llb.1	18508	Pax6	mm9_genes_promoters	Amacrine Cells		UMR
chr2	105498721	105535798	37078	*	1	5.33509	chr2	105515602	105516601	1000	+	promoter:4378	uc008llb.1	18508	Pax6	mm9_genes_promoters	Amacrine Cells			1
chr2	105498632	105532484	33853	*	UMR	3.72401	chr2	105515602	105516601	1000	+	promoter:4378	uc008llb.1	18508	Pax6	mm9_genes_promoters	Amacrine Cells			UMR
chr2	105499536	105520431	20896	*	2	24.4095	chr2	105515602	105516601	1000	+	promoter:4378	uc008llb.1	18508	Pax6	mm9_genes_promoters	Amacrine Cells				2
chr2	105515049	105517555	2507	*	UMR	13.3021	chr2	105515602	105516601	1000	+	promoter:4378	uc008llb.1	18508	Pax6	mm9_genes_promoters	Amacrine Cells				UMR
chr2	105499450	105517323	17874	*	1	6.87487	chr2	105515602	105516601	1000	+	promoter:4378	uc008llb.1	18508	Pax6	mm9_genes_promoters	Amacrine Cells					1
chr2	105499481	105518727	19247	*	UMR	6.60882	chr2	105515602	105516601	1000	+	promoter:4378	uc008llb.1	18508	Pax6	mm9_genes_promoters	Amacrine Cells					UMR
chr2	105499450	105530516	31067	*	1	16.593	chr2	105515602	105516601	1000	+	promoter:4378	uc008llb.1	18508	Pax6	mm9_genes_promoters	Amacrine Cells						1
chr2	105506549	105519362	12814	*	UMR	12.6358	chr2	105515602	105516601	1000	+	promoter:4378	uc008llb.1	18508	Pax6	mm9_genes_promoters	Amacrine Cells						UMR
chr2	105520409	105531788	11380	*	2	12.8274	chr2	105524935	105525934	1000	+	promoter:4379	uc008llc.1	18508	Pax6	mm9_genes_promoters	Amacrine Cells		2
chr2	105520144	105531927	11784	*	UMR	12.0588	chr2	105524935	105525934	1000	+	promoter:4379	uc008llc.1	18508	Pax6	mm9_genes_promoters	Amacrine Cells		UMR
chr2	105498721	105535798	37078	*	1	5.33509	chr2	105524935	105525934	1000	+	promoter:4379	uc008llc.1	18508	Pax6	mm9_genes_promoters	Amacrine Cells			1
chr2	105498632	105532484	33853	*	UMR	3.72401	chr2	105524935	105525934	1000	+	promoter:4379	uc008llc.1	18508	Pax6	mm9_genes_promoters	Amacrine Cells			UMR
chr2	105524361	105526095	1735	*	2	66.1765	chr2	105524935	105525934	1000	+	promoter:4379	uc008llc.1	18508	Pax6	mm9_genes_promoters	Amacrine Cells				2
chr2	105524538	105526095	1558	*	2	55.7843	chr2	105524935	105525934	1000	+	promoter:4379	uc008llc.1	18508	Pax6	mm9_genes_promoters	Amacrine Cells					2
chr2	105499450	105530516	31067	*	1	16.593	chr2	105524935	105525934	1000	+	promoter:4379	uc008llc.1	18508	Pax6	mm9_genes_promoters	Amacrine Cells						1
chr2	105525127	105525296	170	*	LMR	32.8431	chr2	105524935	105525934	1000	+	promoter:4379	uc008llc.1	18508	Pax6	mm9_genes_promoters	Amacrine Cells						LMR
chr2	105525793	105530642	4850	*	UMR	18.984	chr2	105524935	105525934	1000	+	promoter:4379	uc008llc.1	18508	Pax6	mm9_genes_promoters	Amacrine Cells						UMR
chr1	169532670	169745302	212633	*	4	82.0603	chr1	169654501	169655500	1000	+	promoter:1407	uc057avu.1	19737	Rgs5	mm10_genes_promoters	Amacrine Cells	4
chr1	169655344	169655780	437	*	LMR	13.0435	chr1	169654501	169655500	1000	+	promoter:1407	uc057avu.1	19737	Rgs5	mm10_genes_promoters	Amacrine Cells	LMR
chr1	169532670	169745302	212633	*	4	82.0603	chr1	169654501	169655500	1000	+	promoter:1408	uc007dlm.2	19737	Rgs5	mm10_genes_promoters	Amacrine Cells	4
chr1	169655344	169655780	437	*	LMR	13.0435	chr1	169654501	169655500	1000	+	promoter:1408	uc007dlm.2	19737	Rgs5	mm10_genes_promoters	Amacrine Cells	LMR
chr1	171584726	171585844	1119	*	2	39.6194	chr1	171584632	171585631	1000	+	promoter:1231	uc007dlm.1	19737	Rgs5	mm9_genes_promoters	Amacrine Cells		2
chr1	171585357	171585911	555	*	LMR	29.9465	chr1	171584632	171585631	1000	+	promoter:1231	uc007dlm.1	19737	Rgs5	mm9_genes_promoters	Amacrine Cells		LMR
chr1	171585236	171585844	609	*	2	29.4118	chr1	171584632	171585631	1000	+	promoter:1231	uc007dlm.1	19737	Rgs5	mm9_genes_promoters	Amacrine Cells			2
chr1	171568292	171585170	16879	*	4	88.6928	chr1	171584632	171585631	1000	+	promoter:1231	uc007dlm.1	19737	Rgs5	mm9_genes_promoters	Amacrine Cells			4
chr1	171585357	171585911	555	*	LMR	21.3904	chr1	171584632	171585631	1000	+	promoter:1231	uc007dlm.1	19737	Rgs5	mm9_genes_promoters	Amacrine Cells			LMR
chr1	171584726	171585978	1253	*	2	40.3595	chr1	171584632	171585631	1000	+	promoter:1231	uc007dlm.1	19737	Rgs5	mm9_genes_promoters	Amacrine Cells				2
chr1	171585357	171585911	555	*	LMR	26.738	chr1	171584632	171585631	1000	+	promoter:1231	uc007dlm.1	19737	Rgs5	mm9_genes_promoters	Amacrine Cells				LMR
chr1	171584446	171585844	1399	*	2	33.4967	chr1	171584632	171585631	1000	+	promoter:1231	uc007dlm.1	19737	Rgs5	mm9_genes_promoters	Amacrine Cells					2
chr1	171585357	171586009	653	*	LMR	25.2451	chr1	171584632	171585631	1000	+	promoter:1231	uc007dlm.1	19737	Rgs5	mm9_genes_promoters	Amacrine Cells					LMR
chr1	171584726	171585844	1119	*	2	40.4844	chr1	171584632	171585631	1000	+	promoter:1231	uc007dlm.1	19737	Rgs5	mm9_genes_promoters	Amacrine Cells						2
chr1	171584949	171585686	738	*	LMR	39.2157	chr1	171584632	171585631	1000	+	promoter:1231	uc007dlm.1	19737	Rgs5	mm9_genes_promoters	Amacrine Cells						LMR
chr1	56969253	56981739	12487	*	1	7.75442	chr1	56971335	56972334	1000	-	promoter:2107	uc007bas.1	212712	Satb2	mm10_genes_promoters	Amacrine Cells	1
chr1	56969149	56984742	15594	*	UMR	8.44233	chr1	56971335	56972334	1000	-	promoter:2107	uc007bas.1	212712	Satb2	mm10_genes_promoters	Amacrine Cells	UMR
chr1	56969253	56981739	12487	*	1	7.75442	chr1	56971335	56972334	1000	-	promoter:2108	uc011wlc.1	212712	Satb2	mm10_genes_promoters	Amacrine Cells	1
chr1	56969149	56984742	15594	*	UMR	8.44233	chr1	56971335	56972334	1000	-	promoter:2108	uc011wlc.1	212712	Satb2	mm10_genes_promoters	Amacrine Cells	UMR
chr1	57025986	57042024	16039	*	1	4.29818	chr1	57028179	57029178	1000	-	promoter:1835	uc007bas.1	212712	Satb2	mm9_genes_promoters	Amacrine Cells		1
chr1	57025993	57042036	16044	*	UMR	3.79777	chr1	57028179	57029178	1000	-	promoter:1835	uc007bas.1	212712	Satb2	mm9_genes_promoters	Amacrine Cells		UMR
chr1	57026096	57041752	15657	*	1	7.96892	chr1	57028179	57029178	1000	-	promoter:1835	uc007bas.1	212712	Satb2	mm9_genes_promoters	Amacrine Cells			1
chr1	57026133	57041614	15482	*	UMR	6.90756	chr1	57028179	57029178	1000	-	promoter:1835	uc007bas.1	212712	Satb2	mm9_genes_promoters	Amacrine Cells			UMR
chr1	57025986	57042024	16039	*	1	11.812	chr1	57028179	57029178	1000	-	promoter:1835	uc007bas.1	212712	Satb2	mm9_genes_promoters	Amacrine Cells				1
chr1	57026047	57041888	15842	*	UMR	10.5519	chr1	57028179	57029178	1000	-	promoter:1835	uc007bas.1	212712	Satb2	mm9_genes_promoters	Amacrine Cells				UMR
chr1	57025986	57042049	16064	*	1	4.85668	chr1	57028179	57029178	1000	-	promoter:1835	uc007bas.1	212712	Satb2	mm9_genes_promoters	Amacrine Cells					1
chr1	57025959	57042036	16078	*	UMR	4.24156	chr1	57028179	57029178	1000	-	promoter:1835	uc007bas.1	212712	Satb2	mm9_genes_promoters	Amacrine Cells					UMR
chr1	57025986	57042024	16039	*	1	11.8764	chr1	57028179	57029178	1000	-	promoter:1835	uc007bas.1	212712	Satb2	mm9_genes_promoters	Amacrine Cells						1
chr1	57025959	57042072	16114	*	UMR	10.8214	chr1	57028179	57029178	1000	-	promoter:1835	uc007bas.1	212712	Satb2	mm9_genes_promoters	Amacrine Cells						UMR
chr1	57025986	57042024	16039	*	1	4.29818	chr1	57028179	57029178	1000	-	promoter:1836	uc011wlc.1	212712	Satb2	mm9_genes_promoters	Amacrine Cells		1
chr1	57025993	57042036	16044	*	UMR	3.79777	chr1	57028179	57029178	1000	-	promoter:1836	uc011wlc.1	212712	Satb2	mm9_genes_promoters	Amacrine Cells		UMR
chr1	57026096	57041752	15657	*	1	7.96892	chr1	57028179	57029178	1000	-	promoter:1836	uc011wlc.1	212712	Satb2	mm9_genes_promoters	Amacrine Cells			1
chr1	57026133	57041614	15482	*	UMR	6.90756	chr1	57028179	57029178	1000	-	promoter:1836	uc011wlc.1	212712	Satb2	mm9_genes_promoters	Amacrine Cells			UMR
chr1	57025986	57042024	16039	*	1	11.812	chr1	57028179	57029178	1000	-	promoter:1836	uc011wlc.1	212712	Satb2	mm9_genes_promoters	Amacrine Cells				1
chr1	57026047	57041888	15842	*	UMR	10.5519	chr1	57028179	57029178	1000	-	promoter:1836	uc011wlc.1	212712	Satb2	mm9_genes_promoters	Amacrine Cells				UMR
chr1	57025986	57042049	16064	*	1	4.85668	chr1	57028179	57029178	1000	-	promoter:1836	uc011wlc.1	212712	Satb2	mm9_genes_promoters	Amacrine Cells					1
chr1	57025959	57042036	16078	*	UMR	4.24156	chr1	57028179	57029178	1000	-	promoter:1836	uc011wlc.1	212712	Satb2	mm9_genes_promoters	Amacrine Cells					UMR
chr1	57025986	57042024	16039	*	1	11.8764	chr1	57028179	57029178	1000	-	promoter:1836	uc011wlc.1	212712	Satb2	mm9_genes_promoters	Amacrine Cells						1
chr1	57025959	57042072	16114	*	UMR	10.8214	chr1	57028179	57029178	1000	-	promoter:1836	uc011wlc.1	212712	Satb2	mm9_genes_promoters	Amacrine Cells						UMR
chr10	89561799	89708628	146830	*	4	86.2904	chr10	89599816	89600815	1000	-	promoter:37459	uc007gsj.1	216227	Slc17a8	mm10_genes_promoters	Amacrine Cells	4
chr10	89561799	89708628	146830	*	4	86.2904	chr10	89621250	89622249	1000	-	promoter:37460	uc007gsk.2	216227	Slc17a8	mm10_genes_promoters	Amacrine Cells	4
chr10	88996921	89147998	151078	*	4	87.6793	chr10	89062561	89063560	1000	-	promoter:32814	uc007gsj.1	216227	Slc17a8	mm9_genes_promoters	Amacrine Cells		4
chr10	88996921	89081747	84827	*	4	89.4894	chr10	89062561	89063560	1000	-	promoter:32814	uc007gsj.1	216227	Slc17a8	mm9_genes_promoters	Amacrine Cells			4
chr10	88969406	89081787	112382	*	4	87.0485	chr10	89062561	89063560	1000	-	promoter:32814	uc007gsj.1	216227	Slc17a8	mm9_genes_promoters	Amacrine Cells				4
chr10	88996646	89081747	85102	*	4	85.8501	chr10	89062561	89063560	1000	-	promoter:32814	uc007gsj.1	216227	Slc17a8	mm9_genes_promoters	Amacrine Cells					4
chr10	88996556	89081747	85192	*	4	85.4146	chr10	89062561	89063560	1000	-	promoter:32814	uc007gsj.1	216227	Slc17a8	mm9_genes_promoters	Amacrine Cells						4
chr10	88996921	89147998	151078	*	4	87.6793	chr10	89083995	89084994	1000	-	promoter:32815	uc007gsk.2	216227	Slc17a8	mm9_genes_promoters	Amacrine Cells		4
chr10	89083735	89084115	381	*	LMR	22.6891	chr10	89083995	89084994	1000	-	promoter:32815	uc007gsk.2	216227	Slc17a8	mm9_genes_promoters	Amacrine Cells		LMR
chr10	89082875	89147998	65124	*	4	89.9486	chr10	89083995	89084994	1000	-	promoter:32815	uc007gsk.2	216227	Slc17a8	mm9_genes_promoters	Amacrine Cells			4
chr10	89083735	89084078	344	*	LMR	37.7451	chr10	89083995	89084994	1000	-	promoter:32815	uc007gsk.2	216227	Slc17a8	mm9_genes_promoters	Amacrine Cells			LMR
chr10	89082875	89147783	64909	*	4	91.0069	chr10	89083995	89084994	1000	-	promoter:32815	uc007gsk.2	216227	Slc17a8	mm9_genes_promoters	Amacrine Cells				4
chr10	89083651	89084783	1133	*	2	43.6765	chr10	89083995	89084994	1000	-	promoter:32815	uc007gsk.2	216227	Slc17a8	mm9_genes_promoters	Amacrine Cells					2
chr10	89084886	89147783	62898	*	4	90.2009	chr10	89083995	89084994	1000	-	promoter:32815	uc007gsk.2	216227	Slc17a8	mm9_genes_promoters	Amacrine Cells					4
chr10	89083735	89084325	591	*	LMR	28.5294	chr10	89083995	89084994	1000	-	promoter:32815	uc007gsk.2	216227	Slc17a8	mm9_genes_promoters	Amacrine Cells					LMR
chr10	89082875	89148025	65151	*	4	87.4798	chr10	89083995	89084994	1000	-	promoter:32815	uc007gsk.2	216227	Slc17a8	mm9_genes_promoters	Amacrine Cells						4
chr10	89083735	89084234	500	*	LMR	28.9916	chr10	89083995	89084994	1000	-	promoter:32815	uc007gsk.2	216227	Slc17a8	mm9_genes_promoters	Amacrine Cells						LMR
chr14	32459782	32466227	6446	*	UMR	25.0909	chr14	32464851	32465850	1000	-	promoter:48641	uc007szb.1	20508	Slc18a3	mm10_genes_promoters	Amacrine Cells	UMR
chr14	33273015	33279529	6515	*	1	6.16904	chr14	33278037	33279036	1000	-	promoter:42512	uc007szb.1	20508	Slc18a3	mm9_genes_promoters	Amacrine Cells		1
chr14	33273083	33279490	6408	*	UMR	5.16578	chr14	33278037	33279036	1000	-	promoter:42512	uc007szb.1	20508	Slc18a3	mm9_genes_promoters	Amacrine Cells		UMR
chr14	33265853	33280107	14255	*	2	13.4747	chr14	33278037	33279036	1000	-	promoter:42512	uc007szb.1	20508	Slc18a3	mm9_genes_promoters	Amacrine Cells			2
chr14	33272423	33279676	7254	*	UMR	6.90927	chr14	33278037	33279036	1000	-	promoter:42512	uc007szb.1	20508	Slc18a3	mm9_genes_promoters	Amacrine Cells			UMR
chr14	33273015	33279360	6346	*	1	21.0722	chr14	33278037	33279036	1000	-	promoter:42512	uc007szb.1	20508	Slc18a3	mm9_genes_promoters	Amacrine Cells				1
chr14	33275680	33279413	3734	*	UMR	14.5833	chr14	33278037	33279036	1000	-	promoter:42512	uc007szb.1	20508	Slc18a3	mm9_genes_promoters	Amacrine Cells				UMR
chr14	33273015	33279659	6645	*	1	6.4734	chr14	33278037	33279036	1000	-	promoter:42512	uc007szb.1	20508	Slc18a3	mm9_genes_promoters	Amacrine Cells					1
chr14	33272792	33279490	6699	*	UMR	5.48451	chr14	33278037	33279036	1000	-	promoter:42512	uc007szb.1	20508	Slc18a3	mm9_genes_promoters	Amacrine Cells					UMR
chr14	33273015	33279374	6360	*	1	14.8876	chr14	33278037	33279036	1000	-	promoter:42512	uc007szb.1	20508	Slc18a3	mm9_genes_promoters	Amacrine Cells						1
chr14	33273083	33279413	6331	*	UMR	13.4929	chr14	33278037	33279036	1000	-	promoter:42512	uc007szb.1	20508	Slc18a3	mm9_genes_promoters	Amacrine Cells						UMR
[truncated: 87 more rows]

## Sheet: HC precursors
seqnames	start	end	width	strand	name	mean.meth, %	annot.seqnames	annot.start	annot.end	annot.width	annot.strand	annot.id	annot.tx_id	annot.gene_id	annot.symbol	annot.type	HC precursors	RGCs	HC	SBAC	Cones	Rods	Rods (p21 ret)
[truncated: 467 more rows]

[truncated: 14 more sheets: mature HCs, RGC precursors, mature RGCs, BC precursors, mature BCs, cone precursors, mature cones, cone phototransduction, rod precursors, mature rods, rod phototransduction, stat ret cell types, for Figure 1D, WGBS statistics RGCs]
