# Supplementary material for: DNA Methylation Dynamics During the Differentiation of Retinal Progenitor Cells Into Retinal Neurons Reveal a Role for the DNA Demethylation Pathway
Source: Front Mol Neurosci. 2019 Jul 24;12:182. doi: 10.3389/fnmol.2019.00182 (PMC6667802; doi:10.3389/fnmol.2019.00182)
Supplement: TABLE S4 — Methylome states of promoters of genes necessary for photoreceptor phenotypes in genomic DNA isolated from the zygote (E0.5), 8-cell stage embryo (E2.5), the inner cell mass (ICM; E3.5), E6.5 and E7.5 epiblasts and the E10.5 forebrain. All highly-methylated genes are labeled in orange bold/italic. [file Table_4.XLSX]

## Sheet: Cone precursors
seqnames	start	end	width	strand	name	mean.meth, %	annot.seqnames	annot.start	annot.end	annot.width	annot.strand	annot.id	annot.tx_id	annot.gene_id	annot.symbol	annot.type	Cone precursors	zygote	8 cell	ICM	ICM R1	ICM R2	E6.5 Epi	E6.5 Epi R1	E6.5 Epi R2	E7.5 Epi	E10.5 forebrain R1	E10.5 forebrain R2
chrX	97778015	97821937	43923	*	1	29.4699	chrX	97799836	97800835	1000	+	promoter:53634	uc009twd.2	170735	Arr3	mm9_genes_promoters	Cone Precursor Cells	1
chrX	97343451	97866583	523133	*	2	46.0404	chrX	97799836	97800835	1000	+	promoter:53634	uc009twd.2	170735	Arr3	mm9_genes_promoters	Cone Precursor Cells		2
chrX	97110414	98846494	1736081	*	1	20.03	chrX	97799836	97800835	1000	+	promoter:53634	uc009twd.2	170735	Arr3	mm9_genes_promoters	Cone Precursor Cells			1
chrX	97305465	99641875	2336411	*	1	21.1563	chrX	97799836	97800835	1000	+	promoter:53634	uc009twd.2	170735	Arr3	mm9_genes_promoters	Cone Precursor Cells				1
chrX	97456600	101331271	3874672	*	1	17.541	chrX	97799836	97800835	1000	+	promoter:53634	uc009twd.2	170735	Arr3	mm9_genes_promoters	Cone Precursor Cells					1
chrX	97690499	97820620	130122	*	4	85.0512	chrX	97799836	97800835	1000	+	promoter:53634	uc009twd.2	170735	Arr3	mm9_genes_promoters	Cone Precursor Cells						4
chrX	97691615	97820383	128769	*	4	83.426	chrX	97799836	97800835	1000	+	promoter:53634	uc009twd.2	170735	Arr3	mm9_genes_promoters	Cone Precursor Cells							4
chrX	97691018	97820383	129366	*	4	84.3497	chrX	97799836	97800835	1000	+	promoter:53634	uc009twd.2	170735	Arr3	mm9_genes_promoters	Cone Precursor Cells								4
chrX	97690371	97820620	130250	*	4	84.6346	chrX	97799836	97800835	1000	+	promoter:53634	uc009twd.2	170735	Arr3	mm9_genes_promoters	Cone Precursor Cells									4
chrX	100522528	100617162	94635	*	4	85.5749	chrX	100604497	100605496	1000	+	promoter:61290	uc009twd.2	170735	Arr3	mm10_genes_promoters	Cone Precursor Cells										4
chrX	100522528	100617163	94636	*	4	85.6101	chrX	100604497	100605496	1000	+	promoter:61290	uc009twd.2	170735	Arr3	mm10_genes_promoters	Cone Precursor Cells											4
chr7	16296359	16519314	222956	*	1	35.203	chr7	16457735	16458734	1000	-	promoter:22572	uc009fgl.2	12951	Crx	mm9_genes_promoters	Photoreceptor Precursor Cells	1
chr7	16190987	16501793	310807	*	1	34.987	chr7	16457735	16458734	1000	-	promoter:22572	uc009fgl.2	12951	Crx	mm9_genes_promoters	Photoreceptor Precursor Cells		1
chr7	16400708	16557874	157167	*	1	11.2176	chr7	16457735	16458734	1000	-	promoter:22572	uc009fgl.2	12951	Crx	mm9_genes_promoters	Photoreceptor Precursor Cells			1
chr7	16390155	17323643	933489	*	1	17.7704	chr7	16457735	16458734	1000	-	promoter:22572	uc009fgl.2	12951	Crx	mm9_genes_promoters	Photoreceptor Precursor Cells				1
chr7	16318671	17833189	1514519	*	1	19.209	chr7	16457735	16458734	1000	-	promoter:22572	uc009fgl.2	12951	Crx	mm9_genes_promoters	Photoreceptor Precursor Cells					1
chr7	15209805	16506782	1296978	*	4	83.5401	chr7	16457735	16458734	1000	-	promoter:22572	uc009fgl.2	12951	Crx	mm9_genes_promoters	Photoreceptor Precursor Cells						4
chr7	15209521	16506693	1297173	*	3	80.8134	chr7	16457735	16458734	1000	-	promoter:22572	uc009fgl.2	12951	Crx	mm9_genes_promoters	Photoreceptor Precursor Cells							3
chr7	13847603	16465139	2617537	*	4	82.3165	chr7	16457735	16458734	1000	-	promoter:22572	uc009fgl.2	12951	Crx	mm9_genes_promoters	Photoreceptor Precursor Cells								4
chr7	15209805	16465140	1255336	*	4	83.3088	chr7	16457735	16458734	1000	-	promoter:22572	uc009fgl.2	12951	Crx	mm9_genes_promoters	Photoreceptor Precursor Cells									4
chr7	16296359	16519314	222956	*	1	35.203	chr7	16465305	16466304	1000	-	promoter:22573	uc009fgm.2	12951	Crx	mm9_genes_promoters	Photoreceptor Precursor Cells	1
chr7	16190987	16501793	310807	*	1	34.987	chr7	16465305	16466304	1000	-	promoter:22573	uc009fgm.2	12951	Crx	mm9_genes_promoters	Photoreceptor Precursor Cells		1
chr7	16400708	16557874	157167	*	1	11.2176	chr7	16465305	16466304	1000	-	promoter:22573	uc009fgm.2	12951	Crx	mm9_genes_promoters	Photoreceptor Precursor Cells			1
chr7	16390155	17323643	933489	*	1	17.7704	chr7	16465305	16466304	1000	-	promoter:22573	uc009fgm.2	12951	Crx	mm9_genes_promoters	Photoreceptor Precursor Cells				1
chr7	16318671	17833189	1514519	*	1	19.209	chr7	16465305	16466304	1000	-	promoter:22573	uc009fgm.2	12951	Crx	mm9_genes_promoters	Photoreceptor Precursor Cells					1
chr7	15209805	16506782	1296978	*	4	83.5401	chr7	16465305	16466304	1000	-	promoter:22573	uc009fgm.2	12951	Crx	mm9_genes_promoters	Photoreceptor Precursor Cells						4
chr7	16466302	16467602	1301	*	LMR	30.2521	chr7	16465305	16466304	1000	-	promoter:22573	uc009fgm.2	12951	Crx	mm9_genes_promoters	Photoreceptor Precursor Cells						LMR
chr7	15209521	16506693	1297173	*	3	80.8134	chr7	16465305	16466304	1000	-	promoter:22573	uc009fgm.2	12951	Crx	mm9_genes_promoters	Photoreceptor Precursor Cells							3
chr7	16466176	16467159	984	*	LMR	25.5814	chr7	16465305	16466304	1000	-	promoter:22573	uc009fgm.2	12951	Crx	mm9_genes_promoters	Photoreceptor Precursor Cells							LMR
chr7	16465257	16467775	2519	*	2	50.5707	chr7	16465305	16466304	1000	-	promoter:22573	uc009fgm.2	12951	Crx	mm9_genes_promoters	Photoreceptor Precursor Cells								2
chr7	16466176	16467159	984	*	LMR	20.8333	chr7	16465305	16466304	1000	-	promoter:22573	uc009fgm.2	12951	Crx	mm9_genes_promoters	Photoreceptor Precursor Cells								LMR
chr7	16465258	16467040	1783	*	2	28.1382	chr7	16465305	16466304	1000	-	promoter:22573	uc009fgm.2	12951	Crx	mm9_genes_promoters	Photoreceptor Precursor Cells									2
chr7	16466177	16467160	984	*	LMR	14.3885	chr7	16465305	16466304	1000	-	promoter:22573	uc009fgm.2	12951	Crx	mm9_genes_promoters	Photoreceptor Precursor Cells									LMR
chr7	15328822	15879791	550970	*	3	81.6411	chr7	15872386	15873385	1000	-	promoter:25751	uc009fgl.2	12951	Crx	mm10_genes_promoters	Photoreceptor Precursor Cells										3
chr7	14624172	15879791	1255620	*	3	82.1049	chr7	15872386	15873385	1000	-	promoter:25751	uc009fgl.2	12951	Crx	mm10_genes_promoters	Photoreceptor Precursor Cells											3
chr7	15879908	15882077	2170	*	2	22.8562	chr7	15879956	15880955	1000	-	promoter:25752	uc009fgm.2	12951	Crx	mm10_genes_promoters	Photoreceptor Precursor Cells										2
chr7	15879851	15880372	522	*	LMR	7.92079	chr7	15879956	15880955	1000	-	promoter:25752	uc009fgm.2	12951	Crx	mm10_genes_promoters	Photoreceptor Precursor Cells										LMR
chr7	15880827	15881862	1036	*	LMR	8.57143	chr7	15879956	15880955	1000	-	promoter:25752	uc009fgm.2	12951	Crx	mm10_genes_promoters	Photoreceptor Precursor Cells										LMR
chr7	15879908	15882077	2170	*	2	17.9418	chr7	15879956	15880955	1000	-	promoter:25752	uc009fgm.2	12951	Crx	mm10_genes_promoters	Photoreceptor Precursor Cells											2
chr7	15879851	15880371	521	*	LMR	9.41176	chr7	15879956	15880955	1000	-	promoter:25752	uc009fgm.2	12951	Crx	mm10_genes_promoters	Photoreceptor Precursor Cells											LMR
chr7	15880827	15882018	1192	*	LMR	8.99796	chr7	15879956	15880955	1000	-	promoter:25752	uc009fgm.2	12951	Crx	mm10_genes_promoters	Photoreceptor Precursor Cells											LMR
chr2	78769175	79484971	715797	*	1	26.0858	chr2	79296794	79297793	1000	-	promoter:6425	uc008kgt.1	18012	Neurod1	mm9_genes_promoters	Cone Precursor Cells	1
chr2	79011743	79454764	443022	*	1	24.2114	chr2	79296794	79297793	1000	-	promoter:6425	uc008kgt.1	18012	Neurod1	mm9_genes_promoters	Cone Precursor Cells		1
chr2	78651121	79807423	1156303	*	1	19.8942	chr2	79296794	79297793	1000	-	promoter:6425	uc008kgt.1	18012	Neurod1	mm9_genes_promoters	Cone Precursor Cells			1
chr2	78795931	80064275	1268345	*	1	19.5619	chr2	79296794	79297793	1000	-	promoter:6425	uc008kgt.1	18012	Neurod1	mm9_genes_promoters	Cone Precursor Cells				1
chr2	78502924	79831681	1328758	*	1	17.998	chr2	79296794	79297793	1000	-	promoter:6425	uc008kgt.1	18012	Neurod1	mm9_genes_promoters	Cone Precursor Cells					1
chr2	79294076	79301168	7093	*	2	8.96455	chr2	79296794	79297793	1000	-	promoter:6425	uc008kgt.1	18012	Neurod1	mm9_genes_promoters	Cone Precursor Cells						2
chr2	79294028	79301158	7131	*	UMR	7.84496	chr2	79296794	79297793	1000	-	promoter:6425	uc008kgt.1	18012	Neurod1	mm9_genes_promoters	Cone Precursor Cells						UMR
chr2	79293977	79301660	7684	*	2	15.9568	chr2	79296794	79297793	1000	-	promoter:6425	uc008kgt.1	18012	Neurod1	mm9_genes_promoters	Cone Precursor Cells							2
chr2	79293918	79301348	7431	*	UMR	10.6383	chr2	79296794	79297793	1000	-	promoter:6425	uc008kgt.1	18012	Neurod1	mm9_genes_promoters	Cone Precursor Cells							UMR
chr2	79293977	79301167	7191	*	1	7.53694	chr2	79296794	79297793	1000	-	promoter:6425	uc008kgt.1	18012	Neurod1	mm9_genes_promoters	Cone Precursor Cells								1
chr2	79293918	79301570	7653	*	UMR	8.48508	chr2	79296794	79297793	1000	-	promoter:6425	uc008kgt.1	18012	Neurod1	mm9_genes_promoters	Cone Precursor Cells								UMR
chr2	79294089	79302942	8854	*	1	7.64133	chr2	79296794	79297793	1000	-	promoter:6425	uc008kgt.1	18012	Neurod1	mm9_genes_promoters	Cone Precursor Cells									1
chr2	79293294	79301265	7972	*	UMR	4.5768	chr2	79296794	79297793	1000	-	promoter:6425	uc008kgt.1	18012	Neurod1	mm9_genes_promoters	Cone Precursor Cells									UMR
chr2	79453701	79461374	7674	*	1	4.85051	chr2	79456637	79457636	1000	-	promoter:7331	uc008kgt.1	18012	Neurod1	mm10_genes_promoters	Cone Precursor Cells										1
chr2	79453701	79461374	7674	*	UMR	4.87805	chr2	79456637	79457636	1000	-	promoter:7331	uc008kgt.1	18012	Neurod1	mm10_genes_promoters	Cone Precursor Cells										UMR
chr2	79453694	79461374	7681	*	1	6.41766	chr2	79456637	79457636	1000	-	promoter:7331	uc008kgt.1	18012	Neurod1	mm10_genes_promoters	Cone Precursor Cells											1
chr2	79453701	79461374	7674	*	UMR	6.33224	chr2	79456637	79457636	1000	-	promoter:7331	uc008kgt.1	18012	Neurod1	mm10_genes_promoters	Cone Precursor Cells											UMR
chr13	78236617	78656425	419809	*	1	20.9241	chr13	78338244	78339243	1000	-	promoter:40666	uc007rhe.1	13865	Nr2f1	mm9_genes_promoters	Cone Precursor Cells	1
chr13	78251207	78675526	424320	*	1	23.1277	chr13	78338244	78339243	1000	-	promoter:40666	uc007rhe.1	13865	Nr2f1	mm9_genes_promoters	Cone Precursor Cells		1
chr13	78280753	78455354	174602	*	1	8.01294	chr13	78338244	78339243	1000	-	promoter:40666	uc007rhe.1	13865	Nr2f1	mm9_genes_promoters	Cone Precursor Cells			1
chr13	78281473	79577682	1296210	*	1	21.6499	chr13	78338244	78339243	1000	-	promoter:40666	uc007rhe.1	13865	Nr2f1	mm9_genes_promoters	Cone Precursor Cells				1
chr13	78281508	78495967	214460	*	1	13.2681	chr13	78338244	78339243	1000	-	promoter:40666	uc007rhe.1	13865	Nr2f1	mm9_genes_promoters	Cone Precursor Cells					1
chr13	78301642	78352650	51009	*	1	4.06141	chr13	78338244	78339243	1000	-	promoter:40666	uc007rhe.1	13865	Nr2f1	mm9_genes_promoters	Cone Precursor Cells						1
chr13	78310087	78351837	41751	*	UMR	3.18742	chr13	78338244	78339243	1000	-	promoter:40666	uc007rhe.1	13865	Nr2f1	mm9_genes_promoters	Cone Precursor Cells						UMR
chr13	78301641	78353223	51583	*	1	11.4833	chr13	78338244	78339243	1000	-	promoter:40666	uc007rhe.1	13865	Nr2f1	mm9_genes_promoters	Cone Precursor Cells							1
chr13	78328721	78351776	23056	*	UMR	6.32403	chr13	78338244	78339243	1000	-	promoter:40666	uc007rhe.1	13865	Nr2f1	mm9_genes_promoters	Cone Precursor Cells							UMR
chr13	78301946	78351844	49899	*	1	8.28217	chr13	78338244	78339243	1000	-	promoter:40666	uc007rhe.1	13865	Nr2f1	mm9_genes_promoters	Cone Precursor Cells								1
chr13	78328599	78351846	23248	*	UMR	5.55471	chr13	78338244	78339243	1000	-	promoter:40666	uc007rhe.1	13865	Nr2f1	mm9_genes_promoters	Cone Precursor Cells								UMR
chr13	78300847	78351647	50801	*	1	2.73211	chr13	78338244	78339243	1000	-	promoter:40666	uc007rhe.1	13865	Nr2f1	mm9_genes_promoters	Cone Precursor Cells									1
chr13	78300894	78353270	52377	*	UMR	2.48952	chr13	78338244	78339243	1000	-	promoter:40666	uc007rhe.1	13865	Nr2f1	mm9_genes_promoters	Cone Precursor Cells									UMR
chr13	78161530	78212465	50936	*	1	7.73112	chr13	78196355	78197354	1000	-	promoter:46557	uc057kqk.1	13865	Nr2f1	mm10_genes_promoters	Cone Precursor Cells										1
chr13	78191871	78212464	20594	*	UMR	4.8894	chr13	78196355	78197354	1000	-	promoter:46557	uc057kqk.1	13865	Nr2f1	mm10_genes_promoters	Cone Precursor Cells										UMR
chr13	78162174	78212464	50291	*	1	7.04927	chr13	78196355	78197354	1000	-	promoter:46557	uc057kqk.1	13865	Nr2f1	mm10_genes_promoters	Cone Precursor Cells											1
chr13	78191871	78212464	20594	*	UMR	4.55355	chr13	78196355	78197354	1000	-	promoter:46557	uc057kqk.1	13865	Nr2f1	mm10_genes_promoters	Cone Precursor Cells											UMR
chr13	78161530	78212465	50936	*	1	7.73112	chr13	78198983	78199982	1000	-	promoter:46558	uc007rhe.2	13865	Nr2f1	mm10_genes_promoters	Cone Precursor Cells										1
chr13	78191871	78212464	20594	*	UMR	4.8894	chr13	78198983	78199982	1000	-	promoter:46558	uc007rhe.2	13865	Nr2f1	mm10_genes_promoters	Cone Precursor Cells										UMR
chr13	78162174	78212464	50291	*	1	7.04927	chr13	78198983	78199982	1000	-	promoter:46558	uc007rhe.2	13865	Nr2f1	mm10_genes_promoters	Cone Precursor Cells											1
chr13	78191871	78212464	20594	*	UMR	4.55355	chr13	78198983	78199982	1000	-	promoter:46558	uc007rhe.2	13865	Nr2f1	mm10_genes_promoters	Cone Precursor Cells											UMR
chr7	76909651	78037746	1128096	*	1	21.5651	chr7	77505480	77506479	1000	-	promoter:23484	uc009hni.1	11819	Nr2f2	mm9_genes_promoters	Cone Precursor Cells	1
chr7	77191792	77575331	383540	*	1	17.7533	chr7	77505480	77506479	1000	-	promoter:23484	uc009hni.1	11819	Nr2f2	mm9_genes_promoters	Cone Precursor Cells		1
chr7	77198979	77845477	646499	*	1	14.5122	chr7	77505480	77506479	1000	-	promoter:23484	uc009hni.1	11819	Nr2f2	mm9_genes_promoters	Cone Precursor Cells			1
chr7	76151051	77900589	1749539	*	1	20.5581	chr7	77505480	77506479	1000	-	promoter:23484	uc009hni.1	11819	Nr2f2	mm9_genes_promoters	Cone Precursor Cells				1
chr7	76870991	77899590	1028600	*	1	16.9156	chr7	77505480	77506479	1000	-	promoter:23484	uc009hni.1	11819	Nr2f2	mm9_genes_promoters	Cone Precursor Cells					1
chr7	77468757	77516669	47913	*	1	2.69927	chr7	77505480	77506479	1000	-	promoter:23484	uc009hni.1	11819	Nr2f2	mm9_genes_promoters	Cone Precursor Cells						1
chr7	77468749	77516890	48142	*	UMR	2.05682	chr7	77505480	77506479	1000	-	promoter:23484	uc009hni.1	11819	Nr2f2	mm9_genes_promoters	Cone Precursor Cells						UMR
chr7	77468739	77517110	48372	*	1	5.50616	chr7	77505480	77506479	1000	-	promoter:23484	uc009hni.1	11819	Nr2f2	mm9_genes_promoters	Cone Precursor Cells							1
chr7	77468522	77516957	48436	*	UMR	4.02678	chr7	77505480	77506479	1000	-	promoter:23484	uc009hni.1	11819	Nr2f2	mm9_genes_promoters	Cone Precursor Cells							UMR
chr7	77468958	77516804	47847	*	1	5.70935	chr7	77505480	77506479	1000	-	promoter:23484	uc009hni.1	11819	Nr2f2	mm9_genes_promoters	Cone Precursor Cells								1
chr7	77468805	77516957	48153	*	UMR	4.61876	chr7	77505480	77506479	1000	-	promoter:23484	uc009hni.1	11819	Nr2f2	mm9_genes_promoters	Cone Precursor Cells								UMR
chr7	77467863	77520591	52729	*	1	3.98919	chr7	77505480	77506479	1000	-	promoter:23484	uc009hni.1	11819	Nr2f2	mm9_genes_promoters	Cone Precursor Cells									1
chr7	77468243	77516890	48648	*	UMR	2.62026	chr7	77505480	77506479	1000	-	promoter:23484	uc009hni.1	11819	Nr2f2	mm9_genes_promoters	Cone Precursor Cells									UMR
chr7	76909651	78037746	1128096	*	1	21.5651	chr7	77511633	77512632	1000	-	promoter:23485	uc009hnj.1	11819	Nr2f2	mm9_genes_promoters	Cone Precursor Cells	1
chr7	77191792	77575331	383540	*	1	17.7533	chr7	77511633	77512632	1000	-	promoter:23485	uc009hnj.1	11819	Nr2f2	mm9_genes_promoters	Cone Precursor Cells		1
chr7	77198979	77845477	646499	*	1	14.5122	chr7	77511633	77512632	1000	-	promoter:23485	uc009hnj.1	11819	Nr2f2	mm9_genes_promoters	Cone Precursor Cells			1
chr7	76151051	77900589	1749539	*	1	20.5581	chr7	77511633	77512632	1000	-	promoter:23485	uc009hnj.1	11819	Nr2f2	mm9_genes_promoters	Cone Precursor Cells				1
chr7	76870991	77899590	1028600	*	1	16.9156	chr7	77511633	77512632	1000	-	promoter:23485	uc009hnj.1	11819	Nr2f2	mm9_genes_promoters	Cone Precursor Cells					1
chr7	77468757	77516669	47913	*	1	2.69927	chr7	77511633	77512632	1000	-	promoter:23485	uc009hnj.1	11819	Nr2f2	mm9_genes_promoters	Cone Precursor Cells						1
chr7	77468749	77516890	48142	*	UMR	2.05682	chr7	77511633	77512632	1000	-	promoter:23485	uc009hnj.1	11819	Nr2f2	mm9_genes_promoters	Cone Precursor Cells						UMR
chr7	77468739	77517110	48372	*	1	5.50616	chr7	77511633	77512632	1000	-	promoter:23485	uc009hnj.1	11819	Nr2f2	mm9_genes_promoters	Cone Precursor Cells							1
chr7	77468522	77516957	48436	*	UMR	4.02678	chr7	77511633	77512632	1000	-	promoter:23485	uc009hnj.1	11819	Nr2f2	mm9_genes_promoters	Cone Precursor Cells							UMR
chr7	77468958	77516804	47847	*	1	5.70935	chr7	77511633	77512632	1000	-	promoter:23485	uc009hnj.1	11819	Nr2f2	mm9_genes_promoters	Cone Precursor Cells								1
chr7	77468805	77516957	48153	*	UMR	4.61876	chr7	77511633	77512632	1000	-	promoter:23485	uc009hnj.1	11819	Nr2f2	mm9_genes_promoters	Cone Precursor Cells								UMR
chr7	77467863	77520591	52729	*	1	3.98919	chr7	77511633	77512632	1000	-	promoter:23485	uc009hnj.1	11819	Nr2f2	mm9_genes_promoters	Cone Precursor Cells									1
chr7	77468243	77516890	48648	*	UMR	2.62026	chr7	77511633	77512632	1000	-	promoter:23485	uc009hnj.1	11819	Nr2f2	mm9_genes_promoters	Cone Precursor Cells									UMR
chr7	70323601	70372631	49031	*	1	4.06615	chr7	70360594	70361593	1000	-	promoter:26768	uc009hni.1	11819	Nr2f2	mm10_genes_promoters	Cone Precursor Cells										1
chr7	70323531	70372459	48929	*	UMR	3.65285	chr7	70360594	70361593	1000	-	promoter:26768	uc009hni.1	11819	Nr2f2	mm10_genes_promoters	Cone Precursor Cells										UMR
chr7	70323458	70372287	48830	*	1	3.80488	chr7	70360594	70361593	1000	-	promoter:26768	uc009hni.1	11819	Nr2f2	mm10_genes_promoters	Cone Precursor Cells											1
chr7	70323459	70372459	49001	*	UMR	3.51748	chr7	70360594	70361593	1000	-	promoter:26768	uc009hni.1	11819	Nr2f2	mm10_genes_promoters	Cone Precursor Cells											UMR
chr7	70323601	70372631	49031	*	1	4.06615	chr7	70366747	70367746	1000	-	promoter:26769	uc009hnj.1	11819	Nr2f2	mm10_genes_promoters	Cone Precursor Cells										1
chr7	70323531	70372459	48929	*	UMR	3.65285	chr7	70366747	70367746	1000	-	promoter:26769	uc009hnj.1	11819	Nr2f2	mm10_genes_promoters	Cone Precursor Cells										UMR
chr7	70323458	70372287	48830	*	1	3.80488	chr7	70366747	70367746	1000	-	promoter:26769	uc009hnj.1	11819	Nr2f2	mm10_genes_promoters	Cone Precursor Cells											1
chr7	70323459	70372459	49001	*	UMR	3.51748	chr7	70366747	70367746	1000	-	promoter:26769	uc009hnj.1	11819	Nr2f2	mm10_genes_promoters	Cone Precursor Cells											UMR
chr9	74559611	74723212	163602	*	1	18.2822	chr9	74695270	74696269	1000	+	promoter:28172	uc009qrg.1	15379	Onecut1	mm9_genes_promoters	Cone Precursor Cells	1
chr9	74488431	74819436	331006	*	1	22.3364	chr9	74695270	74696269	1000	+	promoter:28172	uc009qrg.1	15379	Onecut1	mm9_genes_promoters	Cone Precursor Cells		1
chr9	74666897	74833083	166187	*	1	12.2815	chr9	74695270	74696269	1000	+	promoter:28172	uc009qrg.1	15379	Onecut1	mm9_genes_promoters	Cone Precursor Cells			1
chr9	74488865	75001735	512871	*	1	23.6363	chr9	74695270	74696269	1000	+	promoter:28172	uc009qrg.1	15379	Onecut1	mm9_genes_promoters	Cone Precursor Cells				1
chr9	74488865	75016056	527192	*	1	23.0282	chr9	74695270	74696269	1000	+	promoter:28172	uc009qrg.1	15379	Onecut1	mm9_genes_promoters	Cone Precursor Cells					1
chr9	74694170	74716597	22428	*	1	6.25787	chr9	74695270	74696269	1000	+	promoter:28172	uc009qrg.1	15379	Onecut1	mm9_genes_promoters	Cone Precursor Cells						1
chr9	74694194	74716608	22415	*	UMR	5.1046	chr9	74695270	74696269	1000	+	promoter:28172	uc009qrg.1	15379	Onecut1	mm9_genes_promoters	Cone Precursor Cells						UMR
chr9	74694480	74716727	22248	*	1	7.74776	chr9	74695270	74696269	1000	+	promoter:28172	uc009qrg.1	15379	Onecut1	mm9_genes_promoters	Cone Precursor Cells							1
chr9	74694504	74716747	22244	*	UMR	5.08992	chr9	74695270	74696269	1000	+	promoter:28172	uc009qrg.1	15379	Onecut1	mm9_genes_promoters	Cone Precursor Cells							UMR
chr9	74694480	74716692	22213	*	1	7.02282	chr9	74695270	74696269	1000	+	promoter:28172	uc009qrg.1	15379	Onecut1	mm9_genes_promoters	Cone Precursor Cells								1
chr9	74694349	74716747	22399	*	UMR	5.54651	chr9	74695270	74696269	1000	+	promoter:28172	uc009qrg.1	15379	Onecut1	mm9_genes_promoters	Cone Precursor Cells								UMR
chr9	74694170	74716728	22559	*	1	5.8424	chr9	74695270	74696269	1000	+	promoter:28172	uc009qrg.1	15379	Onecut1	mm9_genes_promoters	Cone Precursor Cells									1
chr9	74694143	74716624	22482	*	UMR	4.27134	chr9	74695270	74696269	1000	+	promoter:28172	uc009qrg.1	15379	Onecut1	mm9_genes_promoters	Cone Precursor Cells									UMR
chr9	74559611	74723212	163602	*	1	18.2822	chr9	74708728	74709727	1000	+	promoter:28173	uc009qrh.1	15379	Onecut1	mm9_genes_promoters	Cone Precursor Cells	1
chr9	74488431	74819436	331006	*	1	22.3364	chr9	74708728	74709727	1000	+	promoter:28173	uc009qrh.1	15379	Onecut1	mm9_genes_promoters	Cone Precursor Cells		1
chr9	74666897	74833083	166187	*	1	12.2815	chr9	74708728	74709727	1000	+	promoter:28173	uc009qrh.1	15379	Onecut1	mm9_genes_promoters	Cone Precursor Cells			1
chr9	74488865	75001735	512871	*	1	23.6363	chr9	74708728	74709727	1000	+	promoter:28173	uc009qrh.1	15379	Onecut1	mm9_genes_promoters	Cone Precursor Cells				1
chr9	74488865	75016056	527192	*	1	23.0282	chr9	74708728	74709727	1000	+	promoter:28173	uc009qrh.1	15379	Onecut1	mm9_genes_promoters	Cone Precursor Cells					1
chr9	74694170	74716597	22428	*	1	6.25787	chr9	74708728	74709727	1000	+	promoter:28173	uc009qrh.1	15379	Onecut1	mm9_genes_promoters	Cone Precursor Cells						1
chr9	74694194	74716608	22415	*	UMR	5.1046	chr9	74708728	74709727	1000	+	promoter:28173	uc009qrh.1	15379	Onecut1	mm9_genes_promoters	Cone Precursor Cells						UMR
chr9	74694480	74716727	22248	*	1	7.74776	chr9	74708728	74709727	1000	+	promoter:28173	uc009qrh.1	15379	Onecut1	mm9_genes_promoters	Cone Precursor Cells							1
chr9	74694504	74716747	22244	*	UMR	5.08992	chr9	74708728	74709727	1000	+	promoter:28173	uc009qrh.1	15379	Onecut1	mm9_genes_promoters	Cone Precursor Cells							UMR
chr9	74694480	74716692	22213	*	1	7.02282	chr9	74708728	74709727	1000	+	promoter:28173	uc009qrh.1	15379	Onecut1	mm9_genes_promoters	Cone Precursor Cells								1
chr9	74694349	74716747	22399	*	UMR	5.54651	chr9	74708728	74709727	1000	+	promoter:28173	uc009qrh.1	15379	Onecut1	mm9_genes_promoters	Cone Precursor Cells								UMR
chr9	74694170	74716728	22559	*	1	5.8424	chr9	74708728	74709727	1000	+	promoter:28173	uc009qrh.1	15379	Onecut1	mm9_genes_promoters	Cone Precursor Cells									1
chr9	74694143	74716624	22482	*	UMR	4.27134	chr9	74708728	74709727	1000	+	promoter:28173	uc009qrh.1	15379	Onecut1	mm9_genes_promoters	Cone Precursor Cells									UMR
chr9	74846674	74868921	22248	*	1	2.63047	chr9	74860921	74861920	1000	+	promoter:32062	uc009qrh.2	15379	Onecut1	mm10_genes_promoters	Cone Precursor Cells										1
chr9	74846542	74869104	22563	*	UMR	2.5	chr9	74860921	74861920	1000	+	promoter:32062	uc009qrh.2	15379	Onecut1	mm10_genes_promoters	Cone Precursor Cells										UMR
chr9	74846674	74868977	22304	*	1	2.7047	chr9	74860921	74861920	1000	+	promoter:32062	uc009qrh.2	15379	Onecut1	mm10_genes_promoters	Cone Precursor Cells											1
chr9	74846543	74869002	22460	*	UMR	2.24087	chr9	74860921	74861920	1000	+	promoter:32062	uc009qrh.2	15379	Onecut1	mm10_genes_promoters	Cone Precursor Cells											UMR
chr18	64141658	64619226	477569	*	1	24.5239	chr18	64499018	64500017	1000	+	promoter:50425	uc008fef.1	225631	Onecut2	mm9_genes_promoters	Cone Precursor Cells	1
chr18	64485650	64731016	245367	*	1	24.6028	chr18	64499018	64500017	1000	+	promoter:50425	uc008fef.1	225631	Onecut2	mm9_genes_promoters	Cone Precursor Cells		1
chr18	64208873	64657103	448231	*	1	14.9235	chr18	64499018	64500017	1000	+	promoter:50425	uc008fef.1	225631	Onecut2	mm9_genes_promoters	Cone Precursor Cells			1
chr18	64209197	65444854	1235658	*	1	17.2518	chr18	64499018	64500017	1000	+	promoter:50425	uc008fef.1	225631	Onecut2	mm9_genes_promoters	Cone Precursor Cells				1
chr18	64209509	64734748	525240	*	1	18.2342	chr18	64499018	64500017	1000	+	promoter:50425	uc008fef.1	225631	Onecut2	mm9_genes_promoters	Cone Precursor Cells					1
chr18	64489203	64508691	19489	*	1	4.21395	chr18	64499018	64500017	1000	+	promoter:50425	uc008fef.1	225631	Onecut2	mm9_genes_promoters	Cone Precursor Cells						1
chr18	64489637	64508389	18753	*	UMR	2.52647	chr18	64499018	64500017	1000	+	promoter:50425	uc008fef.1	225631	Onecut2	mm9_genes_promoters	Cone Precursor Cells						UMR
chr18	64490069	64508927	18859	*	1	4.87685	chr18	64499018	64500017	1000	+	promoter:50425	uc008fef.1	225631	Onecut2	mm9_genes_promoters	Cone Precursor Cells							1
chr18	64489276	64509206	19931	*	UMR	4.09171	chr18	64499018	64500017	1000	+	promoter:50425	uc008fef.1	225631	Onecut2	mm9_genes_promoters	Cone Precursor Cells							UMR
chr18	64490069	64509026	18958	*	1	5.00668	chr18	64499018	64500017	1000	+	promoter:50425	uc008fef.1	225631	Onecut2	mm9_genes_promoters	Cone Precursor Cells								1
chr18	64489709	64508388	18680	*	UMR	3.28594	chr18	64499018	64500017	1000	+	promoter:50425	uc008fef.1	225631	Onecut2	mm9_genes_promoters	Cone Precursor Cells								UMR
chr18	64490121	64508443	18323	*	1	4.30795	chr18	64499018	64500017	1000	+	promoter:50425	uc008fef.1	225631	Onecut2	mm9_genes_promoters	Cone Precursor Cells									1
chr18	64489149	64509370	20222	*	UMR	3.36042	chr18	64499018	64500017	1000	+	promoter:50425	uc008fef.1	225631	Onecut2	mm9_genes_promoters	Cone Precursor Cells									UMR
chr18	64329548	64349425	19878	*	1	2.37055	chr18	64339364	64340363	1000	+	promoter:57690	uc008fef.1	225631	Onecut2	mm10_genes_promoters	Cone Precursor Cells										1
chr18	64330056	64349482	19427	*	UMR	1.8814	chr18	64339364	64340363	1000	+	promoter:57690	uc008fef.1	225631	Onecut2	mm10_genes_promoters	Cone Precursor Cells										UMR
chr18	64329548	64349393	19846	*	1	2.76525	chr18	64339364	64340363	1000	+	promoter:57690	uc008fef.1	225631	Onecut2	mm10_genes_promoters	Cone Precursor Cells											1
chr18	64329494	64349540	20047	*	UMR	2.77947	chr18	64339364	64340363	1000	+	promoter:57690	uc008fef.1	225631	Onecut2	mm10_genes_promoters	Cone Precursor Cells											UMR
chrX	71190712	71473760	283049	*	1	36.7612	chrX	71371805	71372804	1000	+	promoter:53496	uc009tnv.1	14539	Opn1mw	mm9_genes_promoters	Cone Precursor Cells	1
chrX	71113580	72453603	1340024	*	1	30.7705	chrX	71371805	71372804	1000	+	promoter:53496	uc009tnv.1	14539	Opn1mw	mm9_genes_promoters	Cone Precursor Cells		1
chrX	71292178	71874292	582115	*	1	16.7365	chrX	71371805	71372804	1000	+	promoter:53496	uc009tnv.1	14539	Opn1mw	mm9_genes_promoters	Cone Precursor Cells			1
chrX	70197771	71798780	1601010	*	1	21.737	chrX	71371805	71372804	1000	+	promoter:53496	uc009tnv.1	14539	Opn1mw	mm9_genes_promoters	Cone Precursor Cells				1
chrX	70385229	71798843	1413615	*	1	20.1495	chrX	71371805	71372804	1000	+	promoter:53496	uc009tnv.1	14539	Opn1mw	mm9_genes_promoters	Cone Precursor Cells					1
chrX	71331631	71489763	158133	*	4	81.7024	chrX	71371805	71372804	1000	+	promoter:53496	uc009tnv.1	14539	Opn1mw	mm9_genes_promoters	Cone Precursor Cells						4
chrX	71215253	71487613	272361	*	4	83.0209	chrX	71371805	71372804	1000	+	promoter:53496	uc009tnv.1	14539	Opn1mw	mm9_genes_promoters	Cone Precursor Cells							4
chrX	71333289	71489762	156474	*	3	79.8208	chrX	71371805	71372804	1000	+	promoter:53496	uc009tnv.1	14539	Opn1mw	mm9_genes_promoters	Cone Precursor Cells								3
chrX	71334325	71489452	155128	*	4	84.1359	chrX	71371805	71372804	1000	+	promoter:53496	uc009tnv.1	14539	Opn1mw	mm9_genes_promoters	Cone Precursor Cells									4
chrX	71190712	71473760	283049	*	1	36.7612	chrX	71371805	71372804	1000	+	promoter:53497	uc012hkp.1	14539	Opn1mw	mm9_genes_promoters	Cone Precursor Cells	1
chrX	71113580	72453603	1340024	*	1	30.7705	chrX	71371805	71372804	1000	+	promoter:53497	uc012hkp.1	14539	Opn1mw	mm9_genes_promoters	Cone Precursor Cells		1
chrX	71292178	71874292	582115	*	1	16.7365	chrX	71371805	71372804	1000	+	promoter:53497	uc012hkp.1	14539	Opn1mw	mm9_genes_promoters	Cone Precursor Cells			1
chrX	70197771	71798780	1601010	*	1	21.737	chrX	71371805	71372804	1000	+	promoter:53497	uc012hkp.1	14539	Opn1mw	mm9_genes_promoters	Cone Precursor Cells				1
chrX	70385229	71798843	1413615	*	1	20.1495	chrX	71371805	71372804	1000	+	promoter:53497	uc012hkp.1	14539	Opn1mw	mm9_genes_promoters	Cone Precursor Cells					1
chrX	71331631	71489763	158133	*	4	81.7024	chrX	71371805	71372804	1000	+	promoter:53497	uc012hkp.1	14539	Opn1mw	mm9_genes_promoters	Cone Precursor Cells						4
chrX	71215253	71487613	272361	*	4	83.0209	chrX	71371805	71372804	1000	+	promoter:53497	uc012hkp.1	14539	Opn1mw	mm9_genes_promoters	Cone Precursor Cells							4
chrX	71333289	71489762	156474	*	3	79.8208	chrX	71371805	71372804	1000	+	promoter:53497	uc012hkp.1	14539	Opn1mw	mm9_genes_promoters	Cone Precursor Cells								3
chrX	71334325	71489452	155128	*	4	84.1359	chrX	71371805	71372804	1000	+	promoter:53497	uc012hkp.1	14539	Opn1mw	mm9_genes_promoters	Cone Precursor Cells									4
chrX	74116238	74244424	128187	*	4	85.0509	chrX	74126466	74127465	1000	+	promoter:61122	uc009tnv.2	14539	Opn1mw	mm10_genes_promoters	Cone Precursor Cells										4
chrX	74116439	74244424	127986	*	4	85.5161	chrX	74126466	74127465	1000	+	promoter:61122	uc009tnv.2	14539	Opn1mw	mm10_genes_promoters	Cone Precursor Cells											4
chrX	74116238	74244424	128187	*	4	85.0509	chrX	74126466	74127465	1000	+	promoter:61123	uc012hkp.2	14539	Opn1mw	mm10_genes_promoters	Cone Precursor Cells										4
chrX	74116439	74244424	127986	*	4	85.5161	chrX	74126466	74127465	1000	+	promoter:61123	uc012hkp.2	14539	Opn1mw	mm10_genes_promoters	Cone Precursor Cells											4
chr6	29114129	29418859	304731	*	1	24.5817	chr6	29330514	29331513	1000	-	promoter:18789	uc009bdi.2	12057	Opn1sw	mm9_genes_promoters	Cone Precursor Cells	1
chr6	29071054	29360192	289139	*	1	18.0447	chr6	29330514	29331513	1000	-	promoter:18789	uc009bdi.2	12057	Opn1sw	mm9_genes_promoters	Cone Precursor Cells		1
chr6	29071257	29818748	747492	*	1	12.5524	chr6	29330514	29331513	1000	-	promoter:18789	uc009bdi.2	12057	Opn1sw	mm9_genes_promoters	Cone Precursor Cells			1
chr6	28877367	29509886	632520	*	1	14.1859	chr6	29330514	29331513	1000	-	promoter:18789	uc009bdi.2	12057	Opn1sw	mm9_genes_promoters	Cone Precursor Cells				1
chr6	29065555	30878317	1812763	*	1	18.2008	chr6	29330514	29331513	1000	-	promoter:18789	uc009bdi.2	12057	Opn1sw	mm9_genes_promoters	Cone Precursor Cells					1
chr6	29299838	29336968	37131	*	4	89.023	chr6	29330514	29331513	1000	-	promoter:18789	uc009bdi.2	12057	Opn1sw	mm9_genes_promoters	Cone Precursor Cells						4
chr6	29299234	29337260	38027	*	4	88.9304	chr6	29330514	29331513	1000	-	promoter:18789	uc009bdi.2	12057	Opn1sw	mm9_genes_promoters	Cone Precursor Cells							4
chr6	29299234	29337566	38333	*	4	89.4264	chr6	29330514	29331513	1000	-	promoter:18789	uc009bdi.2	12057	Opn1sw	mm9_genes_promoters	Cone Precursor Cells								4
chr6	29299657	29338088	38432	*	4	85.7817	chr6	29330514	29331513	1000	-	promoter:18789	uc009bdi.2	12057	Opn1sw	mm9_genes_promoters	Cone Precursor Cells									4
chr6	29114129	29418859	304731	*	1	24.5817	chr6	29330514	29331513	1000	-	promoter:18790	uc009bdj.2	12057	Opn1sw	mm9_genes_promoters	Cone Precursor Cells	1
chr6	29071054	29360192	289139	*	1	18.0447	chr6	29330514	29331513	1000	-	promoter:18790	uc009bdj.2	12057	Opn1sw	mm9_genes_promoters	Cone Precursor Cells		1
chr6	29071257	29818748	747492	*	1	12.5524	chr6	29330514	29331513	1000	-	promoter:18790	uc009bdj.2	12057	Opn1sw	mm9_genes_promoters	Cone Precursor Cells			1
chr6	28877367	29509886	632520	*	1	14.1859	chr6	29330514	29331513	1000	-	promoter:18790	uc009bdj.2	12057	Opn1sw	mm9_genes_promoters	Cone Precursor Cells				1
chr6	29065555	30878317	1812763	*	1	18.2008	chr6	29330514	29331513	1000	-	promoter:18790	uc009bdj.2	12057	Opn1sw	mm9_genes_promoters	Cone Precursor Cells					1
chr6	29299838	29336968	37131	*	4	89.023	chr6	29330514	29331513	1000	-	promoter:18790	uc009bdj.2	12057	Opn1sw	mm9_genes_promoters	Cone Precursor Cells						4
chr6	29299234	29337260	38027	*	4	88.9304	chr6	29330514	29331513	1000	-	promoter:18790	uc009bdj.2	12057	Opn1sw	mm9_genes_promoters	Cone Precursor Cells							4
chr6	29299234	29337566	38333	*	4	89.4264	chr6	29330514	29331513	1000	-	promoter:18790	uc009bdj.2	12057	Opn1sw	mm9_genes_promoters	Cone Precursor Cells								4
chr6	29299657	29338088	38432	*	4	85.7817	chr6	29330514	29331513	1000	-	promoter:18790	uc009bdj.2	12057	Opn1sw	mm9_genes_promoters	Cone Precursor Cells									4
chr6	29349110	29387567	38458	*	4	88.6964	chr6	29380514	29381513	1000	-	promoter:21500	uc009bdi.2	12057	Opn1sw	mm10_genes_promoters	Cone Precursor Cells										4
chr6	29349110	29387567	38458	*	4	88.68	chr6	29380514	29381513	1000	-	promoter:21500	uc009bdi.2	12057	Opn1sw	mm10_genes_promoters	Cone Precursor Cells											4
chr6	29349110	29387567	38458	*	4	88.6964	chr6	29380514	29381513	1000	-	promoter:21501	uc009bdj.2	12057	Opn1sw	mm10_genes_promoters	Cone Precursor Cells										4
chr6	29349110	29387567	38458	*	4	88.68	chr6	29380514	29381513	1000	-	promoter:21501	uc009bdj.2	12057	Opn1sw	mm10_genes_promoters	Cone Precursor Cells											4
chr14	49136603	49619289	482687	*	1	17.9579	chr14	49282548	49283547	1000	-	promoter:42646	uc007tjq.2	18424	Otx2	mm9_genes_promoters	Photoreceptor Precursor Cells	1
chr14	49130096	49718588	588493	*	1	18.6846	chr14	49282548	49283547	1000	-	promoter:42646	uc007tjq.2	18424	Otx2	mm9_genes_promoters	Photoreceptor Precursor Cells		1
chr14	49129490	49715331	585842	*	1	11.3889	chr14	49282548	49283547	1000	-	promoter:42646	uc007tjq.2	18424	Otx2	mm9_genes_promoters	Photoreceptor Precursor Cells			1
chr14	48572428	49654754	1082327	*	1	13.08	chr14	49282548	49283547	1000	-	promoter:42646	uc007tjq.2	18424	Otx2	mm9_genes_promoters	Photoreceptor Precursor Cells				1
chr14	48574286	50222065	1647780	*	1	16.4144	chr14	49282548	49283547	1000	-	promoter:42646	uc007tjq.2	18424	Otx2	mm9_genes_promoters	Photoreceptor Precursor Cells					1
chr14	49281069	49294896	13828	*	1	8.14827	chr14	49282548	49283547	1000	-	promoter:42646	uc007tjq.2	18424	Otx2	mm9_genes_promoters	Photoreceptor Precursor Cells						1
chr14	49281071	49290476	9406	*	UMR	7.1774	chr14	49282548	49283547	1000	-	promoter:42646	uc007tjq.2	18424	Otx2	mm9_genes_promoters	Photoreceptor Precursor Cells						UMR
chr14	49281543	49294855	13313	*	1	7.8705	chr14	49282548	49283547	1000	-	promoter:42646	uc007tjq.2	18424	Otx2	mm9_genes_promoters	Photoreceptor Precursor Cells							1
chr14	49281515	49290288	8774	*	UMR	3.19499	chr14	49282548	49283547	1000	-	promoter:42646	uc007tjq.2	18424	Otx2	mm9_genes_promoters	Photoreceptor Precursor Cells							UMR
chr14	49281543	49294672	13130	*	1	6.57472	chr14	49282548	49283547	1000	-	promoter:42646	uc007tjq.2	18424	Otx2	mm9_genes_promoters	Photoreceptor Precursor Cells								1
chr14	49281515	49290475	8961	*	UMR	2.54944	chr14	49282548	49283547	1000	-	promoter:42646	uc007tjq.2	18424	Otx2	mm9_genes_promoters	Photoreceptor Precursor Cells								UMR
chr14	49281689	49294866	13178	*	1	5.47764	chr14	49282548	49283547	1000	-	promoter:42646	uc007tjq.2	18424	Otx2	mm9_genes_promoters	Photoreceptor Precursor Cells									1
chr14	49281071	49290946	9876	*	UMR	4.13288	chr14	49282548	49283547	1000	-	promoter:42646	uc007tjq.2	18424	Otx2	mm9_genes_promoters	Photoreceptor Precursor Cells									UMR
chr14	49136603	49619289	482687	*	1	17.9579	chr14	49284785	49285784	1000	-	promoter:42647	uc007tjr.2	18424	Otx2	mm9_genes_promoters	Photoreceptor Precursor Cells	1
chr14	49130096	49718588	588493	*	1	18.6846	chr14	49284785	49285784	1000	-	promoter:42647	uc007tjr.2	18424	Otx2	mm9_genes_promoters	Photoreceptor Precursor Cells		1
chr14	49129490	49715331	585842	*	1	11.3889	chr14	49284785	49285784	1000	-	promoter:42647	uc007tjr.2	18424	Otx2	mm9_genes_promoters	Photoreceptor Precursor Cells			1
chr14	48572428	49654754	1082327	*	1	13.08	chr14	49284785	49285784	1000	-	promoter:42647	uc007tjr.2	18424	Otx2	mm9_genes_promoters	Photoreceptor Precursor Cells				1
chr14	48574286	50222065	1647780	*	1	16.4144	chr14	49284785	49285784	1000	-	promoter:42647	uc007tjr.2	18424	Otx2	mm9_genes_promoters	Photoreceptor Precursor Cells					1
chr14	49281069	49294896	13828	*	1	8.14827	chr14	49284785	49285784	1000	-	promoter:42647	uc007tjr.2	18424	Otx2	mm9_genes_promoters	Photoreceptor Precursor Cells						1
chr14	49281071	49290476	9406	*	UMR	7.1774	chr14	49284785	49285784	1000	-	promoter:42647	uc007tjr.2	18424	Otx2	mm9_genes_promoters	Photoreceptor Precursor Cells						UMR
chr14	49281543	49294855	13313	*	1	7.8705	chr14	49284785	49285784	1000	-	promoter:42647	uc007tjr.2	18424	Otx2	mm9_genes_promoters	Photoreceptor Precursor Cells							1
chr14	49281515	49290288	8774	*	UMR	3.19499	chr14	49284785	49285784	1000	-	promoter:42647	uc007tjr.2	18424	Otx2	mm9_genes_promoters	Photoreceptor Precursor Cells							UMR
chr14	49281543	49294672	13130	*	1	6.57472	chr14	49284785	49285784	1000	-	promoter:42647	uc007tjr.2	18424	Otx2	mm9_genes_promoters	Photoreceptor Precursor Cells								1
chr14	49281515	49290475	8961	*	UMR	2.54944	chr14	49284785	49285784	1000	-	promoter:42647	uc007tjr.2	18424	Otx2	mm9_genes_promoters	Photoreceptor Precursor Cells								UMR
chr14	49281689	49294866	13178	*	1	5.47764	chr14	49284785	49285784	1000	-	promoter:42647	uc007tjr.2	18424	Otx2	mm9_genes_promoters	Photoreceptor Precursor Cells									1
chr14	49281071	49290946	9876	*	UMR	4.13288	chr14	49284785	49285784	1000	-	promoter:42647	uc007tjr.2	18424	Otx2	mm9_genes_promoters	Photoreceptor Precursor Cells									UMR
chr14	49136603	49619289	482687	*	1	17.9579	chr14	49287182	49288181	1000	-	promoter:42648	uc007tjs.2	18424	Otx2	mm9_genes_promoters	Photoreceptor Precursor Cells	1
chr14	49130096	49718588	588493	*	1	18.6846	chr14	49287182	49288181	1000	-	promoter:42648	uc007tjs.2	18424	Otx2	mm9_genes_promoters	Photoreceptor Precursor Cells		1
chr14	49129490	49715331	585842	*	1	11.3889	chr14	49287182	49288181	1000	-	promoter:42648	uc007tjs.2	18424	Otx2	mm9_genes_promoters	Photoreceptor Precursor Cells			1
chr14	48572428	49654754	1082327	*	1	13.08	chr14	49287182	49288181	1000	-	promoter:42648	uc007tjs.2	18424	Otx2	mm9_genes_promoters	Photoreceptor Precursor Cells				1
chr14	48574286	50222065	1647780	*	1	16.4144	chr14	49287182	49288181	1000	-	promoter:42648	uc007tjs.2	18424	Otx2	mm9_genes_promoters	Photoreceptor Precursor Cells					1
chr14	49281069	49294896	13828	*	1	8.14827	chr14	49287182	49288181	1000	-	promoter:42648	uc007tjs.2	18424	Otx2	mm9_genes_promoters	Photoreceptor Precursor Cells						1
chr14	49281071	49290476	9406	*	UMR	7.1774	chr14	49287182	49288181	1000	-	promoter:42648	uc007tjs.2	18424	Otx2	mm9_genes_promoters	Photoreceptor Precursor Cells						UMR
chr14	49281543	49294855	13313	*	1	7.8705	chr14	49287182	49288181	1000	-	promoter:42648	uc007tjs.2	18424	Otx2	mm9_genes_promoters	Photoreceptor Precursor Cells							1
chr14	49281515	49290288	8774	*	UMR	3.19499	chr14	49287182	49288181	1000	-	promoter:42648	uc007tjs.2	18424	Otx2	mm9_genes_promoters	Photoreceptor Precursor Cells							UMR
chr14	49281543	49294672	13130	*	1	6.57472	chr14	49287182	49288181	1000	-	promoter:42648	uc007tjs.2	18424	Otx2	mm9_genes_promoters	Photoreceptor Precursor Cells								1
chr14	49281515	49290475	8961	*	UMR	2.54944	chr14	49287182	49288181	1000	-	promoter:42648	uc007tjs.2	18424	Otx2	mm9_genes_promoters	Photoreceptor Precursor Cells								UMR
chr14	49281689	49294866	13178	*	1	5.47764	chr14	49287182	49288181	1000	-	promoter:42648	uc007tjs.2	18424	Otx2	mm9_genes_promoters	Photoreceptor Precursor Cells									1
chr14	49281071	49290946	9876	*	UMR	4.13288	chr14	49287182	49288181	1000	-	promoter:42648	uc007tjs.2	18424	Otx2	mm9_genes_promoters	Photoreceptor Precursor Cells									UMR
chr14	48661394	48675179	13786	*	1	3.73284	chr14	48662873	48663872	1000	-	promoter:48802	uc007tjq.3	18424	Otx2	mm10_genes_promoters	Photoreceptor Precursor Cells										1
chr14	48661216	48675086	13871	*	UMR	3.49319	chr14	48662873	48663872	1000	-	promoter:48802	uc007tjq.3	18424	Otx2	mm10_genes_promoters	Photoreceptor Precursor Cells										UMR
chr14	48661519	48675175	13657	*	1	3.61584	chr14	48662873	48663872	1000	-	promoter:48802	uc007tjq.3	18424	Otx2	mm10_genes_promoters	Photoreceptor Precursor Cells											1
chr14	48661395	48672515	11121	*	UMR	3.04976	chr14	48662873	48663872	1000	-	promoter:48802	uc007tjq.3	18424	Otx2	mm10_genes_promoters	Photoreceptor Precursor Cells											UMR
chr14	48661394	48675179	13786	*	1	3.73284	chr14	48665110	48666109	1000	-	promoter:48803	uc007tjr.3	18424	Otx2	mm10_genes_promoters	Photoreceptor Precursor Cells										1
chr14	48661216	48675086	13871	*	UMR	3.49319	chr14	48665110	48666109	1000	-	promoter:48803	uc007tjr.3	18424	Otx2	mm10_genes_promoters	Photoreceptor Precursor Cells										UMR
chr14	48661519	48675175	13657	*	1	3.61584	chr14	48665110	48666109	1000	-	promoter:48803	uc007tjr.3	18424	Otx2	mm10_genes_promoters	Photoreceptor Precursor Cells											1
chr14	48661395	48672515	11121	*	UMR	3.04976	chr14	48665110	48666109	1000	-	promoter:48803	uc007tjr.3	18424	Otx2	mm10_genes_promoters	Photoreceptor Precursor Cells											UMR
chr14	48661394	48675179	13786	*	1	3.73284	chr14	48667645	48668644	1000	-	promoter:48804	uc007tjs.3	18424	Otx2	mm10_genes_promoters	Photoreceptor Precursor Cells										1
chr14	48661216	48675086	13871	*	UMR	3.49319	chr14	48667645	48668644	1000	-	promoter:48804	uc007tjs.3	18424	Otx2	mm10_genes_promoters	Photoreceptor Precursor Cells										UMR
chr14	48661519	48675175	13657	*	1	3.61584	chr14	48667645	48668644	1000	-	promoter:48804	uc007tjs.3	18424	Otx2	mm10_genes_promoters	Photoreceptor Precursor Cells											1
chr14	48661395	48672515	11121	*	UMR	3.04976	chr14	48667645	48668644	1000	-	promoter:48804	uc007tjs.3	18424	Otx2	mm10_genes_promoters	Photoreceptor Precursor Cells											UMR
chr14	48661394	48675179	13786	*	1	3.73284	chr14	48667645	48668644	1000	-	promoter:48805	uc033gpq.1	18424	Otx2	mm10_genes_promoters	Photoreceptor Precursor Cells										1
chr14	48661216	48675086	13871	*	UMR	3.49319	chr14	48667645	48668644	1000	-	promoter:48805	uc033gpq.1	18424	Otx2	mm10_genes_promoters	Photoreceptor Precursor Cells										UMR
chr14	48661519	48675175	13657	*	1	3.61584	chr14	48667645	48668644	1000	-	promoter:48805	uc033gpq.1	18424	Otx2	mm10_genes_promoters	Photoreceptor Precursor Cells											1
chr14	48661395	48672515	11121	*	UMR	3.04976	chr14	48667645	48668644	1000	-	promoter:48805	uc033gpq.1	18424	Otx2	mm10_genes_promoters	Photoreceptor Precursor Cells											UMR
chr3	96464508	96518098	53591	*	1	29.6008	chr3	96499298	96500297	1000	+	promoter:8693	uc008qnt.2	229615	Pias3	mm9_genes_promoters	Cone Precursor Cells	1
chr3	96296241	96574137	277897	*	1	24.196	chr3	96499298	96500297	1000	+	promoter:8693	uc008qnt.2	229615	Pias3	mm9_genes_promoters	Cone Precursor Cells		1
chr3	96456041	96564145	108105	*	1	12.9092	chr3	96499298	96500297	1000	+	promoter:8693	uc008qnt.2	229615	Pias3	mm9_genes_promoters	Cone Precursor Cells			1
chr3	96318857	96646328	327472	*	1	19.6619	chr3	96499298	96500297	1000	+	promoter:8693	uc008qnt.2	229615	Pias3	mm9_genes_promoters	Cone Precursor Cells				1
chr3	96318857	96643059	324203	*	1	17.5625	chr3	96499298	96500297	1000	+	promoter:8693	uc008qnt.2	229615	Pias3	mm9_genes_promoters	Cone Precursor Cells					1
chr3	96489466	96499770	10305	*	3	77.8006	chr3	96499298	96500297	1000	+	promoter:8693	uc008qnt.2	229615	Pias3	mm9_genes_promoters	Cone Precursor Cells						3
chr3	96500153	96501632	1480	*	1	0.607019	chr3	96499298	96500297	1000	+	promoter:8693	uc008qnt.2	229615	Pias3	mm9_genes_promoters	Cone Precursor Cells						1
chr3	96499739	96501952	2214	*	UMR	0.833333	chr3	96499298	96500297	1000	+	promoter:8693	uc008qnt.2	229615	Pias3	mm9_genes_promoters	Cone Precursor Cells						UMR
chr3	96489133	96499704	10572	*	3	75.0432	chr3	96499298	96500297	1000	+	promoter:8693	uc008qnt.2	229615	Pias3	mm9_genes_promoters	Cone Precursor Cells							3
chr3	96499769	96504666	4898	*	2	23.6331	chr3	96499298	96500297	1000	+	promoter:8693	uc008qnt.2	229615	Pias3	mm9_genes_promoters	Cone Precursor Cells							2
chr3	96499737	96501756	2020	*	UMR	1.51286	chr3	96499298	96500297	1000	+	promoter:8693	uc008qnt.2	229615	Pias3	mm9_genes_promoters	Cone Precursor Cells							UMR
chr3	96489133	96499704	10572	*	3	71.5539	chr3	96499298	96500297	1000	+	promoter:8693	uc008qnt.2	229615	Pias3	mm9_genes_promoters	Cone Precursor Cells								3
chr3	96499818	96501880	2063	*	1	2.46377	chr3	96499298	96500297	1000	+	promoter:8693	uc008qnt.2	229615	Pias3	mm9_genes_promoters	Cone Precursor Cells								1
chr3	96499689	96501950	2262	*	UMR	3.15789	chr3	96499298	96500297	1000	+	promoter:8693	uc008qnt.2	229615	Pias3	mm9_genes_promoters	Cone Precursor Cells								UMR
chr3	96489128	96499705	10578	*	3	75.18	chr3	96499298	96500297	1000	+	promoter:8693	uc008qnt.2	229615	Pias3	mm9_genes_promoters	Cone Precursor Cells									3
chr3	96500153	96501572	1420	*	1	1.28209	chr3	96499298	96500297	1000	+	promoter:8693	uc008qnt.2	229615	Pias3	mm9_genes_promoters	Cone Precursor Cells									1
chr3	96499502	96501952	2451	*	UMR	2.07373	chr3	96499298	96500297	1000	+	promoter:8693	uc008qnt.2	229615	Pias3	mm9_genes_promoters	Cone Precursor Cells									UMR
chr3	96464508	96518098	53591	*	1	29.6008	chr3	96499999	96500998	1000	+	promoter:8694	uc008qnu.2	229615	Pias3	mm9_genes_promoters	Cone Precursor Cells	1
chr3	96296241	96574137	277897	*	1	24.196	chr3	96499999	96500998	1000	+	promoter:8694	uc008qnu.2	229615	Pias3	mm9_genes_promoters	Cone Precursor Cells		1
chr3	96456041	96564145	108105	*	1	12.9092	chr3	96499999	96500998	1000	+	promoter:8694	uc008qnu.2	229615	Pias3	mm9_genes_promoters	Cone Precursor Cells			1
chr3	96318857	96646328	327472	*	1	19.6619	chr3	96499999	96500998	1000	+	promoter:8694	uc008qnu.2	229615	Pias3	mm9_genes_promoters	Cone Precursor Cells				1
chr3	96318857	96643059	324203	*	1	17.5625	chr3	96499999	96500998	1000	+	promoter:8694	uc008qnu.2	229615	Pias3	mm9_genes_promoters	Cone Precursor Cells					1
chr3	96500153	96501632	1480	*	1	0.607019	chr3	96499999	96500998	1000	+	promoter:8694	uc008qnu.2	229615	Pias3	mm9_genes_promoters	Cone Precursor Cells						1
chr3	96499739	96501952	2214	*	UMR	0.833333	chr3	96499999	96500998	1000	+	promoter:8694	uc008qnu.2	229615	Pias3	mm9_genes_promoters	Cone Precursor Cells						UMR
chr3	96499769	96504666	4898	*	2	23.6331	chr3	96499999	96500998	1000	+	promoter:8694	uc008qnu.2	229615	Pias3	mm9_genes_promoters	Cone Precursor Cells							2
chr3	96499737	96501756	2020	*	UMR	1.51286	chr3	96499999	96500998	1000	+	promoter:8694	uc008qnu.2	229615	Pias3	mm9_genes_promoters	Cone Precursor Cells							UMR
chr3	96499818	96501880	2063	*	1	2.46377	chr3	96499999	96500998	1000	+	promoter:8694	uc008qnu.2	229615	Pias3	mm9_genes_promoters	Cone Precursor Cells								1
chr3	96499689	96501950	2262	*	UMR	3.15789	chr3	96499999	96500998	1000	+	promoter:8694	uc008qnu.2	229615	Pias3	mm9_genes_promoters	Cone Precursor Cells								UMR
chr3	96500153	96501572	1420	*	1	1.28209	chr3	96499999	96500998	1000	+	promoter:8694	uc008qnu.2	229615	Pias3	mm9_genes_promoters	Cone Precursor Cells									1
chr3	96499502	96501952	2451	*	UMR	2.07373	chr3	96499999	96500998	1000	+	promoter:8694	uc008qnu.2	229615	Pias3	mm9_genes_promoters	Cone Precursor Cells									UMR
chr3	96464508	96518098	53591	*	1	29.6008	chr3	96499999	96500998	1000	+	promoter:8695	uc008qnv.2	229615	Pias3	mm9_genes_promoters	Cone Precursor Cells	1
chr3	96296241	96574137	277897	*	1	24.196	chr3	96499999	96500998	1000	+	promoter:8695	uc008qnv.2	229615	Pias3	mm9_genes_promoters	Cone Precursor Cells		1
chr3	96456041	96564145	108105	*	1	12.9092	chr3	96499999	96500998	1000	+	promoter:8695	uc008qnv.2	229615	Pias3	mm9_genes_promoters	Cone Precursor Cells			1
chr3	96318857	96646328	327472	*	1	19.6619	chr3	96499999	96500998	1000	+	promoter:8695	uc008qnv.2	229615	Pias3	mm9_genes_promoters	Cone Precursor Cells				1
chr3	96318857	96643059	324203	*	1	17.5625	chr3	96499999	96500998	1000	+	promoter:8695	uc008qnv.2	229615	Pias3	mm9_genes_promoters	Cone Precursor Cells					1
chr3	96500153	96501632	1480	*	1	0.607019	chr3	96499999	96500998	1000	+	promoter:8695	uc008qnv.2	229615	Pias3	mm9_genes_promoters	Cone Precursor Cells						1
chr3	96499739	96501952	2214	*	UMR	0.833333	chr3	96499999	96500998	1000	+	promoter:8695	uc008qnv.2	229615	Pias3	mm9_genes_promoters	Cone Precursor Cells						UMR
chr3	96499769	96504666	4898	*	2	23.6331	chr3	96499999	96500998	1000	+	promoter:8695	uc008qnv.2	229615	Pias3	mm9_genes_promoters	Cone Precursor Cells							2
chr3	96499737	96501756	2020	*	UMR	1.51286	chr3	96499999	96500998	1000	+	promoter:8695	uc008qnv.2	229615	Pias3	mm9_genes_promoters	Cone Precursor Cells							UMR
chr3	96499818	96501880	2063	*	1	2.46377	chr3	96499999	96500998	1000	+	promoter:8695	uc008qnv.2	229615	Pias3	mm9_genes_promoters	Cone Precursor Cells								1
chr3	96499689	96501950	2262	*	UMR	3.15789	chr3	96499999	96500998	1000	+	promoter:8695	uc008qnv.2	229615	Pias3	mm9_genes_promoters	Cone Precursor Cells								UMR
chr3	96500153	96501572	1420	*	1	1.28209	chr3	96499999	96500998	1000	+	promoter:8695	uc008qnv.2	229615	Pias3	mm9_genes_promoters	Cone Precursor Cells									1
chr3	96499502	96501952	2451	*	UMR	2.07373	chr3	96499999	96500998	1000	+	promoter:8695	uc008qnv.2	229615	Pias3	mm9_genes_promoters	Cone Precursor Cells									UMR
chr3	96690800	96695781	4982	*	3	78.2941	chr3	96695375	96696374	1000	+	promoter:9872	uc008qnt.2	229615	Pias3	mm10_genes_promoters	Cone Precursor Cells										3
chr3	96695782	96698099	2318	*	1	4.71019	chr3	96695375	96696374	1000	+	promoter:9872	uc008qnt.2	229615	Pias3	mm10_genes_promoters	Cone Precursor Cells										1
chr3	96695847	96697833	1987	*	UMR	1.84941	chr3	96695375	96696374	1000	+	promoter:9872	uc008qnt.2	229615	Pias3	mm10_genes_promoters	Cone Precursor Cells										UMR
chr3	96693043	96695846	2804	*	4	83.7557	chr3	96695375	96696374	1000	+	promoter:9872	uc008qnt.2	229615	Pias3	mm10_genes_promoters	Cone Precursor Cells											4
chr3	96695847	96698098	2252	*	1	3.46793	chr3	96695375	96696374	1000	+	promoter:9872	uc008qnt.2	229615	Pias3	mm10_genes_promoters	Cone Precursor Cells											1
chr3	96695847	96698028	2182	*	UMR	2.33019	chr3	96695375	96696374	1000	+	promoter:9872	uc008qnt.2	229615	Pias3	mm10_genes_promoters	Cone Precursor Cells											UMR
chr3	96695782	96698099	2318	*	1	4.71019	chr3	96696076	96697075	1000	+	promoter:9873	uc008qnu.2	229615	Pias3	mm10_genes_promoters	Cone Precursor Cells										1
chr3	96695847	96697833	1987	*	UMR	1.84941	chr3	96696076	96697075	1000	+	promoter:9873	uc008qnu.2	229615	Pias3	mm10_genes_promoters	Cone Precursor Cells										UMR
chr3	96695847	96698098	2252	*	1	3.46793	chr3	96696076	96697075	1000	+	promoter:9873	uc008qnu.2	229615	Pias3	mm10_genes_promoters	Cone Precursor Cells											1
chr3	96695847	96698028	2182	*	UMR	2.33019	chr3	96696076	96697075	1000	+	promoter:9873	uc008qnu.2	229615	Pias3	mm10_genes_promoters	Cone Precursor Cells											UMR
chr3	96695782	96698099	2318	*	1	4.71019	chr3	96696076	96697075	1000	+	promoter:9874	uc008qnv.2	229615	Pias3	mm10_genes_promoters	Cone Precursor Cells										1
chr3	96695847	96697833	1987	*	UMR	1.84941	chr3	96696076	96697075	1000	+	promoter:9874	uc008qnv.2	229615	Pias3	mm10_genes_promoters	Cone Precursor Cells										UMR
chr3	96695847	96698098	2252	*	1	3.46793	chr3	96696076	96697075	1000	+	promoter:9874	uc008qnv.2	229615	Pias3	mm10_genes_promoters	Cone Precursor Cells											1
chr3	96695847	96698028	2182	*	UMR	2.33019	chr3	96696076	96697075	1000	+	promoter:9874	uc008qnv.2	229615	Pias3	mm10_genes_promoters	Cone Precursor Cells											UMR
chr10	44168903	44190980	22078	*	1	21.8507	chr10	44178494	44179493	1000	-	promoter:32239	uc007ezu.2	12142	Prdm1	mm9_genes_promoters	Photoreceptor Precursor Cells	1
chr10	43614697	44230696	616000	*	1	31.9555	chr10	44178494	44179493	1000	-	promoter:32239	uc007ezu.2	12142	Prdm1	mm9_genes_promoters	Photoreceptor Precursor Cells		1
chr10	44089179	44453672	364494	*	1	16.026	chr10	44178494	44179493	1000	-	promoter:32239	uc007ezu.2	12142	Prdm1	mm9_genes_promoters	Photoreceptor Precursor Cells			1
chr10	44167211	44814549	647339	*	1	19.441	chr10	44178494	44179493	1000	-	promoter:32239	uc007ezu.2	12142	Prdm1	mm9_genes_promoters	Photoreceptor Precursor Cells				1
chr10	43696389	44813096	1116708	*	1	18.8251	chr10	44178494	44179493	1000	-	promoter:32239	uc007ezu.2	12142	Prdm1	mm9_genes_promoters	Photoreceptor Precursor Cells					1
chr10	44175886	44180418	4533	*	1	3.96976	chr10	44178494	44179493	1000	-	promoter:32239	uc007ezu.2	12142	Prdm1	mm9_genes_promoters	Photoreceptor Precursor Cells						1
chr10	44176344	44179642	3299	*	UMR	2	chr10	44178494	44179493	1000	-	promoter:32239	uc007ezu.2	12142	Prdm1	mm9_genes_promoters	Photoreceptor Precursor Cells						UMR
chr10	44175885	44180417	4533	*	1	4.94653	chr10	44178494	44179493	1000	-	promoter:32239	uc007ezu.2	12142	Prdm1	mm9_genes_promoters	Photoreceptor Precursor Cells							1
chr10	44176343	44180525	4183	*	UMR	3.36943	chr10	44178494	44179493	1000	-	promoter:32239	uc007ezu.2	12142	Prdm1	mm9_genes_promoters	Photoreceptor Precursor Cells							UMR
chr10	44176325	44180417	4093	*	1	5.36887	chr10	44178494	44179493	1000	-	promoter:32239	uc007ezu.2	12142	Prdm1	mm9_genes_promoters	Photoreceptor Precursor Cells								1
chr10	44176343	44180370	4028	*	UMR	4.05405	chr10	44178494	44179493	1000	-	promoter:32239	uc007ezu.2	12142	Prdm1	mm9_genes_promoters	Photoreceptor Precursor Cells								UMR
chr10	44175886	44179704	3819	*	1	3.71981	chr10	44178494	44179493	1000	-	promoter:32239	uc007ezu.2	12142	Prdm1	mm9_genes_promoters	Photoreceptor Precursor Cells									1
chr10	44175655	44179688	4034	*	UMR	2.16998	chr10	44178494	44179493	1000	-	promoter:32239	uc007ezu.2	12142	Prdm1	mm9_genes_promoters	Photoreceptor Precursor Cells									UMR
chr10	44168903	44190980	22078	*	1	21.8507	chr10	44178494	44179493	1000	-	promoter:32240	uc007ezv.2	12142	Prdm1	mm9_genes_promoters	Photoreceptor Precursor Cells	1
chr10	43614697	44230696	616000	*	1	31.9555	chr10	44178494	44179493	1000	-	promoter:32240	uc007ezv.2	12142	Prdm1	mm9_genes_promoters	Photoreceptor Precursor Cells		1
chr10	44089179	44453672	364494	*	1	16.026	chr10	44178494	44179493	1000	-	promoter:32240	uc007ezv.2	12142	Prdm1	mm9_genes_promoters	Photoreceptor Precursor Cells			1
chr10	44167211	44814549	647339	*	1	19.441	chr10	44178494	44179493	1000	-	promoter:32240	uc007ezv.2	12142	Prdm1	mm9_genes_promoters	Photoreceptor Precursor Cells				1
chr10	43696389	44813096	1116708	*	1	18.8251	chr10	44178494	44179493	1000	-	promoter:32240	uc007ezv.2	12142	Prdm1	mm9_genes_promoters	Photoreceptor Precursor Cells					1
chr10	44175886	44180418	4533	*	1	3.96976	chr10	44178494	44179493	1000	-	promoter:32240	uc007ezv.2	12142	Prdm1	mm9_genes_promoters	Photoreceptor Precursor Cells						1
chr10	44176344	44179642	3299	*	UMR	2	chr10	44178494	44179493	1000	-	promoter:32240	uc007ezv.2	12142	Prdm1	mm9_genes_promoters	Photoreceptor Precursor Cells						UMR
chr10	44175885	44180417	4533	*	1	4.94653	chr10	44178494	44179493	1000	-	promoter:32240	uc007ezv.2	12142	Prdm1	mm9_genes_promoters	Photoreceptor Precursor Cells							1
chr10	44176343	44180525	4183	*	UMR	3.36943	chr10	44178494	44179493	1000	-	promoter:32240	uc007ezv.2	12142	Prdm1	mm9_genes_promoters	Photoreceptor Precursor Cells							UMR
chr10	44176325	44180417	4093	*	1	5.36887	chr10	44178494	44179493	1000	-	promoter:32240	uc007ezv.2	12142	Prdm1	mm9_genes_promoters	Photoreceptor Precursor Cells								1
chr10	44176343	44180370	4028	*	UMR	4.05405	chr10	44178494	44179493	1000	-	promoter:32240	uc007ezv.2	12142	Prdm1	mm9_genes_promoters	Photoreceptor Precursor Cells								UMR
chr10	44175886	44179704	3819	*	1	3.71981	chr10	44178494	44179493	1000	-	promoter:32240	uc007ezv.2	12142	Prdm1	mm9_genes_promoters	Photoreceptor Precursor Cells									1
chr10	44175655	44179688	4034	*	UMR	2.16998	chr10	44178494	44179493	1000	-	promoter:32240	uc007ezv.2	12142	Prdm1	mm9_genes_promoters	Photoreceptor Precursor Cells									UMR
chr10	44196449	44786732	590284	*	1	39.8842	chr10	44248308	44249307	1000	-	promoter:32241	uc007ezw.1	12142	Prdm1	mm9_genes_promoters	Photoreceptor Precursor Cells	1
chr10	44233871	44256034	22164	*	2	41.7266	chr10	44248308	44249307	1000	-	promoter:32241	uc007ezw.1	12142	Prdm1	mm9_genes_promoters	Photoreceptor Precursor Cells		2
chr10	44089179	44453672	364494	*	1	16.026	chr10	44248308	44249307	1000	-	promoter:32241	uc007ezw.1	12142	Prdm1	mm9_genes_promoters	Photoreceptor Precursor Cells			1
chr10	44167211	44814549	647339	*	1	19.441	chr10	44248308	44249307	1000	-	promoter:32241	uc007ezw.1	12142	Prdm1	mm9_genes_promoters	Photoreceptor Precursor Cells				1
chr10	43696389	44813096	1116708	*	1	18.8251	chr10	44248308	44249307	1000	-	promoter:32241	uc007ezw.1	12142	Prdm1	mm9_genes_promoters	Photoreceptor Precursor Cells					1
chr10	44246724	44251631	4908	*	1	2.74791	chr10	44248308	44249307	1000	-	promoter:32241	uc007ezw.1	12142	Prdm1	mm9_genes_promoters	Photoreceptor Precursor Cells						1
chr10	44246364	44251412	5049	*	UMR	1.56971	chr10	44248308	44249307	1000	-	promoter:32241	uc007ezw.1	12142	Prdm1	mm9_genes_promoters	Photoreceptor Precursor Cells						UMR
chr10	44246059	44251630	5572	*	1	5.57781	chr10	44248308	44249307	1000	-	promoter:32241	uc007ezw.1	12142	Prdm1	mm9_genes_promoters	Photoreceptor Precursor Cells							1
chr10	44246266	44250530	4265	*	UMR	2.45437	chr10	44248308	44249307	1000	-	promoter:32241	uc007ezw.1	12142	Prdm1	mm9_genes_promoters	Photoreceptor Precursor Cells							UMR
chr10	44246059	44250696	4638	*	1	4.12113	chr10	44248308	44249307	1000	-	promoter:32241	uc007ezw.1	12142	Prdm1	mm9_genes_promoters	Photoreceptor Precursor Cells								1
chr10	44246363	44250210	3848	*	UMR	1.32377	chr10	44248308	44249307	1000	-	promoter:32241	uc007ezw.1	12142	Prdm1	mm9_genes_promoters	Photoreceptor Precursor Cells								UMR
chr10	44244491	44251466	6976	*	1	3.76837	chr10	44248308	44249307	1000	-	promoter:32241	uc007ezw.1	12142	Prdm1	mm9_genes_promoters	Photoreceptor Precursor Cells									1
chr10	44246081	44251412	5332	*	UMR	1.60705	chr10	44248308	44249307	1000	-	promoter:32241	uc007ezw.1	12142	Prdm1	mm9_genes_promoters	Photoreceptor Precursor Cells									UMR
chr10	44456249	44460612	4364	*	1	3.12094	chr10	44458749	44459748	1000	-	promoter:36800	uc007ezu.3	12142	Prdm1	mm10_genes_promoters	Photoreceptor Precursor Cells										1
chr10	44456385	44460828	4444	*	UMR	3.23027	chr10	44458749	44459748	1000	-	promoter:36800	uc007ezu.3	12142	Prdm1	mm10_genes_promoters	Photoreceptor Precursor Cells										UMR
chr10	44456199	44460612	4414	*	1	4.52007	chr10	44458749	44459748	1000	-	promoter:36800	uc007ezu.3	12142	Prdm1	mm10_genes_promoters	Photoreceptor Precursor Cells											1
chr10	44456385	44460828	4444	*	UMR	3.49076	chr10	44458749	44459748	1000	-	promoter:36800	uc007ezu.3	12142	Prdm1	mm10_genes_promoters	Photoreceptor Precursor Cells											UMR
chr10	44456249	44460612	4364	*	1	3.12094	chr10	44458749	44459748	1000	-	promoter:36801	uc007ezv.3	12142	Prdm1	mm10_genes_promoters	Photoreceptor Precursor Cells										1
chr10	44456385	44460828	4444	*	UMR	3.23027	chr10	44458749	44459748	1000	-	promoter:36801	uc007ezv.3	12142	Prdm1	mm10_genes_promoters	Photoreceptor Precursor Cells										UMR
chr10	44456199	44460612	4414	*	1	4.52007	chr10	44458749	44459748	1000	-	promoter:36801	uc007ezv.3	12142	Prdm1	mm10_genes_promoters	Photoreceptor Precursor Cells											1
chr10	44456385	44460828	4444	*	UMR	3.49076	chr10	44458749	44459748	1000	-	promoter:36801	uc007ezv.3	12142	Prdm1	mm10_genes_promoters	Photoreceptor Precursor Cells											UMR
chr10	44526253	44530559	4307	*	1	1.68094	chr10	44528502	44529501	1000	-	promoter:36802	uc007ezw.1	12142	Prdm1	mm10_genes_promoters	Photoreceptor Precursor Cells										1
chr10	44526017	44530558	4542	*	UMR	1.42456	chr10	44528502	44529501	1000	-	promoter:36802	uc007ezw.1	12142	Prdm1	mm10_genes_promoters	Photoreceptor Precursor Cells										UMR
chr10	44526253	44530559	4307	*	1	2.05259	chr10	44528502	44529501	1000	-	promoter:36802	uc007ezw.1	12142	Prdm1	mm10_genes_promoters	Photoreceptor Precursor Cells											1
chr10	44526017	44530558	4542	*	UMR	2	chr10	44528502	44529501	1000	-	promoter:36802	uc007ezw.1	12142	Prdm1	mm10_genes_promoters	Photoreceptor Precursor Cells											UMR
chr9	68338207	68539716	201510	*	1	33.4748	chr9	68500609	68501608	1000	+	promoter:28096	uc009qmw.1	19883	Rora	mm9_genes_promoters	Cone Precursor Cells	1
chr9	68371337	68538473	167137	*	1	27.4169	chr9	68500609	68501608	1000	+	promoter:28096	uc009qmw.1	19883	Rora	mm9_genes_promoters	Cone Precursor Cells		1
chr9	68372879	68505542	132664	*	1	17.2035	chr9	68500609	68501608	1000	+	promoter:28096	uc009qmw.1	19883	Rora	mm9_genes_promoters	Cone Precursor Cells			1
chr9	68372117	68544791	172675	*	1	21.4035	chr9	68500609	68501608	1000	+	promoter:28096	uc009qmw.1	19883	Rora	mm9_genes_promoters	Cone Precursor Cells				1
chr9	68372117	70929725	2557609	*	1	15.4283	chr9	68500609	68501608	1000	+	promoter:28096	uc009qmw.1	19883	Rora	mm9_genes_promoters	Cone Precursor Cells					1
chr9	68499902	68504706	4805	*	1	3.83149	chr9	68500609	68501608	1000	+	promoter:28096	uc009qmw.1	19883	Rora	mm9_genes_promoters	Cone Precursor Cells						1
chr9	68499597	68503718	4122	*	UMR	1.65708	chr9	68500609	68501608	1000	+	promoter:28096	uc009qmw.1	19883	Rora	mm9_genes_promoters	Cone Precursor Cells						UMR
chr9	68500546	68505414	4869	*	2	34.588	chr9	68500609	68501608	1000	+	promoter:28096	uc009qmw.1	19883	Rora	mm9_genes_promoters	Cone Precursor Cells							2
chr9	68500053	68503708	3656	*	UMR	3.89908	chr9	68500609	68501608	1000	+	promoter:28096	uc009qmw.1	19883	Rora	mm9_genes_promoters	Cone Precursor Cells							UMR
chr9	68500546	68504740	4195	*	1	5.29844	chr9	68500609	68501608	1000	+	promoter:28096	uc009qmw.1	19883	Rora	mm9_genes_promoters	Cone Precursor Cells								1
chr9	68500375	68504286	3912	*	UMR	1.94915	chr9	68500609	68501608	1000	+	promoter:28096	uc009qmw.1	19883	Rora	mm9_genes_promoters	Cone Precursor Cells								UMR
chr9	68499902	68505415	5514	*	1	4.80902	chr9	68500609	68501608	1000	+	promoter:28096	uc009qmw.1	19883	Rora	mm9_genes_promoters	Cone Precursor Cells									1
chr9	68500565	68503992	3428	*	UMR	1.23162	chr9	68500609	68501608	1000	+	promoter:28096	uc009qmw.1	19883	Rora	mm9_genes_promoters	Cone Precursor Cells									UMR
chr9	68338207	68539716	201510	*	1	33.4748	chr9	68500609	68501608	1000	+	promoter:28097	uc009qmx.1	19883	Rora	mm9_genes_promoters	Cone Precursor Cells	1
chr9	68371337	68538473	167137	*	1	27.4169	chr9	68500609	68501608	1000	+	promoter:28097	uc009qmx.1	19883	Rora	mm9_genes_promoters	Cone Precursor Cells		1
chr9	68372879	68505542	132664	*	1	17.2035	chr9	68500609	68501608	1000	+	promoter:28097	uc009qmx.1	19883	Rora	mm9_genes_promoters	Cone Precursor Cells			1
chr9	68372117	68544791	172675	*	1	21.4035	chr9	68500609	68501608	1000	+	promoter:28097	uc009qmx.1	19883	Rora	mm9_genes_promoters	Cone Precursor Cells				1
chr9	68372117	70929725	2557609	*	1	15.4283	chr9	68500609	68501608	1000	+	promoter:28097	uc009qmx.1	19883	Rora	mm9_genes_promoters	Cone Precursor Cells					1
chr9	68499902	68504706	4805	*	1	3.83149	chr9	68500609	68501608	1000	+	promoter:28097	uc009qmx.1	19883	Rora	mm9_genes_promoters	Cone Precursor Cells						1
chr9	68499597	68503718	4122	*	UMR	1.65708	chr9	68500609	68501608	1000	+	promoter:28097	uc009qmx.1	19883	Rora	mm9_genes_promoters	Cone Precursor Cells						UMR
chr9	68500546	68505414	4869	*	2	34.588	chr9	68500609	68501608	1000	+	promoter:28097	uc009qmx.1	19883	Rora	mm9_genes_promoters	Cone Precursor Cells							2
chr9	68500053	68503708	3656	*	UMR	3.89908	chr9	68500609	68501608	1000	+	promoter:28097	uc009qmx.1	19883	Rora	mm9_genes_promoters	Cone Precursor Cells							UMR
chr9	68500546	68504740	4195	*	1	5.29844	chr9	68500609	68501608	1000	+	promoter:28097	uc009qmx.1	19883	Rora	mm9_genes_promoters	Cone Precursor Cells								1
chr9	68500375	68504286	3912	*	UMR	1.94915	chr9	68500609	68501608	1000	+	promoter:28097	uc009qmx.1	19883	Rora	mm9_genes_promoters	Cone Precursor Cells								UMR
chr9	68499902	68505415	5514	*	1	4.80902	chr9	68500609	68501608	1000	+	promoter:28097	uc009qmx.1	19883	Rora	mm9_genes_promoters	Cone Precursor Cells									1
chr9	68500565	68503992	3428	*	UMR	1.23162	chr9	68500609	68501608	1000	+	promoter:28097	uc009qmx.1	19883	Rora	mm9_genes_promoters	Cone Precursor Cells									UMR
chr9	68940213	69177925	237713	*	1	28.4624	chr9	69044315	69045314	1000	+	promoter:28099	uc009qmz.1	19883	Rora	mm9_genes_promoters	Cone Precursor Cells	1
chr9	68938189	69172189	234001	*	1	24.4091	chr9	69044315	69045314	1000	+	promoter:28099	uc009qmz.1	19883	Rora	mm9_genes_promoters	Cone Precursor Cells		1
chr9	68933288	69173737	240450	*	1	17.0662	chr9	69044315	69045314	1000	+	promoter:28099	uc009qmz.1	19883	Rora	mm9_genes_promoters	Cone Precursor Cells			1
chr9	68602276	69220321	618046	*	1	16.7026	chr9	69044315	69045314	1000	+	promoter:28099	uc009qmz.1	19883	Rora	mm9_genes_promoters	Cone Precursor Cells				1
chr9	68372117	70929725	2557609	*	1	15.4283	chr9	69044315	69045314	1000	+	promoter:28099	uc009qmz.1	19883	Rora	mm9_genes_promoters	Cone Precursor Cells					1
chr9	68504872	69106807	601936	*	4	87.103	chr9	69044315	69045314	1000	+	promoter:28099	uc009qmz.1	19883	Rora	mm9_genes_promoters	Cone Precursor Cells						4
chr9	68610794	69106147	495354	*	4	86.9789	chr9	69044315	69045314	1000	+	promoter:28099	uc009qmz.1	19883	Rora	mm9_genes_promoters	Cone Precursor Cells							4
chr9	68610259	69106826	496568	*	4	86.7155	chr9	69044315	69045314	1000	+	promoter:28099	uc009qmz.1	19883	Rora	mm9_genes_promoters	Cone Precursor Cells								4
chr9	68505542	69135744	630203	*	4	86.442	chr9	69044315	69045314	1000	+	promoter:28099	uc009qmz.1	19883	Rora	mm9_genes_promoters	Cone Precursor Cells									4
chr9	68940213	69177925	237713	*	1	28.4624	chr9	69136660	69137659	1000	+	promoter:28100	uc009qna.1	19883	Rora	mm9_genes_promoters	Cone Precursor Cells	1
chr9	68938189	69172189	234001	*	1	24.4091	chr9	69136660	69137659	1000	+	promoter:28100	uc009qna.1	19883	Rora	mm9_genes_promoters	Cone Precursor Cells		1
chr9	68933288	69173737	240450	*	1	17.0662	chr9	69136660	69137659	1000	+	promoter:28100	uc009qna.1	19883	Rora	mm9_genes_promoters	Cone Precursor Cells			1
chr9	68602276	69220321	618046	*	1	16.7026	chr9	69136660	69137659	1000	+	promoter:28100	uc009qna.1	19883	Rora	mm9_genes_promoters	Cone Precursor Cells				1
chr9	68372117	70929725	2557609	*	1	15.4283	chr9	69136660	69137659	1000	+	promoter:28100	uc009qna.1	19883	Rora	mm9_genes_promoters	Cone Precursor Cells					1
chr9	69136101	69139441	3341	*	1	2.21085	chr9	69136660	69137659	1000	+	promoter:28100	uc009qna.1	19883	Rora	mm9_genes_promoters	Cone Precursor Cells						1
chr9	69136415	69140234	3820	*	UMR	1.70152	chr9	69136660	69137659	1000	+	promoter:28100	uc009qna.1	19883	Rora	mm9_genes_promoters	Cone Precursor Cells						UMR
chr9	69136438	69139607	3170	*	1	4.89867	chr9	69136660	69137659	1000	+	promoter:28100	uc009qna.1	19883	Rora	mm9_genes_promoters	Cone Precursor Cells							1
chr9	69136653	69140192	3540	*	UMR	2.64085	chr9	69136660	69137659	1000	+	promoter:28100	uc009qna.1	19883	Rora	mm9_genes_promoters	Cone Precursor Cells							UMR
chr9	69136726	69140317	3592	*	1	4.62661	chr9	69136660	69137659	1000	+	promoter:28100	uc009qna.1	19883	Rora	mm9_genes_promoters	Cone Precursor Cells								1
chr9	69136653	69139974	3322	*	UMR	2.34114	chr9	69136660	69137659	1000	+	promoter:28100	uc009qna.1	19883	Rora	mm9_genes_promoters	Cone Precursor Cells								UMR
chr9	69135774	69139660	3887	*	1	1.72555	chr9	69136660	69137659	1000	+	promoter:28100	uc009qna.1	19883	Rora	mm9_genes_promoters	Cone Precursor Cells									1
chr9	69136667	69140422	3756	*	UMR	1.25511	chr9	69136660	69137659	1000	+	promoter:28100	uc009qna.1	19883	Rora	mm9_genes_promoters	Cone Precursor Cells									UMR
chr9	68940213	69177925	237713	*	1	28.4624	chr9	69136660	69137659	1000	+	promoter:28101	uc012gwh.1	19883	Rora	mm9_genes_promoters	Cone Precursor Cells	1
chr9	68938189	69172189	234001	*	1	24.4091	chr9	69136660	69137659	1000	+	promoter:28101	uc012gwh.1	19883	Rora	mm9_genes_promoters	Cone Precursor Cells		1
chr9	68933288	69173737	240450	*	1	17.0662	chr9	69136660	69137659	1000	+	promoter:28101	uc012gwh.1	19883	Rora	mm9_genes_promoters	Cone Precursor Cells			1
chr9	68602276	69220321	618046	*	1	16.7026	chr9	69136660	69137659	1000	+	promoter:28101	uc012gwh.1	19883	Rora	mm9_genes_promoters	Cone Precursor Cells				1
chr9	68372117	70929725	2557609	*	1	15.4283	chr9	69136660	69137659	1000	+	promoter:28101	uc012gwh.1	19883	Rora	mm9_genes_promoters	Cone Precursor Cells					1
chr9	69136101	69139441	3341	*	1	2.21085	chr9	69136660	69137659	1000	+	promoter:28101	uc012gwh.1	19883	Rora	mm9_genes_promoters	Cone Precursor Cells						1
chr9	69136415	69140234	3820	*	UMR	1.70152	chr9	69136660	69137659	1000	+	promoter:28101	uc012gwh.1	19883	Rora	mm9_genes_promoters	Cone Precursor Cells						UMR
chr9	69136438	69139607	3170	*	1	4.89867	chr9	69136660	69137659	1000	+	promoter:28101	uc012gwh.1	19883	Rora	mm9_genes_promoters	Cone Precursor Cells							1
chr9	69136653	69140192	3540	*	UMR	2.64085	chr9	69136660	69137659	1000	+	promoter:28101	uc012gwh.1	19883	Rora	mm9_genes_promoters	Cone Precursor Cells							UMR
chr9	69136726	69140317	3592	*	1	4.62661	chr9	69136660	69137659	1000	+	promoter:28101	uc012gwh.1	19883	Rora	mm9_genes_promoters	Cone Precursor Cells								1
chr9	69136653	69139974	3322	*	UMR	2.34114	chr9	69136660	69137659	1000	+	promoter:28101	uc012gwh.1	19883	Rora	mm9_genes_promoters	Cone Precursor Cells								UMR
chr9	69135774	69139660	3887	*	1	1.72555	chr9	69136660	69137659	1000	+	promoter:28101	uc012gwh.1	19883	Rora	mm9_genes_promoters	Cone Precursor Cells									1
chr9	69136667	69140422	3756	*	UMR	1.25511	chr9	69136660	69137659	1000	+	promoter:28101	uc012gwh.1	19883	Rora	mm9_genes_promoters	Cone Precursor Cells									UMR
chr9	68652740	68656933	4194	*	1	7.22039	chr9	68652786	68653785	1000	+	promoter:31984	uc009qmw.2	19883	Rora	mm10_genes_promoters	Cone Precursor Cells										1
chr9	68652757	68656934	4178	*	UMR	5.23311	chr9	68652786	68653785	1000	+	promoter:31984	uc009qmw.2	19883	Rora	mm10_genes_promoters	Cone Precursor Cells										UMR
chr9	68652740	68657040	4301	*	1	7.16645	chr9	68652786	68653785	1000	+	promoter:31984	uc009qmw.2	19883	Rora	mm10_genes_promoters	Cone Precursor Cells											1
chr9	68652757	68656070	3314	*	UMR	0.891972	chr9	68652786	68653785	1000	+	promoter:31984	uc009qmw.2	19883	Rora	mm10_genes_promoters	Cone Precursor Cells											UMR
chr9	68652740	68656933	4194	*	1	7.22039	chr9	68652786	68653785	1000	+	promoter:31985	uc009qmx.2	19883	Rora	mm10_genes_promoters	Cone Precursor Cells										1
chr9	68652757	68656934	4178	*	UMR	5.23311	chr9	68652786	68653785	1000	+	promoter:31985	uc009qmx.2	19883	Rora	mm10_genes_promoters	Cone Precursor Cells										UMR
chr9	68652740	68657040	4301	*	1	7.16645	chr9	68652786	68653785	1000	+	promoter:31985	uc009qmx.2	19883	Rora	mm10_genes_promoters	Cone Precursor Cells											1
chr9	68652757	68656070	3314	*	UMR	0.891972	chr9	68652786	68653785	1000	+	promoter:31985	uc009qmx.2	19883	Rora	mm10_genes_promoters	Cone Precursor Cells											UMR
chr9	69151672	69234395	82724	*	4	88.4902	chr9	69195075	69196074	1000	+	promoter:31987	uc009qmz.3	19883	Rora	mm10_genes_promoters	Cone Precursor Cells										4
chr9	69151317	69234395	83079	*	4	88.3908	chr9	69195075	69196074	1000	+	promoter:31987	uc009qmz.3	19883	Rora	mm10_genes_promoters	Cone Precursor Cells											4
chr9	69288631	69292860	4230	*	1	7.22241	chr9	69288841	69289840	1000	+	promoter:31988	uc009qna.2	19883	Rora	mm10_genes_promoters	Cone Precursor Cells										1
chr9	69288463	69293140	4678	*	UMR	6.97509	chr9	69288841	69289840	1000	+	promoter:31988	uc009qna.2	19883	Rora	mm10_genes_promoters	Cone Precursor Cells										UMR
chr9	69288631	69292997	4367	*	1	8.26758	chr9	69288841	69289840	1000	+	promoter:31988	uc009qna.2	19883	Rora	mm10_genes_promoters	Cone Precursor Cells											1
chr9	69288633	69293140	4508	*	UMR	7.60447	chr9	69288841	69289840	1000	+	promoter:31988	uc009qna.2	19883	Rora	mm10_genes_promoters	Cone Precursor Cells											UMR
chr9	69288631	69292860	4230	*	1	7.22241	chr9	69288841	69289840	1000	+	promoter:31989	uc012gwh.2	19883	Rora	mm10_genes_promoters	Cone Precursor Cells										1
chr9	69288463	69293140	4678	*	UMR	6.97509	chr9	69288841	69289840	1000	+	promoter:31989	uc012gwh.2	19883	Rora	mm10_genes_promoters	Cone Precursor Cells										UMR
chr9	69288631	69292997	4367	*	1	8.26758	chr9	69288841	69289840	1000	+	promoter:31989	uc012gwh.2	19883	Rora	mm10_genes_promoters	Cone Precursor Cells											1
chr9	69288633	69293140	4508	*	UMR	7.60447	chr9	69288841	69289840	1000	+	promoter:31989	uc012gwh.2	19883	Rora	mm10_genes_promoters	Cone Precursor Cells											UMR
chr19	18941474	19186101	244628	*	1	34.0353	chr19	19075608	19076607	1000	-	promoter:52614	uc008gyc.1	225998	Rorb	mm9_genes_promoters	Cone Precursor Cells	1
chr19	18948466	19144769	196304	*	1	34.4409	chr19	19075608	19076607	1000	-	promoter:52614	uc008gyc.1	225998	Rorb	mm9_genes_promoters	Cone Precursor Cells		1
chr19	19000682	19205878	205197	*	1	17.1709	chr19	19075608	19076607	1000	-	promoter:52614	uc008gyc.1	225998	Rorb	mm9_genes_promoters	Cone Precursor Cells			1
chr19	19002468	19227856	225389	*	1	19.0904	chr19	19075608	19076607	1000	-	promoter:52614	uc008gyc.1	225998	Rorb	mm9_genes_promoters	Cone Precursor Cells				1
chr19	19003392	19223323	219932	*	1	15.7212	chr19	19075608	19076607	1000	-	promoter:52614	uc008gyc.1	225998	Rorb	mm9_genes_promoters	Cone Precursor Cells					1
chr19	18964800	19182495	217696	*	4	86.4552	chr19	19075608	19076607	1000	-	promoter:52614	uc008gyc.1	225998	Rorb	mm9_genes_promoters	Cone Precursor Cells						4
chr19	19035158	19182667	147510	*	4	81.9423	chr19	19075608	19076607	1000	-	promoter:52614	uc008gyc.1	225998	Rorb	mm9_genes_promoters	Cone Precursor Cells							4
chr19	18964256	19116278	152023	*	4	85.0229	chr19	19075608	19076607	1000	-	promoter:52614	uc008gyc.1	225998	Rorb	mm9_genes_promoters	Cone Precursor Cells								4
chr19	18824713	19179732	355020	*	4	85.5052	chr19	19075608	19076607	1000	-	promoter:52614	uc008gyc.1	225998	Rorb	mm9_genes_promoters	Cone Precursor Cells									4
chr19	18941474	19186101	244628	*	1	34.0353	chr19	19075608	19076607	1000	-	promoter:52615	uc008gyd.1	225998	Rorb	mm9_genes_promoters	Cone Precursor Cells	1
chr19	18948466	19144769	196304	*	1	34.4409	chr19	19075608	19076607	1000	-	promoter:52615	uc008gyd.1	225998	Rorb	mm9_genes_promoters	Cone Precursor Cells		1
chr19	19000682	19205878	205197	*	1	17.1709	chr19	19075608	19076607	1000	-	promoter:52615	uc008gyd.1	225998	Rorb	mm9_genes_promoters	Cone Precursor Cells			1
chr19	19002468	19227856	225389	*	1	19.0904	chr19	19075608	19076607	1000	-	promoter:52615	uc008gyd.1	225998	Rorb	mm9_genes_promoters	Cone Precursor Cells				1
chr19	19003392	19223323	219932	*	1	15.7212	chr19	19075608	19076607	1000	-	promoter:52615	uc008gyd.1	225998	Rorb	mm9_genes_promoters	Cone Precursor Cells					1
chr19	18964800	19182495	217696	*	4	86.4552	chr19	19075608	19076607	1000	-	promoter:52615	uc008gyd.1	225998	Rorb	mm9_genes_promoters	Cone Precursor Cells						4
chr19	19035158	19182667	147510	*	4	81.9423	chr19	19075608	19076607	1000	-	promoter:52615	uc008gyd.1	225998	Rorb	mm9_genes_promoters	Cone Precursor Cells							4
chr19	18964256	19116278	152023	*	4	85.0229	chr19	19075608	19076607	1000	-	promoter:52615	uc008gyd.1	225998	Rorb	mm9_genes_promoters	Cone Precursor Cells								4
chr19	18824713	19179732	355020	*	4	85.5052	chr19	19075608	19076607	1000	-	promoter:52615	uc008gyd.1	225998	Rorb	mm9_genes_promoters	Cone Precursor Cells									4
chr19	18941474	19186101	244628	*	1	34.0353	chr19	19185687	19186686	1000	-	promoter:52616	uc008gye.1	225998	Rorb	mm9_genes_promoters	Cone Precursor Cells	1
chr19	19186107	19219530	33424	*	2	70.3979	chr19	19185687	19186686	1000	-	promoter:52616	uc008gye.1	225998	Rorb	mm9_genes_promoters	Cone Precursor Cells	2
chr19	19173546	19187097	13552	*	1	30.1156	chr19	19185687	19186686	1000	-	promoter:52616	uc008gye.1	225998	Rorb	mm9_genes_promoters	Cone Precursor Cells		1
chr19	19000682	19205878	205197	*	1	17.1709	chr19	19185687	19186686	1000	-	promoter:52616	uc008gye.1	225998	Rorb	mm9_genes_promoters	Cone Precursor Cells			1
chr19	19002468	19227856	225389	*	1	19.0904	chr19	19185687	19186686	1000	-	promoter:52616	uc008gye.1	225998	Rorb	mm9_genes_promoters	Cone Precursor Cells				1
chr19	19003392	19223323	219932	*	1	15.7212	chr19	19185687	19186686	1000	-	promoter:52616	uc008gye.1	225998	Rorb	mm9_genes_promoters	Cone Precursor Cells					1
chr19	19182668	19187152	4485	*	1	6.29479	chr19	19185687	19186686	1000	-	promoter:52616	uc008gye.1	225998	Rorb	mm9_genes_promoters	Cone Precursor Cells						1
chr19	19184316	19186782	2467	*	UMR	2.5974	chr19	19185687	19186686	1000	-	promoter:52616	uc008gye.1	225998	Rorb	mm9_genes_promoters	Cone Precursor Cells						UMR
chr19	19183155	19186466	3312	*	1	12.5805	chr19	19185687	19186686	1000	-	promoter:52616	uc008gye.1	225998	Rorb	mm9_genes_promoters	Cone Precursor Cells							1
chr19	19184235	19186687	2453	*	UMR	3.01724	chr19	19185687	19186686	1000	-	promoter:52616	uc008gye.1	225998	Rorb	mm9_genes_promoters	Cone Precursor Cells							UMR
chr19	19182980	19186466	3487	*	1	10.7995	chr19	19185687	19186686	1000	-	promoter:52616	uc008gye.1	225998	Rorb	mm9_genes_promoters	Cone Precursor Cells								1
chr19	19186600	19267963	81364	*	4	84.7709	chr19	19185687	19186686	1000	-	promoter:52616	uc008gye.1	225998	Rorb	mm9_genes_promoters	Cone Precursor Cells								4
chr19	19184047	19186533	2487	*	UMR	3.3839	chr19	19185687	19186686	1000	-	promoter:52616	uc008gye.1	225998	Rorb	mm9_genes_promoters	Cone Precursor Cells								UMR
chr19	19182492	19186467	3976	*	1	4.98904	chr19	19185687	19186686	1000	-	promoter:52616	uc008gye.1	225998	Rorb	mm9_genes_promoters	Cone Precursor Cells									1
chr19	19182495	19186626	4132	*	UMR	4.41845	chr19	19185687	19186686	1000	-	promoter:52616	uc008gye.1	225998	Rorb	mm9_genes_promoters	Cone Precursor Cells									UMR
chr19	18941474	19186101	244628	*	1	34.0353	chr19	19075608	19076607	1000	-	promoter:52617	uc008gyf.1	225998	Rorb	mm9_genes_promoters	Cone Precursor Cells	1
chr19	18948466	19144769	196304	*	1	34.4409	chr19	19075608	19076607	1000	-	promoter:52617	uc008gyf.1	225998	Rorb	mm9_genes_promoters	Cone Precursor Cells		1
chr19	19000682	19205878	205197	*	1	17.1709	chr19	19075608	19076607	1000	-	promoter:52617	uc008gyf.1	225998	Rorb	mm9_genes_promoters	Cone Precursor Cells			1
chr19	19002468	19227856	225389	*	1	19.0904	chr19	19075608	19076607	1000	-	promoter:52617	uc008gyf.1	225998	Rorb	mm9_genes_promoters	Cone Precursor Cells				1
chr19	19003392	19223323	219932	*	1	15.7212	chr19	19075608	19076607	1000	-	promoter:52617	uc008gyf.1	225998	Rorb	mm9_genes_promoters	Cone Precursor Cells					1
chr19	18964800	19182495	217696	*	4	86.4552	chr19	19075608	19076607	1000	-	promoter:52617	uc008gyf.1	225998	Rorb	mm9_genes_promoters	Cone Precursor Cells						4
chr19	19035158	19182667	147510	*	4	81.9423	chr19	19075608	19076607	1000	-	promoter:52617	uc008gyf.1	225998	Rorb	mm9_genes_promoters	Cone Precursor Cells							4
chr19	18964256	19116278	152023	*	4	85.0229	chr19	19075608	19076607	1000	-	promoter:52617	uc008gyf.1	225998	Rorb	mm9_genes_promoters	Cone Precursor Cells								4
chr19	18824713	19179732	355020	*	4	85.5052	chr19	19075608	19076607	1000	-	promoter:52617	uc008gyf.1	225998	Rorb	mm9_genes_promoters	Cone Precursor Cells									4
chr19	18941474	19186101	244628	*	1	34.0353	chr19	19075608	19076607	1000	-	promoter:52618	uc008gyg.1	225998	Rorb	mm9_genes_promoters	Cone Precursor Cells	1
chr19	18948466	19144769	196304	*	1	34.4409	chr19	19075608	19076607	1000	-	promoter:52618	uc008gyg.1	225998	Rorb	mm9_genes_promoters	Cone Precursor Cells		1
chr19	19000682	19205878	205197	*	1	17.1709	chr19	19075608	19076607	1000	-	promoter:52618	uc008gyg.1	225998	Rorb	mm9_genes_promoters	Cone Precursor Cells			1
chr19	19002468	19227856	225389	*	1	19.0904	chr19	19075608	19076607	1000	-	promoter:52618	uc008gyg.1	225998	Rorb	mm9_genes_promoters	Cone Precursor Cells				1
chr19	19003392	19223323	219932	*	1	15.7212	chr19	19075608	19076607	1000	-	promoter:52618	uc008gyg.1	225998	Rorb	mm9_genes_promoters	Cone Precursor Cells					1
chr19	18964800	19182495	217696	*	4	86.4552	chr19	19075608	19076607	1000	-	promoter:52618	uc008gyg.1	225998	Rorb	mm9_genes_promoters	Cone Precursor Cells						4
chr19	19035158	19182667	147510	*	4	81.9423	chr19	19075608	19076607	1000	-	promoter:52618	uc008gyg.1	225998	Rorb	mm9_genes_promoters	Cone Precursor Cells							4
chr19	18964256	19116278	152023	*	4	85.0229	chr19	19075608	19076607	1000	-	promoter:52618	uc008gyg.1	225998	Rorb	mm9_genes_promoters	Cone Precursor Cells								4
chr19	18824713	19179732	355020	*	4	85.5052	chr19	19075608	19076607	1000	-	promoter:52618	uc008gyg.1	225998	Rorb	mm9_genes_promoters	Cone Precursor Cells									4
chr19	18961208	19108309	147102	*	4	85.4791	chr19	19001118	19002117	1000	-	promoter:60133	uc008gyc.2	225998	Rorb	mm10_genes_promoters	Cone Precursor Cells										4
chr19	19001053	19001348	296	*	LMR	42.0601	chr19	19001118	19002117	1000	-	promoter:60133	uc008gyc.2	225998	Rorb	mm10_genes_promoters	Cone Precursor Cells										LMR
chr19	18960599	19041467	80869	*	4	87.3254	chr19	19001118	19002117	1000	-	promoter:60133	uc008gyc.2	225998	Rorb	mm10_genes_promoters	Cone Precursor Cells											4
chr19	19001053	19001286	234	*	LMR	39.7059	chr19	19001118	19002117	1000	-	promoter:60133	uc008gyc.2	225998	Rorb	mm10_genes_promoters	Cone Precursor Cells											LMR
chr19	18961208	19108309	147102	*	4	85.4791	chr19	19001118	19002117	1000	-	promoter:60134	uc008gyd.2	225998	Rorb	mm10_genes_promoters	Cone Precursor Cells										4
chr19	19001053	19001348	296	*	LMR	42.0601	chr19	19001118	19002117	1000	-	promoter:60134	uc008gyd.2	225998	Rorb	mm10_genes_promoters	Cone Precursor Cells										LMR
chr19	18960599	19041467	80869	*	4	87.3254	chr19	19001118	19002117	1000	-	promoter:60134	uc008gyd.2	225998	Rorb	mm10_genes_promoters	Cone Precursor Cells											4
chr19	19001053	19001286	234	*	LMR	39.7059	chr19	19001118	19002117	1000	-	promoter:60134	uc008gyd.2	225998	Rorb	mm10_genes_promoters	Cone Precursor Cells											LMR
chr19	19108403	19112111	3709	*	2	14.9607	chr19	19111197	19112196	1000	-	promoter:60135	uc008gye.2	225998	Rorb	mm10_genes_promoters	Cone Precursor Cells										2
chr19	19109745	19112198	2454	*	UMR	1.78465	chr19	19111197	19112196	1000	-	promoter:60135	uc008gye.2	225998	Rorb	mm10_genes_promoters	Cone Precursor Cells										UMR
chr19	19108005	19112111	4107	*	2	15.2238	chr19	19111197	19112196	1000	-	promoter:60135	uc008gye.2	225998	Rorb	mm10_genes_promoters	Cone Precursor Cells											2
chr19	19109599	19112198	2600	*	UMR	1.87225	chr19	19111197	19112196	1000	-	promoter:60135	uc008gye.2	225998	Rorb	mm10_genes_promoters	Cone Precursor Cells											UMR
chr19	18961208	19108309	147102	*	4	85.4791	chr19	19001118	19002117	1000	-	promoter:60136	uc008gyf.1	225998	Rorb	mm10_genes_promoters	Cone Precursor Cells										4
chr19	19001053	19001348	296	*	LMR	42.0601	chr19	19001118	19002117	1000	-	promoter:60136	uc008gyf.1	225998	Rorb	mm10_genes_promoters	Cone Precursor Cells										LMR
chr19	18960599	19041467	80869	*	4	87.3254	chr19	19001118	19002117	1000	-	promoter:60136	uc008gyf.1	225998	Rorb	mm10_genes_promoters	Cone Precursor Cells											4
chr19	19001053	19001286	234	*	LMR	39.7059	chr19	19001118	19002117	1000	-	promoter:60136	uc008gyf.1	225998	Rorb	mm10_genes_promoters	Cone Precursor Cells											LMR
chr19	18961208	19108309	147102	*	4	85.4791	chr19	19001118	19002117	1000	-	promoter:60137	uc008gyg.1	225998	Rorb	mm10_genes_promoters	Cone Precursor Cells										4
chr19	19001053	19001348	296	*	LMR	42.0601	chr19	19001118	19002117	1000	-	promoter:60137	uc008gyg.1	225998	Rorb	mm10_genes_promoters	Cone Precursor Cells										LMR
chr19	18960599	19041467	80869	*	4	87.3254	chr19	19001118	19002117	1000	-	promoter:60137	uc008gyg.1	225998	Rorb	mm10_genes_promoters	Cone Precursor Cells											4
chr19	19001053	19001286	234	*	LMR	39.7059	chr19	19001118	19002117	1000	-	promoter:60137	uc008gyg.1	225998	Rorb	mm10_genes_promoters	Cone Precursor Cells											LMR
chr1	169300135	169865713	565579	*	1	27.4681	chr1	169527493	169528492	1000	+	promoter:1228	uc007dla.2	20183	Rxrg	mm9_genes_promoters	Cone Precursor Cells	1
chr1	169303031	169867640	564610	*	1	22.8244	chr1	169527493	169528492	1000	+	promoter:1228	uc007dla.2	20183	Rxrg	mm9_genes_promoters	Cone Precursor Cells		1
chr1	169261921	169865713	603793	*	1	14.5609	chr1	169527493	169528492	1000	+	promoter:1228	uc007dla.2	20183	Rxrg	mm9_genes_promoters	Cone Precursor Cells			1
chr1	168700406	169933349	1232944	*	1	18.5689	chr1	169527493	169528492	1000	+	promoter:1228	uc007dla.2	20183	Rxrg	mm9_genes_promoters	Cone Precursor Cells				1
chr1	168700765	169931883	1231119	*	1	17.5464	chr1	169527493	169528492	1000	+	promoter:1228	uc007dla.2	20183	Rxrg	mm9_genes_promoters	Cone Precursor Cells					1
chr1	169428965	169527666	98702	*	4	83.1487	chr1	169527493	169528492	1000	+	promoter:1228	uc007dla.2	20183	Rxrg	mm9_genes_promoters	Cone Precursor Cells						4
chr1	169527850	169529759	1910	*	1	6.06004	chr1	169527493	169528492	1000	+	promoter:1228	uc007dla.2	20183	Rxrg	mm9_genes_promoters	Cone Precursor Cells						1
chr1	169527759	169529992	2234	*	UMR	6.93481	chr1	169527493	169528492	1000	+	promoter:1228	uc007dla.2	20183	Rxrg	mm9_genes_promoters	Cone Precursor Cells						UMR
chr1	169429109	169527849	98741	*	4	82.0725	chr1	169527493	169528492	1000	+	promoter:1228	uc007dla.2	20183	Rxrg	mm9_genes_promoters	Cone Precursor Cells							4
chr1	169528104	169530204	2101	*	2	19.5333	chr1	169527493	169528492	1000	+	promoter:1228	uc007dla.2	20183	Rxrg	mm9_genes_promoters	Cone Precursor Cells							2
chr1	169527977	169529968	1992	*	UMR	10.1538	chr1	169527493	169528492	1000	+	promoter:1228	uc007dla.2	20183	Rxrg	mm9_genes_promoters	Cone Precursor Cells							UMR
chr1	169482181	169527849	45669	*	3	80.9057	chr1	169527493	169528492	1000	+	promoter:1228	uc007dla.2	20183	Rxrg	mm9_genes_promoters	Cone Precursor Cells								3
chr1	169528104	169530204	2101	*	2	20.6304	chr1	169527493	169528492	1000	+	promoter:1228	uc007dla.2	20183	Rxrg	mm9_genes_promoters	Cone Precursor Cells								2
chr1	169527977	169530182	2206	*	UMR	12.2768	chr1	169527493	169528492	1000	+	promoter:1228	uc007dla.2	20183	Rxrg	mm9_genes_promoters	Cone Precursor Cells								UMR
chr1	169325521	169528105	202585	*	4	82.3291	chr1	169527493	169528492	1000	+	promoter:1228	uc007dla.2	20183	Rxrg	mm9_genes_promoters	Cone Precursor Cells									4
chr1	169528141	169530160	2020	*	1	5.31523	chr1	169527493	169528492	1000	+	promoter:1228	uc007dla.2	20183	Rxrg	mm9_genes_promoters	Cone Precursor Cells									1
chr1	169527979	169530414	2436	*	UMR	5.70012	chr1	169527493	169528492	1000	+	promoter:1228	uc007dla.2	20183	Rxrg	mm9_genes_promoters	Cone Precursor Cells									UMR
chr1	169300135	169865713	565579	*	1	27.4681	chr1	169547396	169548395	1000	+	promoter:1229	uc007dlb.2	20183	Rxrg	mm9_genes_promoters	Cone Precursor Cells	1
chr1	169303031	169867640	564610	*	1	22.8244	chr1	169547396	169548395	1000	+	promoter:1229	uc007dlb.2	20183	Rxrg	mm9_genes_promoters	Cone Precursor Cells		1
chr1	169261921	169865713	603793	*	1	14.5609	chr1	169547396	169548395	1000	+	promoter:1229	uc007dlb.2	20183	Rxrg	mm9_genes_promoters	Cone Precursor Cells			1
chr1	168700406	169933349	1232944	*	1	18.5689	chr1	169547396	169548395	1000	+	promoter:1229	uc007dlb.2	20183	Rxrg	mm9_genes_promoters	Cone Precursor Cells				1
chr1	168700765	169931883	1231119	*	1	17.5464	chr1	169547396	169548395	1000	+	promoter:1229	uc007dlb.2	20183	Rxrg	mm9_genes_promoters	Cone Precursor Cells					1
chr1	169529823	169566817	36995	*	4	82.4353	chr1	169547396	169548395	1000	+	promoter:1229	uc007dlb.2	20183	Rxrg	mm9_genes_promoters	Cone Precursor Cells						4
chr1	169530305	169565071	34767	*	4	82.5865	chr1	169547396	169548395	1000	+	promoter:1229	uc007dlb.2	20183	Rxrg	mm9_genes_promoters	Cone Precursor Cells							4
chr1	169530305	169564762	34458	*	4	83.1352	chr1	169547396	169548395	1000	+	promoter:1229	uc007dlb.2	20183	Rxrg	mm9_genes_promoters	Cone Precursor Cells								4
chr1	169530523	169573815	43293	*	3	79.2459	chr1	169547396	169548395	1000	+	promoter:1229	uc007dlb.2	20183	Rxrg	mm9_genes_promoters	Cone Precursor Cells									3
chr1	167584489	167597719	13231	*	4	89.3669	chr1	167597362	167598361	1000	+	promoter:1403	uc007dla.2	20183	Rxrg	mm10_genes_promoters	Cone Precursor Cells										4
chr1	167597973	167600074	2102	*	1	4.84909	chr1	167597362	167598361	1000	+	promoter:1403	uc007dla.2	20183	Rxrg	mm10_genes_promoters	Cone Precursor Cells										1
chr1	167597719	167600124	2406	*	UMR	4.96855	chr1	167597362	167598361	1000	+	promoter:1403	uc007dla.2	20183	Rxrg	mm10_genes_promoters	Cone Precursor Cells										UMR
chr1	167584489	167597719	13231	*	4	90.6207	chr1	167597362	167598361	1000	+	promoter:1403	uc007dla.2	20183	Rxrg	mm10_genes_promoters	Cone Precursor Cells											4
chr1	167597974	167600074	2101	*	1	5.00062	chr1	167597362	167598361	1000	+	promoter:1403	uc007dla.2	20183	Rxrg	mm10_genes_promoters	Cone Precursor Cells											1
chr1	167597719	167600124	2406	*	UMR	5.44803	chr1	167597362	167598361	1000	+	promoter:1403	uc007dla.2	20183	Rxrg	mm10_genes_promoters	Cone Precursor Cells											UMR
chr1	167609184	167635427	26244	*	4	89.2913	chr1	167617265	167618264	1000	+	promoter:1404	uc007dlb.2	20183	Rxrg	mm10_genes_promoters	Cone Precursor Cells										4
chr1	167609184	167620477	11294	*	4	89.0513	chr1	167617265	167618264	1000	+	promoter:1404	uc007dlb.2	20183	Rxrg	mm10_genes_promoters	Cone Precursor Cells											4
chr14	17858131	18624048	765918	*	1	38.6163	chr14	18492474	18493473	1000	+	promoter:41084	uc007shk.2	21834	Thrb	mm9_genes_promoters	Cone Precursor Cells	1
chr14	18456591	18695079	238489	*	1	39.2796	chr14	18492474	18493473	1000	+	promoter:41084	uc007shk.2	21834	Thrb	mm9_genes_promoters	Cone Precursor Cells		1
chr14	18431099	18623996	192898	*	1	22.5896	chr14	18492474	18493473	1000	+	promoter:41084	uc007shk.2	21834	Thrb	mm9_genes_promoters	Cone Precursor Cells			1
chr14	18433096	18902099	469004	*	1	26.7072	chr14	18492474	18493473	1000	+	promoter:41084	uc007shk.2	21834	Thrb	mm9_genes_promoters	Cone Precursor Cells				1
chr14	18479846	18894971	415126	*	1	23.3315	chr14	18492474	18493473	1000	+	promoter:41084	uc007shk.2	21834	Thrb	mm9_genes_promoters	Cone Precursor Cells					1
chr14	18491764	18494570	2807	*	1	1.29272	chr14	18492474	18493473	1000	+	promoter:41084	uc007shk.2	21834	Thrb	mm9_genes_promoters	Cone Precursor Cells						1
chr14	18491697	18496350	4654	*	UMR	1.39092	chr14	18492474	18493473	1000	+	promoter:41084	uc007shk.2	21834	Thrb	mm9_genes_promoters	Cone Precursor Cells						UMR
chr14	18491348	18494869	3522	*	1	12.3387	chr14	18492474	18493473	1000	+	promoter:41084	uc007shk.2	21834	Thrb	mm9_genes_promoters	Cone Precursor Cells							1
chr14	18491331	18494861	3531	*	UMR	3.94089	chr14	18492474	18493473	1000	+	promoter:41084	uc007shk.2	21834	Thrb	mm9_genes_promoters	Cone Precursor Cells							UMR
chr14	18491529	18494750	3222	*	1	10.8827	chr14	18492474	18493473	1000	+	promoter:41084	uc007shk.2	21834	Thrb	mm9_genes_promoters	Cone Precursor Cells								1
chr14	18491439	18494774	3336	*	UMR	6.67614	chr14	18492474	18493473	1000	+	promoter:41084	uc007shk.2	21834	Thrb	mm9_genes_promoters	Cone Precursor Cells								UMR
chr14	18491899	18497376	5478	*	1	1.7316	chr14	18492474	18493473	1000	+	promoter:41084	uc007shk.2	21834	Thrb	mm9_genes_promoters	Cone Precursor Cells									1
chr14	18491697	18494862	3166	*	UMR	0.64493	chr14	18492474	18493473	1000	+	promoter:41084	uc007shk.2	21834	Thrb	mm9_genes_promoters	Cone Precursor Cells									UMR
chr14	18647784	18748046	100263	*	2	58.9181	chr14	18658466	18659465	1000	+	promoter:41085	uc007shl.2	21834	Thrb	mm9_genes_promoters	Cone Precursor Cells	2
chr14	18456591	18695079	238489	*	1	39.2796	chr14	18658466	18659465	1000	+	promoter:41085	uc007shl.2	21834	Thrb	mm9_genes_promoters	Cone Precursor Cells		1
chr14	18629653	18894737	265085	*	2	25.6901	chr14	18658466	18659465	1000	+	promoter:41085	uc007shl.2	21834	Thrb	mm9_genes_promoters	Cone Precursor Cells			2
chr14	18433096	18902099	469004	*	1	26.7072	chr14	18658466	18659465	1000	+	promoter:41085	uc007shl.2	21834	Thrb	mm9_genes_promoters	Cone Precursor Cells				1
chr14	18479846	18894971	415126	*	1	23.3315	chr14	18658466	18659465	1000	+	promoter:41085	uc007shl.2	21834	Thrb	mm9_genes_promoters	Cone Precursor Cells					1
chr14	18497376	19068784	571409	*	4	83.0523	chr14	18658466	18659465	1000	+	promoter:41085	uc007shl.2	21834	Thrb	mm9_genes_promoters	Cone Precursor Cells						4
chr14	18566624	19070231	503608	*	4	83.9234	chr14	18658466	18659465	1000	+	promoter:41085	uc007shl.2	21834	Thrb	mm9_genes_promoters	Cone Precursor Cells							4
chr14	18565490	18886300	320811	*	4	83.7313	chr14	18658466	18659465	1000	+	promoter:41085	uc007shl.2	21834	Thrb	mm9_genes_promoters	Cone Precursor Cells								4
chr14	18498055	19068653	570599	*	4	84.0467	chr14	18658466	18659465	1000	+	promoter:41085	uc007shl.2	21834	Thrb	mm9_genes_promoters	Cone Precursor Cells									4
chr14	18799839	18822739	22901	*	3	81.551	chr14	18813158	18814157	1000	+	promoter:41086	uc007sho.2	21834	Thrb	mm9_genes_promoters	Cone Precursor Cells	3
chr14	18801803	18816984	15182	*	3	72.6151	chr14	18813158	18814157	1000	+	promoter:41086	uc007sho.2	21834	Thrb	mm9_genes_promoters	Cone Precursor Cells		3
chr14	18629653	18894737	265085	*	2	25.6901	chr14	18813158	18814157	1000	+	promoter:41086	uc007sho.2	21834	Thrb	mm9_genes_promoters	Cone Precursor Cells			2
chr14	18433096	18902099	469004	*	1	26.7072	chr14	18813158	18814157	1000	+	promoter:41086	uc007sho.2	21834	Thrb	mm9_genes_promoters	Cone Precursor Cells				1
chr14	18479846	18894971	415126	*	1	23.3315	chr14	18813158	18814157	1000	+	promoter:41086	uc007sho.2	21834	Thrb	mm9_genes_promoters	Cone Precursor Cells					1
chr14	18497376	19068784	571409	*	4	83.0523	chr14	18813158	18814157	1000	+	promoter:41086	uc007sho.2	21834	Thrb	mm9_genes_promoters	Cone Precursor Cells						4
chr14	18566624	19070231	503608	*	4	83.9234	chr14	18813158	18814157	1000	+	promoter:41086	uc007sho.2	21834	Thrb	mm9_genes_promoters	Cone Precursor Cells							4
chr14	18565490	18886300	320811	*	4	83.7313	chr14	18813158	18814157	1000	+	promoter:41086	uc007sho.2	21834	Thrb	mm9_genes_promoters	Cone Precursor Cells								4
chr14	18498055	19068653	570599	*	4	84.0467	chr14	18813158	18814157	1000	+	promoter:41086	uc007sho.2	21834	Thrb	mm9_genes_promoters	Cone Precursor Cells									4
chr14	17658835	17662356	3522	*	1	6.25386	chr14	17659960	17660959	1000	+	promoter:47026	uc007shk.2	21834	Thrb	mm10_genes_promoters	Cone Precursor Cells										1
chr14	17658926	17662340	3415	*	UMR	4.12939	chr14	17659960	17660959	1000	+	promoter:47026	uc007shk.2	21834	Thrb	mm10_genes_promoters	Cone Precursor Cells										UMR
chr14	17658835	17663155	4321	*	1	5.9864	chr14	17659960	17660959	1000	+	promoter:47026	uc007shk.2	21834	Thrb	mm10_genes_promoters	Cone Precursor Cells											1
chr14	17658926	17663295	4370	*	UMR	6.07948	chr14	17659960	17660959	1000	+	promoter:47026	uc007shk.2	21834	Thrb	mm10_genes_promoters	Cone Precursor Cells											UMR
chr14	17787472	18186996	399525	*	4	85.9902	chr14	17825952	17826951	1000	+	promoter:47027	uc007shl.3	21834	Thrb	mm10_genes_promoters	Cone Precursor Cells										4
chr14	17787806	18186978	399173	*	4	86.3103	chr14	17825952	17826951	1000	+	promoter:47027	uc007shl.3	21834	Thrb	mm10_genes_promoters	Cone Precursor Cells											4
chr14	17787472	18186996	399525	*	4	85.9902	chr14	17980644	17981643	1000	+	promoter:47028	uc007sho.2	21834	Thrb	mm10_genes_promoters	Cone Precursor Cells										4
chr14	17787806	18186978	399173	*	4	86.3103	chr14	17980644	17981643	1000	+	promoter:47028	uc007sho.2	21834	Thrb	mm10_genes_promoters	Cone Precursor Cells											4

## Sheet: Mature cones
seqnames	start	end	width	strand	name	mean.meth, %	annot.seqnames	annot.start	annot.end	annot.width	annot.strand	annot.id	annot.tx_id	annot.gene_id	annot.symbol	annot.type	Mature cones	zygote	8 cell	ICM	ICM R1	ICM R2	E6.5 Epi	E6.5 Epi R1	E6.5 Epi R2	E7.5 Epi	E10.5 forebrain R1	E10.5 forebrain R2
chrX	97778015	97821937	43923	*	1	29.4699	chrX	97799836	97800835	1000	+	promoter:53634	uc009twd.2	170735	Arr3	mm9_genes_promoters	Cone Cells	1
chrX	97343451	97866583	523133	*	2	46.0404	chrX	97799836	97800835	1000	+	promoter:53634	uc009twd.2	170735	Arr3	mm9_genes_promoters	Cone Cells		2
chrX	97110414	98846494	1736081	*	1	20.03	chrX	97799836	97800835	1000	+	promoter:53634	uc009twd.2	170735	Arr3	mm9_genes_promoters	Cone Cells			1
chrX	97305465	99641875	2336411	*	1	21.1563	chrX	97799836	97800835	1000	+	promoter:53634	uc009twd.2	170735	Arr3	mm9_genes_promoters	Cone Cells				1
chrX	97456600	101331271	3874672	*	1	17.541	chrX	97799836	97800835	1000	+	promoter:53634	uc009twd.2	170735	Arr3	mm9_genes_promoters	Cone Cells					1
chrX	97690499	97820620	130122	*	4	85.0512	chrX	97799836	97800835	1000	+	promoter:53634	uc009twd.2	170735	Arr3	mm9_genes_promoters	Cone Cells						4
chrX	97691615	97820383	128769	*	4	83.426	chrX	97799836	97800835	1000	+	promoter:53634	uc009twd.2	170735	Arr3	mm9_genes_promoters	Cone Cells							4
chrX	97691018	97820383	129366	*	4	84.3497	chrX	97799836	97800835	1000	+	promoter:53634	uc009twd.2	170735	Arr3	mm9_genes_promoters	Cone Cells								4
chrX	97690371	97820620	130250	*	4	84.6346	chrX	97799836	97800835	1000	+	promoter:53634	uc009twd.2	170735	Arr3	mm9_genes_promoters	Cone Cells									4
chrX	100522528	100617162	94635	*	4	85.5749	chrX	100604497	100605496	1000	+	promoter:61290	uc009twd.2	170735	Arr3	mm10_genes_promoters	Cone Cells										4
chrX	100522528	100617163	94636	*	4	85.6101	chrX	100604497	100605496	1000	+	promoter:61290	uc009twd.2	170735	Arr3	mm10_genes_promoters	Cone Cells											4
chr4	19115842	19222529	106688	*	1	45.1706	chr4	19206997	19207996	1000	+	promoter:10492	uc008sbx.1	30952	Cngb3	mm9_genes_promoters	Cone Cells	1
chr4	19115916	19222404	106489	*	2	45.2922	chr4	19206997	19207996	1000	+	promoter:10492	uc008sbx.1	30952	Cngb3	mm9_genes_promoters	Cone Cells		2
chr4	19153341	19216724	63384	*	2	22.9791	chr4	19206997	19207996	1000	+	promoter:10492	uc008sbx.1	30952	Cngb3	mm9_genes_promoters	Cone Cells			2
chr4	19117368	19216061	98694	*	1	26.5851	chr4	19206997	19207996	1000	+	promoter:10492	uc008sbx.1	30952	Cngb3	mm9_genes_promoters	Cone Cells				1
chr4	19080462	19217382	136921	*	1	26.5176	chr4	19206997	19207996	1000	+	promoter:10492	uc008sbx.1	30952	Cngb3	mm9_genes_promoters	Cone Cells					1
chr4	17781832	19258314	1476483	*	4	83.8379	chr4	19206997	19207996	1000	+	promoter:10492	uc008sbx.1	30952	Cngb3	mm9_genes_promoters	Cone Cells						4
chr4	18534679	19259990	725312	*	4	84.7623	chr4	19206997	19207996	1000	+	promoter:10492	uc008sbx.1	30952	Cngb3	mm9_genes_promoters	Cone Cells							4
chr4	19077077	19259990	182914	*	4	85.3541	chr4	19206997	19207996	1000	+	promoter:10492	uc008sbx.1	30952	Cngb3	mm9_genes_promoters	Cone Cells								4
chr4	17782007	19416710	1634704	*	4	84.8129	chr4	19206997	19207996	1000	+	promoter:10492	uc008sbx.1	30952	Cngb3	mm9_genes_promoters	Cone Cells									4
chr4	18794722	19279935	485214	*	4	88.4927	chr4	19279850	19280849	1000	+	promoter:11950	uc008sbx.1	30952	Cngb3	mm10_genes_promoters	Cone Cells										4
chr4	19279936	19282040	2105	*	2	42.9133	chr4	19279850	19280849	1000	+	promoter:11950	uc008sbx.1	30952	Cngb3	mm10_genes_promoters	Cone Cells										2
chr4	19280458	19281471	1014	*	LMR	17.0455	chr4	19279850	19280849	1000	+	promoter:11950	uc008sbx.1	30952	Cngb3	mm10_genes_promoters	Cone Cells										LMR
chr4	18794723	19279936	485214	*	4	88.7021	chr4	19279850	19280849	1000	+	promoter:11950	uc008sbx.1	30952	Cngb3	mm10_genes_promoters	Cone Cells											4
chr4	19280242	19280903	662	*	2	30.5486	chr4	19279850	19280849	1000	+	promoter:11950	uc008sbx.1	30952	Cngb3	mm10_genes_promoters	Cone Cells											2
chr4	19280458	19280902	445	*	LMR	13.2979	chr4	19279850	19280849	1000	+	promoter:11950	uc008sbx.1	30952	Cngb3	mm10_genes_promoters	Cone Cells											LMR
chr7	16296359	16519314	222956	*	1	35.203	chr7	16457735	16458734	1000	-	promoter:22572	uc009fgl.2	12951	Crx	mm9_genes_promoters	Cone Cells	1
chr7	16190987	16501793	310807	*	1	34.987	chr7	16457735	16458734	1000	-	promoter:22572	uc009fgl.2	12951	Crx	mm9_genes_promoters	Cone Cells		1
chr7	16400708	16557874	157167	*	1	11.2176	chr7	16457735	16458734	1000	-	promoter:22572	uc009fgl.2	12951	Crx	mm9_genes_promoters	Cone Cells			1
chr7	16390155	17323643	933489	*	1	17.7704	chr7	16457735	16458734	1000	-	promoter:22572	uc009fgl.2	12951	Crx	mm9_genes_promoters	Cone Cells				1
chr7	16318671	17833189	1514519	*	1	19.209	chr7	16457735	16458734	1000	-	promoter:22572	uc009fgl.2	12951	Crx	mm9_genes_promoters	Cone Cells					1
chr7	15209805	16506782	1296978	*	4	83.5401	chr7	16457735	16458734	1000	-	promoter:22572	uc009fgl.2	12951	Crx	mm9_genes_promoters	Cone Cells						4
chr7	15209521	16506693	1297173	*	3	80.8134	chr7	16457735	16458734	1000	-	promoter:22572	uc009fgl.2	12951	Crx	mm9_genes_promoters	Cone Cells							3
chr7	13847603	16465139	2617537	*	4	82.3165	chr7	16457735	16458734	1000	-	promoter:22572	uc009fgl.2	12951	Crx	mm9_genes_promoters	Cone Cells								4
chr7	15209805	16465140	1255336	*	4	83.3088	chr7	16457735	16458734	1000	-	promoter:22572	uc009fgl.2	12951	Crx	mm9_genes_promoters	Cone Cells									4
chr7	16296359	16519314	222956	*	1	35.203	chr7	16465305	16466304	1000	-	promoter:22573	uc009fgm.2	12951	Crx	mm9_genes_promoters	Cone Cells	1
chr7	16190987	16501793	310807	*	1	34.987	chr7	16465305	16466304	1000	-	promoter:22573	uc009fgm.2	12951	Crx	mm9_genes_promoters	Cone Cells		1
chr7	16400708	16557874	157167	*	1	11.2176	chr7	16465305	16466304	1000	-	promoter:22573	uc009fgm.2	12951	Crx	mm9_genes_promoters	Cone Cells			1
chr7	16390155	17323643	933489	*	1	17.7704	chr7	16465305	16466304	1000	-	promoter:22573	uc009fgm.2	12951	Crx	mm9_genes_promoters	Cone Cells				1
chr7	16318671	17833189	1514519	*	1	19.209	chr7	16465305	16466304	1000	-	promoter:22573	uc009fgm.2	12951	Crx	mm9_genes_promoters	Cone Cells					1
chr7	15209805	16506782	1296978	*	4	83.5401	chr7	16465305	16466304	1000	-	promoter:22573	uc009fgm.2	12951	Crx	mm9_genes_promoters	Cone Cells						4
chr7	16466302	16467602	1301	*	LMR	30.2521	chr7	16465305	16466304	1000	-	promoter:22573	uc009fgm.2	12951	Crx	mm9_genes_promoters	Cone Cells						LMR
chr7	15209521	16506693	1297173	*	3	80.8134	chr7	16465305	16466304	1000	-	promoter:22573	uc009fgm.2	12951	Crx	mm9_genes_promoters	Cone Cells							3
chr7	16466176	16467159	984	*	LMR	25.5814	chr7	16465305	16466304	1000	-	promoter:22573	uc009fgm.2	12951	Crx	mm9_genes_promoters	Cone Cells							LMR
chr7	16465257	16467775	2519	*	2	50.5707	chr7	16465305	16466304	1000	-	promoter:22573	uc009fgm.2	12951	Crx	mm9_genes_promoters	Cone Cells								2
chr7	16466176	16467159	984	*	LMR	20.8333	chr7	16465305	16466304	1000	-	promoter:22573	uc009fgm.2	12951	Crx	mm9_genes_promoters	Cone Cells								LMR
chr7	16465258	16467040	1783	*	2	28.1382	chr7	16465305	16466304	1000	-	promoter:22573	uc009fgm.2	12951	Crx	mm9_genes_promoters	Cone Cells									2
chr7	16466177	16467160	984	*	LMR	14.3885	chr7	16465305	16466304	1000	-	promoter:22573	uc009fgm.2	12951	Crx	mm9_genes_promoters	Cone Cells									LMR
chr7	15328822	15879791	550970	*	3	81.6411	chr7	15872386	15873385	1000	-	promoter:25751	uc009fgl.2	12951	Crx	mm10_genes_promoters	Cone Cells										3
chr7	14624172	15879791	1255620	*	3	82.1049	chr7	15872386	15873385	1000	-	promoter:25751	uc009fgl.2	12951	Crx	mm10_genes_promoters	Cone Cells											3
chr7	15879908	15882077	2170	*	2	22.8562	chr7	15879956	15880955	1000	-	promoter:25752	uc009fgm.2	12951	Crx	mm10_genes_promoters	Cone Cells										2
chr7	15879851	15880372	522	*	LMR	7.92079	chr7	15879956	15880955	1000	-	promoter:25752	uc009fgm.2	12951	Crx	mm10_genes_promoters	Cone Cells										LMR
chr7	15880827	15881862	1036	*	LMR	8.57143	chr7	15879956	15880955	1000	-	promoter:25752	uc009fgm.2	12951	Crx	mm10_genes_promoters	Cone Cells										LMR
chr7	15879908	15882077	2170	*	2	17.9418	chr7	15879956	15880955	1000	-	promoter:25752	uc009fgm.2	12951	Crx	mm10_genes_promoters	Cone Cells											2
chr7	15879851	15880371	521	*	LMR	9.41176	chr7	15879956	15880955	1000	-	promoter:25752	uc009fgm.2	12951	Crx	mm10_genes_promoters	Cone Cells											LMR
chr7	15880827	15882018	1192	*	LMR	8.99796	chr7	15879956	15880955	1000	-	promoter:25752	uc009fgm.2	12951	Crx	mm10_genes_promoters	Cone Cells											LMR
chr11	69822442	69909194	86753	*	1	25.2726	chr11	69831107	69832106	1000	+	promoter:33956	uc007jtp.2	13385	Dlg4	mm9_genes_promoters	Cone Cells	1
chr11	69821465	69903425	81961	*	1	16.9592	chr11	69831107	69832106	1000	+	promoter:33956	uc007jtp.2	13385	Dlg4	mm9_genes_promoters	Cone Cells		1
chr11	69822080	70106076	283997	*	1	11.0384	chr11	69831107	69832106	1000	+	promoter:33956	uc007jtp.2	13385	Dlg4	mm9_genes_promoters	Cone Cells			1
chr11	69726821	69899316	172496	*	1	10.1663	chr11	69831107	69832106	1000	+	promoter:33956	uc007jtp.2	13385	Dlg4	mm9_genes_promoters	Cone Cells				1
chr11	69826662	70172642	345981	*	1	12.0779	chr11	69831107	69832106	1000	+	promoter:33956	uc007jtp.2	13385	Dlg4	mm9_genes_promoters	Cone Cells					1
chr11	69831140	69838132	6993	*	2	15.9552	chr11	69831107	69832106	1000	+	promoter:33956	uc007jtp.2	13385	Dlg4	mm9_genes_promoters	Cone Cells						2
chr11	69831053	69838178	7126	*	UMR	14.8548	chr11	69831107	69832106	1000	+	promoter:33956	uc007jtp.2	13385	Dlg4	mm9_genes_promoters	Cone Cells						UMR
chr11	69829299	69832937	3639	*	2	63.1531	chr11	69831107	69832106	1000	+	promoter:33956	uc007jtp.2	13385	Dlg4	mm9_genes_promoters	Cone Cells							2
chr11	69830669	69835688	5020	*	UMR	15.8163	chr11	69831107	69832106	1000	+	promoter:33956	uc007jtp.2	13385	Dlg4	mm9_genes_promoters	Cone Cells							UMR
chr11	69831139	69835122	3984	*	2	18.9162	chr11	69831107	69832106	1000	+	promoter:33956	uc007jtp.2	13385	Dlg4	mm9_genes_promoters	Cone Cells								2
chr11	69830930	69835688	4759	*	UMR	13.6445	chr11	69831107	69832106	1000	+	promoter:33956	uc007jtp.2	13385	Dlg4	mm9_genes_promoters	Cone Cells								UMR
chr11	69831341	69835472	4132	*	2	13.6271	chr11	69831107	69832106	1000	+	promoter:33956	uc007jtp.2	13385	Dlg4	mm9_genes_promoters	Cone Cells									2
chr11	69831166	69832704	1539	*	LMR	17.3469	chr11	69831107	69832106	1000	+	promoter:33956	uc007jtp.2	13385	Dlg4	mm9_genes_promoters	Cone Cells									LMR
chr11	69822442	69909194	86753	*	1	25.2726	chr11	69831107	69832106	1000	+	promoter:33957	uc007jtq.2	13385	Dlg4	mm9_genes_promoters	Cone Cells	1
chr11	69821465	69903425	81961	*	1	16.9592	chr11	69831107	69832106	1000	+	promoter:33957	uc007jtq.2	13385	Dlg4	mm9_genes_promoters	Cone Cells		1
chr11	69822080	70106076	283997	*	1	11.0384	chr11	69831107	69832106	1000	+	promoter:33957	uc007jtq.2	13385	Dlg4	mm9_genes_promoters	Cone Cells			1
chr11	69726821	69899316	172496	*	1	10.1663	chr11	69831107	69832106	1000	+	promoter:33957	uc007jtq.2	13385	Dlg4	mm9_genes_promoters	Cone Cells				1
chr11	69826662	70172642	345981	*	1	12.0779	chr11	69831107	69832106	1000	+	promoter:33957	uc007jtq.2	13385	Dlg4	mm9_genes_promoters	Cone Cells					1
chr11	69831140	69838132	6993	*	2	15.9552	chr11	69831107	69832106	1000	+	promoter:33957	uc007jtq.2	13385	Dlg4	mm9_genes_promoters	Cone Cells						2
chr11	69831053	69838178	7126	*	UMR	14.8548	chr11	69831107	69832106	1000	+	promoter:33957	uc007jtq.2	13385	Dlg4	mm9_genes_promoters	Cone Cells						UMR
chr11	69829299	69832937	3639	*	2	63.1531	chr11	69831107	69832106	1000	+	promoter:33957	uc007jtq.2	13385	Dlg4	mm9_genes_promoters	Cone Cells							2
chr11	69830669	69835688	5020	*	UMR	15.8163	chr11	69831107	69832106	1000	+	promoter:33957	uc007jtq.2	13385	Dlg4	mm9_genes_promoters	Cone Cells							UMR
chr11	69831139	69835122	3984	*	2	18.9162	chr11	69831107	69832106	1000	+	promoter:33957	uc007jtq.2	13385	Dlg4	mm9_genes_promoters	Cone Cells								2
chr11	69830930	69835688	4759	*	UMR	13.6445	chr11	69831107	69832106	1000	+	promoter:33957	uc007jtq.2	13385	Dlg4	mm9_genes_promoters	Cone Cells								UMR
chr11	69831341	69835472	4132	*	2	13.6271	chr11	69831107	69832106	1000	+	promoter:33957	uc007jtq.2	13385	Dlg4	mm9_genes_promoters	Cone Cells									2
chr11	69831166	69832704	1539	*	LMR	17.3469	chr11	69831107	69832106	1000	+	promoter:33957	uc007jtq.2	13385	Dlg4	mm9_genes_promoters	Cone Cells									LMR
chr11	70017150	70021969	4820	*	1	11.3148	chr11	70017605	70018604	1000	+	promoter:38778	uc007jtp.3	13385	Dlg4	mm10_genes_promoters	Cone Cells										1
chr11	70017747	70022170	4424	*	UMR	8.34242	chr11	70017605	70018604	1000	+	promoter:38778	uc007jtp.3	13385	Dlg4	mm10_genes_promoters	Cone Cells										UMR
chr11	70017183	70021969	4787	*	1	9.15363	chr11	70017605	70018604	1000	+	promoter:38778	uc007jtp.3	13385	Dlg4	mm10_genes_promoters	Cone Cells											1
chr11	70017123	70022106	4984	*	UMR	10.5601	chr11	70017605	70018604	1000	+	promoter:38778	uc007jtp.3	13385	Dlg4	mm10_genes_promoters	Cone Cells											UMR
chr11	70017150	70021969	4820	*	1	11.3148	chr11	70017605	70018604	1000	+	promoter:38779	uc007jtq.3	13385	Dlg4	mm10_genes_promoters	Cone Cells										1
chr11	70017747	70022170	4424	*	UMR	8.34242	chr11	70017605	70018604	1000	+	promoter:38779	uc007jtq.3	13385	Dlg4	mm10_genes_promoters	Cone Cells										UMR
chr11	70017183	70021969	4787	*	1	9.15363	chr11	70017605	70018604	1000	+	promoter:38779	uc007jtq.3	13385	Dlg4	mm10_genes_promoters	Cone Cells											1
chr11	70017123	70022106	4984	*	UMR	10.5601	chr11	70017605	70018604	1000	+	promoter:38779	uc007jtq.3	13385	Dlg4	mm10_genes_promoters	Cone Cells											UMR
chr11	95637309	95730925	93617	*	1	21.442	chr11	95702609	95703608	1000	+	promoter:34498	uc007lau.1	14710	Gngt2	mm9_genes_promoters	Cone Cells	1
chr11	95632351	95744499	112149	*	1	20.0573	chr11	95702609	95703608	1000	+	promoter:34498	uc007lau.1	14710	Gngt2	mm9_genes_promoters	Cone Cells		1
chr11	95633098	95727657	94560	*	1	6.3843	chr11	95702609	95703608	1000	+	promoter:34498	uc007lau.1	14710	Gngt2	mm9_genes_promoters	Cone Cells			1
chr11	95612794	96353475	740682	*	1	9.01968	chr11	95702609	95703608	1000	+	promoter:34498	uc007lau.1	14710	Gngt2	mm9_genes_promoters	Cone Cells				1
chr11	95611805	96462986	851182	*	1	11.7385	chr11	95702609	95703608	1000	+	promoter:34498	uc007lau.1	14710	Gngt2	mm9_genes_promoters	Cone Cells					1
chr11	95696615	95702902	6288	*	4	79.6411	chr11	95702609	95703608	1000	+	promoter:34498	uc007lau.1	14710	Gngt2	mm9_genes_promoters	Cone Cells						4
chr11	95702969	95704260	1292	*	2	20.0349	chr11	95702609	95703608	1000	+	promoter:34498	uc007lau.1	14710	Gngt2	mm9_genes_promoters	Cone Cells						2
chr11	95703157	95704225	1069	*	LMR	9.05797	chr11	95702609	95703608	1000	+	promoter:34498	uc007lau.1	14710	Gngt2	mm9_genes_promoters	Cone Cells						LMR
chr11	95702968	95704259	1292	*	2	29.675	chr11	95702609	95703608	1000	+	promoter:34498	uc007lau.1	14710	Gngt2	mm9_genes_promoters	Cone Cells							2
chr11	95702935	95704054	1120	*	LMR	19.7183	chr11	95702609	95703608	1000	+	promoter:34498	uc007lau.1	14710	Gngt2	mm9_genes_promoters	Cone Cells							LMR
chr11	95702668	95704259	1592	*	2	27.6412	chr11	95702609	95703608	1000	+	promoter:34498	uc007lau.1	14710	Gngt2	mm9_genes_promoters	Cone Cells								2
chr11	95702884	95704224	1341	*	LMR	21.875	chr11	95702609	95703608	1000	+	promoter:34498	uc007lau.1	14710	Gngt2	mm9_genes_promoters	Cone Cells								LMR
chr11	95702669	95704260	1592	*	2	28.5254	chr11	95702609	95703608	1000	+	promoter:34498	uc007lau.1	14710	Gngt2	mm9_genes_promoters	Cone Cells									2
chr11	95703131	95704225	1095	*	LMR	7.80669	chr11	95702609	95703608	1000	+	promoter:34498	uc007lau.1	14710	Gngt2	mm9_genes_promoters	Cone Cells									LMR
chr11	95637309	95730925	93617	*	1	21.442	chr11	95702982	95703981	1000	+	promoter:34499	uc007lav.1	14710	Gngt2	mm9_genes_promoters	Cone Cells	1
chr11	95632351	95744499	112149	*	1	20.0573	chr11	95702982	95703981	1000	+	promoter:34499	uc007lav.1	14710	Gngt2	mm9_genes_promoters	Cone Cells		1
chr11	95633098	95727657	94560	*	1	6.3843	chr11	95702982	95703981	1000	+	promoter:34499	uc007lav.1	14710	Gngt2	mm9_genes_promoters	Cone Cells			1
chr11	95612794	96353475	740682	*	1	9.01968	chr11	95702982	95703981	1000	+	promoter:34499	uc007lav.1	14710	Gngt2	mm9_genes_promoters	Cone Cells				1
chr11	95611805	96462986	851182	*	1	11.7385	chr11	95702982	95703981	1000	+	promoter:34499	uc007lav.1	14710	Gngt2	mm9_genes_promoters	Cone Cells					1
chr11	95702969	95704260	1292	*	2	20.0349	chr11	95702982	95703981	1000	+	promoter:34499	uc007lav.1	14710	Gngt2	mm9_genes_promoters	Cone Cells						2
chr11	95703157	95704225	1069	*	LMR	9.05797	chr11	95702982	95703981	1000	+	promoter:34499	uc007lav.1	14710	Gngt2	mm9_genes_promoters	Cone Cells						LMR
chr11	95702968	95704259	1292	*	2	29.675	chr11	95702982	95703981	1000	+	promoter:34499	uc007lav.1	14710	Gngt2	mm9_genes_promoters	Cone Cells							2
chr11	95702935	95704054	1120	*	LMR	19.7183	chr11	95702982	95703981	1000	+	promoter:34499	uc007lav.1	14710	Gngt2	mm9_genes_promoters	Cone Cells							LMR
chr11	95702668	95704259	1592	*	2	27.6412	chr11	95702982	95703981	1000	+	promoter:34499	uc007lav.1	14710	Gngt2	mm9_genes_promoters	Cone Cells								2
chr11	95702884	95704224	1341	*	LMR	21.875	chr11	95702982	95703981	1000	+	promoter:34499	uc007lav.1	14710	Gngt2	mm9_genes_promoters	Cone Cells								LMR
chr11	95702669	95704260	1592	*	2	28.5254	chr11	95702982	95703981	1000	+	promoter:34499	uc007lav.1	14710	Gngt2	mm9_genes_promoters	Cone Cells									2
chr11	95703131	95704225	1095	*	LMR	7.80669	chr11	95702982	95703981	1000	+	promoter:34499	uc007lav.1	14710	Gngt2	mm9_genes_promoters	Cone Cells									LMR
chr11	95835731	95841860	6130	*	3	77.9015	chr11	95841295	95842294	1000	+	promoter:39388	uc007lau.1	14710	Gngt2	mm10_genes_promoters	Cone Cells										3
chr11	95841899	95842605	707	*	2	16.7532	chr11	95841295	95842294	1000	+	promoter:39388	uc007lau.1	14710	Gngt2	mm10_genes_promoters	Cone Cells										2
chr11	95841823	95842792	970	*	LMR	21.1765	chr11	95841295	95842294	1000	+	promoter:39388	uc007lau.1	14710	Gngt2	mm10_genes_promoters	Cone Cells										LMR
chr11	95835889	95841588	5700	*	3	80.7908	chr11	95841295	95842294	1000	+	promoter:39388	uc007lau.1	14710	Gngt2	mm10_genes_promoters	Cone Cells											3
chr11	95841654	95842605	952	*	2	35.0926	chr11	95841295	95842294	1000	+	promoter:39388	uc007lau.1	14710	Gngt2	mm10_genes_promoters	Cone Cells											2
chr11	95841861	95842740	880	*	LMR	16.954	chr11	95841295	95842294	1000	+	promoter:39388	uc007lau.1	14710	Gngt2	mm10_genes_promoters	Cone Cells											LMR
chr11	95835731	95841860	6130	*	3	77.9015	chr11	95841295	95842294	1000	+	promoter:39389	uc033fzh.1	14710	Gngt2	mm10_genes_promoters	Cone Cells										3
chr11	95841899	95842605	707	*	2	16.7532	chr11	95841295	95842294	1000	+	promoter:39389	uc033fzh.1	14710	Gngt2	mm10_genes_promoters	Cone Cells										2
chr11	95841823	95842792	970	*	LMR	21.1765	chr11	95841295	95842294	1000	+	promoter:39389	uc033fzh.1	14710	Gngt2	mm10_genes_promoters	Cone Cells										LMR
chr11	95835889	95841588	5700	*	3	80.7908	chr11	95841295	95842294	1000	+	promoter:39389	uc033fzh.1	14710	Gngt2	mm10_genes_promoters	Cone Cells											3
chr11	95841654	95842605	952	*	2	35.0926	chr11	95841295	95842294	1000	+	promoter:39389	uc033fzh.1	14710	Gngt2	mm10_genes_promoters	Cone Cells											2
chr11	95841861	95842740	880	*	LMR	16.954	chr11	95841295	95842294	1000	+	promoter:39389	uc033fzh.1	14710	Gngt2	mm10_genes_promoters	Cone Cells											LMR
chr11	95835731	95841860	6130	*	3	77.9015	chr11	95841668	95842667	1000	+	promoter:39390	uc007lav.1	14710	Gngt2	mm10_genes_promoters	Cone Cells										3
chr11	95841899	95842605	707	*	2	16.7532	chr11	95841668	95842667	1000	+	promoter:39390	uc007lav.1	14710	Gngt2	mm10_genes_promoters	Cone Cells										2
chr11	95841823	95842792	970	*	LMR	21.1765	chr11	95841668	95842667	1000	+	promoter:39390	uc007lav.1	14710	Gngt2	mm10_genes_promoters	Cone Cells										LMR
chr11	95841654	95842605	952	*	2	35.0926	chr11	95841668	95842667	1000	+	promoter:39390	uc007lav.1	14710	Gngt2	mm10_genes_promoters	Cone Cells											2
chr11	95841861	95842740	880	*	LMR	16.954	chr11	95841668	95842667	1000	+	promoter:39390	uc007lav.1	14710	Gngt2	mm10_genes_promoters	Cone Cells											LMR
chr11	95841899	95842605	707	*	2	16.7532	chr11	95842245	95843244	1000	+	promoter:39391	uc033fzi.1	14710	Gngt2	mm10_genes_promoters	Cone Cells										2
chr11	95842875	95857949	15075	*	4	83.9262	chr11	95842245	95843244	1000	+	promoter:39391	uc033fzi.1	14710	Gngt2	mm10_genes_promoters	Cone Cells										4
chr11	95841823	95842792	970	*	LMR	21.1765	chr11	95842245	95843244	1000	+	promoter:39391	uc033fzi.1	14710	Gngt2	mm10_genes_promoters	Cone Cells										LMR
chr11	95841654	95842605	952	*	2	35.0926	chr11	95842245	95843244	1000	+	promoter:39391	uc033fzi.1	14710	Gngt2	mm10_genes_promoters	Cone Cells											2
chr11	95842875	95857882	15008	*	4	83.9751	chr11	95842245	95843244	1000	+	promoter:39391	uc033fzi.1	14710	Gngt2	mm10_genes_promoters	Cone Cells											4
chr11	95841861	95842740	880	*	LMR	16.954	chr11	95842245	95843244	1000	+	promoter:39391	uc033fzi.1	14710	Gngt2	mm10_genes_promoters	Cone Cells											LMR
chr14	65121233	65290522	169290	*	1	29.8857	chr14	65208494	65209493	1000	+	promoter:41941	uc011znk.1	387233	Mir124a-1	mm9_genes_promoters	Cone Cells	1
chr14	65136807	65443240	306434	*	1	35.7311	chr14	65208494	65209493	1000	+	promoter:41941	uc011znk.1	387233	Mir124a-1	mm9_genes_promoters	Cone Cells		1
chr14	65090184	65365178	274995	*	1	14.3375	chr14	65208494	65209493	1000	+	promoter:41941	uc011znk.1	387233	Mir124a-1	mm9_genes_promoters	Cone Cells			1
chr14	65088156	65364714	276559	*	1	17.8646	chr14	65208494	65209493	1000	+	promoter:41941	uc011znk.1	387233	Mir124a-1	mm9_genes_promoters	Cone Cells				1
chr14	65087777	65553376	465600	*	1	20.9579	chr14	65208494	65209493	1000	+	promoter:41941	uc011znk.1	387233	Mir124a-1	mm9_genes_promoters	Cone Cells					1
chr14	65201866	65211132	9267	*	1	6.13588	chr14	65208494	65209493	1000	+	promoter:41941	uc011znk.1	387233	Mir124a-1	mm9_genes_promoters	Cone Cells						1
chr14	65201619	65211326	9708	*	UMR	5.50922	chr14	65208494	65209493	1000	+	promoter:41941	uc011znk.1	387233	Mir124a-1	mm9_genes_promoters	Cone Cells						UMR
chr14	65204171	65216970	12800	*	2	25.5011	chr14	65208494	65209493	1000	+	promoter:41941	uc011znk.1	387233	Mir124a-1	mm9_genes_promoters	Cone Cells							2
chr14	65203880	65211276	7397	*	UMR	3.60856	chr14	65208494	65209493	1000	+	promoter:41941	uc011znk.1	387233	Mir124a-1	mm9_genes_promoters	Cone Cells							UMR
chr14	65203766	65211417	7652	*	1	5.26921	chr14	65208494	65209493	1000	+	promoter:41941	uc011znk.1	387233	Mir124a-1	mm9_genes_promoters	Cone Cells								1
chr14	65203823	65211560	7738	*	UMR	4.41493	chr14	65208494	65209493	1000	+	promoter:41941	uc011znk.1	387233	Mir124a-1	mm9_genes_promoters	Cone Cells								UMR
chr14	65203856	65214598	10743	*	2	10.0595	chr14	65208494	65209493	1000	+	promoter:41941	uc011znk.1	387233	Mir124a-1	mm9_genes_promoters	Cone Cells									2
chr14	65203881	65211276	7396	*	UMR	3.94585	chr14	65208494	65209493	1000	+	promoter:41941	uc011znk.1	387233	Mir124a-1	mm9_genes_promoters	Cone Cells									UMR
chr14	64585201	64592448	7248	*	1	2.36791	chr14	64589657	64590656	1000	+	promoter:47986	uc011znk.1	387233	Mir124a-1	mm10_genes_promoters	Cone Cells										1
chr14	64584953	64592439	7487	*	UMR	2.32701	chr14	64589657	64590656	1000	+	promoter:47986	uc011znk.1	387233	Mir124a-1	mm10_genes_promoters	Cone Cells										UMR
chr14	64585200	64592365	7166	*	1	3.38838	chr14	64589657	64590656	1000	+	promoter:47986	uc011znk.1	387233	Mir124a-1	mm10_genes_promoters	Cone Cells											1
chr14	64585044	64592448	7405	*	UMR	3.57956	chr14	64589657	64590656	1000	+	promoter:47986	uc011znk.1	387233	Mir124a-1	mm10_genes_promoters	Cone Cells											UMR
chr2	78769175	79484971	715797	*	1	26.0858	chr2	79296794	79297793	1000	-	promoter:6425	uc008kgt.1	18012	Neurod1	mm9_genes_promoters	Cone Cells	1
chr2	79011743	79454764	443022	*	1	24.2114	chr2	79296794	79297793	1000	-	promoter:6425	uc008kgt.1	18012	Neurod1	mm9_genes_promoters	Cone Cells		1
chr2	78651121	79807423	1156303	*	1	19.8942	chr2	79296794	79297793	1000	-	promoter:6425	uc008kgt.1	18012	Neurod1	mm9_genes_promoters	Cone Cells			1
chr2	78795931	80064275	1268345	*	1	19.5619	chr2	79296794	79297793	1000	-	promoter:6425	uc008kgt.1	18012	Neurod1	mm9_genes_promoters	Cone Cells				1
chr2	78502924	79831681	1328758	*	1	17.998	chr2	79296794	79297793	1000	-	promoter:6425	uc008kgt.1	18012	Neurod1	mm9_genes_promoters	Cone Cells					1
chr2	79294076	79301168	7093	*	2	8.96455	chr2	79296794	79297793	1000	-	promoter:6425	uc008kgt.1	18012	Neurod1	mm9_genes_promoters	Cone Cells						2
chr2	79294028	79301158	7131	*	UMR	7.84496	chr2	79296794	79297793	1000	-	promoter:6425	uc008kgt.1	18012	Neurod1	mm9_genes_promoters	Cone Cells						UMR
chr2	79293977	79301660	7684	*	2	15.9568	chr2	79296794	79297793	1000	-	promoter:6425	uc008kgt.1	18012	Neurod1	mm9_genes_promoters	Cone Cells							2
chr2	79293918	79301348	7431	*	UMR	10.6383	chr2	79296794	79297793	1000	-	promoter:6425	uc008kgt.1	18012	Neurod1	mm9_genes_promoters	Cone Cells							UMR
chr2	79293977	79301167	7191	*	1	7.53694	chr2	79296794	79297793	1000	-	promoter:6425	uc008kgt.1	18012	Neurod1	mm9_genes_promoters	Cone Cells								1
chr2	79293918	79301570	7653	*	UMR	8.48508	chr2	79296794	79297793	1000	-	promoter:6425	uc008kgt.1	18012	Neurod1	mm9_genes_promoters	Cone Cells								UMR
chr2	79294089	79302942	8854	*	1	7.64133	chr2	79296794	79297793	1000	-	promoter:6425	uc008kgt.1	18012	Neurod1	mm9_genes_promoters	Cone Cells									1
chr2	79293294	79301265	7972	*	UMR	4.5768	chr2	79296794	79297793	1000	-	promoter:6425	uc008kgt.1	18012	Neurod1	mm9_genes_promoters	Cone Cells									UMR
chr2	79453701	79461374	7674	*	1	4.85051	chr2	79456637	79457636	1000	-	promoter:7331	uc008kgt.1	18012	Neurod1	mm10_genes_promoters	Cone Cells										1
chr2	79453701	79461374	7674	*	UMR	4.87805	chr2	79456637	79457636	1000	-	promoter:7331	uc008kgt.1	18012	Neurod1	mm10_genes_promoters	Cone Cells										UMR
chr2	79453694	79461374	7681	*	1	6.41766	chr2	79456637	79457636	1000	-	promoter:7331	uc008kgt.1	18012	Neurod1	mm10_genes_promoters	Cone Cells											1
chr2	79453701	79461374	7674	*	UMR	6.33224	chr2	79456637	79457636	1000	-	promoter:7331	uc008kgt.1	18012	Neurod1	mm10_genes_promoters	Cone Cells											UMR
chr13	78236617	78656425	419809	*	1	20.9241	chr13	78338244	78339243	1000	-	promoter:40666	uc007rhe.1	13865	Nr2f1	mm9_genes_promoters	Cone Cells	1
chr13	78251207	78675526	424320	*	1	23.1277	chr13	78338244	78339243	1000	-	promoter:40666	uc007rhe.1	13865	Nr2f1	mm9_genes_promoters	Cone Cells		1
chr13	78280753	78455354	174602	*	1	8.01294	chr13	78338244	78339243	1000	-	promoter:40666	uc007rhe.1	13865	Nr2f1	mm9_genes_promoters	Cone Cells			1
chr13	78281473	79577682	1296210	*	1	21.6499	chr13	78338244	78339243	1000	-	promoter:40666	uc007rhe.1	13865	Nr2f1	mm9_genes_promoters	Cone Cells				1
chr13	78281508	78495967	214460	*	1	13.2681	chr13	78338244	78339243	1000	-	promoter:40666	uc007rhe.1	13865	Nr2f1	mm9_genes_promoters	Cone Cells					1
chr13	78301642	78352650	51009	*	1	4.06141	chr13	78338244	78339243	1000	-	promoter:40666	uc007rhe.1	13865	Nr2f1	mm9_genes_promoters	Cone Cells						1
chr13	78310087	78351837	41751	*	UMR	3.18742	chr13	78338244	78339243	1000	-	promoter:40666	uc007rhe.1	13865	Nr2f1	mm9_genes_promoters	Cone Cells						UMR
chr13	78301641	78353223	51583	*	1	11.4833	chr13	78338244	78339243	1000	-	promoter:40666	uc007rhe.1	13865	Nr2f1	mm9_genes_promoters	Cone Cells							1
chr13	78328721	78351776	23056	*	UMR	6.32403	chr13	78338244	78339243	1000	-	promoter:40666	uc007rhe.1	13865	Nr2f1	mm9_genes_promoters	Cone Cells							UMR
chr13	78301946	78351844	49899	*	1	8.28217	chr13	78338244	78339243	1000	-	promoter:40666	uc007rhe.1	13865	Nr2f1	mm9_genes_promoters	Cone Cells								1
chr13	78328599	78351846	23248	*	UMR	5.55471	chr13	78338244	78339243	1000	-	promoter:40666	uc007rhe.1	13865	Nr2f1	mm9_genes_promoters	Cone Cells								UMR
chr13	78300847	78351647	50801	*	1	2.73211	chr13	78338244	78339243	1000	-	promoter:40666	uc007rhe.1	13865	Nr2f1	mm9_genes_promoters	Cone Cells									1
chr13	78300894	78353270	52377	*	UMR	2.48952	chr13	78338244	78339243	1000	-	promoter:40666	uc007rhe.1	13865	Nr2f1	mm9_genes_promoters	Cone Cells									UMR
chr13	78161530	78212465	50936	*	1	7.73112	chr13	78196355	78197354	1000	-	promoter:46557	uc057kqk.1	13865	Nr2f1	mm10_genes_promoters	Cone Cells										1
chr13	78191871	78212464	20594	*	UMR	4.8894	chr13	78196355	78197354	1000	-	promoter:46557	uc057kqk.1	13865	Nr2f1	mm10_genes_promoters	Cone Cells										UMR
chr13	78162174	78212464	50291	*	1	7.04927	chr13	78196355	78197354	1000	-	promoter:46557	uc057kqk.1	13865	Nr2f1	mm10_genes_promoters	Cone Cells											1
chr13	78191871	78212464	20594	*	UMR	4.55355	chr13	78196355	78197354	1000	-	promoter:46557	uc057kqk.1	13865	Nr2f1	mm10_genes_promoters	Cone Cells											UMR
chr13	78161530	78212465	50936	*	1	7.73112	chr13	78198983	78199982	1000	-	promoter:46558	uc007rhe.2	13865	Nr2f1	mm10_genes_promoters	Cone Cells										1
chr13	78191871	78212464	20594	*	UMR	4.8894	chr13	78198983	78199982	1000	-	promoter:46558	uc007rhe.2	13865	Nr2f1	mm10_genes_promoters	Cone Cells										UMR
chr13	78162174	78212464	50291	*	1	7.04927	chr13	78198983	78199982	1000	-	promoter:46558	uc007rhe.2	13865	Nr2f1	mm10_genes_promoters	Cone Cells											1
chr13	78191871	78212464	20594	*	UMR	4.55355	chr13	78198983	78199982	1000	-	promoter:46558	uc007rhe.2	13865	Nr2f1	mm10_genes_promoters	Cone Cells											UMR
chr7	76909651	78037746	1128096	*	1	21.5651	chr7	77505480	77506479	1000	-	promoter:23484	uc009hni.1	11819	Nr2f2	mm9_genes_promoters	Cone Cells	1
chr7	77191792	77575331	383540	*	1	17.7533	chr7	77505480	77506479	1000	-	promoter:23484	uc009hni.1	11819	Nr2f2	mm9_genes_promoters	Cone Cells		1
chr7	77198979	77845477	646499	*	1	14.5122	chr7	77505480	77506479	1000	-	promoter:23484	uc009hni.1	11819	Nr2f2	mm9_genes_promoters	Cone Cells			1
chr7	76151051	77900589	1749539	*	1	20.5581	chr7	77505480	77506479	1000	-	promoter:23484	uc009hni.1	11819	Nr2f2	mm9_genes_promoters	Cone Cells				1
chr7	76870991	77899590	1028600	*	1	16.9156	chr7	77505480	77506479	1000	-	promoter:23484	uc009hni.1	11819	Nr2f2	mm9_genes_promoters	Cone Cells					1
chr7	77468757	77516669	47913	*	1	2.69927	chr7	77505480	77506479	1000	-	promoter:23484	uc009hni.1	11819	Nr2f2	mm9_genes_promoters	Cone Cells						1
chr7	77468749	77516890	48142	*	UMR	2.05682	chr7	77505480	77506479	1000	-	promoter:23484	uc009hni.1	11819	Nr2f2	mm9_genes_promoters	Cone Cells						UMR
chr7	77468739	77517110	48372	*	1	5.50616	chr7	77505480	77506479	1000	-	promoter:23484	uc009hni.1	11819	Nr2f2	mm9_genes_promoters	Cone Cells							1
chr7	77468522	77516957	48436	*	UMR	4.02678	chr7	77505480	77506479	1000	-	promoter:23484	uc009hni.1	11819	Nr2f2	mm9_genes_promoters	Cone Cells							UMR
chr7	77468958	77516804	47847	*	1	5.70935	chr7	77505480	77506479	1000	-	promoter:23484	uc009hni.1	11819	Nr2f2	mm9_genes_promoters	Cone Cells								1
chr7	77468805	77516957	48153	*	UMR	4.61876	chr7	77505480	77506479	1000	-	promoter:23484	uc009hni.1	11819	Nr2f2	mm9_genes_promoters	Cone Cells								UMR
chr7	77467863	77520591	52729	*	1	3.98919	chr7	77505480	77506479	1000	-	promoter:23484	uc009hni.1	11819	Nr2f2	mm9_genes_promoters	Cone Cells									1
chr7	77468243	77516890	48648	*	UMR	2.62026	chr7	77505480	77506479	1000	-	promoter:23484	uc009hni.1	11819	Nr2f2	mm9_genes_promoters	Cone Cells									UMR
chr7	76909651	78037746	1128096	*	1	21.5651	chr7	77511633	77512632	1000	-	promoter:23485	uc009hnj.1	11819	Nr2f2	mm9_genes_promoters	Cone Cells	1
chr7	77191792	77575331	383540	*	1	17.7533	chr7	77511633	77512632	1000	-	promoter:23485	uc009hnj.1	11819	Nr2f2	mm9_genes_promoters	Cone Cells		1
chr7	77198979	77845477	646499	*	1	14.5122	chr7	77511633	77512632	1000	-	promoter:23485	uc009hnj.1	11819	Nr2f2	mm9_genes_promoters	Cone Cells			1
chr7	76151051	77900589	1749539	*	1	20.5581	chr7	77511633	77512632	1000	-	promoter:23485	uc009hnj.1	11819	Nr2f2	mm9_genes_promoters	Cone Cells				1
chr7	76870991	77899590	1028600	*	1	16.9156	chr7	77511633	77512632	1000	-	promoter:23485	uc009hnj.1	11819	Nr2f2	mm9_genes_promoters	Cone Cells					1
chr7	77468757	77516669	47913	*	1	2.69927	chr7	77511633	77512632	1000	-	promoter:23485	uc009hnj.1	11819	Nr2f2	mm9_genes_promoters	Cone Cells						1
chr7	77468749	77516890	48142	*	UMR	2.05682	chr7	77511633	77512632	1000	-	promoter:23485	uc009hnj.1	11819	Nr2f2	mm9_genes_promoters	Cone Cells						UMR
chr7	77468739	77517110	48372	*	1	5.50616	chr7	77511633	77512632	1000	-	promoter:23485	uc009hnj.1	11819	Nr2f2	mm9_genes_promoters	Cone Cells							1
chr7	77468522	77516957	48436	*	UMR	4.02678	chr7	77511633	77512632	1000	-	promoter:23485	uc009hnj.1	11819	Nr2f2	mm9_genes_promoters	Cone Cells							UMR
chr7	77468958	77516804	47847	*	1	5.70935	chr7	77511633	77512632	1000	-	promoter:23485	uc009hnj.1	11819	Nr2f2	mm9_genes_promoters	Cone Cells								1
chr7	77468805	77516957	48153	*	UMR	4.61876	chr7	77511633	77512632	1000	-	promoter:23485	uc009hnj.1	11819	Nr2f2	mm9_genes_promoters	Cone Cells								UMR
chr7	77467863	77520591	52729	*	1	3.98919	chr7	77511633	77512632	1000	-	promoter:23485	uc009hnj.1	11819	Nr2f2	mm9_genes_promoters	Cone Cells									1
chr7	77468243	77516890	48648	*	UMR	2.62026	chr7	77511633	77512632	1000	-	promoter:23485	uc009hnj.1	11819	Nr2f2	mm9_genes_promoters	Cone Cells									UMR
chr7	70323601	70372631	49031	*	1	4.06615	chr7	70360594	70361593	1000	-	promoter:26768	uc009hni.1	11819	Nr2f2	mm10_genes_promoters	Cone Cells										1
chr7	70323531	70372459	48929	*	UMR	3.65285	chr7	70360594	70361593	1000	-	promoter:26768	uc009hni.1	11819	Nr2f2	mm10_genes_promoters	Cone Cells										UMR
chr7	70323458	70372287	48830	*	1	3.80488	chr7	70360594	70361593	1000	-	promoter:26768	uc009hni.1	11819	Nr2f2	mm10_genes_promoters	Cone Cells											1
chr7	70323459	70372459	49001	*	UMR	3.51748	chr7	70360594	70361593	1000	-	promoter:26768	uc009hni.1	11819	Nr2f2	mm10_genes_promoters	Cone Cells											UMR
chr7	70323601	70372631	49031	*	1	4.06615	chr7	70366747	70367746	1000	-	promoter:26769	uc009hnj.1	11819	Nr2f2	mm10_genes_promoters	Cone Cells										1
chr7	70323531	70372459	48929	*	UMR	3.65285	chr7	70366747	70367746	1000	-	promoter:26769	uc009hnj.1	11819	Nr2f2	mm10_genes_promoters	Cone Cells										UMR
chr7	70323458	70372287	48830	*	1	3.80488	chr7	70366747	70367746	1000	-	promoter:26769	uc009hnj.1	11819	Nr2f2	mm10_genes_promoters	Cone Cells											1
chr7	70323459	70372459	49001	*	UMR	3.51748	chr7	70366747	70367746	1000	-	promoter:26769	uc009hnj.1	11819	Nr2f2	mm10_genes_promoters	Cone Cells											UMR
chr9	87148510	88269775	1121266	*	1	28.2893	chr9	88221447	88222446	1000	+	promoter:28279	uc009qyi.2	23959	Nt5e	mm9_genes_promoters	Cone Cells	1
chr9	87734729	88277506	542778	*	1	29.5707	chr9	88221447	88222446	1000	+	promoter:28279	uc009qyi.2	23959	Nt5e	mm9_genes_promoters	Cone Cells		1
chr9	88219565	88262127	42563	*	1	11.4948	chr9	88221447	88222446	1000	+	promoter:28279	uc009qyi.2	23959	Nt5e	mm9_genes_promoters	Cone Cells			1
chr9	87736847	88277525	540679	*	1	16.3869	chr9	88221447	88222446	1000	+	promoter:28279	uc009qyi.2	23959	Nt5e	mm9_genes_promoters	Cone Cells				1
chr9	87898824	88541894	643071	*	1	18.5894	chr9	88221447	88222446	1000	+	promoter:28279	uc009qyi.2	23959	Nt5e	mm9_genes_promoters	Cone Cells					1
chr9	88221943	88228104	6162	*	2	16.5638	chr9	88221447	88222446	1000	+	promoter:28279	uc009qyi.2	23959	Nt5e	mm9_genes_promoters	Cone Cells						2
chr9	88221471	88224772	3302	*	UMR	12.98	chr9	88221447	88222446	1000	+	promoter:28279	uc009qyi.2	23959	Nt5e	mm9_genes_promoters	Cone Cells						UMR
chr9	88221684	88224849	3166	*	2	19.5188	chr9	88221447	88222446	1000	+	promoter:28279	uc009qyi.2	23959	Nt5e	mm9_genes_promoters	Cone Cells							2
chr9	88221653	88224542	2890	*	UMR	12.8591	chr9	88221447	88222446	1000	+	promoter:28279	uc009qyi.2	23959	Nt5e	mm9_genes_promoters	Cone Cells							UMR
chr9	88136917	88221578	84662	*	4	85.6596	chr9	88221447	88222446	1000	+	promoter:28279	uc009qyi.2	23959	Nt5e	mm9_genes_promoters	Cone Cells								4
chr9	88221684	88225101	3418	*	2	20.492	chr9	88221447	88222446	1000	+	promoter:28279	uc009qyi.2	23959	Nt5e	mm9_genes_promoters	Cone Cells								2
chr9	88221653	88224542	2890	*	UMR	11.7998	chr9	88221447	88222446	1000	+	promoter:28279	uc009qyi.2	23959	Nt5e	mm9_genes_promoters	Cone Cells								UMR
chr9	88221868	88227589	5722	*	2	11.4418	chr9	88221447	88222446	1000	+	promoter:28279	uc009qyi.2	23959	Nt5e	mm9_genes_promoters	Cone Cells									2
chr9	88221719	88224772	3054	*	UMR	4.8852	chr9	88221447	88222446	1000	+	promoter:28279	uc009qyi.2	23959	Nt5e	mm9_genes_promoters	Cone Cells									UMR
chr9	87148510	88269775	1121266	*	1	28.2893	chr9	88221447	88222446	1000	+	promoter:28280	uc009qyj.2	23959	Nt5e	mm9_genes_promoters	Cone Cells	1
chr9	87734729	88277506	542778	*	1	29.5707	chr9	88221447	88222446	1000	+	promoter:28280	uc009qyj.2	23959	Nt5e	mm9_genes_promoters	Cone Cells		1
chr9	88219565	88262127	42563	*	1	11.4948	chr9	88221447	88222446	1000	+	promoter:28280	uc009qyj.2	23959	Nt5e	mm9_genes_promoters	Cone Cells			1
chr9	87736847	88277525	540679	*	1	16.3869	chr9	88221447	88222446	1000	+	promoter:28280	uc009qyj.2	23959	Nt5e	mm9_genes_promoters	Cone Cells				1
chr9	87898824	88541894	643071	*	1	18.5894	chr9	88221447	88222446	1000	+	promoter:28280	uc009qyj.2	23959	Nt5e	mm9_genes_promoters	Cone Cells					1
chr9	88221943	88228104	6162	*	2	16.5638	chr9	88221447	88222446	1000	+	promoter:28280	uc009qyj.2	23959	Nt5e	mm9_genes_promoters	Cone Cells						2
chr9	88221471	88224772	3302	*	UMR	12.98	chr9	88221447	88222446	1000	+	promoter:28280	uc009qyj.2	23959	Nt5e	mm9_genes_promoters	Cone Cells						UMR
chr9	88221684	88224849	3166	*	2	19.5188	chr9	88221447	88222446	1000	+	promoter:28280	uc009qyj.2	23959	Nt5e	mm9_genes_promoters	Cone Cells							2
chr9	88221653	88224542	2890	*	UMR	12.8591	chr9	88221447	88222446	1000	+	promoter:28280	uc009qyj.2	23959	Nt5e	mm9_genes_promoters	Cone Cells							UMR
chr9	88136917	88221578	84662	*	4	85.6596	chr9	88221447	88222446	1000	+	promoter:28280	uc009qyj.2	23959	Nt5e	mm9_genes_promoters	Cone Cells								4
chr9	88221684	88225101	3418	*	2	20.492	chr9	88221447	88222446	1000	+	promoter:28280	uc009qyj.2	23959	Nt5e	mm9_genes_promoters	Cone Cells								2
chr9	88221653	88224542	2890	*	UMR	11.7998	chr9	88221447	88222446	1000	+	promoter:28280	uc009qyj.2	23959	Nt5e	mm9_genes_promoters	Cone Cells								UMR
chr9	88221868	88227589	5722	*	2	11.4418	chr9	88221447	88222446	1000	+	promoter:28280	uc009qyj.2	23959	Nt5e	mm9_genes_promoters	Cone Cells									2
chr9	88221719	88224772	3054	*	UMR	4.8852	chr9	88221447	88222446	1000	+	promoter:28280	uc009qyj.2	23959	Nt5e	mm9_genes_promoters	Cone Cells									UMR
chr9	88316847	88326740	9894	*	4	90.6404	chr9	88326609	88327608	1000	+	promoter:32180	uc009qyi.2	23959	Nt5e	mm10_genes_promoters	Cone Cells										4
chr9	88326782	88329471	2690	*	1	10.2131	chr9	88326609	88327608	1000	+	promoter:32180	uc009qyi.2	23959	Nt5e	mm10_genes_promoters	Cone Cells										1
chr9	88326741	88329526	2786	*	UMR	11.2475	chr9	88326609	88327608	1000	+	promoter:32180	uc009qyi.2	23959	Nt5e	mm10_genes_promoters	Cone Cells										UMR
chr9	88316847	88326783	9937	*	4	89.0705	chr9	88326609	88327608	1000	+	promoter:32180	uc009qyi.2	23959	Nt5e	mm10_genes_promoters	Cone Cells											4
chr9	88326847	88329471	2625	*	1	10.9945	chr9	88326609	88327608	1000	+	promoter:32180	uc009qyi.2	23959	Nt5e	mm10_genes_promoters	Cone Cells											1
chr9	88326763	88329536	2774	*	UMR	12.1154	chr9	88326609	88327608	1000	+	promoter:32180	uc009qyi.2	23959	Nt5e	mm10_genes_promoters	Cone Cells											UMR
chr9	88316847	88326740	9894	*	4	90.6404	chr9	88326609	88327608	1000	+	promoter:32181	uc009qyj.2	23959	Nt5e	mm10_genes_promoters	Cone Cells										4
chr9	88326782	88329471	2690	*	1	10.2131	chr9	88326609	88327608	1000	+	promoter:32181	uc009qyj.2	23959	Nt5e	mm10_genes_promoters	Cone Cells										1
chr9	88326741	88329526	2786	*	UMR	11.2475	chr9	88326609	88327608	1000	+	promoter:32181	uc009qyj.2	23959	Nt5e	mm10_genes_promoters	Cone Cells										UMR
chr9	88316847	88326783	9937	*	4	89.0705	chr9	88326609	88327608	1000	+	promoter:32181	uc009qyj.2	23959	Nt5e	mm10_genes_promoters	Cone Cells											4
chr9	88326847	88329471	2625	*	1	10.9945	chr9	88326609	88327608	1000	+	promoter:32181	uc009qyj.2	23959	Nt5e	mm10_genes_promoters	Cone Cells											1
chr9	88326763	88329536	2774	*	UMR	12.1154	chr9	88326609	88327608	1000	+	promoter:32181	uc009qyj.2	23959	Nt5e	mm10_genes_promoters	Cone Cells											UMR
chrX	71190712	71473760	283049	*	1	36.7612	chrX	71371805	71372804	1000	+	promoter:53496	uc009tnv.1	14539	Opn1mw	mm9_genes_promoters	Cone Cells	1
chrX	71113580	72453603	1340024	*	1	30.7705	chrX	71371805	71372804	1000	+	promoter:53496	uc009tnv.1	14539	Opn1mw	mm9_genes_promoters	Cone Cells		1
chrX	71292178	71874292	582115	*	1	16.7365	chrX	71371805	71372804	1000	+	promoter:53496	uc009tnv.1	14539	Opn1mw	mm9_genes_promoters	Cone Cells			1
chrX	70197771	71798780	1601010	*	1	21.737	chrX	71371805	71372804	1000	+	promoter:53496	uc009tnv.1	14539	Opn1mw	mm9_genes_promoters	Cone Cells				1
chrX	70385229	71798843	1413615	*	1	20.1495	chrX	71371805	71372804	1000	+	promoter:53496	uc009tnv.1	14539	Opn1mw	mm9_genes_promoters	Cone Cells					1
chrX	71331631	71489763	158133	*	4	81.7024	chrX	71371805	71372804	1000	+	promoter:53496	uc009tnv.1	14539	Opn1mw	mm9_genes_promoters	Cone Cells						4
chrX	71215253	71487613	272361	*	4	83.0209	chrX	71371805	71372804	1000	+	promoter:53496	uc009tnv.1	14539	Opn1mw	mm9_genes_promoters	Cone Cells							4
chrX	71333289	71489762	156474	*	3	79.8208	chrX	71371805	71372804	1000	+	promoter:53496	uc009tnv.1	14539	Opn1mw	mm9_genes_promoters	Cone Cells								3
chrX	71334325	71489452	155128	*	4	84.1359	chrX	71371805	71372804	1000	+	promoter:53496	uc009tnv.1	14539	Opn1mw	mm9_genes_promoters	Cone Cells									4
chrX	71190712	71473760	283049	*	1	36.7612	chrX	71371805	71372804	1000	+	promoter:53497	uc012hkp.1	14539	Opn1mw	mm9_genes_promoters	Cone Cells	1
chrX	71113580	72453603	1340024	*	1	30.7705	chrX	71371805	71372804	1000	+	promoter:53497	uc012hkp.1	14539	Opn1mw	mm9_genes_promoters	Cone Cells		1
chrX	71292178	71874292	582115	*	1	16.7365	chrX	71371805	71372804	1000	+	promoter:53497	uc012hkp.1	14539	Opn1mw	mm9_genes_promoters	Cone Cells			1
chrX	70197771	71798780	1601010	*	1	21.737	chrX	71371805	71372804	1000	+	promoter:53497	uc012hkp.1	14539	Opn1mw	mm9_genes_promoters	Cone Cells				1
chrX	70385229	71798843	1413615	*	1	20.1495	chrX	71371805	71372804	1000	+	promoter:53497	uc012hkp.1	14539	Opn1mw	mm9_genes_promoters	Cone Cells					1
chrX	71331631	71489763	158133	*	4	81.7024	chrX	71371805	71372804	1000	+	promoter:53497	uc012hkp.1	14539	Opn1mw	mm9_genes_promoters	Cone Cells						4
chrX	71215253	71487613	272361	*	4	83.0209	chrX	71371805	71372804	1000	+	promoter:53497	uc012hkp.1	14539	Opn1mw	mm9_genes_promoters	Cone Cells							4
chrX	71333289	71489762	156474	*	3	79.8208	chrX	71371805	71372804	1000	+	promoter:53497	uc012hkp.1	14539	Opn1mw	mm9_genes_promoters	Cone Cells								3
chrX	71334325	71489452	155128	*	4	84.1359	chrX	71371805	71372804	1000	+	promoter:53497	uc012hkp.1	14539	Opn1mw	mm9_genes_promoters	Cone Cells									4
chrX	74116238	74244424	128187	*	4	85.0509	chrX	74126466	74127465	1000	+	promoter:61122	uc009tnv.2	14539	Opn1mw	mm10_genes_promoters	Cone Cells										4
chrX	74116439	74244424	127986	*	4	85.5161	chrX	74126466	74127465	1000	+	promoter:61122	uc009tnv.2	14539	Opn1mw	mm10_genes_promoters	Cone Cells											4
chrX	74116238	74244424	128187	*	4	85.0509	chrX	74126466	74127465	1000	+	promoter:61123	uc012hkp.2	14539	Opn1mw	mm10_genes_promoters	Cone Cells										4
chrX	74116439	74244424	127986	*	4	85.5161	chrX	74126466	74127465	1000	+	promoter:61123	uc012hkp.2	14539	Opn1mw	mm10_genes_promoters	Cone Cells											4
chr6	29114129	29418859	304731	*	1	24.5817	chr6	29330514	29331513	1000	-	promoter:18789	uc009bdi.2	12057	Opn1sw	mm9_genes_promoters	Cone Cells	1
chr6	29071054	29360192	289139	*	1	18.0447	chr6	29330514	29331513	1000	-	promoter:18789	uc009bdi.2	12057	Opn1sw	mm9_genes_promoters	Cone Cells		1
chr6	29071257	29818748	747492	*	1	12.5524	chr6	29330514	29331513	1000	-	promoter:18789	uc009bdi.2	12057	Opn1sw	mm9_genes_promoters	Cone Cells			1
chr6	28877367	29509886	632520	*	1	14.1859	chr6	29330514	29331513	1000	-	promoter:18789	uc009bdi.2	12057	Opn1sw	mm9_genes_promoters	Cone Cells				1
chr6	29065555	30878317	1812763	*	1	18.2008	chr6	29330514	29331513	1000	-	promoter:18789	uc009bdi.2	12057	Opn1sw	mm9_genes_promoters	Cone Cells					1
chr6	29299838	29336968	37131	*	4	89.023	chr6	29330514	29331513	1000	-	promoter:18789	uc009bdi.2	12057	Opn1sw	mm9_genes_promoters	Cone Cells						4
chr6	29299234	29337260	38027	*	4	88.9304	chr6	29330514	29331513	1000	-	promoter:18789	uc009bdi.2	12057	Opn1sw	mm9_genes_promoters	Cone Cells							4
chr6	29299234	29337566	38333	*	4	89.4264	chr6	29330514	29331513	1000	-	promoter:18789	uc009bdi.2	12057	Opn1sw	mm9_genes_promoters	Cone Cells								4
chr6	29299657	29338088	38432	*	4	85.7817	chr6	29330514	29331513	1000	-	promoter:18789	uc009bdi.2	12057	Opn1sw	mm9_genes_promoters	Cone Cells									4
chr6	29114129	29418859	304731	*	1	24.5817	chr6	29330514	29331513	1000	-	promoter:18790	uc009bdj.2	12057	Opn1sw	mm9_genes_promoters	Cone Cells	1
chr6	29071054	29360192	289139	*	1	18.0447	chr6	29330514	29331513	1000	-	promoter:18790	uc009bdj.2	12057	Opn1sw	mm9_genes_promoters	Cone Cells		1
chr6	29071257	29818748	747492	*	1	12.5524	chr6	29330514	29331513	1000	-	promoter:18790	uc009bdj.2	12057	Opn1sw	mm9_genes_promoters	Cone Cells			1
chr6	28877367	29509886	632520	*	1	14.1859	chr6	29330514	29331513	1000	-	promoter:18790	uc009bdj.2	12057	Opn1sw	mm9_genes_promoters	Cone Cells				1
chr6	29065555	30878317	1812763	*	1	18.2008	chr6	29330514	29331513	1000	-	promoter:18790	uc009bdj.2	12057	Opn1sw	mm9_genes_promoters	Cone Cells					1
chr6	29299838	29336968	37131	*	4	89.023	chr6	29330514	29331513	1000	-	promoter:18790	uc009bdj.2	12057	Opn1sw	mm9_genes_promoters	Cone Cells						4
chr6	29299234	29337260	38027	*	4	88.9304	chr6	29330514	29331513	1000	-	promoter:18790	uc009bdj.2	12057	Opn1sw	mm9_genes_promoters	Cone Cells							4
chr6	29299234	29337566	38333	*	4	89.4264	chr6	29330514	29331513	1000	-	promoter:18790	uc009bdj.2	12057	Opn1sw	mm9_genes_promoters	Cone Cells								4
chr6	29299657	29338088	38432	*	4	85.7817	chr6	29330514	29331513	1000	-	promoter:18790	uc009bdj.2	12057	Opn1sw	mm9_genes_promoters	Cone Cells									4
chr6	29349110	29387567	38458	*	4	88.6964	chr6	29380514	29381513	1000	-	promoter:21500	uc009bdi.2	12057	Opn1sw	mm10_genes_promoters	Cone Cells										4
chr6	29349110	29387567	38458	*	4	88.68	chr6	29380514	29381513	1000	-	promoter:21500	uc009bdi.2	12057	Opn1sw	mm10_genes_promoters	Cone Cells											4
chr6	29349110	29387567	38458	*	4	88.6964	chr6	29380514	29381513	1000	-	promoter:21501	uc009bdj.2	12057	Opn1sw	mm10_genes_promoters	Cone Cells										4
chr6	29349110	29387567	38458	*	4	88.68	chr6	29380514	29381513	1000	-	promoter:21501	uc009bdj.2	12057	Opn1sw	mm10_genes_promoters	Cone Cells											4
chr14	49136603	49619289	482687	*	1	17.9579	chr14	49282548	49283547	1000	-	promoter:42646	uc007tjq.2	18424	Otx2	mm9_genes_promoters	Cone Cells	1
chr14	49130096	49718588	588493	*	1	18.6846	chr14	49282548	49283547	1000	-	promoter:42646	uc007tjq.2	18424	Otx2	mm9_genes_promoters	Cone Cells		1
chr14	49129490	49715331	585842	*	1	11.3889	chr14	49282548	49283547	1000	-	promoter:42646	uc007tjq.2	18424	Otx2	mm9_genes_promoters	Cone Cells			1
chr14	48572428	49654754	1082327	*	1	13.08	chr14	49282548	49283547	1000	-	promoter:42646	uc007tjq.2	18424	Otx2	mm9_genes_promoters	Cone Cells				1
chr14	48574286	50222065	1647780	*	1	16.4144	chr14	49282548	49283547	1000	-	promoter:42646	uc007tjq.2	18424	Otx2	mm9_genes_promoters	Cone Cells					1
chr14	49281069	49294896	13828	*	1	8.14827	chr14	49282548	49283547	1000	-	promoter:42646	uc007tjq.2	18424	Otx2	mm9_genes_promoters	Cone Cells						1
chr14	49281071	49290476	9406	*	UMR	7.1774	chr14	49282548	49283547	1000	-	promoter:42646	uc007tjq.2	18424	Otx2	mm9_genes_promoters	Cone Cells						UMR
chr14	49281543	49294855	13313	*	1	7.8705	chr14	49282548	49283547	1000	-	promoter:42646	uc007tjq.2	18424	Otx2	mm9_genes_promoters	Cone Cells							1
chr14	49281515	49290288	8774	*	UMR	3.19499	chr14	49282548	49283547	1000	-	promoter:42646	uc007tjq.2	18424	Otx2	mm9_genes_promoters	Cone Cells							UMR
chr14	49281543	49294672	13130	*	1	6.57472	chr14	49282548	49283547	1000	-	promoter:42646	uc007tjq.2	18424	Otx2	mm9_genes_promoters	Cone Cells								1
chr14	49281515	49290475	8961	*	UMR	2.54944	chr14	49282548	49283547	1000	-	promoter:42646	uc007tjq.2	18424	Otx2	mm9_genes_promoters	Cone Cells								UMR
chr14	49281689	49294866	13178	*	1	5.47764	chr14	49282548	49283547	1000	-	promoter:42646	uc007tjq.2	18424	Otx2	mm9_genes_promoters	Cone Cells									1
chr14	49281071	49290946	9876	*	UMR	4.13288	chr14	49282548	49283547	1000	-	promoter:42646	uc007tjq.2	18424	Otx2	mm9_genes_promoters	Cone Cells									UMR
chr14	49136603	49619289	482687	*	1	17.9579	chr14	49284785	49285784	1000	-	promoter:42647	uc007tjr.2	18424	Otx2	mm9_genes_promoters	Cone Cells	1
chr14	49130096	49718588	588493	*	1	18.6846	chr14	49284785	49285784	1000	-	promoter:42647	uc007tjr.2	18424	Otx2	mm9_genes_promoters	Cone Cells		1
chr14	49129490	49715331	585842	*	1	11.3889	chr14	49284785	49285784	1000	-	promoter:42647	uc007tjr.2	18424	Otx2	mm9_genes_promoters	Cone Cells			1
chr14	48572428	49654754	1082327	*	1	13.08	chr14	49284785	49285784	1000	-	promoter:42647	uc007tjr.2	18424	Otx2	mm9_genes_promoters	Cone Cells				1
chr14	48574286	50222065	1647780	*	1	16.4144	chr14	49284785	49285784	1000	-	promoter:42647	uc007tjr.2	18424	Otx2	mm9_genes_promoters	Cone Cells					1
chr14	49281069	49294896	13828	*	1	8.14827	chr14	49284785	49285784	1000	-	promoter:42647	uc007tjr.2	18424	Otx2	mm9_genes_promoters	Cone Cells						1
chr14	49281071	49290476	9406	*	UMR	7.1774	chr14	49284785	49285784	1000	-	promoter:42647	uc007tjr.2	18424	Otx2	mm9_genes_promoters	Cone Cells						UMR
chr14	49281543	49294855	13313	*	1	7.8705	chr14	49284785	49285784	1000	-	promoter:42647	uc007tjr.2	18424	Otx2	mm9_genes_promoters	Cone Cells							1
chr14	49281515	49290288	8774	*	UMR	3.19499	chr14	49284785	49285784	1000	-	promoter:42647	uc007tjr.2	18424	Otx2	mm9_genes_promoters	Cone Cells							UMR
chr14	49281543	49294672	13130	*	1	6.57472	chr14	49284785	49285784	1000	-	promoter:42647	uc007tjr.2	18424	Otx2	mm9_genes_promoters	Cone Cells								1
chr14	49281515	49290475	8961	*	UMR	2.54944	chr14	49284785	49285784	1000	-	promoter:42647	uc007tjr.2	18424	Otx2	mm9_genes_promoters	Cone Cells								UMR
chr14	49281689	49294866	13178	*	1	5.47764	chr14	49284785	49285784	1000	-	promoter:42647	uc007tjr.2	18424	Otx2	mm9_genes_promoters	Cone Cells									1
chr14	49281071	49290946	9876	*	UMR	4.13288	chr14	49284785	49285784	1000	-	promoter:42647	uc007tjr.2	18424	Otx2	mm9_genes_promoters	Cone Cells									UMR
chr14	49136603	49619289	482687	*	1	17.9579	chr14	49287182	49288181	1000	-	promoter:42648	uc007tjs.2	18424	Otx2	mm9_genes_promoters	Cone Cells	1
chr14	49130096	49718588	588493	*	1	18.6846	chr14	49287182	49288181	1000	-	promoter:42648	uc007tjs.2	18424	Otx2	mm9_genes_promoters	Cone Cells		1
chr14	49129490	49715331	585842	*	1	11.3889	chr14	49287182	49288181	1000	-	promoter:42648	uc007tjs.2	18424	Otx2	mm9_genes_promoters	Cone Cells			1
chr14	48572428	49654754	1082327	*	1	13.08	chr14	49287182	49288181	1000	-	promoter:42648	uc007tjs.2	18424	Otx2	mm9_genes_promoters	Cone Cells				1
chr14	48574286	50222065	1647780	*	1	16.4144	chr14	49287182	49288181	1000	-	promoter:42648	uc007tjs.2	18424	Otx2	mm9_genes_promoters	Cone Cells					1
chr14	49281069	49294896	13828	*	1	8.14827	chr14	49287182	49288181	1000	-	promoter:42648	uc007tjs.2	18424	Otx2	mm9_genes_promoters	Cone Cells						1
chr14	49281071	49290476	9406	*	UMR	7.1774	chr14	49287182	49288181	1000	-	promoter:42648	uc007tjs.2	18424	Otx2	mm9_genes_promoters	Cone Cells						UMR
chr14	49281543	49294855	13313	*	1	7.8705	chr14	49287182	49288181	1000	-	promoter:42648	uc007tjs.2	18424	Otx2	mm9_genes_promoters	Cone Cells							1
chr14	49281515	49290288	8774	*	UMR	3.19499	chr14	49287182	49288181	1000	-	promoter:42648	uc007tjs.2	18424	Otx2	mm9_genes_promoters	Cone Cells							UMR
chr14	49281543	49294672	13130	*	1	6.57472	chr14	49287182	49288181	1000	-	promoter:42648	uc007tjs.2	18424	Otx2	mm9_genes_promoters	Cone Cells								1
chr14	49281515	49290475	8961	*	UMR	2.54944	chr14	49287182	49288181	1000	-	promoter:42648	uc007tjs.2	18424	Otx2	mm9_genes_promoters	Cone Cells								UMR
chr14	49281689	49294866	13178	*	1	5.47764	chr14	49287182	49288181	1000	-	promoter:42648	uc007tjs.2	18424	Otx2	mm9_genes_promoters	Cone Cells									1
chr14	49281071	49290946	9876	*	UMR	4.13288	chr14	49287182	49288181	1000	-	promoter:42648	uc007tjs.2	18424	Otx2	mm9_genes_promoters	Cone Cells									UMR
chr14	48661394	48675179	13786	*	1	3.73284	chr14	48662873	48663872	1000	-	promoter:48802	uc007tjq.3	18424	Otx2	mm10_genes_promoters	Cone Cells										1
chr14	48661216	48675086	13871	*	UMR	3.49319	chr14	48662873	48663872	1000	-	promoter:48802	uc007tjq.3	18424	Otx2	mm10_genes_promoters	Cone Cells										UMR
chr14	48661519	48675175	13657	*	1	3.61584	chr14	48662873	48663872	1000	-	promoter:48802	uc007tjq.3	18424	Otx2	mm10_genes_promoters	Cone Cells											1
chr14	48661395	48672515	11121	*	UMR	3.04976	chr14	48662873	48663872	1000	-	promoter:48802	uc007tjq.3	18424	Otx2	mm10_genes_promoters	Cone Cells											UMR
chr14	48661394	48675179	13786	*	1	3.73284	chr14	48665110	48666109	1000	-	promoter:48803	uc007tjr.3	18424	Otx2	mm10_genes_promoters	Cone Cells										1
chr14	48661216	48675086	13871	*	UMR	3.49319	chr14	48665110	48666109	1000	-	promoter:48803	uc007tjr.3	18424	Otx2	mm10_genes_promoters	Cone Cells										UMR
chr14	48661519	48675175	13657	*	1	3.61584	chr14	48665110	48666109	1000	-	promoter:48803	uc007tjr.3	18424	Otx2	mm10_genes_promoters	Cone Cells											1
chr14	48661395	48672515	11121	*	UMR	3.04976	chr14	48665110	48666109	1000	-	promoter:48803	uc007tjr.3	18424	Otx2	mm10_genes_promoters	Cone Cells											UMR
chr14	48661394	48675179	13786	*	1	3.73284	chr14	48667645	48668644	1000	-	promoter:48804	uc007tjs.3	18424	Otx2	mm10_genes_promoters	Cone Cells										1
chr14	48661216	48675086	13871	*	UMR	3.49319	chr14	48667645	48668644	1000	-	promoter:48804	uc007tjs.3	18424	Otx2	mm10_genes_promoters	Cone Cells										UMR
chr14	48661519	48675175	13657	*	1	3.61584	chr14	48667645	48668644	1000	-	promoter:48804	uc007tjs.3	18424	Otx2	mm10_genes_promoters	Cone Cells											1
chr14	48661395	48672515	11121	*	UMR	3.04976	chr14	48667645	48668644	1000	-	promoter:48804	uc007tjs.3	18424	Otx2	mm10_genes_promoters	Cone Cells											UMR
chr14	48661394	48675179	13786	*	1	3.73284	chr14	48667645	48668644	1000	-	promoter:48805	uc033gpq.1	18424	Otx2	mm10_genes_promoters	Cone Cells										1
chr14	48661216	48675086	13871	*	UMR	3.49319	chr14	48667645	48668644	1000	-	promoter:48805	uc033gpq.1	18424	Otx2	mm10_genes_promoters	Cone Cells										UMR
chr14	48661519	48675175	13657	*	1	3.61584	chr14	48667645	48668644	1000	-	promoter:48805	uc033gpq.1	18424	Otx2	mm10_genes_promoters	Cone Cells											1
chr14	48661395	48672515	11121	*	UMR	3.04976	chr14	48667645	48668644	1000	-	promoter:48805	uc033gpq.1	18424	Otx2	mm10_genes_promoters	Cone Cells											UMR
chr3	96464508	96518098	53591	*	1	29.6008	chr3	96499298	96500297	1000	+	promoter:8693	uc008qnt.2	229615	Pias3	mm9_genes_promoters	Cone Cells	1
chr3	96296241	96574137	277897	*	1	24.196	chr3	96499298	96500297	1000	+	promoter:8693	uc008qnt.2	229615	Pias3	mm9_genes_promoters	Cone Cells		1
chr3	96456041	96564145	108105	*	1	12.9092	chr3	96499298	96500297	1000	+	promoter:8693	uc008qnt.2	229615	Pias3	mm9_genes_promoters	Cone Cells			1
chr3	96318857	96646328	327472	*	1	19.6619	chr3	96499298	96500297	1000	+	promoter:8693	uc008qnt.2	229615	Pias3	mm9_genes_promoters	Cone Cells				1
chr3	96318857	96643059	324203	*	1	17.5625	chr3	96499298	96500297	1000	+	promoter:8693	uc008qnt.2	229615	Pias3	mm9_genes_promoters	Cone Cells					1
chr3	96489466	96499770	10305	*	3	77.8006	chr3	96499298	96500297	1000	+	promoter:8693	uc008qnt.2	229615	Pias3	mm9_genes_promoters	Cone Cells						3
chr3	96500153	96501632	1480	*	1	0.607019	chr3	96499298	96500297	1000	+	promoter:8693	uc008qnt.2	229615	Pias3	mm9_genes_promoters	Cone Cells						1
chr3	96499739	96501952	2214	*	UMR	0.833333	chr3	96499298	96500297	1000	+	promoter:8693	uc008qnt.2	229615	Pias3	mm9_genes_promoters	Cone Cells						UMR
chr3	96489133	96499704	10572	*	3	75.0432	chr3	96499298	96500297	1000	+	promoter:8693	uc008qnt.2	229615	Pias3	mm9_genes_promoters	Cone Cells							3
chr3	96499769	96504666	4898	*	2	23.6331	chr3	96499298	96500297	1000	+	promoter:8693	uc008qnt.2	229615	Pias3	mm9_genes_promoters	Cone Cells							2
chr3	96499737	96501756	2020	*	UMR	1.51286	chr3	96499298	96500297	1000	+	promoter:8693	uc008qnt.2	229615	Pias3	mm9_genes_promoters	Cone Cells							UMR
chr3	96489133	96499704	10572	*	3	71.5539	chr3	96499298	96500297	1000	+	promoter:8693	uc008qnt.2	229615	Pias3	mm9_genes_promoters	Cone Cells								3
chr3	96499818	96501880	2063	*	1	2.46377	chr3	96499298	96500297	1000	+	promoter:8693	uc008qnt.2	229615	Pias3	mm9_genes_promoters	Cone Cells								1
chr3	96499689	96501950	2262	*	UMR	3.15789	chr3	96499298	96500297	1000	+	promoter:8693	uc008qnt.2	229615	Pias3	mm9_genes_promoters	Cone Cells								UMR
chr3	96489128	96499705	10578	*	3	75.18	chr3	96499298	96500297	1000	+	promoter:8693	uc008qnt.2	229615	Pias3	mm9_genes_promoters	Cone Cells									3
chr3	96500153	96501572	1420	*	1	1.28209	chr3	96499298	96500297	1000	+	promoter:8693	uc008qnt.2	229615	Pias3	mm9_genes_promoters	Cone Cells									1
chr3	96499502	96501952	2451	*	UMR	2.07373	chr3	96499298	96500297	1000	+	promoter:8693	uc008qnt.2	229615	Pias3	mm9_genes_promoters	Cone Cells									UMR
chr3	96464508	96518098	53591	*	1	29.6008	chr3	96499999	96500998	1000	+	promoter:8694	uc008qnu.2	229615	Pias3	mm9_genes_promoters	Cone Cells	1
chr3	96296241	96574137	277897	*	1	24.196	chr3	96499999	96500998	1000	+	promoter:8694	uc008qnu.2	229615	Pias3	mm9_genes_promoters	Cone Cells		1
chr3	96456041	96564145	108105	*	1	12.9092	chr3	96499999	96500998	1000	+	promoter:8694	uc008qnu.2	229615	Pias3	mm9_genes_promoters	Cone Cells			1
chr3	96318857	96646328	327472	*	1	19.6619	chr3	96499999	96500998	1000	+	promoter:8694	uc008qnu.2	229615	Pias3	mm9_genes_promoters	Cone Cells				1
chr3	96318857	96643059	324203	*	1	17.5625	chr3	96499999	96500998	1000	+	promoter:8694	uc008qnu.2	229615	Pias3	mm9_genes_promoters	Cone Cells					1
chr3	96500153	96501632	1480	*	1	0.607019	chr3	96499999	96500998	1000	+	promoter:8694	uc008qnu.2	229615	Pias3	mm9_genes_promoters	Cone Cells						1
chr3	96499739	96501952	2214	*	UMR	0.833333	chr3	96499999	96500998	1000	+	promoter:8694	uc008qnu.2	229615	Pias3	mm9_genes_promoters	Cone Cells						UMR
chr3	96499769	96504666	4898	*	2	23.6331	chr3	96499999	96500998	1000	+	promoter:8694	uc008qnu.2	229615	Pias3	mm9_genes_promoters	Cone Cells							2
chr3	96499737	96501756	2020	*	UMR	1.51286	chr3	96499999	96500998	1000	+	promoter:8694	uc008qnu.2	229615	Pias3	mm9_genes_promoters	Cone Cells							UMR
chr3	96499818	96501880	2063	*	1	2.46377	chr3	96499999	96500998	1000	+	promoter:8694	uc008qnu.2	229615	Pias3	mm9_genes_promoters	Cone Cells								1
chr3	96499689	96501950	2262	*	UMR	3.15789	chr3	96499999	96500998	1000	+	promoter:8694	uc008qnu.2	229615	Pias3	mm9_genes_promoters	Cone Cells								UMR
chr3	96500153	96501572	1420	*	1	1.28209	chr3	96499999	96500998	1000	+	promoter:8694	uc008qnu.2	229615	Pias3	mm9_genes_promoters	Cone Cells									1
chr3	96499502	96501952	2451	*	UMR	2.07373	chr3	96499999	96500998	1000	+	promoter:8694	uc008qnu.2	229615	Pias3	mm9_genes_promoters	Cone Cells									UMR
chr3	96464508	96518098	53591	*	1	29.6008	chr3	96499999	96500998	1000	+	promoter:8695	uc008qnv.2	229615	Pias3	mm9_genes_promoters	Cone Cells	1
chr3	96296241	96574137	277897	*	1	24.196	chr3	96499999	96500998	1000	+	promoter:8695	uc008qnv.2	229615	Pias3	mm9_genes_promoters	Cone Cells		1
chr3	96456041	96564145	108105	*	1	12.9092	chr3	96499999	96500998	1000	+	promoter:8695	uc008qnv.2	229615	Pias3	mm9_genes_promoters	Cone Cells			1
chr3	96318857	96646328	327472	*	1	19.6619	chr3	96499999	96500998	1000	+	promoter:8695	uc008qnv.2	229615	Pias3	mm9_genes_promoters	Cone Cells				1
chr3	96318857	96643059	324203	*	1	17.5625	chr3	96499999	96500998	1000	+	promoter:8695	uc008qnv.2	229615	Pias3	mm9_genes_promoters	Cone Cells					1
chr3	96500153	96501632	1480	*	1	0.607019	chr3	96499999	96500998	1000	+	promoter:8695	uc008qnv.2	229615	Pias3	mm9_genes_promoters	Cone Cells						1
chr3	96499739	96501952	2214	*	UMR	0.833333	chr3	96499999	96500998	1000	+	promoter:8695	uc008qnv.2	229615	Pias3	mm9_genes_promoters	Cone Cells						UMR
chr3	96499769	96504666	4898	*	2	23.6331	chr3	96499999	96500998	1000	+	promoter:8695	uc008qnv.2	229615	Pias3	mm9_genes_promoters	Cone Cells							2
chr3	96499737	96501756	2020	*	UMR	1.51286	chr3	96499999	96500998	1000	+	promoter:8695	uc008qnv.2	229615	Pias3	mm9_genes_promoters	Cone Cells							UMR
chr3	96499818	96501880	2063	*	1	2.46377	chr3	96499999	96500998	1000	+	promoter:8695	uc008qnv.2	229615	Pias3	mm9_genes_promoters	Cone Cells								1
chr3	96499689	96501950	2262	*	UMR	3.15789	chr3	96499999	96500998	1000	+	promoter:8695	uc008qnv.2	229615	Pias3	mm9_genes_promoters	Cone Cells								UMR
chr3	96500153	96501572	1420	*	1	1.28209	chr3	96499999	96500998	1000	+	promoter:8695	uc008qnv.2	229615	Pias3	mm9_genes_promoters	Cone Cells									1
chr3	96499502	96501952	2451	*	UMR	2.07373	chr3	96499999	96500998	1000	+	promoter:8695	uc008qnv.2	229615	Pias3	mm9_genes_promoters	Cone Cells									UMR
chr3	96690800	96695781	4982	*	3	78.2941	chr3	96695375	96696374	1000	+	promoter:9872	uc008qnt.2	229615	Pias3	mm10_genes_promoters	Cone Cells										3
chr3	96695782	96698099	2318	*	1	4.71019	chr3	96695375	96696374	1000	+	promoter:9872	uc008qnt.2	229615	Pias3	mm10_genes_promoters	Cone Cells										1
chr3	96695847	96697833	1987	*	UMR	1.84941	chr3	96695375	96696374	1000	+	promoter:9872	uc008qnt.2	229615	Pias3	mm10_genes_promoters	Cone Cells										UMR
chr3	96693043	96695846	2804	*	4	83.7557	chr3	96695375	96696374	1000	+	promoter:9872	uc008qnt.2	229615	Pias3	mm10_genes_promoters	Cone Cells											4
chr3	96695847	96698098	2252	*	1	3.46793	chr3	96695375	96696374	1000	+	promoter:9872	uc008qnt.2	229615	Pias3	mm10_genes_promoters	Cone Cells											1
chr3	96695847	96698028	2182	*	UMR	2.33019	chr3	96695375	96696374	1000	+	promoter:9872	uc008qnt.2	229615	Pias3	mm10_genes_promoters	Cone Cells											UMR
chr3	96695782	96698099	2318	*	1	4.71019	chr3	96696076	96697075	1000	+	promoter:9873	uc008qnu.2	229615	Pias3	mm10_genes_promoters	Cone Cells										1
chr3	96695847	96697833	1987	*	UMR	1.84941	chr3	96696076	96697075	1000	+	promoter:9873	uc008qnu.2	229615	Pias3	mm10_genes_promoters	Cone Cells										UMR
chr3	96695847	96698098	2252	*	1	3.46793	chr3	96696076	96697075	1000	+	promoter:9873	uc008qnu.2	229615	Pias3	mm10_genes_promoters	Cone Cells											1
chr3	96695847	96698028	2182	*	UMR	2.33019	chr3	96696076	96697075	1000	+	promoter:9873	uc008qnu.2	229615	Pias3	mm10_genes_promoters	Cone Cells											UMR
chr3	96695782	96698099	2318	*	1	4.71019	chr3	96696076	96697075	1000	+	promoter:9874	uc008qnv.2	229615	Pias3	mm10_genes_promoters	Cone Cells										1
chr3	96695847	96697833	1987	*	UMR	1.84941	chr3	96696076	96697075	1000	+	promoter:9874	uc008qnv.2	229615	Pias3	mm10_genes_promoters	Cone Cells										UMR
chr3	96695847	96698098	2252	*	1	3.46793	chr3	96696076	96697075	1000	+	promoter:9874	uc008qnv.2	229615	Pias3	mm10_genes_promoters	Cone Cells											1
chr3	96695847	96698028	2182	*	UMR	2.33019	chr3	96696076	96697075	1000	+	promoter:9874	uc008qnv.2	229615	Pias3	mm10_genes_promoters	Cone Cells											UMR
chr10	44168903	44190980	22078	*	1	21.8507	chr10	44178494	44179493	1000	-	promoter:32239	uc007ezu.2	12142	Prdm1	mm9_genes_promoters	Cone Cells	1
chr10	43614697	44230696	616000	*	1	31.9555	chr10	44178494	44179493	1000	-	promoter:32239	uc007ezu.2	12142	Prdm1	mm9_genes_promoters	Cone Cells		1
chr10	44089179	44453672	364494	*	1	16.026	chr10	44178494	44179493	1000	-	promoter:32239	uc007ezu.2	12142	Prdm1	mm9_genes_promoters	Cone Cells			1
chr10	44167211	44814549	647339	*	1	19.441	chr10	44178494	44179493	1000	-	promoter:32239	uc007ezu.2	12142	Prdm1	mm9_genes_promoters	Cone Cells				1
chr10	43696389	44813096	1116708	*	1	18.8251	chr10	44178494	44179493	1000	-	promoter:32239	uc007ezu.2	12142	Prdm1	mm9_genes_promoters	Cone Cells					1
chr10	44175886	44180418	4533	*	1	3.96976	chr10	44178494	44179493	1000	-	promoter:32239	uc007ezu.2	12142	Prdm1	mm9_genes_promoters	Cone Cells						1
chr10	44176344	44179642	3299	*	UMR	2	chr10	44178494	44179493	1000	-	promoter:32239	uc007ezu.2	12142	Prdm1	mm9_genes_promoters	Cone Cells						UMR
chr10	44175885	44180417	4533	*	1	4.94653	chr10	44178494	44179493	1000	-	promoter:32239	uc007ezu.2	12142	Prdm1	mm9_genes_promoters	Cone Cells							1
chr10	44176343	44180525	4183	*	UMR	3.36943	chr10	44178494	44179493	1000	-	promoter:32239	uc007ezu.2	12142	Prdm1	mm9_genes_promoters	Cone Cells							UMR
chr10	44176325	44180417	4093	*	1	5.36887	chr10	44178494	44179493	1000	-	promoter:32239	uc007ezu.2	12142	Prdm1	mm9_genes_promoters	Cone Cells								1
chr10	44176343	44180370	4028	*	UMR	4.05405	chr10	44178494	44179493	1000	-	promoter:32239	uc007ezu.2	12142	Prdm1	mm9_genes_promoters	Cone Cells								UMR
chr10	44175886	44179704	3819	*	1	3.71981	chr10	44178494	44179493	1000	-	promoter:32239	uc007ezu.2	12142	Prdm1	mm9_genes_promoters	Cone Cells									1
chr10	44175655	44179688	4034	*	UMR	2.16998	chr10	44178494	44179493	1000	-	promoter:32239	uc007ezu.2	12142	Prdm1	mm9_genes_promoters	Cone Cells									UMR
chr10	44168903	44190980	22078	*	1	21.8507	chr10	44178494	44179493	1000	-	promoter:32240	uc007ezv.2	12142	Prdm1	mm9_genes_promoters	Cone Cells	1
chr10	43614697	44230696	616000	*	1	31.9555	chr10	44178494	44179493	1000	-	promoter:32240	uc007ezv.2	12142	Prdm1	mm9_genes_promoters	Cone Cells		1
chr10	44089179	44453672	364494	*	1	16.026	chr10	44178494	44179493	1000	-	promoter:32240	uc007ezv.2	12142	Prdm1	mm9_genes_promoters	Cone Cells			1
chr10	44167211	44814549	647339	*	1	19.441	chr10	44178494	44179493	1000	-	promoter:32240	uc007ezv.2	12142	Prdm1	mm9_genes_promoters	Cone Cells				1
chr10	43696389	44813096	1116708	*	1	18.8251	chr10	44178494	44179493	1000	-	promoter:32240	uc007ezv.2	12142	Prdm1	mm9_genes_promoters	Cone Cells					1
chr10	44175886	44180418	4533	*	1	3.96976	chr10	44178494	44179493	1000	-	promoter:32240	uc007ezv.2	12142	Prdm1	mm9_genes_promoters	Cone Cells						1
chr10	44176344	44179642	3299	*	UMR	2	chr10	44178494	44179493	1000	-	promoter:32240	uc007ezv.2	12142	Prdm1	mm9_genes_promoters	Cone Cells						UMR
chr10	44175885	44180417	4533	*	1	4.94653	chr10	44178494	44179493	1000	-	promoter:32240	uc007ezv.2	12142	Prdm1	mm9_genes_promoters	Cone Cells							1
chr10	44176343	44180525	4183	*	UMR	3.36943	chr10	44178494	44179493	1000	-	promoter:32240	uc007ezv.2	12142	Prdm1	mm9_genes_promoters	Cone Cells							UMR
chr10	44176325	44180417	4093	*	1	5.36887	chr10	44178494	44179493	1000	-	promoter:32240	uc007ezv.2	12142	Prdm1	mm9_genes_promoters	Cone Cells								1
chr10	44176343	44180370	4028	*	UMR	4.05405	chr10	44178494	44179493	1000	-	promoter:32240	uc007ezv.2	12142	Prdm1	mm9_genes_promoters	Cone Cells								UMR
chr10	44175886	44179704	3819	*	1	3.71981	chr10	44178494	44179493	1000	-	promoter:32240	uc007ezv.2	12142	Prdm1	mm9_genes_promoters	Cone Cells									1
chr10	44175655	44179688	4034	*	UMR	2.16998	chr10	44178494	44179493	1000	-	promoter:32240	uc007ezv.2	12142	Prdm1	mm9_genes_promoters	Cone Cells									UMR
chr10	44196449	44786732	590284	*	1	39.8842	chr10	44248308	44249307	1000	-	promoter:32241	uc007ezw.1	12142	Prdm1	mm9_genes_promoters	Cone Cells	1
chr10	44233871	44256034	22164	*	2	41.7266	chr10	44248308	44249307	1000	-	promoter:32241	uc007ezw.1	12142	Prdm1	mm9_genes_promoters	Cone Cells		2
chr10	44089179	44453672	364494	*	1	16.026	chr10	44248308	44249307	1000	-	promoter:32241	uc007ezw.1	12142	Prdm1	mm9_genes_promoters	Cone Cells			1
chr10	44167211	44814549	647339	*	1	19.441	chr10	44248308	44249307	1000	-	promoter:32241	uc007ezw.1	12142	Prdm1	mm9_genes_promoters	Cone Cells				1
chr10	43696389	44813096	1116708	*	1	18.8251	chr10	44248308	44249307	1000	-	promoter:32241	uc007ezw.1	12142	Prdm1	mm9_genes_promoters	Cone Cells					1
chr10	44246724	44251631	4908	*	1	2.74791	chr10	44248308	44249307	1000	-	promoter:32241	uc007ezw.1	12142	Prdm1	mm9_genes_promoters	Cone Cells						1
chr10	44246364	44251412	5049	*	UMR	1.56971	chr10	44248308	44249307	1000	-	promoter:32241	uc007ezw.1	12142	Prdm1	mm9_genes_promoters	Cone Cells						UMR
chr10	44246059	44251630	5572	*	1	5.57781	chr10	44248308	44249307	1000	-	promoter:32241	uc007ezw.1	12142	Prdm1	mm9_genes_promoters	Cone Cells							1
chr10	44246266	44250530	4265	*	UMR	2.45437	chr10	44248308	44249307	1000	-	promoter:32241	uc007ezw.1	12142	Prdm1	mm9_genes_promoters	Cone Cells							UMR
chr10	44246059	44250696	4638	*	1	4.12113	chr10	44248308	44249307	1000	-	promoter:32241	uc007ezw.1	12142	Prdm1	mm9_genes_promoters	Cone Cells								1
chr10	44246363	44250210	3848	*	UMR	1.32377	chr10	44248308	44249307	1000	-	promoter:32241	uc007ezw.1	12142	Prdm1	mm9_genes_promoters	Cone Cells								UMR
chr10	44244491	44251466	6976	*	1	3.76837	chr10	44248308	44249307	1000	-	promoter:32241	uc007ezw.1	12142	Prdm1	mm9_genes_promoters	Cone Cells									1
chr10	44246081	44251412	5332	*	UMR	1.60705	chr10	44248308	44249307	1000	-	promoter:32241	uc007ezw.1	12142	Prdm1	mm9_genes_promoters	Cone Cells									UMR
chr10	44456249	44460612	4364	*	1	3.12094	chr10	44458749	44459748	1000	-	promoter:36800	uc007ezu.3	12142	Prdm1	mm10_genes_promoters	Cone Cells										1
chr10	44456385	44460828	4444	*	UMR	3.23027	chr10	44458749	44459748	1000	-	promoter:36800	uc007ezu.3	12142	Prdm1	mm10_genes_promoters	Cone Cells										UMR
chr10	44456199	44460612	4414	*	1	4.52007	chr10	44458749	44459748	1000	-	promoter:36800	uc007ezu.3	12142	Prdm1	mm10_genes_promoters	Cone Cells											1
chr10	44456385	44460828	4444	*	UMR	3.49076	chr10	44458749	44459748	1000	-	promoter:36800	uc007ezu.3	12142	Prdm1	mm10_genes_promoters	Cone Cells											UMR
chr10	44456249	44460612	4364	*	1	3.12094	chr10	44458749	44459748	1000	-	promoter:36801	uc007ezv.3	12142	Prdm1	mm10_genes_promoters	Cone Cells										1
chr10	44456385	44460828	4444	*	UMR	3.23027	chr10	44458749	44459748	1000	-	promoter:36801	uc007ezv.3	12142	Prdm1	mm10_genes_promoters	Cone Cells										UMR
chr10	44456199	44460612	4414	*	1	4.52007	chr10	44458749	44459748	1000	-	promoter:36801	uc007ezv.3	12142	Prdm1	mm10_genes_promoters	Cone Cells											1
chr10	44456385	44460828	4444	*	UMR	3.49076	chr10	44458749	44459748	1000	-	promoter:36801	uc007ezv.3	12142	Prdm1	mm10_genes_promoters	Cone Cells											UMR
chr10	44526253	44530559	4307	*	1	1.68094	chr10	44528502	44529501	1000	-	promoter:36802	uc007ezw.1	12142	Prdm1	mm10_genes_promoters	Cone Cells										1
chr10	44526017	44530558	4542	*	UMR	1.42456	chr10	44528502	44529501	1000	-	promoter:36802	uc007ezw.1	12142	Prdm1	mm10_genes_promoters	Cone Cells										UMR
chr10	44526253	44530559	4307	*	1	2.05259	chr10	44528502	44529501	1000	-	promoter:36802	uc007ezw.1	12142	Prdm1	mm10_genes_promoters	Cone Cells											1
chr10	44526017	44530558	4542	*	UMR	2	chr10	44528502	44529501	1000	-	promoter:36802	uc007ezw.1	12142	Prdm1	mm10_genes_promoters	Cone Cells											UMR
chr9	68338207	68539716	201510	*	1	33.4748	chr9	68500609	68501608	1000	+	promoter:28096	uc009qmw.1	19883	Rora	mm9_genes_promoters	Cone Cells	1
chr9	68371337	68538473	167137	*	1	27.4169	chr9	68500609	68501608	1000	+	promoter:28096	uc009qmw.1	19883	Rora	mm9_genes_promoters	Cone Cells		1
chr9	68372879	68505542	132664	*	1	17.2035	chr9	68500609	68501608	1000	+	promoter:28096	uc009qmw.1	19883	Rora	mm9_genes_promoters	Cone Cells			1
chr9	68372117	68544791	172675	*	1	21.4035	chr9	68500609	68501608	1000	+	promoter:28096	uc009qmw.1	19883	Rora	mm9_genes_promoters	Cone Cells				1
chr9	68372117	70929725	2557609	*	1	15.4283	chr9	68500609	68501608	1000	+	promoter:28096	uc009qmw.1	19883	Rora	mm9_genes_promoters	Cone Cells					1
chr9	68499902	68504706	4805	*	1	3.83149	chr9	68500609	68501608	1000	+	promoter:28096	uc009qmw.1	19883	Rora	mm9_genes_promoters	Cone Cells						1
chr9	68499597	68503718	4122	*	UMR	1.65708	chr9	68500609	68501608	1000	+	promoter:28096	uc009qmw.1	19883	Rora	mm9_genes_promoters	Cone Cells						UMR
chr9	68500546	68505414	4869	*	2	34.588	chr9	68500609	68501608	1000	+	promoter:28096	uc009qmw.1	19883	Rora	mm9_genes_promoters	Cone Cells							2
chr9	68500053	68503708	3656	*	UMR	3.89908	chr9	68500609	68501608	1000	+	promoter:28096	uc009qmw.1	19883	Rora	mm9_genes_promoters	Cone Cells							UMR
chr9	68500546	68504740	4195	*	1	5.29844	chr9	68500609	68501608	1000	+	promoter:28096	uc009qmw.1	19883	Rora	mm9_genes_promoters	Cone Cells								1
chr9	68500375	68504286	3912	*	UMR	1.94915	chr9	68500609	68501608	1000	+	promoter:28096	uc009qmw.1	19883	Rora	mm9_genes_promoters	Cone Cells								UMR
chr9	68499902	68505415	5514	*	1	4.80902	chr9	68500609	68501608	1000	+	promoter:28096	uc009qmw.1	19883	Rora	mm9_genes_promoters	Cone Cells									1
chr9	68500565	68503992	3428	*	UMR	1.23162	chr9	68500609	68501608	1000	+	promoter:28096	uc009qmw.1	19883	Rora	mm9_genes_promoters	Cone Cells									UMR
chr9	68338207	68539716	201510	*	1	33.4748	chr9	68500609	68501608	1000	+	promoter:28097	uc009qmx.1	19883	Rora	mm9_genes_promoters	Cone Cells	1
chr9	68371337	68538473	167137	*	1	27.4169	chr9	68500609	68501608	1000	+	promoter:28097	uc009qmx.1	19883	Rora	mm9_genes_promoters	Cone Cells		1
chr9	68372879	68505542	132664	*	1	17.2035	chr9	68500609	68501608	1000	+	promoter:28097	uc009qmx.1	19883	Rora	mm9_genes_promoters	Cone Cells			1
chr9	68372117	68544791	172675	*	1	21.4035	chr9	68500609	68501608	1000	+	promoter:28097	uc009qmx.1	19883	Rora	mm9_genes_promoters	Cone Cells				1
chr9	68372117	70929725	2557609	*	1	15.4283	chr9	68500609	68501608	1000	+	promoter:28097	uc009qmx.1	19883	Rora	mm9_genes_promoters	Cone Cells					1
chr9	68499902	68504706	4805	*	1	3.83149	chr9	68500609	68501608	1000	+	promoter:28097	uc009qmx.1	19883	Rora	mm9_genes_promoters	Cone Cells						1
chr9	68499597	68503718	4122	*	UMR	1.65708	chr9	68500609	68501608	1000	+	promoter:28097	uc009qmx.1	19883	Rora	mm9_genes_promoters	Cone Cells						UMR
chr9	68500546	68505414	4869	*	2	34.588	chr9	68500609	68501608	1000	+	promoter:28097	uc009qmx.1	19883	Rora	mm9_genes_promoters	Cone Cells							2
chr9	68500053	68503708	3656	*	UMR	3.89908	chr9	68500609	68501608	1000	+	promoter:28097	uc009qmx.1	19883	Rora	mm9_genes_promoters	Cone Cells							UMR
chr9	68500546	68504740	4195	*	1	5.29844	chr9	68500609	68501608	1000	+	promoter:28097	uc009qmx.1	19883	Rora	mm9_genes_promoters	Cone Cells								1
chr9	68500375	68504286	3912	*	UMR	1.94915	chr9	68500609	68501608	1000	+	promoter:28097	uc009qmx.1	19883	Rora	mm9_genes_promoters	Cone Cells								UMR
chr9	68499902	68505415	5514	*	1	4.80902	chr9	68500609	68501608	1000	+	promoter:28097	uc009qmx.1	19883	Rora	mm9_genes_promoters	Cone Cells									1
chr9	68500565	68503992	3428	*	UMR	1.23162	chr9	68500609	68501608	1000	+	promoter:28097	uc009qmx.1	19883	Rora	mm9_genes_promoters	Cone Cells									UMR
chr9	68940213	69177925	237713	*	1	28.4624	chr9	69044315	69045314	1000	+	promoter:28099	uc009qmz.1	19883	Rora	mm9_genes_promoters	Cone Cells	1
chr9	68938189	69172189	234001	*	1	24.4091	chr9	69044315	69045314	1000	+	promoter:28099	uc009qmz.1	19883	Rora	mm9_genes_promoters	Cone Cells		1
chr9	68933288	69173737	240450	*	1	17.0662	chr9	69044315	69045314	1000	+	promoter:28099	uc009qmz.1	19883	Rora	mm9_genes_promoters	Cone Cells			1
chr9	68602276	69220321	618046	*	1	16.7026	chr9	69044315	69045314	1000	+	promoter:28099	uc009qmz.1	19883	Rora	mm9_genes_promoters	Cone Cells				1
chr9	68372117	70929725	2557609	*	1	15.4283	chr9	69044315	69045314	1000	+	promoter:28099	uc009qmz.1	19883	Rora	mm9_genes_promoters	Cone Cells					1
chr9	68504872	69106807	601936	*	4	87.103	chr9	69044315	69045314	1000	+	promoter:28099	uc009qmz.1	19883	Rora	mm9_genes_promoters	Cone Cells						4
chr9	68610794	69106147	495354	*	4	86.9789	chr9	69044315	69045314	1000	+	promoter:28099	uc009qmz.1	19883	Rora	mm9_genes_promoters	Cone Cells							4
chr9	68610259	69106826	496568	*	4	86.7155	chr9	69044315	69045314	1000	+	promoter:28099	uc009qmz.1	19883	Rora	mm9_genes_promoters	Cone Cells								4
chr9	68505542	69135744	630203	*	4	86.442	chr9	69044315	69045314	1000	+	promoter:28099	uc009qmz.1	19883	Rora	mm9_genes_promoters	Cone Cells									4
chr9	68940213	69177925	237713	*	1	28.4624	chr9	69136660	69137659	1000	+	promoter:28100	uc009qna.1	19883	Rora	mm9_genes_promoters	Cone Cells	1
chr9	68938189	69172189	234001	*	1	24.4091	chr9	69136660	69137659	1000	+	promoter:28100	uc009qna.1	19883	Rora	mm9_genes_promoters	Cone Cells		1
chr9	68933288	69173737	240450	*	1	17.0662	chr9	69136660	69137659	1000	+	promoter:28100	uc009qna.1	19883	Rora	mm9_genes_promoters	Cone Cells			1
chr9	68602276	69220321	618046	*	1	16.7026	chr9	69136660	69137659	1000	+	promoter:28100	uc009qna.1	19883	Rora	mm9_genes_promoters	Cone Cells				1
chr9	68372117	70929725	2557609	*	1	15.4283	chr9	69136660	69137659	1000	+	promoter:28100	uc009qna.1	19883	Rora	mm9_genes_promoters	Cone Cells					1
chr9	69136101	69139441	3341	*	1	2.21085	chr9	69136660	69137659	1000	+	promoter:28100	uc009qna.1	19883	Rora	mm9_genes_promoters	Cone Cells						1
chr9	69136415	69140234	3820	*	UMR	1.70152	chr9	69136660	69137659	1000	+	promoter:28100	uc009qna.1	19883	Rora	mm9_genes_promoters	Cone Cells						UMR
chr9	69136438	69139607	3170	*	1	4.89867	chr9	69136660	69137659	1000	+	promoter:28100	uc009qna.1	19883	Rora	mm9_genes_promoters	Cone Cells							1
chr9	69136653	69140192	3540	*	UMR	2.64085	chr9	69136660	69137659	1000	+	promoter:28100	uc009qna.1	19883	Rora	mm9_genes_promoters	Cone Cells							UMR
chr9	69136726	69140317	3592	*	1	4.62661	chr9	69136660	69137659	1000	+	promoter:28100	uc009qna.1	19883	Rora	mm9_genes_promoters	Cone Cells								1
chr9	69136653	69139974	3322	*	UMR	2.34114	chr9	69136660	69137659	1000	+	promoter:28100	uc009qna.1	19883	Rora	mm9_genes_promoters	Cone Cells								UMR
chr9	69135774	69139660	3887	*	1	1.72555	chr9	69136660	69137659	1000	+	promoter:28100	uc009qna.1	19883	Rora	mm9_genes_promoters	Cone Cells									1
chr9	69136667	69140422	3756	*	UMR	1.25511	chr9	69136660	69137659	1000	+	promoter:28100	uc009qna.1	19883	Rora	mm9_genes_promoters	Cone Cells									UMR
chr9	68940213	69177925	237713	*	1	28.4624	chr9	69136660	69137659	1000	+	promoter:28101	uc012gwh.1	19883	Rora	mm9_genes_promoters	Cone Cells	1
chr9	68938189	69172189	234001	*	1	24.4091	chr9	69136660	69137659	1000	+	promoter:28101	uc012gwh.1	19883	Rora	mm9_genes_promoters	Cone Cells		1
chr9	68933288	69173737	240450	*	1	17.0662	chr9	69136660	69137659	1000	+	promoter:28101	uc012gwh.1	19883	Rora	mm9_genes_promoters	Cone Cells			1
chr9	68602276	69220321	618046	*	1	16.7026	chr9	69136660	69137659	1000	+	promoter:28101	uc012gwh.1	19883	Rora	mm9_genes_promoters	Cone Cells				1
chr9	68372117	70929725	2557609	*	1	15.4283	chr9	69136660	69137659	1000	+	promoter:28101	uc012gwh.1	19883	Rora	mm9_genes_promoters	Cone Cells					1
chr9	69136101	69139441	3341	*	1	2.21085	chr9	69136660	69137659	1000	+	promoter:28101	uc012gwh.1	19883	Rora	mm9_genes_promoters	Cone Cells						1
chr9	69136415	69140234	3820	*	UMR	1.70152	chr9	69136660	69137659	1000	+	promoter:28101	uc012gwh.1	19883	Rora	mm9_genes_promoters	Cone Cells						UMR
chr9	69136438	69139607	3170	*	1	4.89867	chr9	69136660	69137659	1000	+	promoter:28101	uc012gwh.1	19883	Rora	mm9_genes_promoters	Cone Cells							1
chr9	69136653	69140192	3540	*	UMR	2.64085	chr9	69136660	69137659	1000	+	promoter:28101	uc012gwh.1	19883	Rora	mm9_genes_promoters	Cone Cells							UMR
chr9	69136726	69140317	3592	*	1	4.62661	chr9	69136660	69137659	1000	+	promoter:28101	uc012gwh.1	19883	Rora	mm9_genes_promoters	Cone Cells								1
chr9	69136653	69139974	3322	*	UMR	2.34114	chr9	69136660	69137659	1000	+	promoter:28101	uc012gwh.1	19883	Rora	mm9_genes_promoters	Cone Cells								UMR
chr9	69135774	69139660	3887	*	1	1.72555	chr9	69136660	69137659	1000	+	promoter:28101	uc012gwh.1	19883	Rora	mm9_genes_promoters	Cone Cells									1
chr9	69136667	69140422	3756	*	UMR	1.25511	chr9	69136660	69137659	1000	+	promoter:28101	uc012gwh.1	19883	Rora	mm9_genes_promoters	Cone Cells									UMR
chr9	68652740	68656933	4194	*	1	7.22039	chr9	68652786	68653785	1000	+	promoter:31984	uc009qmw.2	19883	Rora	mm10_genes_promoters	Cone Cells										1
chr9	68652757	68656934	4178	*	UMR	5.23311	chr9	68652786	68653785	1000	+	promoter:31984	uc009qmw.2	19883	Rora	mm10_genes_promoters	Cone Cells										UMR
chr9	68652740	68657040	4301	*	1	7.16645	chr9	68652786	68653785	1000	+	promoter:31984	uc009qmw.2	19883	Rora	mm10_genes_promoters	Cone Cells											1
chr9	68652757	68656070	3314	*	UMR	0.891972	chr9	68652786	68653785	1000	+	promoter:31984	uc009qmw.2	19883	Rora	mm10_genes_promoters	Cone Cells											UMR
chr9	68652740	68656933	4194	*	1	7.22039	chr9	68652786	68653785	1000	+	promoter:31985	uc009qmx.2	19883	Rora	mm10_genes_promoters	Cone Cells										1
chr9	68652757	68656934	4178	*	UMR	5.23311	chr9	68652786	68653785	1000	+	promoter:31985	uc009qmx.2	19883	Rora	mm10_genes_promoters	Cone Cells										UMR
chr9	68652740	68657040	4301	*	1	7.16645	chr9	68652786	68653785	1000	+	promoter:31985	uc009qmx.2	19883	Rora	mm10_genes_promoters	Cone Cells											1
chr9	68652757	68656070	3314	*	UMR	0.891972	chr9	68652786	68653785	1000	+	promoter:31985	uc009qmx.2	19883	Rora	mm10_genes_promoters	Cone Cells											UMR
chr9	69151672	69234395	82724	*	4	88.4902	chr9	69195075	69196074	1000	+	promoter:31987	uc009qmz.3	19883	Rora	mm10_genes_promoters	Cone Cells										4
chr9	69151317	69234395	83079	*	4	88.3908	chr9	69195075	69196074	1000	+	promoter:31987	uc009qmz.3	19883	Rora	mm10_genes_promoters	Cone Cells											4
chr9	69288631	69292860	4230	*	1	7.22241	chr9	69288841	69289840	1000	+	promoter:31988	uc009qna.2	19883	Rora	mm10_genes_promoters	Cone Cells										1
chr9	69288463	69293140	4678	*	UMR	6.97509	chr9	69288841	69289840	1000	+	promoter:31988	uc009qna.2	19883	Rora	mm10_genes_promoters	Cone Cells										UMR
chr9	69288631	69292997	4367	*	1	8.26758	chr9	69288841	69289840	1000	+	promoter:31988	uc009qna.2	19883	Rora	mm10_genes_promoters	Cone Cells											1
chr9	69288633	69293140	4508	*	UMR	7.60447	chr9	69288841	69289840	1000	+	promoter:31988	uc009qna.2	19883	Rora	mm10_genes_promoters	Cone Cells											UMR
chr9	69288631	69292860	4230	*	1	7.22241	chr9	69288841	69289840	1000	+	promoter:31989	uc012gwh.2	19883	Rora	mm10_genes_promoters	Cone Cells										1
chr9	69288463	69293140	4678	*	UMR	6.97509	chr9	69288841	69289840	1000	+	promoter:31989	uc012gwh.2	19883	Rora	mm10_genes_promoters	Cone Cells										UMR
chr9	69288631	69292997	4367	*	1	8.26758	chr9	69288841	69289840	1000	+	promoter:31989	uc012gwh.2	19883	Rora	mm10_genes_promoters	Cone Cells											1
chr9	69288633	69293140	4508	*	UMR	7.60447	chr9	69288841	69289840	1000	+	promoter:31989	uc012gwh.2	19883	Rora	mm10_genes_promoters	Cone Cells											UMR
chr19	18941474	19186101	244628	*	1	34.0353	chr19	19075608	19076607	1000	-	promoter:52614	uc008gyc.1	225998	Rorb	mm9_genes_promoters	Cone Cells	1
chr19	18948466	19144769	196304	*	1	34.4409	chr19	19075608	19076607	1000	-	promoter:52614	uc008gyc.1	225998	Rorb	mm9_genes_promoters	Cone Cells		1
chr19	19000682	19205878	205197	*	1	17.1709	chr19	19075608	19076607	1000	-	promoter:52614	uc008gyc.1	225998	Rorb	mm9_genes_promoters	Cone Cells			1
chr19	19002468	19227856	225389	*	1	19.0904	chr19	19075608	19076607	1000	-	promoter:52614	uc008gyc.1	225998	Rorb	mm9_genes_promoters	Cone Cells				1
chr19	19003392	19223323	219932	*	1	15.7212	chr19	19075608	19076607	1000	-	promoter:52614	uc008gyc.1	225998	Rorb	mm9_genes_promoters	Cone Cells					1
chr19	18964800	19182495	217696	*	4	86.4552	chr19	19075608	19076607	1000	-	promoter:52614	uc008gyc.1	225998	Rorb	mm9_genes_promoters	Cone Cells						4
chr19	19035158	19182667	147510	*	4	81.9423	chr19	19075608	19076607	1000	-	promoter:52614	uc008gyc.1	225998	Rorb	mm9_genes_promoters	Cone Cells							4
chr19	18964256	19116278	152023	*	4	85.0229	chr19	19075608	19076607	1000	-	promoter:52614	uc008gyc.1	225998	Rorb	mm9_genes_promoters	Cone Cells								4
chr19	18824713	19179732	355020	*	4	85.5052	chr19	19075608	19076607	1000	-	promoter:52614	uc008gyc.1	225998	Rorb	mm9_genes_promoters	Cone Cells									4
chr19	18941474	19186101	244628	*	1	34.0353	chr19	19075608	19076607	1000	-	promoter:52615	uc008gyd.1	225998	Rorb	mm9_genes_promoters	Cone Cells	1
chr19	18948466	19144769	196304	*	1	34.4409	chr19	19075608	19076607	1000	-	promoter:52615	uc008gyd.1	225998	Rorb	mm9_genes_promoters	Cone Cells		1
chr19	19000682	19205878	205197	*	1	17.1709	chr19	19075608	19076607	1000	-	promoter:52615	uc008gyd.1	225998	Rorb	mm9_genes_promoters	Cone Cells			1
chr19	19002468	19227856	225389	*	1	19.0904	chr19	19075608	19076607	1000	-	promoter:52615	uc008gyd.1	225998	Rorb	mm9_genes_promoters	Cone Cells				1
chr19	19003392	19223323	219932	*	1	15.7212	chr19	19075608	19076607	1000	-	promoter:52615	uc008gyd.1	225998	Rorb	mm9_genes_promoters	Cone Cells					1
chr19	18964800	19182495	217696	*	4	86.4552	chr19	19075608	19076607	1000	-	promoter:52615	uc008gyd.1	225998	Rorb	mm9_genes_promoters	Cone Cells						4
chr19	19035158	19182667	147510	*	4	81.9423	chr19	19075608	19076607	1000	-	promoter:52615	uc008gyd.1	225998	Rorb	mm9_genes_promoters	Cone Cells							4
chr19	18964256	19116278	152023	*	4	85.0229	chr19	19075608	19076607	1000	-	promoter:52615	uc008gyd.1	225998	Rorb	mm9_genes_promoters	Cone Cells								4
chr19	18824713	19179732	355020	*	4	85.5052	chr19	19075608	19076607	1000	-	promoter:52615	uc008gyd.1	225998	Rorb	mm9_genes_promoters	Cone Cells									4
chr19	18941474	19186101	244628	*	1	34.0353	chr19	19185687	19186686	1000	-	promoter:52616	uc008gye.1	225998	Rorb	mm9_genes_promoters	Cone Cells	1
chr19	19186107	19219530	33424	*	2	70.3979	chr19	19185687	19186686	1000	-	promoter:52616	uc008gye.1	225998	Rorb	mm9_genes_promoters	Cone Cells	2
chr19	19173546	19187097	13552	*	1	30.1156	chr19	19185687	19186686	1000	-	promoter:52616	uc008gye.1	225998	Rorb	mm9_genes_promoters	Cone Cells		1
chr19	19000682	19205878	205197	*	1	17.1709	chr19	19185687	19186686	1000	-	promoter:52616	uc008gye.1	225998	Rorb	mm9_genes_promoters	Cone Cells			1
chr19	19002468	19227856	225389	*	1	19.0904	chr19	19185687	19186686	1000	-	promoter:52616	uc008gye.1	225998	Rorb	mm9_genes_promoters	Cone Cells				1
chr19	19003392	19223323	219932	*	1	15.7212	chr19	19185687	19186686	1000	-	promoter:52616	uc008gye.1	225998	Rorb	mm9_genes_promoters	Cone Cells					1
chr19	19182668	19187152	4485	*	1	6.29479	chr19	19185687	19186686	1000	-	promoter:52616	uc008gye.1	225998	Rorb	mm9_genes_promoters	Cone Cells						1
chr19	19184316	19186782	2467	*	UMR	2.5974	chr19	19185687	19186686	1000	-	promoter:52616	uc008gye.1	225998	Rorb	mm9_genes_promoters	Cone Cells						UMR
chr19	19183155	19186466	3312	*	1	12.5805	chr19	19185687	19186686	1000	-	promoter:52616	uc008gye.1	225998	Rorb	mm9_genes_promoters	Cone Cells							1
chr19	19184235	19186687	2453	*	UMR	3.01724	chr19	19185687	19186686	1000	-	promoter:52616	uc008gye.1	225998	Rorb	mm9_genes_promoters	Cone Cells							UMR
chr19	19182980	19186466	3487	*	1	10.7995	chr19	19185687	19186686	1000	-	promoter:52616	uc008gye.1	225998	Rorb	mm9_genes_promoters	Cone Cells								1
chr19	19186600	19267963	81364	*	4	84.7709	chr19	19185687	19186686	1000	-	promoter:52616	uc008gye.1	225998	Rorb	mm9_genes_promoters	Cone Cells								4
chr19	19184047	19186533	2487	*	UMR	3.3839	chr19	19185687	19186686	1000	-	promoter:52616	uc008gye.1	225998	Rorb	mm9_genes_promoters	Cone Cells								UMR
chr19	19182492	19186467	3976	*	1	4.98904	chr19	19185687	19186686	1000	-	promoter:52616	uc008gye.1	225998	Rorb	mm9_genes_promoters	Cone Cells									1
chr19	19182495	19186626	4132	*	UMR	4.41845	chr19	19185687	19186686	1000	-	promoter:52616	uc008gye.1	225998	Rorb	mm9_genes_promoters	Cone Cells									UMR
chr19	18941474	19186101	244628	*	1	34.0353	chr19	19075608	19076607	1000	-	promoter:52617	uc008gyf.1	225998	Rorb	mm9_genes_promoters	Cone Cells	1
chr19	18948466	19144769	196304	*	1	34.4409	chr19	19075608	19076607	1000	-	promoter:52617	uc008gyf.1	225998	Rorb	mm9_genes_promoters	Cone Cells		1
chr19	19000682	19205878	205197	*	1	17.1709	chr19	19075608	19076607	1000	-	promoter:52617	uc008gyf.1	225998	Rorb	mm9_genes_promoters	Cone Cells			1
chr19	19002468	19227856	225389	*	1	19.0904	chr19	19075608	19076607	1000	-	promoter:52617	uc008gyf.1	225998	Rorb	mm9_genes_promoters	Cone Cells				1
chr19	19003392	19223323	219932	*	1	15.7212	chr19	19075608	19076607	1000	-	promoter:52617	uc008gyf.1	225998	Rorb	mm9_genes_promoters	Cone Cells					1
chr19	18964800	19182495	217696	*	4	86.4552	chr19	19075608	19076607	1000	-	promoter:52617	uc008gyf.1	225998	Rorb	mm9_genes_promoters	Cone Cells						4
chr19	19035158	19182667	147510	*	4	81.9423	chr19	19075608	19076607	1000	-	promoter:52617	uc008gyf.1	225998	Rorb	mm9_genes_promoters	Cone Cells							4
chr19	18964256	19116278	152023	*	4	85.0229	chr19	19075608	19076607	1000	-	promoter:52617	uc008gyf.1	225998	Rorb	mm9_genes_promoters	Cone Cells								4
chr19	18824713	19179732	355020	*	4	85.5052	chr19	19075608	19076607	1000	-	promoter:52617	uc008gyf.1	225998	Rorb	mm9_genes_promoters	Cone Cells									4
chr19	18941474	19186101	244628	*	1	34.0353	chr19	19075608	19076607	1000	-	promoter:52618	uc008gyg.1	225998	Rorb	mm9_genes_promoters	Cone Cells	1
chr19	18948466	19144769	196304	*	1	34.4409	chr19	19075608	19076607	1000	-	promoter:52618	uc008gyg.1	225998	Rorb	mm9_genes_promoters	Cone Cells		1
chr19	19000682	19205878	205197	*	1	17.1709	chr19	19075608	19076607	1000	-	promoter:52618	uc008gyg.1	225998	Rorb	mm9_genes_promoters	Cone Cells			1
chr19	19002468	19227856	225389	*	1	19.0904	chr19	19075608	19076607	1000	-	promoter:52618	uc008gyg.1	225998	Rorb	mm9_genes_promoters	Cone Cells				1
chr19	19003392	19223323	219932	*	1	15.7212	chr19	19075608	19076607	1000	-	promoter:52618	uc008gyg.1	225998	Rorb	mm9_genes_promoters	Cone Cells					1
chr19	18964800	19182495	217696	*	4	86.4552	chr19	19075608	19076607	1000	-	promoter:52618	uc008gyg.1	225998	Rorb	mm9_genes_promoters	Cone Cells						4
chr19	19035158	19182667	147510	*	4	81.9423	chr19	19075608	19076607	1000	-	promoter:52618	uc008gyg.1	225998	Rorb	mm9_genes_promoters	Cone Cells							4
chr19	18964256	19116278	152023	*	4	85.0229	chr19	19075608	19076607	1000	-	promoter:52618	uc008gyg.1	225998	Rorb	mm9_genes_promoters	Cone Cells								4
chr19	18824713	19179732	355020	*	4	85.5052	chr19	19075608	19076607	1000	-	promoter:52618	uc008gyg.1	225998	Rorb	mm9_genes_promoters	Cone Cells									4
chr19	18961208	19108309	147102	*	4	85.4791	chr19	19001118	19002117	1000	-	promoter:60133	uc008gyc.2	225998	Rorb	mm10_genes_promoters	Cone Cells										4
chr19	19001053	19001348	296	*	LMR	42.0601	chr19	19001118	19002117	1000	-	promoter:60133	uc008gyc.2	225998	Rorb	mm10_genes_promoters	Cone Cells										LMR
chr19	18960599	19041467	80869	*	4	87.3254	chr19	19001118	19002117	1000	-	promoter:60133	uc008gyc.2	225998	Rorb	mm10_genes_promoters	Cone Cells											4
chr19	19001053	19001286	234	*	LMR	39.7059	chr19	19001118	19002117	1000	-	promoter:60133	uc008gyc.2	225998	Rorb	mm10_genes_promoters	Cone Cells											LMR
chr19	18961208	19108309	147102	*	4	85.4791	chr19	19001118	19002117	1000	-	promoter:60134	uc008gyd.2	225998	Rorb	mm10_genes_promoters	Cone Cells										4
chr19	19001053	19001348	296	*	LMR	42.0601	chr19	19001118	19002117	1000	-	promoter:60134	uc008gyd.2	225998	Rorb	mm10_genes_promoters	Cone Cells										LMR
chr19	18960599	19041467	80869	*	4	87.3254	chr19	19001118	19002117	1000	-	promoter:60134	uc008gyd.2	225998	Rorb	mm10_genes_promoters	Cone Cells											4
chr19	19001053	19001286	234	*	LMR	39.7059	chr19	19001118	19002117	1000	-	promoter:60134	uc008gyd.2	225998	Rorb	mm10_genes_promoters	Cone Cells											LMR
chr19	19108403	19112111	3709	*	2	14.9607	chr19	19111197	19112196	1000	-	promoter:60135	uc008gye.2	225998	Rorb	mm10_genes_promoters	Cone Cells										2
chr19	19109745	19112198	2454	*	UMR	1.78465	chr19	19111197	19112196	1000	-	promoter:60135	uc008gye.2	225998	Rorb	mm10_genes_promoters	Cone Cells										UMR
chr19	19108005	19112111	4107	*	2	15.2238	chr19	19111197	19112196	1000	-	promoter:60135	uc008gye.2	225998	Rorb	mm10_genes_promoters	Cone Cells											2
chr19	19109599	19112198	2600	*	UMR	1.87225	chr19	19111197	19112196	1000	-	promoter:60135	uc008gye.2	225998	Rorb	mm10_genes_promoters	Cone Cells											UMR
chr19	18961208	19108309	147102	*	4	85.4791	chr19	19001118	19002117	1000	-	promoter:60136	uc008gyf.1	225998	Rorb	mm10_genes_promoters	Cone Cells										4
chr19	19001053	19001348	296	*	LMR	42.0601	chr19	19001118	19002117	1000	-	promoter:60136	uc008gyf.1	225998	Rorb	mm10_genes_promoters	Cone Cells										LMR
chr19	18960599	19041467	80869	*	4	87.3254	chr19	19001118	19002117	1000	-	promoter:60136	uc008gyf.1	225998	Rorb	mm10_genes_promoters	Cone Cells											4
chr19	19001053	19001286	234	*	LMR	39.7059	chr19	19001118	19002117	1000	-	promoter:60136	uc008gyf.1	225998	Rorb	mm10_genes_promoters	Cone Cells											LMR
chr19	18961208	19108309	147102	*	4	85.4791	chr19	19001118	19002117	1000	-	promoter:60137	uc008gyg.1	225998	Rorb	mm10_genes_promoters	Cone Cells										4
chr19	19001053	19001348	296	*	LMR	42.0601	chr19	19001118	19002117	1000	-	promoter:60137	uc008gyg.1	225998	Rorb	mm10_genes_promoters	Cone Cells										LMR
chr19	18960599	19041467	80869	*	4	87.3254	chr19	19001118	19002117	1000	-	promoter:60137	uc008gyg.1	225998	Rorb	mm10_genes_promoters	Cone Cells											4
chr19	19001053	19001286	234	*	LMR	39.7059	chr19	19001118	19002117	1000	-	promoter:60137	uc008gyg.1	225998	Rorb	mm10_genes_promoters	Cone Cells											LMR
chr1	169300135	169865713	565579	*	1	27.4681	chr1	169527493	169528492	1000	+	promoter:1228	uc007dla.2	20183	Rxrg	mm9_genes_promoters	Cone Cells	1
chr1	169303031	169867640	564610	*	1	22.8244	chr1	169527493	169528492	1000	+	promoter:1228	uc007dla.2	20183	Rxrg	mm9_genes_promoters	Cone Cells		1
chr1	169261921	169865713	603793	*	1	14.5609	chr1	169527493	169528492	1000	+	promoter:1228	uc007dla.2	20183	Rxrg	mm9_genes_promoters	Cone Cells			1
chr1	168700406	169933349	1232944	*	1	18.5689	chr1	169527493	169528492	1000	+	promoter:1228	uc007dla.2	20183	Rxrg	mm9_genes_promoters	Cone Cells				1
chr1	168700765	169931883	1231119	*	1	17.5464	chr1	169527493	169528492	1000	+	promoter:1228	uc007dla.2	20183	Rxrg	mm9_genes_promoters	Cone Cells					1
chr1	169428965	169527666	98702	*	4	83.1487	chr1	169527493	169528492	1000	+	promoter:1228	uc007dla.2	20183	Rxrg	mm9_genes_promoters	Cone Cells						4
chr1	169527850	169529759	1910	*	1	6.06004	chr1	169527493	169528492	1000	+	promoter:1228	uc007dla.2	20183	Rxrg	mm9_genes_promoters	Cone Cells						1
chr1	169527759	169529992	2234	*	UMR	6.93481	chr1	169527493	169528492	1000	+	promoter:1228	uc007dla.2	20183	Rxrg	mm9_genes_promoters	Cone Cells						UMR
chr1	169429109	169527849	98741	*	4	82.0725	chr1	169527493	169528492	1000	+	promoter:1228	uc007dla.2	20183	Rxrg	mm9_genes_promoters	Cone Cells							4
chr1	169528104	169530204	2101	*	2	19.5333	chr1	169527493	169528492	1000	+	promoter:1228	uc007dla.2	20183	Rxrg	mm9_genes_promoters	Cone Cells							2
chr1	169527977	169529968	1992	*	UMR	10.1538	chr1	169527493	169528492	1000	+	promoter:1228	uc007dla.2	20183	Rxrg	mm9_genes_promoters	Cone Cells							UMR
chr1	169482181	169527849	45669	*	3	80.9057	chr1	169527493	169528492	1000	+	promoter:1228	uc007dla.2	20183	Rxrg	mm9_genes_promoters	Cone Cells								3
chr1	169528104	169530204	2101	*	2	20.6304	chr1	169527493	169528492	1000	+	promoter:1228	uc007dla.2	20183	Rxrg	mm9_genes_promoters	Cone Cells								2
chr1	169527977	169530182	2206	*	UMR	12.2768	chr1	169527493	169528492	1000	+	promoter:1228	uc007dla.2	20183	Rxrg	mm9_genes_promoters	Cone Cells								UMR
chr1	169325521	169528105	202585	*	4	82.3291	chr1	169527493	169528492	1000	+	promoter:1228	uc007dla.2	20183	Rxrg	mm9_genes_promoters	Cone Cells									4
chr1	169528141	169530160	2020	*	1	5.31523	chr1	169527493	169528492	1000	+	promoter:1228	uc007dla.2	20183	Rxrg	mm9_genes_promoters	Cone Cells									1
chr1	169527979	169530414	2436	*	UMR	5.70012	chr1	169527493	169528492	1000	+	promoter:1228	uc007dla.2	20183	Rxrg	mm9_genes_promoters	Cone Cells									UMR
chr1	169300135	169865713	565579	*	1	27.4681	chr1	169547396	169548395	1000	+	promoter:1229	uc007dlb.2	20183	Rxrg	mm9_genes_promoters	Cone Cells	1
chr1	169303031	169867640	564610	*	1	22.8244	chr1	169547396	169548395	1000	+	promoter:1229	uc007dlb.2	20183	Rxrg	mm9_genes_promoters	Cone Cells		1
chr1	169261921	169865713	603793	*	1	14.5609	chr1	169547396	169548395	1000	+	promoter:1229	uc007dlb.2	20183	Rxrg	mm9_genes_promoters	Cone Cells			1
chr1	168700406	169933349	1232944	*	1	18.5689	chr1	169547396	169548395	1000	+	promoter:1229	uc007dlb.2	20183	Rxrg	mm9_genes_promoters	Cone Cells				1
chr1	168700765	169931883	1231119	*	1	17.5464	chr1	169547396	169548395	1000	+	promoter:1229	uc007dlb.2	20183	Rxrg	mm9_genes_promoters	Cone Cells					1
chr1	169529823	169566817	36995	*	4	82.4353	chr1	169547396	169548395	1000	+	promoter:1229	uc007dlb.2	20183	Rxrg	mm9_genes_promoters	Cone Cells						4
chr1	169530305	169565071	34767	*	4	82.5865	chr1	169547396	169548395	1000	+	promoter:1229	uc007dlb.2	20183	Rxrg	mm9_genes_promoters	Cone Cells							4
chr1	169530305	169564762	34458	*	4	83.1352	chr1	169547396	169548395	1000	+	promoter:1229	uc007dlb.2	20183	Rxrg	mm9_genes_promoters	Cone Cells								4
chr1	169530523	169573815	43293	*	3	79.2459	chr1	169547396	169548395	1000	+	promoter:1229	uc007dlb.2	20183	Rxrg	mm9_genes_promoters	Cone Cells									3
chr1	167584489	167597719	13231	*	4	89.3669	chr1	167597362	167598361	1000	+	promoter:1403	uc007dla.2	20183	Rxrg	mm10_genes_promoters	Cone Cells										4
chr1	167597973	167600074	2102	*	1	4.84909	chr1	167597362	167598361	1000	+	promoter:1403	uc007dla.2	20183	Rxrg	mm10_genes_promoters	Cone Cells										1
chr1	167597719	167600124	2406	*	UMR	4.96855	chr1	167597362	167598361	1000	+	promoter:1403	uc007dla.2	20183	Rxrg	mm10_genes_promoters	Cone Cells										UMR
chr1	167584489	167597719	13231	*	4	90.6207	chr1	167597362	167598361	1000	+	promoter:1403	uc007dla.2	20183	Rxrg	mm10_genes_promoters	Cone Cells											4
chr1	167597974	167600074	2101	*	1	5.00062	chr1	167597362	167598361	1000	+	promoter:1403	uc007dla.2	20183	Rxrg	mm10_genes_promoters	Cone Cells											1
chr1	167597719	167600124	2406	*	UMR	5.44803	chr1	167597362	167598361	1000	+	promoter:1403	uc007dla.2	20183	Rxrg	mm10_genes_promoters	Cone Cells											UMR
chr1	167609184	167635427	26244	*	4	89.2913	chr1	167617265	167618264	1000	+	promoter:1404	uc007dlb.2	20183	Rxrg	mm10_genes_promoters	Cone Cells										4
chr1	167609184	167620477	11294	*	4	89.0513	chr1	167617265	167618264	1000	+	promoter:1404	uc007dlb.2	20183	Rxrg	mm10_genes_promoters	Cone Cells											4
chr18	81079827	81637560	557734	*	1	24.08	chr18	81171365	81172364	1000	-	promoter:51321	uc008ftl.2	20689	Sall3	mm9_genes_promoters	Cone Cells	1
chr18	81125603	81635984	510382	*	1	21.8107	chr18	81171365	81172364	1000	-	promoter:51321	uc008ftl.2	20689	Sall3	mm9_genes_promoters	Cone Cells		1
chr18	81082937	81374162	291226	*	1	13.6092	chr18	81171365	81172364	1000	-	promoter:51321	uc008ftl.2	20689	Sall3	mm9_genes_promoters	Cone Cells			1
chr18	80649412	82260069	1610658	*	1	16.0704	chr18	81171365	81172364	1000	-	promoter:51321	uc008ftl.2	20689	Sall3	mm9_genes_promoters	Cone Cells				1
chr18	79923147	82763430	2840284	*	1	16.3592	chr18	81171365	81172364	1000	-	promoter:51321	uc008ftl.2	20689	Sall3	mm9_genes_promoters	Cone Cells					1
chr18	81170580	81171366	787	*	2	24.1586	chr18	81171365	81172364	1000	-	promoter:51321	uc008ftl.2	20689	Sall3	mm9_genes_promoters	Cone Cells						2
chr18	81171685	81176290	4606	*	3	62.8701	chr18	81171365	81172364	1000	-	promoter:51321	uc008ftl.2	20689	Sall3	mm9_genes_promoters	Cone Cells						3
chr18	81170417	81171564	1148	*	UMR	21.5229	chr18	81171365	81172364	1000	-	promoter:51321	uc008ftl.2	20689	Sall3	mm9_genes_promoters	Cone Cells						UMR
chr18	81170127	81171404	1278	*	2	23.6309	chr18	81171365	81172364	1000	-	promoter:51321	uc008ftl.2	20689	Sall3	mm9_genes_promoters	Cone Cells							2
chr18	81171497	81172570	1074	*	2	62.7086	chr18	81171365	81172364	1000	-	promoter:51321	uc008ftl.2	20689	Sall3	mm9_genes_promoters	Cone Cells							2
chr18	81170353	81171564	1212	*	UMR	20.7891	chr18	81171365	81172364	1000	-	promoter:51321	uc008ftl.2	20689	Sall3	mm9_genes_promoters	Cone Cells							UMR
chr18	81170589	81171821	1233	*	2	25.6576	chr18	81171365	81172364	1000	-	promoter:51321	uc008ftl.2	20689	Sall3	mm9_genes_promoters	Cone Cells								2
chr18	81171887	81172986	1100	*	2	60.5394	chr18	81171365	81172364	1000	-	promoter:51321	uc008ftl.2	20689	Sall3	mm9_genes_promoters	Cone Cells								2
chr18	81170269	81171908	1640	*	UMR	25.2196	chr18	81171365	81172364	1000	-	promoter:51321	uc008ftl.2	20689	Sall3	mm9_genes_promoters	Cone Cells								UMR
chr18	81131529	81172636	41108	*	4	85.645	chr18	81171365	81172364	1000	-	promoter:51321	uc008ftl.2	20689	Sall3	mm9_genes_promoters	Cone Cells									4
chr18	81079827	81637560	557734	*	1	24.08	chr18	81171771	81172770	1000	-	promoter:51322	uc008ftm.1	20689	Sall3	mm9_genes_promoters	Cone Cells	1
chr18	81125603	81635984	510382	*	1	21.8107	chr18	81171771	81172770	1000	-	promoter:51322	uc008ftm.1	20689	Sall3	mm9_genes_promoters	Cone Cells		1
chr18	81082937	81374162	291226	*	1	13.6092	chr18	81171771	81172770	1000	-	promoter:51322	uc008ftm.1	20689	Sall3	mm9_genes_promoters	Cone Cells			1
chr18	80649412	82260069	1610658	*	1	16.0704	chr18	81171771	81172770	1000	-	promoter:51322	uc008ftm.1	20689	Sall3	mm9_genes_promoters	Cone Cells				1
chr18	79923147	82763430	2840284	*	1	16.3592	chr18	81171771	81172770	1000	-	promoter:51322	uc008ftm.1	20689	Sall3	mm9_genes_promoters	Cone Cells					1
chr18	81171685	81176290	4606	*	3	62.8701	chr18	81171771	81172770	1000	-	promoter:51322	uc008ftm.1	20689	Sall3	mm9_genes_promoters	Cone Cells						3
chr18	81172670	81173874	1205	*	LMR	33.3333	chr18	81171771	81172770	1000	-	promoter:51322	uc008ftm.1	20689	Sall3	mm9_genes_promoters	Cone Cells						LMR
chr18	81171497	81172570	1074	*	2	62.7086	chr18	81171771	81172770	1000	-	promoter:51322	uc008ftm.1	20689	Sall3	mm9_genes_promoters	Cone Cells							2
chr18	81172635	81190024	17390	*	1	10.545	chr18	81171771	81172770	1000	-	promoter:51322	uc008ftm.1	20689	Sall3	mm9_genes_promoters	Cone Cells							1
chr18	81172603	81173347	745	*	LMR	29.1339	chr18	81171771	81172770	1000	-	promoter:51322	uc008ftm.1	20689	Sall3	mm9_genes_promoters	Cone Cells							LMR
chr18	81170589	81171821	1233	*	2	25.6576	chr18	81171771	81172770	1000	-	promoter:51322	uc008ftm.1	20689	Sall3	mm9_genes_promoters	Cone Cells								2
chr18	81171887	81172986	1100	*	2	60.5394	chr18	81171771	81172770	1000	-	promoter:51322	uc008ftm.1	20689	Sall3	mm9_genes_promoters	Cone Cells								2
chr18	81170269	81171908	1640	*	UMR	25.2196	chr18	81171771	81172770	1000	-	promoter:51322	uc008ftm.1	20689	Sall3	mm9_genes_promoters	Cone Cells								UMR
chr18	81172603	81173347	745	*	LMR	36	chr18	81171771	81172770	1000	-	promoter:51322	uc008ftm.1	20689	Sall3	mm9_genes_promoters	Cone Cells								LMR
chr18	81131529	81172636	41108	*	4	85.645	chr18	81171771	81172770	1000	-	promoter:51322	uc008ftm.1	20689	Sall3	mm9_genes_promoters	Cone Cells									4
chr18	81172702	81189838	17137	*	1	2.83522	chr18	81171771	81172770	1000	-	promoter:51322	uc008ftm.1	20689	Sall3	mm9_genes_promoters	Cone Cells									1
chr18	81172670	81173294	625	*	LMR	25.7143	chr18	81171771	81172770	1000	-	promoter:51322	uc008ftm.1	20689	Sall3	mm9_genes_promoters	Cone Cells									LMR
chr18	81079827	81637560	557734	*	1	24.08	chr18	81183318	81184317	1000	-	promoter:51323	uc008ftn.1	20689	Sall3	mm9_genes_promoters	Cone Cells	1
chr18	81125603	81635984	510382	*	1	21.8107	chr18	81183318	81184317	1000	-	promoter:51323	uc008ftn.1	20689	Sall3	mm9_genes_promoters	Cone Cells		1
chr18	81082937	81374162	291226	*	1	13.6092	chr18	81183318	81184317	1000	-	promoter:51323	uc008ftn.1	20689	Sall3	mm9_genes_promoters	Cone Cells			1
chr18	80649412	82260069	1610658	*	1	16.0704	chr18	81183318	81184317	1000	-	promoter:51323	uc008ftn.1	20689	Sall3	mm9_genes_promoters	Cone Cells				1
chr18	79923147	82763430	2840284	*	1	16.3592	chr18	81183318	81184317	1000	-	promoter:51323	uc008ftn.1	20689	Sall3	mm9_genes_promoters	Cone Cells					1
chr18	81177005	81189697	12693	*	1	1.64174	chr18	81183318	81184317	1000	-	promoter:51323	uc008ftn.1	20689	Sall3	mm9_genes_promoters	Cone Cells						1
chr18	81176149	81190130	13982	*	UMR	1.24342	chr18	81183318	81184317	1000	-	promoter:51323	uc008ftn.1	20689	Sall3	mm9_genes_promoters	Cone Cells						UMR
chr18	81172635	81190024	17390	*	1	10.545	chr18	81183318	81184317	1000	-	promoter:51323	uc008ftn.1	20689	Sall3	mm9_genes_promoters	Cone Cells							1
chr18	81175755	81189983	14229	*	UMR	3.6519	chr18	81183318	81184317	1000	-	promoter:51323	uc008ftn.1	20689	Sall3	mm9_genes_promoters	Cone Cells							UMR
chr18	81173026	81189942	16917	*	1	9.9704	chr18	81183318	81184317	1000	-	promoter:51323	uc008ftn.1	20689	Sall3	mm9_genes_promoters	Cone Cells								1
chr18	81175631	81189983	14353	*	UMR	3.46874	chr18	81183318	81184317	1000	-	promoter:51323	uc008ftn.1	20689	Sall3	mm9_genes_promoters	Cone Cells								UMR
chr18	81172702	81189838	17137	*	1	2.83522	chr18	81183318	81184317	1000	-	promoter:51323	uc008ftn.1	20689	Sall3	mm9_genes_promoters	Cone Cells									1
chr18	81176211	81189984	13774	*	UMR	1.59219	chr18	81183318	81184317	1000	-	promoter:51323	uc008ftn.1	20689	Sall3	mm9_genes_promoters	Cone Cells									UMR
chr18	80958365	80975896	17532	*	4	89.494	chr18	80974626	80975625	1000	-	promoter:58713	uc008ftl.3	20689	Sall3	mm10_genes_promoters	Cone Cells										4
chr18	80958207	80975382	17176	*	4	90.8011	chr18	80974626	80975625	1000	-	promoter:58713	uc008ftl.3	20689	Sall3	mm10_genes_promoters	Cone Cells											4
chr18	80975606	80976560	955	*	2	49.5103	chr18	80974626	80975625	1000	-	promoter:58713	uc008ftl.3	20689	Sall3	mm10_genes_promoters	Cone Cells											2
chr18	80958365	80975896	17532	*	4	89.494	chr18	80975032	80976031	1000	-	promoter:58714	uc008ftm.2	20689	Sall3	mm10_genes_promoters	Cone Cells										4
chr18	80975962	80976657	696	*	2	46.5001	chr18	80975032	80976031	1000	-	promoter:58714	uc008ftm.2	20689	Sall3	mm10_genes_promoters	Cone Cells										2
chr18	80975865	80976105	241	*	LMR	30.7692	chr18	80975032	80976031	1000	-	promoter:58714	uc008ftm.2	20689	Sall3	mm10_genes_promoters	Cone Cells										LMR
chr18	80958207	80975382	17176	*	4	90.8011	chr18	80975032	80976031	1000	-	promoter:58714	uc008ftm.2	20689	Sall3	mm10_genes_promoters	Cone Cells											4
chr18	80975606	80976560	955	*	2	49.5103	chr18	80975032	80976031	1000	-	promoter:58714	uc008ftm.2	20689	Sall3	mm10_genes_promoters	Cone Cells											2
chr18	80975865	80976560	696	*	LMR	41.1028	chr18	80975032	80976031	1000	-	promoter:58714	uc008ftm.2	20689	Sall3	mm10_genes_promoters	Cone Cells											LMR
chr18	80979550	80993285	13736	*	1	4.12666	chr18	80986579	80987578	1000	-	promoter:58715	uc008ftn.2	20689	Sall3	mm10_genes_promoters	Cone Cells										1
chr18	80979513	80993294	13782	*	UMR	3.26263	chr18	80986579	80987578	1000	-	promoter:58715	uc008ftn.2	20689	Sall3	mm10_genes_promoters	Cone Cells										UMR
chr18	80979412	80993285	13874	*	1	4.30359	chr18	80986579	80987578	1000	-	promoter:58715	uc008ftn.2	20689	Sall3	mm10_genes_promoters	Cone Cells											1
chr18	80979222	80993294	14073	*	UMR	3.70694	chr18	80986579	80987578	1000	-	promoter:58715	uc008ftn.2	20689	Sall3	mm10_genes_promoters	Cone Cells											UMR
chr14	17858131	18624048	765918	*	1	38.6163	chr14	18492474	18493473	1000	+	promoter:41084	uc007shk.2	21834	Thrb	mm9_genes_promoters	Cone Cells	1
chr14	18456591	18695079	238489	*	1	39.2796	chr14	18492474	18493473	1000	+	promoter:41084	uc007shk.2	21834	Thrb	mm9_genes_promoters	Cone Cells		1
chr14	18431099	18623996	192898	*	1	22.5896	chr14	18492474	18493473	1000	+	promoter:41084	uc007shk.2	21834	Thrb	mm9_genes_promoters	Cone Cells			1
chr14	18433096	18902099	469004	*	1	26.7072	chr14	18492474	18493473	1000	+	promoter:41084	uc007shk.2	21834	Thrb	mm9_genes_promoters	Cone Cells				1
chr14	18479846	18894971	415126	*	1	23.3315	chr14	18492474	18493473	1000	+	promoter:41084	uc007shk.2	21834	Thrb	mm9_genes_promoters	Cone Cells					1
chr14	18491764	18494570	2807	*	1	1.29272	chr14	18492474	18493473	1000	+	promoter:41084	uc007shk.2	21834	Thrb	mm9_genes_promoters	Cone Cells						1
chr14	18491697	18496350	4654	*	UMR	1.39092	chr14	18492474	18493473	1000	+	promoter:41084	uc007shk.2	21834	Thrb	mm9_genes_promoters	Cone Cells						UMR
chr14	18491348	18494869	3522	*	1	12.3387	chr14	18492474	18493473	1000	+	promoter:41084	uc007shk.2	21834	Thrb	mm9_genes_promoters	Cone Cells							1
chr14	18491331	18494861	3531	*	UMR	3.94089	chr14	18492474	18493473	1000	+	promoter:41084	uc007shk.2	21834	Thrb	mm9_genes_promoters	Cone Cells							UMR
chr14	18491529	18494750	3222	*	1	10.8827	chr14	18492474	18493473	1000	+	promoter:41084	uc007shk.2	21834	Thrb	mm9_genes_promoters	Cone Cells								1
chr14	18491439	18494774	3336	*	UMR	6.67614	chr14	18492474	18493473	1000	+	promoter:41084	uc007shk.2	21834	Thrb	mm9_genes_promoters	Cone Cells								UMR
chr14	18491899	18497376	5478	*	1	1.7316	chr14	18492474	18493473	1000	+	promoter:41084	uc007shk.2	21834	Thrb	mm9_genes_promoters	Cone Cells									1
chr14	18491697	18494862	3166	*	UMR	0.64493	chr14	18492474	18493473	1000	+	promoter:41084	uc007shk.2	21834	Thrb	mm9_genes_promoters	Cone Cells									UMR
chr14	18647784	18748046	100263	*	2	58.9181	chr14	18658466	18659465	1000	+	promoter:41085	uc007shl.2	21834	Thrb	mm9_genes_promoters	Cone Cells	2
chr14	18456591	18695079	238489	*	1	39.2796	chr14	18658466	18659465	1000	+	promoter:41085	uc007shl.2	21834	Thrb	mm9_genes_promoters	Cone Cells		1
chr14	18629653	18894737	265085	*	2	25.6901	chr14	18658466	18659465	1000	+	promoter:41085	uc007shl.2	21834	Thrb	mm9_genes_promoters	Cone Cells			2
chr14	18433096	18902099	469004	*	1	26.7072	chr14	18658466	18659465	1000	+	promoter:41085	uc007shl.2	21834	Thrb	mm9_genes_promoters	Cone Cells				1
chr14	18479846	18894971	415126	*	1	23.3315	chr14	18658466	18659465	1000	+	promoter:41085	uc007shl.2	21834	Thrb	mm9_genes_promoters	Cone Cells					1
chr14	18497376	19068784	571409	*	4	83.0523	chr14	18658466	18659465	1000	+	promoter:41085	uc007shl.2	21834	Thrb	mm9_genes_promoters	Cone Cells						4
chr14	18566624	19070231	503608	*	4	83.9234	chr14	18658466	18659465	1000	+	promoter:41085	uc007shl.2	21834	Thrb	mm9_genes_promoters	Cone Cells							4
chr14	18565490	18886300	320811	*	4	83.7313	chr14	18658466	18659465	1000	+	promoter:41085	uc007shl.2	21834	Thrb	mm9_genes_promoters	Cone Cells								4
chr14	18498055	19068653	570599	*	4	84.0467	chr14	18658466	18659465	1000	+	promoter:41085	uc007shl.2	21834	Thrb	mm9_genes_promoters	Cone Cells									4
chr14	18799839	18822739	22901	*	3	81.551	chr14	18813158	18814157	1000	+	promoter:41086	uc007sho.2	21834	Thrb	mm9_genes_promoters	Cone Cells	3
chr14	18801803	18816984	15182	*	3	72.6151	chr14	18813158	18814157	1000	+	promoter:41086	uc007sho.2	21834	Thrb	mm9_genes_promoters	Cone Cells		3
chr14	18629653	18894737	265085	*	2	25.6901	chr14	18813158	18814157	1000	+	promoter:41086	uc007sho.2	21834	Thrb	mm9_genes_promoters	Cone Cells			2
chr14	18433096	18902099	469004	*	1	26.7072	chr14	18813158	18814157	1000	+	promoter:41086	uc007sho.2	21834	Thrb	mm9_genes_promoters	Cone Cells				1
chr14	18479846	18894971	415126	*	1	23.3315	chr14	18813158	18814157	1000	+	promoter:41086	uc007sho.2	21834	Thrb	mm9_genes_promoters	Cone Cells					1
chr14	18497376	19068784	571409	*	4	83.0523	chr14	18813158	18814157	1000	+	promoter:41086	uc007sho.2	21834	Thrb	mm9_genes_promoters	Cone Cells						4
chr14	18566624	19070231	503608	*	4	83.9234	chr14	18813158	18814157	1000	+	promoter:41086	uc007sho.2	21834	Thrb	mm9_genes_promoters	Cone Cells							4
chr14	18565490	18886300	320811	*	4	83.7313	chr14	18813158	18814157	1000	+	promoter:41086	uc007sho.2	21834	Thrb	mm9_genes_promoters	Cone Cells								4
chr14	18498055	19068653	570599	*	4	84.0467	chr14	18813158	18814157	1000	+	promoter:41086	uc007sho.2	21834	Thrb	mm9_genes_promoters	Cone Cells									4
chr14	17658835	17662356	3522	*	1	6.25386	chr14	17659960	17660959	1000	+	promoter:47026	uc007shk.2	21834	Thrb	mm10_genes_promoters	Cone Cells										1
chr14	17658926	17662340	3415	*	UMR	4.12939	chr14	17659960	17660959	1000	+	promoter:47026	uc007shk.2	21834	Thrb	mm10_genes_promoters	Cone Cells										UMR
chr14	17658835	17663155	4321	*	1	5.9864	chr14	17659960	17660959	1000	+	promoter:47026	uc007shk.2	21834	Thrb	mm10_genes_promoters	Cone Cells											1
chr14	17658926	17663295	4370	*	UMR	6.07948	chr14	17659960	17660959	1000	+	promoter:47026	uc007shk.2	21834	Thrb	mm10_genes_promoters	Cone Cells											UMR
chr14	17787472	18186996	399525	*	4	85.9902	chr14	17825952	17826951	1000	+	promoter:47027	uc007shl.3	21834	Thrb	mm10_genes_promoters	Cone Cells										4
chr14	17787806	18186978	399173	*	4	86.3103	chr14	17825952	17826951	1000	+	promoter:47027	uc007shl.3	21834	Thrb	mm10_genes_promoters	Cone Cells											4
chr14	17787472	18186996	399525	*	4	85.9902	chr14	17980644	17981643	1000	+	promoter:47028	uc007sho.2	21834	Thrb	mm10_genes_promoters	Cone Cells										4
chr14	17787806	18186978	399173	*	4	86.3103	chr14	17980644	17981643	1000	+	promoter:47028	uc007sho.2	21834	Thrb	mm10_genes_promoters	Cone Cells											4

## Sheet: Cone phototransduction
seqnames	start	end	width	strand	name	mean.meth, %	annot.seqnames	annot.start	annot.end	annot.width	annot.strand	annot.id	annot.tx_id	annot.gene_id	annot.symbol	annot.type	Cone phototransduction	zygote	8 cell	ICM	ICM R1	ICM R2	E6.5 Epi	E6.5 Epi R1	E6.5 Epi R2	E7.5 Epi	E10.5 forebrain R1	E10.5 forebrain R2
chr3	122042803	122046704	3902	*	1	11.4551	chr3	122043460	122044459	1000	+	promoter:10104	uc008rel.1	11304	Abca4	mm10_genes_promoters	Phototransduction										1
chr3	122042587	122045800	3214	*	UMR	10.0726	chr3	122043460	122044459	1000	+	promoter:10104	uc008rel.1	11304	Abca4	mm10_genes_promoters	Phototransduction										UMR
chr3	122042803	122047046	4244	*	2	13.7583	chr3	122043460	122044459	1000	+	promoter:10104	uc008rel.1	11304	Abca4	mm10_genes_promoters	Phototransduction											2
chr3	122042587	122046922	4336	*	UMR	12.671	chr3	122043460	122044459	1000	+	promoter:10104	uc008rel.1	11304	Abca4	mm10_genes_promoters	Phototransduction											UMR
chr3	122112057	122121972	9916	*	4	85.9474	chr3	122119030	122120029	1000	+	promoter:10105	uc008rem.1	11304	Abca4	mm10_genes_promoters	Phototransduction										4
chr3	122112058	122121994	9937	*	4	85.86	chr3	122119030	122120029	1000	+	promoter:10105	uc008rem.1	11304	Abca4	mm10_genes_promoters	Phototransduction											4
chr3	122170037	122173186	3150	*	4	84.5191	chr3	122172115	122173114	1000	+	promoter:10106	uc008ren.1	11304	Abca4	mm10_genes_promoters	Phototransduction										4
chr3	122170037	122173289	3253	*	4	86.5859	chr3	122172115	122173114	1000	+	promoter:10106	uc008ren.1	11304	Abca4	mm10_genes_promoters	Phototransduction											4
chr3	121727411	121780834	53424	*	1	28.3202	chr3	121746378	121747377	1000	+	promoter:8900	uc008rel.1	11304	Abca4	mm9_genes_promoters	Phototransduction	1
chr3	121501774	121799575	297802	*	1	20.5873	chr3	121746378	121747377	1000	+	promoter:8900	uc008rel.1	11304	Abca4	mm9_genes_promoters	Phototransduction		1
chr3	121474003	121801882	327880	*	1	13.0563	chr3	121746378	121747377	1000	+	promoter:8900	uc008rel.1	11304	Abca4	mm9_genes_promoters	Phototransduction			1
chr3	121455395	121968706	513312	*	1	17.734	chr3	121746378	121747377	1000	+	promoter:8900	uc008rel.1	11304	Abca4	mm9_genes_promoters	Phototransduction				1
chr3	121456705	122197103	740399	*	1	16.8488	chr3	121746378	121747377	1000	+	promoter:8900	uc008rel.1	11304	Abca4	mm9_genes_promoters	Phototransduction					1
chr3	121745832	121747875	2044	*	2	15.1048	chr3	121746378	121747377	1000	+	promoter:8900	uc008rel.1	11304	Abca4	mm9_genes_promoters	Phototransduction						2
chr3	121746213	121747968	1756	*	UMR	8.12721	chr3	121746378	121747377	1000	+	promoter:8900	uc008rel.1	11304	Abca4	mm9_genes_promoters	Phototransduction						UMR
chr3	121745504	121747874	2371	*	1	12.138	chr3	121746378	121747377	1000	+	promoter:8900	uc008rel.1	11304	Abca4	mm9_genes_promoters	Phototransduction							1
chr3	121746171	121748501	2331	*	UMR	9.3985	chr3	121746378	121747377	1000	+	promoter:8900	uc008rel.1	11304	Abca4	mm9_genes_promoters	Phototransduction							UMR
chr3	121746064	121747849	1786	*	1	9.38007	chr3	121746378	121747377	1000	+	promoter:8900	uc008rel.1	11304	Abca4	mm9_genes_promoters	Phototransduction								1
chr3	121746029	121747899	1871	*	UMR	10.6349	chr3	121746378	121747377	1000	+	promoter:8900	uc008rel.1	11304	Abca4	mm9_genes_promoters	Phototransduction								UMR
chr3	121745505	121747754	2250	*	2	21.7493	chr3	121746378	121747377	1000	+	promoter:8900	uc008rel.1	11304	Abca4	mm9_genes_promoters	Phototransduction									2
chr3	121746031	121748300	2270	*	UMR	11.0656	chr3	121746378	121747377	1000	+	promoter:8900	uc008rel.1	11304	Abca4	mm9_genes_promoters	Phototransduction									UMR
chr3	121810123	121828160	18038	*	2	64.9453	chr3	121821948	121822947	1000	+	promoter:8901	uc008rem.1	11304	Abca4	mm9_genes_promoters	Phototransduction	2
chr3	121807221	121858441	51221	*	2	52.8895	chr3	121821948	121822947	1000	+	promoter:8901	uc008rem.1	11304	Abca4	mm9_genes_promoters	Phototransduction		2
chr3	121806395	121842692	36298	*	2	28.018	chr3	121821948	121822947	1000	+	promoter:8901	uc008rem.1	11304	Abca4	mm9_genes_promoters	Phototransduction			2
chr3	121455395	121968706	513312	*	1	17.734	chr3	121821948	121822947	1000	+	promoter:8901	uc008rem.1	11304	Abca4	mm9_genes_promoters	Phototransduction				1
chr3	121456705	122197103	740399	*	1	16.8488	chr3	121821948	121822947	1000	+	promoter:8901	uc008rem.1	11304	Abca4	mm9_genes_promoters	Phototransduction					1
chr3	121752985	121825017	72033	*	4	83.6388	chr3	121821948	121822947	1000	+	promoter:8901	uc008rem.1	11304	Abca4	mm9_genes_promoters	Phototransduction						4
chr3	121808027	121825016	16990	*	4	83.178	chr3	121821948	121822947	1000	+	promoter:8901	uc008rem.1	11304	Abca4	mm9_genes_promoters	Phototransduction							4
chr3	121807786	121825016	17231	*	4	84.1142	chr3	121821948	121822947	1000	+	promoter:8901	uc008rem.1	11304	Abca4	mm9_genes_promoters	Phototransduction								4
chr3	121752618	121824872	72255	*	4	82.5713	chr3	121821948	121822947	1000	+	promoter:8901	uc008rem.1	11304	Abca4	mm9_genes_promoters	Phototransduction									4
chr3	121870571	121875737	5167	*	2	49.0538	chr3	121875033	121876032	1000	+	promoter:8902	uc008ren.1	11304	Abca4	mm9_genes_promoters	Phototransduction	2
chr3	121872981	122141466	268486	*	1	15.5601	chr3	121875033	121876032	1000	+	promoter:8902	uc008ren.1	11304	Abca4	mm9_genes_promoters	Phototransduction		1
chr3	121845699	122132139	286441	*	1	11.3938	chr3	121875033	121876032	1000	+	promoter:8902	uc008ren.1	11304	Abca4	mm9_genes_promoters	Phototransduction			1
chr3	121455395	121968706	513312	*	1	17.734	chr3	121875033	121876032	1000	+	promoter:8902	uc008ren.1	11304	Abca4	mm9_genes_promoters	Phototransduction				1
chr3	121456705	122197103	740399	*	1	16.8488	chr3	121875033	121876032	1000	+	promoter:8902	uc008ren.1	11304	Abca4	mm9_genes_promoters	Phototransduction					1
chr3	121825877	121945785	119909	*	4	81.914	chr3	121875033	121876032	1000	+	promoter:8902	uc008ren.1	11304	Abca4	mm9_genes_promoters	Phototransduction						4
chr3	121825767	121887159	61393	*	4	82.1246	chr3	121875033	121876032	1000	+	promoter:8902	uc008ren.1	11304	Abca4	mm9_genes_promoters	Phototransduction							4
chr3	121825551	121887053	61503	*	4	83.8005	chr3	121875033	121876032	1000	+	promoter:8902	uc008ren.1	11304	Abca4	mm9_genes_promoters	Phototransduction								4
chr3	121825552	121947663	122112	*	4	81.9833	chr3	121875033	121876032	1000	+	promoter:8902	uc008ren.1	11304	Abca4	mm9_genes_promoters	Phototransduction									4
chrX	97778015	97821937	43923	*	1	29.4699	chrX	97799836	97800835	1000	+	promoter:53634	uc009twd.2	170735	Arr3	mm9_genes_promoters	Phototransduction	1
chrX	97343451	97866583	523133	*	2	46.0404	chrX	97799836	97800835	1000	+	promoter:53634	uc009twd.2	170735	Arr3	mm9_genes_promoters	Phototransduction		2
chrX	97110414	98846494	1736081	*	1	20.03	chrX	97799836	97800835	1000	+	promoter:53634	uc009twd.2	170735	Arr3	mm9_genes_promoters	Phototransduction			1
chrX	97305465	99641875	2336411	*	1	21.1563	chrX	97799836	97800835	1000	+	promoter:53634	uc009twd.2	170735	Arr3	mm9_genes_promoters	Phototransduction				1
chrX	97456600	101331271	3874672	*	1	17.541	chrX	97799836	97800835	1000	+	promoter:53634	uc009twd.2	170735	Arr3	mm9_genes_promoters	Phototransduction					1
chrX	97690499	97820620	130122	*	4	85.0512	chrX	97799836	97800835	1000	+	promoter:53634	uc009twd.2	170735	Arr3	mm9_genes_promoters	Phototransduction						4
chrX	97691615	97820383	128769	*	4	83.426	chrX	97799836	97800835	1000	+	promoter:53634	uc009twd.2	170735	Arr3	mm9_genes_promoters	Phototransduction							4
chrX	97691018	97820383	129366	*	4	84.3497	chrX	97799836	97800835	1000	+	promoter:53634	uc009twd.2	170735	Arr3	mm9_genes_promoters	Phototransduction								4
chrX	97690371	97820620	130250	*	4	84.6346	chrX	97799836	97800835	1000	+	promoter:53634	uc009twd.2	170735	Arr3	mm9_genes_promoters	Phototransduction									4
chrX	100522528	100617162	94635	*	4	85.5749	chrX	100604497	100605496	1000	+	promoter:61290	uc009twd.2	170735	Arr3	mm10_genes_promoters	Phototransduction										4
chrX	100522528	100617163	94636	*	4	85.6101	chrX	100604497	100605496	1000	+	promoter:61290	uc009twd.2	170735	Arr3	mm10_genes_promoters	Phototransduction											4
chr1	37253044	37377712	124669	*	1	29.6366	chr1	37275106	37276105	1000	+	promoter:181	uc007ari.1	12790	Cnga3	mm9_genes_promoters	Phototransduction	1
chr1	36829247	37379804	550558	*	1	28.1803	chr1	37275106	37276105	1000	+	promoter:181	uc007ari.1	12790	Cnga3	mm9_genes_promoters	Phototransduction		1
chr1	36838528	37335490	496963	*	1	14.1647	chr1	37275106	37276105	1000	+	promoter:181	uc007ari.1	12790	Cnga3	mm9_genes_promoters	Phototransduction			1
chr1	36785583	37335554	549972	*	1	16.5406	chr1	37275106	37276105	1000	+	promoter:181	uc007ari.1	12790	Cnga3	mm9_genes_promoters	Phototransduction				1
chr1	36684459	37334947	650489	*	1	17.1208	chr1	37275106	37276105	1000	+	promoter:181	uc007ari.1	12790	Cnga3	mm9_genes_promoters	Phototransduction					1
chr1	37087341	37275133	187793	*	4	87.4601	chr1	37275106	37276105	1000	+	promoter:181	uc007ari.1	12790	Cnga3	mm9_genes_promoters	Phototransduction						4
chr1	37275195	37275782	588	*	2	14.0706	chr1	37275106	37276105	1000	+	promoter:181	uc007ari.1	12790	Cnga3	mm9_genes_promoters	Phototransduction						2
chr1	37275002	37276031	1030	*	LMR	17.3913	chr1	37275106	37276105	1000	+	promoter:181	uc007ari.1	12790	Cnga3	mm9_genes_promoters	Phototransduction						LMR
chr1	37275369	37275999	631	*	2	24.3134	chr1	37275106	37276105	1000	+	promoter:181	uc007ari.1	12790	Cnga3	mm9_genes_promoters	Phototransduction							2
chr1	37275218	37275966	749	*	LMR	17.4419	chr1	37275106	37276105	1000	+	promoter:181	uc007ari.1	12790	Cnga3	mm9_genes_promoters	Phototransduction							LMR
chr1	37275369	37275761	393	*	1	10.4012	chr1	37275106	37276105	1000	+	promoter:181	uc007ari.1	12790	Cnga3	mm9_genes_promoters	Phototransduction								1
chr1	37275781	37356090	80310	*	4	83.1755	chr1	37275106	37276105	1000	+	promoter:181	uc007ari.1	12790	Cnga3	mm9_genes_promoters	Phototransduction								4
chr1	37275265	37275858	594	*	LMR	11.6438	chr1	37275106	37276105	1000	+	promoter:181	uc007ari.1	12790	Cnga3	mm9_genes_promoters	Phototransduction								LMR
chr1	37275008	37275782	775	*	2	20.4164	chr1	37275106	37276105	1000	+	promoter:181	uc007ari.1	12790	Cnga3	mm9_genes_promoters	Phototransduction									2
chr1	37274383	37275891	1509	*	LMR	19.3416	chr1	37275106	37276105	1000	+	promoter:181	uc007ari.1	12790	Cnga3	mm9_genes_promoters	Phototransduction									LMR
chr1	37187583	37218313	30731	*	4	87.2414	chr1	37217278	37218277	1000	+	promoter:206	uc033fit.1	12790	Cnga3	mm10_genes_promoters	Phototransduction										4
chr1	37186114	37218163	32050	*	4	86.9983	chr1	37217278	37218277	1000	+	promoter:206	uc033fit.1	12790	Cnga3	mm10_genes_promoters	Phototransduction											4
chr1	37218095	37219090	996	*	LMR	11.7409	chr1	37217278	37218277	1000	+	promoter:206	uc033fit.1	12790	Cnga3	mm10_genes_promoters	Phototransduction											LMR
chr1	37187583	37218313	30731	*	4	87.2414	chr1	37218205	37219204	1000	+	promoter:207	uc007ari.2	12790	Cnga3	mm10_genes_promoters	Phototransduction										4
chr1	37218349	37219155	807	*	1	8.10816	chr1	37218205	37219204	1000	+	promoter:207	uc007ari.2	12790	Cnga3	mm10_genes_promoters	Phototransduction										1
chr1	37218333	37219434	1102	*	LMR	6.39033	chr1	37218205	37219204	1000	+	promoter:207	uc007ari.2	12790	Cnga3	mm10_genes_promoters	Phototransduction										LMR
chr1	37218287	37219155	869	*	2	13.7596	chr1	37218205	37219204	1000	+	promoter:207	uc007ari.2	12790	Cnga3	mm10_genes_promoters	Phototransduction											2
chr1	37218095	37219090	996	*	LMR	11.7409	chr1	37218205	37219204	1000	+	promoter:207	uc007ari.2	12790	Cnga3	mm10_genes_promoters	Phototransduction											LMR
chr4	19115842	19222529	106688	*	1	45.1706	chr4	19206997	19207996	1000	+	promoter:10492	uc008sbx.1	30952	Cngb3	mm9_genes_promoters	Phototransduction	1
chr4	19115916	19222404	106489	*	2	45.2922	chr4	19206997	19207996	1000	+	promoter:10492	uc008sbx.1	30952	Cngb3	mm9_genes_promoters	Phototransduction		2
chr4	19153341	19216724	63384	*	2	22.9791	chr4	19206997	19207996	1000	+	promoter:10492	uc008sbx.1	30952	Cngb3	mm9_genes_promoters	Phototransduction			2
chr4	19117368	19216061	98694	*	1	26.5851	chr4	19206997	19207996	1000	+	promoter:10492	uc008sbx.1	30952	Cngb3	mm9_genes_promoters	Phototransduction				1
chr4	19080462	19217382	136921	*	1	26.5176	chr4	19206997	19207996	1000	+	promoter:10492	uc008sbx.1	30952	Cngb3	mm9_genes_promoters	Phototransduction					1
chr4	17781832	19258314	1476483	*	4	83.8379	chr4	19206997	19207996	1000	+	promoter:10492	uc008sbx.1	30952	Cngb3	mm9_genes_promoters	Phototransduction						4
chr4	18534679	19259990	725312	*	4	84.7623	chr4	19206997	19207996	1000	+	promoter:10492	uc008sbx.1	30952	Cngb3	mm9_genes_promoters	Phototransduction							4
chr4	19077077	19259990	182914	*	4	85.3541	chr4	19206997	19207996	1000	+	promoter:10492	uc008sbx.1	30952	Cngb3	mm9_genes_promoters	Phototransduction								4
chr4	17782007	19416710	1634704	*	4	84.8129	chr4	19206997	19207996	1000	+	promoter:10492	uc008sbx.1	30952	Cngb3	mm9_genes_promoters	Phototransduction									4
chr4	18794722	19279935	485214	*	4	88.4927	chr4	19279850	19280849	1000	+	promoter:11950	uc008sbx.1	30952	Cngb3	mm10_genes_promoters	Phototransduction										4
chr4	19279936	19282040	2105	*	2	42.9133	chr4	19279850	19280849	1000	+	promoter:11950	uc008sbx.1	30952	Cngb3	mm10_genes_promoters	Phototransduction										2
chr4	19280458	19281471	1014	*	LMR	17.0455	chr4	19279850	19280849	1000	+	promoter:11950	uc008sbx.1	30952	Cngb3	mm10_genes_promoters	Phototransduction										LMR
chr4	18794723	19279936	485214	*	4	88.7021	chr4	19279850	19280849	1000	+	promoter:11950	uc008sbx.1	30952	Cngb3	mm10_genes_promoters	Phototransduction											4
chr4	19280242	19280903	662	*	2	30.5486	chr4	19279850	19280849	1000	+	promoter:11950	uc008sbx.1	30952	Cngb3	mm10_genes_promoters	Phototransduction											2
chr4	19280458	19280902	445	*	LMR	13.2979	chr4	19279850	19280849	1000	+	promoter:11950	uc008sbx.1	30952	Cngb3	mm10_genes_promoters	Phototransduction											LMR
chr3	108087085	108092628	5544	*	3	76.5366	chr3	108092066	108093065	1000	+	promoter:10028	uc008qyc.2	14686	Gnat2	mm10_genes_promoters	Phototransduction										3
chr3	108092740	108093426	687	*	2	41.7652	chr3	108092066	108093065	1000	+	promoter:10028	uc008qyc.2	14686	Gnat2	mm10_genes_promoters	Phototransduction										2
chr3	108092741	108093108	368	*	LMR	33.6842	chr3	108092066	108093065	1000	+	promoter:10028	uc008qyc.2	14686	Gnat2	mm10_genes_promoters	Phototransduction										LMR
chr3	108090767	108092575	1809	*	4	85.9943	chr3	108092066	108093065	1000	+	promoter:10028	uc008qyc.2	14686	Gnat2	mm10_genes_promoters	Phototransduction											4
chr3	108092627	108093426	800	*	2	41.7018	chr3	108092066	108093065	1000	+	promoter:10028	uc008qyc.2	14686	Gnat2	mm10_genes_promoters	Phototransduction											2
chr3	108092629	108093108	480	*	LMR	31.0714	chr3	108092066	108093065	1000	+	promoter:10028	uc008qyc.2	14686	Gnat2	mm10_genes_promoters	Phototransduction											LMR
chr3	108087085	108092628	5544	*	3	76.5366	chr3	108092194	108093193	1000	+	promoter:10029	uc012cwb.2	14686	Gnat2	mm10_genes_promoters	Phototransduction										3
chr3	108092740	108093426	687	*	2	41.7652	chr3	108092194	108093193	1000	+	promoter:10029	uc012cwb.2	14686	Gnat2	mm10_genes_promoters	Phototransduction										2
chr3	108092741	108093108	368	*	LMR	33.6842	chr3	108092194	108093193	1000	+	promoter:10029	uc012cwb.2	14686	Gnat2	mm10_genes_promoters	Phototransduction										LMR
chr3	108093135	108093523	389	*	LMR	37.0968	chr3	108092194	108093193	1000	+	promoter:10029	uc012cwb.2	14686	Gnat2	mm10_genes_promoters	Phototransduction										LMR
chr3	108090767	108092575	1809	*	4	85.9943	chr3	108092194	108093193	1000	+	promoter:10029	uc012cwb.2	14686	Gnat2	mm10_genes_promoters	Phototransduction											4
chr3	108092627	108093426	800	*	2	41.7018	chr3	108092194	108093193	1000	+	promoter:10029	uc012cwb.2	14686	Gnat2	mm10_genes_promoters	Phototransduction											2
chr3	108092629	108093108	480	*	LMR	31.0714	chr3	108092194	108093193	1000	+	promoter:10029	uc012cwb.2	14686	Gnat2	mm10_genes_promoters	Phototransduction											LMR
chr3	108093135	108093384	250	*	LMR	41.7219	chr3	108092194	108093193	1000	+	promoter:10029	uc012cwb.2	14686	Gnat2	mm10_genes_promoters	Phototransduction											LMR
chr3	107883924	107915302	31379	*	1	35.9769	chr3	107894986	107895985	1000	+	promoter:8832	uc008qyc.1	14686	Gnat2	mm9_genes_promoters	Phototransduction	1
chr3	107884043	107929288	45246	*	1	32.709	chr3	107894986	107895985	1000	+	promoter:8832	uc008qyc.1	14686	Gnat2	mm9_genes_promoters	Phototransduction		1
chr3	107881501	107918072	36572	*	1	18.3676	chr3	107894986	107895985	1000	+	promoter:8832	uc008qyc.1	14686	Gnat2	mm9_genes_promoters	Phototransduction			1
chr3	107679310	107912799	233490	*	1	18.1242	chr3	107894986	107895985	1000	+	promoter:8832	uc008qyc.1	14686	Gnat2	mm9_genes_promoters	Phototransduction				1
chr3	107680739	108127904	447166	*	1	19.8861	chr3	107894986	107895985	1000	+	promoter:8832	uc008qyc.1	14686	Gnat2	mm9_genes_promoters	Phototransduction					1
chr3	107890545	107948045	57501	*	4	89.1764	chr3	107894986	107895985	1000	+	promoter:8832	uc008qyc.1	14686	Gnat2	mm9_genes_promoters	Phototransduction						4
chr3	107890784	107948044	57261	*	4	90.1538	chr3	107894986	107895985	1000	+	promoter:8832	uc008qyc.1	14686	Gnat2	mm9_genes_promoters	Phototransduction							4
chr3	107890626	107948044	57419	*	4	89.1515	chr3	107894986	107895985	1000	+	promoter:8832	uc008qyc.1	14686	Gnat2	mm9_genes_promoters	Phototransduction								4
chr3	107890545	107947675	57131	*	4	89.8858	chr3	107894986	107895985	1000	+	promoter:8832	uc008qyc.1	14686	Gnat2	mm9_genes_promoters	Phototransduction									4
chr3	107883924	107915302	31379	*	1	35.9769	chr3	107895112	107896111	1000	+	promoter:8833	uc012cwb.1	14686	Gnat2	mm9_genes_promoters	Phototransduction	1
chr3	107884043	107929288	45246	*	1	32.709	chr3	107895112	107896111	1000	+	promoter:8833	uc012cwb.1	14686	Gnat2	mm9_genes_promoters	Phototransduction		1
chr3	107881501	107918072	36572	*	1	18.3676	chr3	107895112	107896111	1000	+	promoter:8833	uc012cwb.1	14686	Gnat2	mm9_genes_promoters	Phototransduction			1
chr3	107679310	107912799	233490	*	1	18.1242	chr3	107895112	107896111	1000	+	promoter:8833	uc012cwb.1	14686	Gnat2	mm9_genes_promoters	Phototransduction				1
chr3	107680739	108127904	447166	*	1	19.8861	chr3	107895112	107896111	1000	+	promoter:8833	uc012cwb.1	14686	Gnat2	mm9_genes_promoters	Phototransduction					1
chr3	107890545	107948045	57501	*	4	89.1764	chr3	107895112	107896111	1000	+	promoter:8833	uc012cwb.1	14686	Gnat2	mm9_genes_promoters	Phototransduction						4
chr3	107890784	107948044	57261	*	4	90.1538	chr3	107895112	107896111	1000	+	promoter:8833	uc012cwb.1	14686	Gnat2	mm9_genes_promoters	Phototransduction							4
chr3	107890626	107948044	57419	*	4	89.1515	chr3	107895112	107896111	1000	+	promoter:8833	uc012cwb.1	14686	Gnat2	mm9_genes_promoters	Phototransduction								4
chr3	107890545	107947675	57131	*	4	89.8858	chr3	107895112	107896111	1000	+	promoter:8833	uc012cwb.1	14686	Gnat2	mm9_genes_promoters	Phototransduction									4
chr6	124762323	124814457	52135	*	1	35.6015	chr6	124790294	124791293	1000	-	promoter:19701	uc009dsd.1	14695	Gnb3	mm9_genes_promoters	Phototransduction	1
chr6	124648166	124814457	166292	*	1	19.0478	chr6	124790294	124791293	1000	-	promoter:19701	uc009dsd.1	14695	Gnb3	mm9_genes_promoters	Phototransduction		1
chr6	124573564	124814879	241316	*	1	9.2174	chr6	124790294	124791293	1000	-	promoter:19701	uc009dsd.1	14695	Gnb3	mm9_genes_promoters	Phototransduction			1
chr6	124568946	124923833	354888	*	1	13.7267	chr6	124790294	124791293	1000	-	promoter:19701	uc009dsd.1	14695	Gnb3	mm9_genes_promoters	Phototransduction				1
chr6	124570604	124923556	352953	*	1	13.3349	chr6	124790294	124791293	1000	-	promoter:19701	uc009dsd.1	14695	Gnb3	mm9_genes_promoters	Phototransduction					1
chr6	124789403	124791359	1957	*	2	38.8789	chr6	124790294	124791293	1000	-	promoter:19701	uc009dsd.1	14695	Gnb3	mm9_genes_promoters	Phototransduction						2
chr6	124789454	124790684	1231	*	LMR	29.4537	chr6	124790294	124791293	1000	-	promoter:19701	uc009dsd.1	14695	Gnb3	mm9_genes_promoters	Phototransduction						LMR
chr6	124789402	124791283	1882	*	2	22.5991	chr6	124790294	124791293	1000	-	promoter:19701	uc009dsd.1	14695	Gnb3	mm9_genes_promoters	Phototransduction							2
chr6	124789297	124791320	2024	*	UMR	16.9421	chr6	124790294	124791293	1000	-	promoter:19701	uc009dsd.1	14695	Gnb3	mm9_genes_promoters	Phototransduction							UMR
chr6	124789478	124791358	1881	*	2	23.4244	chr6	124790294	124791293	1000	-	promoter:19701	uc009dsd.1	14695	Gnb3	mm9_genes_promoters	Phototransduction								2
chr6	124789297	124791320	2024	*	UMR	18.2759	chr6	124790294	124791293	1000	-	promoter:19701	uc009dsd.1	14695	Gnb3	mm9_genes_promoters	Phototransduction								UMR
chr6	124789145	124791284	2140	*	2	39.131	chr6	124790294	124791293	1000	-	promoter:19701	uc009dsd.1	14695	Gnb3	mm9_genes_promoters	Phototransduction									2
chr6	124789416	124790806	1391	*	LMR	31.9328	chr6	124790294	124791293	1000	-	promoter:19701	uc009dsd.1	14695	Gnb3	mm9_genes_promoters	Phototransduction									LMR
chr6	124762323	124814457	52135	*	1	35.6015	chr6	124790294	124791293	1000	-	promoter:19702	uc009dse.1	14695	Gnb3	mm9_genes_promoters	Phototransduction	1
chr6	124648166	124814457	166292	*	1	19.0478	chr6	124790294	124791293	1000	-	promoter:19702	uc009dse.1	14695	Gnb3	mm9_genes_promoters	Phototransduction		1
chr6	124573564	124814879	241316	*	1	9.2174	chr6	124790294	124791293	1000	-	promoter:19702	uc009dse.1	14695	Gnb3	mm9_genes_promoters	Phototransduction			1
chr6	124568946	124923833	354888	*	1	13.7267	chr6	124790294	124791293	1000	-	promoter:19702	uc009dse.1	14695	Gnb3	mm9_genes_promoters	Phototransduction				1
chr6	124570604	124923556	352953	*	1	13.3349	chr6	124790294	124791293	1000	-	promoter:19702	uc009dse.1	14695	Gnb3	mm9_genes_promoters	Phototransduction					1
chr6	124789403	124791359	1957	*	2	38.8789	chr6	124790294	124791293	1000	-	promoter:19702	uc009dse.1	14695	Gnb3	mm9_genes_promoters	Phototransduction						2
chr6	124789454	124790684	1231	*	LMR	29.4537	chr6	124790294	124791293	1000	-	promoter:19702	uc009dse.1	14695	Gnb3	mm9_genes_promoters	Phototransduction						LMR
chr6	124789402	124791283	1882	*	2	22.5991	chr6	124790294	124791293	1000	-	promoter:19702	uc009dse.1	14695	Gnb3	mm9_genes_promoters	Phototransduction							2
chr6	124789297	124791320	2024	*	UMR	16.9421	chr6	124790294	124791293	1000	-	promoter:19702	uc009dse.1	14695	Gnb3	mm9_genes_promoters	Phototransduction							UMR
chr6	124789478	124791358	1881	*	2	23.4244	chr6	124790294	124791293	1000	-	promoter:19702	uc009dse.1	14695	Gnb3	mm9_genes_promoters	Phototransduction								2
chr6	124789297	124791320	2024	*	UMR	18.2759	chr6	124790294	124791293	1000	-	promoter:19702	uc009dse.1	14695	Gnb3	mm9_genes_promoters	Phototransduction								UMR
chr6	124789145	124791284	2140	*	2	39.131	chr6	124790294	124791293	1000	-	promoter:19702	uc009dse.1	14695	Gnb3	mm9_genes_promoters	Phototransduction									2
chr6	124789416	124790806	1391	*	LMR	31.9328	chr6	124790294	124791293	1000	-	promoter:19702	uc009dse.1	14695	Gnb3	mm9_genes_promoters	Phototransduction									LMR
chr6	124839408	124840595	1188	*	2	20.6294	chr6	124840276	124841275	1000	-	promoter:22547	uc009dsd.1	14695	Gnb3	mm10_genes_promoters	Phototransduction										2
chr6	124839385	124840842	1458	*	LMR	20.1754	chr6	124840276	124841275	1000	-	promoter:22547	uc009dsd.1	14695	Gnb3	mm10_genes_promoters	Phototransduction										LMR
chr6	124840895	124841250	356	*	LMR	37.931	chr6	124840276	124841275	1000	-	promoter:22547	uc009dsd.1	14695	Gnb3	mm10_genes_promoters	Phototransduction										LMR
chr6	124839408	124840734	1327	*	2	23.2981	chr6	124840276	124841275	1000	-	promoter:22547	uc009dsd.1	14695	Gnb3	mm10_genes_promoters	Phototransduction											2
chr6	124841266	124847211	5946	*	4	90.0458	chr6	124840276	124841275	1000	-	promoter:22547	uc009dsd.1	14695	Gnb3	mm10_genes_promoters	Phototransduction											4
chr6	124839397	124841266	1870	*	UMR	21.4072	chr6	124840276	124841275	1000	-	promoter:22547	uc009dsd.1	14695	Gnb3	mm10_genes_promoters	Phototransduction											UMR
chr6	124839408	124840595	1188	*	2	20.6294	chr6	124840276	124841275	1000	-	promoter:22548	uc009dse.1	14695	Gnb3	mm10_genes_promoters	Phototransduction										2
chr6	124839385	124840842	1458	*	LMR	20.1754	chr6	124840276	124841275	1000	-	promoter:22548	uc009dse.1	14695	Gnb3	mm10_genes_promoters	Phototransduction										LMR
chr6	124840895	124841250	356	*	LMR	37.931	chr6	124840276	124841275	1000	-	promoter:22548	uc009dse.1	14695	Gnb3	mm10_genes_promoters	Phototransduction										LMR
chr6	124839408	124840734	1327	*	2	23.2981	chr6	124840276	124841275	1000	-	promoter:22548	uc009dse.1	14695	Gnb3	mm10_genes_promoters	Phototransduction											2
chr6	124841266	124847211	5946	*	4	90.0458	chr6	124840276	124841275	1000	-	promoter:22548	uc009dse.1	14695	Gnb3	mm10_genes_promoters	Phototransduction											4
chr6	124839397	124841266	1870	*	UMR	21.4072	chr6	124840276	124841275	1000	-	promoter:22548	uc009dse.1	14695	Gnb3	mm10_genes_promoters	Phototransduction											UMR
chr9	75026113	75170034	143922	*	1	27.2544	chr9	75153161	75154160	1000	+	promoter:28192	uc009qry.1	14697	Gnb5	mm9_genes_promoters	Phototransduction	1
chr9	75067910	75176850	108941	*	1	16.1369	chr9	75153161	75154160	1000	+	promoter:28192	uc009qry.1	14697	Gnb5	mm9_genes_promoters	Phototransduction		1
chr9	75023086	75174206	151121	*	1	12.6419	chr9	75153161	75154160	1000	+	promoter:28192	uc009qry.1	14697	Gnb5	mm9_genes_promoters	Phototransduction			1
chr9	75006791	75222168	215378	*	1	16.9328	chr9	75153161	75154160	1000	+	promoter:28192	uc009qry.1	14697	Gnb5	mm9_genes_promoters	Phototransduction				1
chr9	75021848	75203677	181830	*	1	15.7961	chr9	75153161	75154160	1000	+	promoter:28192	uc009qry.1	14697	Gnb5	mm9_genes_promoters	Phototransduction					1
chr9	75152470	75161004	8535	*	4	83.1274	chr9	75153161	75154160	1000	+	promoter:28192	uc009qry.1	14697	Gnb5	mm9_genes_promoters	Phototransduction						4
chr9	75152795	75159640	6846	*	4	83.3408	chr9	75153161	75154160	1000	+	promoter:28192	uc009qry.1	14697	Gnb5	mm9_genes_promoters	Phototransduction							4
chr9	75152795	75161001	8207	*	3	80.45	chr9	75153161	75154160	1000	+	promoter:28192	uc009qry.1	14697	Gnb5	mm9_genes_promoters	Phototransduction								3
chr9	75152470	75161004	8535	*	4	84.1589	chr9	75153161	75154160	1000	+	promoter:28192	uc009qry.1	14697	Gnb5	mm9_genes_promoters	Phototransduction									4
chr9	75026113	75170034	143922	*	1	27.2544	chr9	75158186	75159185	1000	+	promoter:28193	uc009qsa.1	14697	Gnb5	mm9_genes_promoters	Phototransduction	1
chr9	75067910	75176850	108941	*	1	16.1369	chr9	75158186	75159185	1000	+	promoter:28193	uc009qsa.1	14697	Gnb5	mm9_genes_promoters	Phototransduction		1
chr9	75023086	75174206	151121	*	1	12.6419	chr9	75158186	75159185	1000	+	promoter:28193	uc009qsa.1	14697	Gnb5	mm9_genes_promoters	Phototransduction			1
chr9	75006791	75222168	215378	*	1	16.9328	chr9	75158186	75159185	1000	+	promoter:28193	uc009qsa.1	14697	Gnb5	mm9_genes_promoters	Phototransduction				1
chr9	75021848	75203677	181830	*	1	15.7961	chr9	75158186	75159185	1000	+	promoter:28193	uc009qsa.1	14697	Gnb5	mm9_genes_promoters	Phototransduction					1
chr9	75152470	75161004	8535	*	4	83.1274	chr9	75158186	75159185	1000	+	promoter:28193	uc009qsa.1	14697	Gnb5	mm9_genes_promoters	Phototransduction						4
chr9	75152795	75159640	6846	*	4	83.3408	chr9	75158186	75159185	1000	+	promoter:28193	uc009qsa.1	14697	Gnb5	mm9_genes_promoters	Phototransduction							4
chr9	75152795	75161001	8207	*	3	80.45	chr9	75158186	75159185	1000	+	promoter:28193	uc009qsa.1	14697	Gnb5	mm9_genes_promoters	Phototransduction								3
chr9	75152470	75161004	8535	*	4	84.1589	chr9	75158186	75159185	1000	+	promoter:28193	uc009qsa.1	14697	Gnb5	mm9_genes_promoters	Phototransduction									4
chr9	75026113	75170034	143922	*	1	27.2544	chr9	75161049	75162048	1000	+	promoter:28194	uc009qsb.1	14697	Gnb5	mm9_genes_promoters	Phototransduction	1
chr9	75067910	75176850	108941	*	1	16.1369	chr9	75161049	75162048	1000	+	promoter:28194	uc009qsb.1	14697	Gnb5	mm9_genes_promoters	Phototransduction		1
chr9	75023086	75174206	151121	*	1	12.6419	chr9	75161049	75162048	1000	+	promoter:28194	uc009qsb.1	14697	Gnb5	mm9_genes_promoters	Phototransduction			1
chr9	75006791	75222168	215378	*	1	16.9328	chr9	75161049	75162048	1000	+	promoter:28194	uc009qsb.1	14697	Gnb5	mm9_genes_promoters	Phototransduction				1
chr9	75021848	75203677	181830	*	1	15.7961	chr9	75161049	75162048	1000	+	promoter:28194	uc009qsb.1	14697	Gnb5	mm9_genes_promoters	Phototransduction					1
chr9	75161287	75162904	1618	*	1	3.14773	chr9	75161049	75162048	1000	+	promoter:28194	uc009qsb.1	14697	Gnb5	mm9_genes_promoters	Phototransduction						1
chr9	75161004	75163185	2182	*	UMR	3.4613	chr9	75161049	75162048	1000	+	promoter:28194	uc009qsb.1	14697	Gnb5	mm9_genes_promoters	Phototransduction						UMR
chr9	75159909	75162831	2923	*	2	16.1936	chr9	75161049	75162048	1000	+	promoter:28194	uc009qsb.1	14697	Gnb5	mm9_genes_promoters	Phototransduction							2
chr9	75161145	75162867	1723	*	UMR	3.77358	chr9	75161049	75162048	1000	+	promoter:28194	uc009qsb.1	14697	Gnb5	mm9_genes_promoters	Phototransduction							UMR
chr9	75161003	75162903	1901	*	1	5.50716	chr9	75161049	75162048	1000	+	promoter:28194	uc009qsb.1	14697	Gnb5	mm9_genes_promoters	Phototransduction								1
chr9	75161003	75162867	1865	*	UMR	2.9703	chr9	75161049	75162048	1000	+	promoter:28194	uc009qsb.1	14697	Gnb5	mm9_genes_promoters	Phototransduction								UMR
chr9	75161287	75162832	1546	*	1	2.38998	chr9	75161049	75162048	1000	+	promoter:28194	uc009qsb.1	14697	Gnb5	mm9_genes_promoters	Phototransduction									1
chr9	75161147	75163185	2039	*	UMR	2.19702	chr9	75161049	75162048	1000	+	promoter:28194	uc009qsb.1	14697	Gnb5	mm9_genes_promoters	Phototransduction									UMR
chr9	75304988	75311834	6847	*	4	85.179	chr9	75305288	75306287	1000	+	promoter:32081	uc009qry.2	14697	Gnb5	mm10_genes_promoters	Phototransduction										4
chr9	75304663	75311834	7172	*	4	87.6235	chr9	75305288	75306287	1000	+	promoter:32081	uc009qry.2	14697	Gnb5	mm10_genes_promoters	Phototransduction											4
chr9	75312102	75315261	3160	*	1	9.89316	chr9	75313068	75314067	1000	+	promoter:32082	uc009qsb.2	14697	Gnb5	mm10_genes_promoters	Phototransduction										1
chr9	75313339	75315260	1922	*	UMR	2.7972	chr9	75313068	75314067	1000	+	promoter:32082	uc009qsb.2	14697	Gnb5	mm10_genes_promoters	Phototransduction										UMR
chr9	75312102	75315097	2996	*	1	7.89966	chr9	75313068	75314067	1000	+	promoter:32082	uc009qsb.2	14697	Gnb5	mm10_genes_promoters	Phototransduction											1
chr9	75313339	75315260	1922	*	UMR	2.32851	chr9	75313068	75314067	1000	+	promoter:32082	uc009qsb.2	14697	Gnb5	mm10_genes_promoters	Phototransduction											UMR
chr9	75312102	75315261	3160	*	1	9.89316	chr9	75313068	75314067	1000	+	promoter:32083	uc033jlo.1	14697	Gnb5	mm10_genes_promoters	Phototransduction										1
chr9	75313339	75315260	1922	*	UMR	2.7972	chr9	75313068	75314067	1000	+	promoter:32083	uc033jlo.1	14697	Gnb5	mm10_genes_promoters	Phototransduction										UMR
chr9	75312102	75315097	2996	*	1	7.89966	chr9	75313068	75314067	1000	+	promoter:32083	uc033jlo.1	14697	Gnb5	mm10_genes_promoters	Phototransduction											1
chr9	75313339	75315260	1922	*	UMR	2.32851	chr9	75313068	75314067	1000	+	promoter:32083	uc033jlo.1	14697	Gnb5	mm10_genes_promoters	Phototransduction											UMR
chr11	95637309	95730925	93617	*	1	21.442	chr11	95702609	95703608	1000	+	promoter:34498	uc007lau.1	14710	Gngt2	mm9_genes_promoters	Phototransduction	1
chr11	95632351	95744499	112149	*	1	20.0573	chr11	95702609	95703608	1000	+	promoter:34498	uc007lau.1	14710	Gngt2	mm9_genes_promoters	Phototransduction		1
chr11	95633098	95727657	94560	*	1	6.3843	chr11	95702609	95703608	1000	+	promoter:34498	uc007lau.1	14710	Gngt2	mm9_genes_promoters	Phototransduction			1
chr11	95612794	96353475	740682	*	1	9.01968	chr11	95702609	95703608	1000	+	promoter:34498	uc007lau.1	14710	Gngt2	mm9_genes_promoters	Phototransduction				1
chr11	95611805	96462986	851182	*	1	11.7385	chr11	95702609	95703608	1000	+	promoter:34498	uc007lau.1	14710	Gngt2	mm9_genes_promoters	Phototransduction					1
chr11	95696615	95702902	6288	*	4	79.6411	chr11	95702609	95703608	1000	+	promoter:34498	uc007lau.1	14710	Gngt2	mm9_genes_promoters	Phototransduction						4
chr11	95702969	95704260	1292	*	2	20.0349	chr11	95702609	95703608	1000	+	promoter:34498	uc007lau.1	14710	Gngt2	mm9_genes_promoters	Phototransduction						2
chr11	95703157	95704225	1069	*	LMR	9.05797	chr11	95702609	95703608	1000	+	promoter:34498	uc007lau.1	14710	Gngt2	mm9_genes_promoters	Phototransduction						LMR
chr11	95702968	95704259	1292	*	2	29.675	chr11	95702609	95703608	1000	+	promoter:34498	uc007lau.1	14710	Gngt2	mm9_genes_promoters	Phototransduction							2
chr11	95702935	95704054	1120	*	LMR	19.7183	chr11	95702609	95703608	1000	+	promoter:34498	uc007lau.1	14710	Gngt2	mm9_genes_promoters	Phototransduction							LMR
chr11	95702668	95704259	1592	*	2	27.6412	chr11	95702609	95703608	1000	+	promoter:34498	uc007lau.1	14710	Gngt2	mm9_genes_promoters	Phototransduction								2
chr11	95702884	95704224	1341	*	LMR	21.875	chr11	95702609	95703608	1000	+	promoter:34498	uc007lau.1	14710	Gngt2	mm9_genes_promoters	Phototransduction								LMR
chr11	95702669	95704260	1592	*	2	28.5254	chr11	95702609	95703608	1000	+	promoter:34498	uc007lau.1	14710	Gngt2	mm9_genes_promoters	Phototransduction									2
chr11	95703131	95704225	1095	*	LMR	7.80669	chr11	95702609	95703608	1000	+	promoter:34498	uc007lau.1	14710	Gngt2	mm9_genes_promoters	Phototransduction									LMR
chr11	95637309	95730925	93617	*	1	21.442	chr11	95702982	95703981	1000	+	promoter:34499	uc007lav.1	14710	Gngt2	mm9_genes_promoters	Phototransduction	1
chr11	95632351	95744499	112149	*	1	20.0573	chr11	95702982	95703981	1000	+	promoter:34499	uc007lav.1	14710	Gngt2	mm9_genes_promoters	Phototransduction		1
chr11	95633098	95727657	94560	*	1	6.3843	chr11	95702982	95703981	1000	+	promoter:34499	uc007lav.1	14710	Gngt2	mm9_genes_promoters	Phototransduction			1
chr11	95612794	96353475	740682	*	1	9.01968	chr11	95702982	95703981	1000	+	promoter:34499	uc007lav.1	14710	Gngt2	mm9_genes_promoters	Phototransduction				1
chr11	95611805	96462986	851182	*	1	11.7385	chr11	95702982	95703981	1000	+	promoter:34499	uc007lav.1	14710	Gngt2	mm9_genes_promoters	Phototransduction					1
chr11	95702969	95704260	1292	*	2	20.0349	chr11	95702982	95703981	1000	+	promoter:34499	uc007lav.1	14710	Gngt2	mm9_genes_promoters	Phototransduction						2
chr11	95703157	95704225	1069	*	LMR	9.05797	chr11	95702982	95703981	1000	+	promoter:34499	uc007lav.1	14710	Gngt2	mm9_genes_promoters	Phototransduction						LMR
chr11	95702968	95704259	1292	*	2	29.675	chr11	95702982	95703981	1000	+	promoter:34499	uc007lav.1	14710	Gngt2	mm9_genes_promoters	Phototransduction							2
chr11	95702935	95704054	1120	*	LMR	19.7183	chr11	95702982	95703981	1000	+	promoter:34499	uc007lav.1	14710	Gngt2	mm9_genes_promoters	Phototransduction							LMR
chr11	95702668	95704259	1592	*	2	27.6412	chr11	95702982	95703981	1000	+	promoter:34499	uc007lav.1	14710	Gngt2	mm9_genes_promoters	Phototransduction								2
chr11	95702884	95704224	1341	*	LMR	21.875	chr11	95702982	95703981	1000	+	promoter:34499	uc007lav.1	14710	Gngt2	mm9_genes_promoters	Phototransduction								LMR
chr11	95702669	95704260	1592	*	2	28.5254	chr11	95702982	95703981	1000	+	promoter:34499	uc007lav.1	14710	Gngt2	mm9_genes_promoters	Phototransduction									2
chr11	95703131	95704225	1095	*	LMR	7.80669	chr11	95702982	95703981	1000	+	promoter:34499	uc007lav.1	14710	Gngt2	mm9_genes_promoters	Phototransduction									LMR
chr11	95835731	95841860	6130	*	3	77.9015	chr11	95841295	95842294	1000	+	promoter:39388	uc007lau.1	14710	Gngt2	mm10_genes_promoters	Phototransduction										3
chr11	95841899	95842605	707	*	2	16.7532	chr11	95841295	95842294	1000	+	promoter:39388	uc007lau.1	14710	Gngt2	mm10_genes_promoters	Phototransduction										2
chr11	95841823	95842792	970	*	LMR	21.1765	chr11	95841295	95842294	1000	+	promoter:39388	uc007lau.1	14710	Gngt2	mm10_genes_promoters	Phototransduction										LMR
chr11	95835889	95841588	5700	*	3	80.7908	chr11	95841295	95842294	1000	+	promoter:39388	uc007lau.1	14710	Gngt2	mm10_genes_promoters	Phototransduction											3
chr11	95841654	95842605	952	*	2	35.0926	chr11	95841295	95842294	1000	+	promoter:39388	uc007lau.1	14710	Gngt2	mm10_genes_promoters	Phototransduction											2
chr11	95841861	95842740	880	*	LMR	16.954	chr11	95841295	95842294	1000	+	promoter:39388	uc007lau.1	14710	Gngt2	mm10_genes_promoters	Phototransduction											LMR
chr11	95835731	95841860	6130	*	3	77.9015	chr11	95841295	95842294	1000	+	promoter:39389	uc033fzh.1	14710	Gngt2	mm10_genes_promoters	Phototransduction										3
chr11	95841899	95842605	707	*	2	16.7532	chr11	95841295	95842294	1000	+	promoter:39389	uc033fzh.1	14710	Gngt2	mm10_genes_promoters	Phototransduction										2
chr11	95841823	95842792	970	*	LMR	21.1765	chr11	95841295	95842294	1000	+	promoter:39389	uc033fzh.1	14710	Gngt2	mm10_genes_promoters	Phototransduction										LMR
chr11	95835889	95841588	5700	*	3	80.7908	chr11	95841295	95842294	1000	+	promoter:39389	uc033fzh.1	14710	Gngt2	mm10_genes_promoters	Phototransduction											3
chr11	95841654	95842605	952	*	2	35.0926	chr11	95841295	95842294	1000	+	promoter:39389	uc033fzh.1	14710	Gngt2	mm10_genes_promoters	Phototransduction											2
chr11	95841861	95842740	880	*	LMR	16.954	chr11	95841295	95842294	1000	+	promoter:39389	uc033fzh.1	14710	Gngt2	mm10_genes_promoters	Phototransduction											LMR
chr11	95835731	95841860	6130	*	3	77.9015	chr11	95841668	95842667	1000	+	promoter:39390	uc007lav.1	14710	Gngt2	mm10_genes_promoters	Phototransduction										3
chr11	95841899	95842605	707	*	2	16.7532	chr11	95841668	95842667	1000	+	promoter:39390	uc007lav.1	14710	Gngt2	mm10_genes_promoters	Phototransduction										2
chr11	95841823	95842792	970	*	LMR	21.1765	chr11	95841668	95842667	1000	+	promoter:39390	uc007lav.1	14710	Gngt2	mm10_genes_promoters	Phototransduction										LMR
chr11	95841654	95842605	952	*	2	35.0926	chr11	95841668	95842667	1000	+	promoter:39390	uc007lav.1	14710	Gngt2	mm10_genes_promoters	Phototransduction											2
chr11	95841861	95842740	880	*	LMR	16.954	chr11	95841668	95842667	1000	+	promoter:39390	uc007lav.1	14710	Gngt2	mm10_genes_promoters	Phototransduction											LMR
chr11	95841899	95842605	707	*	2	16.7532	chr11	95842245	95843244	1000	+	promoter:39391	uc033fzi.1	14710	Gngt2	mm10_genes_promoters	Phototransduction										2
chr11	95842875	95857949	15075	*	4	83.9262	chr11	95842245	95843244	1000	+	promoter:39391	uc033fzi.1	14710	Gngt2	mm10_genes_promoters	Phototransduction										4
chr11	95841823	95842792	970	*	LMR	21.1765	chr11	95842245	95843244	1000	+	promoter:39391	uc033fzi.1	14710	Gngt2	mm10_genes_promoters	Phototransduction										LMR
chr11	95841654	95842605	952	*	2	35.0926	chr11	95842245	95843244	1000	+	promoter:39391	uc033fzi.1	14710	Gngt2	mm10_genes_promoters	Phototransduction											2
chr11	95842875	95857882	15008	*	4	83.9751	chr11	95842245	95843244	1000	+	promoter:39391	uc033fzi.1	14710	Gngt2	mm10_genes_promoters	Phototransduction											4
chr11	95841861	95842740	880	*	LMR	16.954	chr11	95842245	95843244	1000	+	promoter:39391	uc033fzi.1	14710	Gngt2	mm10_genes_promoters	Phototransduction											LMR
chr7	105251076	105825900	574825	*	1	20.6689	chr7	105590932	105591931	1000	+	promoter:21529	uc012fps.1	14918	Gucy2d	mm9_genes_promoters	Phototransduction	1
chr7	105251029	105893910	642882	*	1	15.7038	chr7	105590932	105591931	1000	+	promoter:21529	uc012fps.1	14918	Gucy2d	mm9_genes_promoters	Phototransduction		1
chr7	105430061	106046117	616057	*	1	8.71259	chr7	105590932	105591931	1000	+	promoter:21529	uc012fps.1	14918	Gucy2d	mm9_genes_promoters	Phototransduction			1
chr7	105163172	105893909	730738	*	1	14.363	chr7	105590932	105591931	1000	+	promoter:21529	uc012fps.1	14918	Gucy2d	mm9_genes_promoters	Phototransduction				1
chr7	105167611	110241565	5073955	*	1	17.8952	chr7	105590932	105591931	1000	+	promoter:21529	uc012fps.1	14918	Gucy2d	mm9_genes_promoters	Phototransduction					1
chr7	105587505	105637854	50350	*	4	84.0638	chr7	105590932	105591931	1000	+	promoter:21529	uc012fps.1	14918	Gucy2d	mm9_genes_promoters	Phototransduction						4
chr7	105572572	105803851	231280	*	4	84.2906	chr7	105590932	105591931	1000	+	promoter:21529	uc012fps.1	14918	Gucy2d	mm9_genes_promoters	Phototransduction							4
chr7	105572610	105652389	79780	*	3	81.3912	chr7	105590932	105591931	1000	+	promoter:21529	uc012fps.1	14918	Gucy2d	mm9_genes_promoters	Phototransduction								3
chr7	105586763	105627251	40489	*	4	86.3718	chr7	105590932	105591931	1000	+	promoter:21529	uc012fps.1	14918	Gucy2d	mm9_genes_promoters	Phototransduction									4
chr7	98438028	98440068	2041	*	4	85.8327	chr7	98439416	98440415	1000	+	promoter:24611	uc033jal.1	14918	Gucy2d	mm10_genes_promoters	Phototransduction										4
chr7	98440173	98440616	444	*	2	43.1307	chr7	98439416	98440415	1000	+	promoter:24611	uc033jal.1	14918	Gucy2d	mm10_genes_promoters	Phototransduction										2
chr7	98440173	98440468	296	*	LMR	36.5	chr7	98439416	98440415	1000	+	promoter:24611	uc033jal.1	14918	Gucy2d	mm10_genes_promoters	Phototransduction										LMR
chr7	98438194	98480639	42446	*	4	84.8344	chr7	98439416	98440415	1000	+	promoter:24611	uc033jal.1	14918	Gucy2d	mm10_genes_promoters	Phototransduction											4
chr7	98440351	98440464	114	*	LMR	33.3333	chr7	98439416	98440415	1000	+	promoter:24611	uc033jal.1	14918	Gucy2d	mm10_genes_promoters	Phototransduction											LMR
chr11	69043285	69099920	56636	*	1	23.9799	chr11	69050525	69051524	1000	-	promoter:35841	uc007jpn.2	14919	Gucy2e	mm9_genes_promoters	Phototransduction	1
chr11	69049730	69097752	48023	*	1	14.7101	chr11	69050525	69051524	1000	-	promoter:35841	uc007jpn.2	14919	Gucy2e	mm9_genes_promoters	Phototransduction		1
chr11	69041471	69160219	118749	*	1	14.242	chr11	69050525	69051524	1000	-	promoter:35841	uc007jpn.2	14919	Gucy2e	mm9_genes_promoters	Phototransduction			1
chr11	68598484	69171746	573263	*	1	15.7235	chr11	69050525	69051524	1000	-	promoter:35841	uc007jpn.2	14919	Gucy2e	mm9_genes_promoters	Phototransduction				1
chr11	68622924	69715074	1092151	*	1	15.3411	chr11	69050525	69051524	1000	-	promoter:35841	uc007jpn.2	14919	Gucy2e	mm9_genes_promoters	Phototransduction					1
chr11	69048713	69050840	2128	*	1	6.23865	chr11	69050525	69051524	1000	-	promoter:35841	uc007jpn.2	14919	Gucy2e	mm9_genes_promoters	Phototransduction						1
chr11	69050848	69136368	85521	*	4	81.0188	chr11	69050525	69051524	1000	-	promoter:35841	uc007jpn.2	14919	Gucy2e	mm9_genes_promoters	Phototransduction						4
chr11	69048706	69050838	2133	*	UMR	5.37346	chr11	69050525	69051524	1000	-	promoter:35841	uc007jpn.2	14919	Gucy2e	mm9_genes_promoters	Phototransduction						UMR
chr11	69048696	69051205	2510	*	2	29.5608	chr11	69050525	69051524	1000	-	promoter:35841	uc007jpn.2	14919	Gucy2e	mm9_genes_promoters	Phototransduction							2
chr11	69051424	69071103	19680	*	3	74.9619	chr11	69050525	69051524	1000	-	promoter:35841	uc007jpn.2	14919	Gucy2e	mm9_genes_promoters	Phototransduction							3
chr11	69048499	69050792	2294	*	UMR	11.0774	chr11	69050525	69051524	1000	-	promoter:35841	uc007jpn.2	14919	Gucy2e	mm9_genes_promoters	Phototransduction							UMR
chr11	69050895	69051120	226	*	LMR	47.0588	chr11	69050525	69051524	1000	-	promoter:35841	uc007jpn.2	14919	Gucy2e	mm9_genes_promoters	Phototransduction							LMR
chr11	69048696	69050749	2054	*	1	8.14614	chr11	69050525	69051524	1000	-	promoter:35841	uc007jpn.2	14919	Gucy2e	mm9_genes_promoters	Phototransduction								1
chr11	69050835	69064576	13742	*	3	75.7553	chr11	69050525	69051524	1000	-	promoter:35841	uc007jpn.2	14919	Gucy2e	mm9_genes_promoters	Phototransduction								3
chr11	69048314	69050722	2409	*	UMR	4.63158	chr11	69050525	69051524	1000	-	promoter:35841	uc007jpn.2	14919	Gucy2e	mm9_genes_promoters	Phototransduction								UMR
chr11	69048801	69050750	1950	*	1	7.21077	chr11	69050525	69051524	1000	-	promoter:35841	uc007jpn.2	14919	Gucy2e	mm9_genes_promoters	Phototransduction									1
chr11	69050840	69135398	84559	*	4	82.7628	chr11	69050525	69051524	1000	-	promoter:35841	uc007jpn.2	14919	Gucy2e	mm9_genes_promoters	Phototransduction									4
chr11	69048500	69050660	2161	*	UMR	4.27467	chr11	69050525	69051524	1000	-	promoter:35841	uc007jpn.2	14919	Gucy2e	mm9_genes_promoters	Phototransduction									UMR
chr11	69043285	69099920	56636	*	1	23.9799	chr11	69050525	69051524	1000	-	promoter:35842	uc007jpo.1	14919	Gucy2e	mm9_genes_promoters	Phototransduction	1
chr11	69049730	69097752	48023	*	1	14.7101	chr11	69050525	69051524	1000	-	promoter:35842	uc007jpo.1	14919	Gucy2e	mm9_genes_promoters	Phototransduction		1
chr11	69041471	69160219	118749	*	1	14.242	chr11	69050525	69051524	1000	-	promoter:35842	uc007jpo.1	14919	Gucy2e	mm9_genes_promoters	Phototransduction			1
chr11	68598484	69171746	573263	*	1	15.7235	chr11	69050525	69051524	1000	-	promoter:35842	uc007jpo.1	14919	Gucy2e	mm9_genes_promoters	Phototransduction				1
chr11	68622924	69715074	1092151	*	1	15.3411	chr11	69050525	69051524	1000	-	promoter:35842	uc007jpo.1	14919	Gucy2e	mm9_genes_promoters	Phototransduction					1
chr11	69048713	69050840	2128	*	1	6.23865	chr11	69050525	69051524	1000	-	promoter:35842	uc007jpo.1	14919	Gucy2e	mm9_genes_promoters	Phototransduction						1
chr11	69050848	69136368	85521	*	4	81.0188	chr11	69050525	69051524	1000	-	promoter:35842	uc007jpo.1	14919	Gucy2e	mm9_genes_promoters	Phototransduction						4
chr11	69048706	69050838	2133	*	UMR	5.37346	chr11	69050525	69051524	1000	-	promoter:35842	uc007jpo.1	14919	Gucy2e	mm9_genes_promoters	Phototransduction						UMR
chr11	69048696	69051205	2510	*	2	29.5608	chr11	69050525	69051524	1000	-	promoter:35842	uc007jpo.1	14919	Gucy2e	mm9_genes_promoters	Phototransduction							2
chr11	69051424	69071103	19680	*	3	74.9619	chr11	69050525	69051524	1000	-	promoter:35842	uc007jpo.1	14919	Gucy2e	mm9_genes_promoters	Phototransduction							3
chr11	69048499	69050792	2294	*	UMR	11.0774	chr11	69050525	69051524	1000	-	promoter:35842	uc007jpo.1	14919	Gucy2e	mm9_genes_promoters	Phototransduction							UMR
chr11	69050895	69051120	226	*	LMR	47.0588	chr11	69050525	69051524	1000	-	promoter:35842	uc007jpo.1	14919	Gucy2e	mm9_genes_promoters	Phototransduction							LMR
chr11	69048696	69050749	2054	*	1	8.14614	chr11	69050525	69051524	1000	-	promoter:35842	uc007jpo.1	14919	Gucy2e	mm9_genes_promoters	Phototransduction								1
chr11	69050835	69064576	13742	*	3	75.7553	chr11	69050525	69051524	1000	-	promoter:35842	uc007jpo.1	14919	Gucy2e	mm9_genes_promoters	Phototransduction								3
chr11	69048314	69050722	2409	*	UMR	4.63158	chr11	69050525	69051524	1000	-	promoter:35842	uc007jpo.1	14919	Gucy2e	mm9_genes_promoters	Phototransduction								UMR
chr11	69048801	69050750	1950	*	1	7.21077	chr11	69050525	69051524	1000	-	promoter:35842	uc007jpo.1	14919	Gucy2e	mm9_genes_promoters	Phototransduction									1
chr11	69050840	69135398	84559	*	4	82.7628	chr11	69050525	69051524	1000	-	promoter:35842	uc007jpo.1	14919	Gucy2e	mm9_genes_promoters	Phototransduction									4
chr11	69048500	69050660	2161	*	UMR	4.27467	chr11	69050525	69051524	1000	-	promoter:35842	uc007jpo.1	14919	Gucy2e	mm9_genes_promoters	Phototransduction									UMR
chr11	69234799	69237337	2539	*	1	7.11152	chr11	69237023	69238022	1000	-	promoter:40895	uc007jpn.2	14919	Gucy2e	mm10_genes_promoters	Phototransduction										1
chr11	69237338	69244870	7533	*	3	80.9962	chr11	69237023	69238022	1000	-	promoter:40895	uc007jpn.2	14919	Gucy2e	mm10_genes_promoters	Phototransduction										3
chr11	69234997	69237290	2294	*	UMR	2.74043	chr11	69237023	69238022	1000	-	promoter:40895	uc007jpn.2	14919	Gucy2e	mm10_genes_promoters	Phototransduction										UMR
chr11	69234799	69237333	2535	*	1	4.92305	chr11	69237023	69238022	1000	-	promoter:40895	uc007jpn.2	14919	Gucy2e	mm10_genes_promoters	Phototransduction											1
chr11	69237334	69253219	15886	*	3	80.314	chr11	69237023	69238022	1000	-	promoter:40895	uc007jpn.2	14919	Gucy2e	mm10_genes_promoters	Phototransduction											3
chr11	69234997	69237290	2294	*	UMR	3.09849	chr11	69237023	69238022	1000	-	promoter:40895	uc007jpn.2	14919	Gucy2e	mm10_genes_promoters	Phototransduction											UMR
chr11	69234799	69237337	2539	*	1	7.11152	chr11	69237023	69238022	1000	-	promoter:40896	uc007jpo.1	14919	Gucy2e	mm10_genes_promoters	Phototransduction										1
chr11	69237338	69244870	7533	*	3	80.9962	chr11	69237023	69238022	1000	-	promoter:40896	uc007jpo.1	14919	Gucy2e	mm10_genes_promoters	Phototransduction										3
chr11	69234997	69237290	2294	*	UMR	2.74043	chr11	69237023	69238022	1000	-	promoter:40896	uc007jpo.1	14919	Gucy2e	mm10_genes_promoters	Phototransduction										UMR
chr11	69234799	69237333	2535	*	1	4.92305	chr11	69237023	69238022	1000	-	promoter:40896	uc007jpo.1	14919	Gucy2e	mm10_genes_promoters	Phototransduction											1
chr11	69237334	69253219	15886	*	3	80.314	chr11	69237023	69238022	1000	-	promoter:40896	uc007jpo.1	14919	Gucy2e	mm10_genes_promoters	Phototransduction											3
chr11	69234997	69237290	2294	*	UMR	3.09849	chr11	69237023	69238022	1000	-	promoter:40896	uc007jpo.1	14919	Gucy2e	mm10_genes_promoters	Phototransduction											UMR
chrX	137519818	139145051	1625234	*	1	33.7578	chrX	138631475	138632474	1000	-	promoter:54911	uc009ulq.1	245650	Gucy2f	mm9_genes_promoters	Phototransduction	1
chrX	138036344	139247914	1211571	*	1	33.7277	chrX	138631475	138632474	1000	-	promoter:54911	uc009ulq.1	245650	Gucy2f	mm9_genes_promoters	Phototransduction		1
chrX	138581749	139606655	1024907	*	1	20.4813	chrX	138631475	138632474	1000	-	promoter:54911	uc009ulq.1	245650	Gucy2f	mm9_genes_promoters	Phototransduction			1
chrX	135205814	139608122	4402309	*	1	23.6191	chrX	138631475	138632474	1000	-	promoter:54911	uc009ulq.1	245650	Gucy2f	mm9_genes_promoters	Phototransduction				1
chrX	135215421	139601899	4386479	*	1	22.3903	chrX	138631475	138632474	1000	-	promoter:54911	uc009ulq.1	245650	Gucy2f	mm9_genes_promoters	Phototransduction					1
chrX	138624199	138659787	35589	*	4	81.7766	chrX	138631475	138632474	1000	-	promoter:54911	uc009ulq.1	245650	Gucy2f	mm9_genes_promoters	Phototransduction						4
chrX	138162990	138661818	498829	*	3	80.8511	chrX	138631475	138632474	1000	-	promoter:54911	uc009ulq.1	245650	Gucy2f	mm9_genes_promoters	Phototransduction							3
chrX	138631586	138635353	3768	*	2	40.6091	chrX	138631475	138632474	1000	-	promoter:54911	uc009ulq.1	245650	Gucy2f	mm9_genes_promoters	Phototransduction								2
chrX	138624399	138735251	110853	*	4	82.3408	chrX	138631475	138632474	1000	-	promoter:54911	uc009ulq.1	245650	Gucy2f	mm9_genes_promoters	Phototransduction									4
chrX	142196707	142197650	944	*	2	45.6225	chrX	142196937	142197936	1000	-	promoter:62827	uc009ulq.2	245650	Gucy2f	mm10_genes_promoters	Phototransduction										2
chrX	142197651	142200222	2572	*	3	79.2771	chrX	142196937	142197936	1000	-	promoter:62827	uc009ulq.2	245650	Gucy2f	mm10_genes_promoters	Phototransduction										3
chrX	142196876	142197154	279	*	LMR	25.8741	chrX	142196937	142197936	1000	-	promoter:62827	uc009ulq.2	245650	Gucy2f	mm10_genes_promoters	Phototransduction										LMR
chrX	142196518	142197268	751	*	2	54.1106	chrX	142196937	142197936	1000	-	promoter:62827	uc009ulq.2	245650	Gucy2f	mm10_genes_promoters	Phototransduction											2
chrX	142197650	142200222	2573	*	4	87.4591	chrX	142196937	142197936	1000	-	promoter:62827	uc009ulq.2	245650	Gucy2f	mm10_genes_promoters	Phototransduction											4
chrX	142197045	142197150	106	*	LMR	40.1869	chrX	142196937	142197936	1000	-	promoter:62827	uc009ulq.2	245650	Gucy2f	mm10_genes_promoters	Phototransduction											LMR
chrX	142196707	142197650	944	*	2	45.6225	chrX	142196937	142197936	1000	-	promoter:62828	uc033jum.2	245650	Gucy2f	mm10_genes_promoters	Phototransduction										2
chrX	142197651	142200222	2572	*	3	79.2771	chrX	142196937	142197936	1000	-	promoter:62828	uc033jum.2	245650	Gucy2f	mm10_genes_promoters	Phototransduction										3
chrX	142196876	142197154	279	*	LMR	25.8741	chrX	142196937	142197936	1000	-	promoter:62828	uc033jum.2	245650	Gucy2f	mm10_genes_promoters	Phototransduction										LMR
chrX	142196518	142197268	751	*	2	54.1106	chrX	142196937	142197936	1000	-	promoter:62828	uc033jum.2	245650	Gucy2f	mm10_genes_promoters	Phototransduction											2
chrX	142197650	142200222	2573	*	4	87.4591	chrX	142196937	142197936	1000	-	promoter:62828	uc033jum.2	245650	Gucy2f	mm10_genes_promoters	Phototransduction											4
chrX	142197045	142197150	106	*	LMR	40.1869	chrX	142196937	142197936	1000	-	promoter:62828	uc033jum.2	245650	Gucy2f	mm10_genes_promoters	Phototransduction											LMR
chrX	71190712	71473760	283049	*	1	36.7612	chrX	71371805	71372804	1000	+	promoter:53496	uc009tnv.1	14539	Opn1mw	mm9_genes_promoters	Phototransduction	1
chrX	71113580	72453603	1340024	*	1	30.7705	chrX	71371805	71372804	1000	+	promoter:53496	uc009tnv.1	14539	Opn1mw	mm9_genes_promoters	Phototransduction		1
chrX	71292178	71874292	582115	*	1	16.7365	chrX	71371805	71372804	1000	+	promoter:53496	uc009tnv.1	14539	Opn1mw	mm9_genes_promoters	Phototransduction			1
chrX	70197771	71798780	1601010	*	1	21.737	chrX	71371805	71372804	1000	+	promoter:53496	uc009tnv.1	14539	Opn1mw	mm9_genes_promoters	Phototransduction				1
chrX	70385229	71798843	1413615	*	1	20.1495	chrX	71371805	71372804	1000	+	promoter:53496	uc009tnv.1	14539	Opn1mw	mm9_genes_promoters	Phototransduction					1
chrX	71331631	71489763	158133	*	4	81.7024	chrX	71371805	71372804	1000	+	promoter:53496	uc009tnv.1	14539	Opn1mw	mm9_genes_promoters	Phototransduction						4
chrX	71215253	71487613	272361	*	4	83.0209	chrX	71371805	71372804	1000	+	promoter:53496	uc009tnv.1	14539	Opn1mw	mm9_genes_promoters	Phototransduction							4
chrX	71333289	71489762	156474	*	3	79.8208	chrX	71371805	71372804	1000	+	promoter:53496	uc009tnv.1	14539	Opn1mw	mm9_genes_promoters	Phototransduction								3
chrX	71334325	71489452	155128	*	4	84.1359	chrX	71371805	71372804	1000	+	promoter:53496	uc009tnv.1	14539	Opn1mw	mm9_genes_promoters	Phototransduction									4
chrX	71190712	71473760	283049	*	1	36.7612	chrX	71371805	71372804	1000	+	promoter:53497	uc012hkp.1	14539	Opn1mw	mm9_genes_promoters	Phototransduction	1
chrX	71113580	72453603	1340024	*	1	30.7705	chrX	71371805	71372804	1000	+	promoter:53497	uc012hkp.1	14539	Opn1mw	mm9_genes_promoters	Phototransduction		1
chrX	71292178	71874292	582115	*	1	16.7365	chrX	71371805	71372804	1000	+	promoter:53497	uc012hkp.1	14539	Opn1mw	mm9_genes_promoters	Phototransduction			1
chrX	70197771	71798780	1601010	*	1	21.737	chrX	71371805	71372804	1000	+	promoter:53497	uc012hkp.1	14539	Opn1mw	mm9_genes_promoters	Phototransduction				1
chrX	70385229	71798843	1413615	*	1	20.1495	chrX	71371805	71372804	1000	+	promoter:53497	uc012hkp.1	14539	Opn1mw	mm9_genes_promoters	Phototransduction					1
chrX	71331631	71489763	158133	*	4	81.7024	chrX	71371805	71372804	1000	+	promoter:53497	uc012hkp.1	14539	Opn1mw	mm9_genes_promoters	Phototransduction						4
chrX	71215253	71487613	272361	*	4	83.0209	chrX	71371805	71372804	1000	+	promoter:53497	uc012hkp.1	14539	Opn1mw	mm9_genes_promoters	Phototransduction							4
chrX	71333289	71489762	156474	*	3	79.8208	chrX	71371805	71372804	1000	+	promoter:53497	uc012hkp.1	14539	Opn1mw	mm9_genes_promoters	Phototransduction								3
chrX	71334325	71489452	155128	*	4	84.1359	chrX	71371805	71372804	1000	+	promoter:53497	uc012hkp.1	14539	Opn1mw	mm9_genes_promoters	Phototransduction									4
chrX	74116238	74244424	128187	*	4	85.0509	chrX	74126466	74127465	1000	+	promoter:61122	uc009tnv.2	14539	Opn1mw	mm10_genes_promoters	Phototransduction										4
chrX	74116439	74244424	127986	*	4	85.5161	chrX	74126466	74127465	1000	+	promoter:61122	uc009tnv.2	14539	Opn1mw	mm10_genes_promoters	Phototransduction											4
chrX	74116238	74244424	128187	*	4	85.0509	chrX	74126466	74127465	1000	+	promoter:61123	uc012hkp.2	14539	Opn1mw	mm10_genes_promoters	Phototransduction										4
chrX	74116439	74244424	127986	*	4	85.5161	chrX	74126466	74127465	1000	+	promoter:61123	uc012hkp.2	14539	Opn1mw	mm10_genes_promoters	Phototransduction											4
chr6	29114129	29418859	304731	*	1	24.5817	chr6	29330514	29331513	1000	-	promoter:18789	uc009bdi.2	12057	Opn1sw	mm9_genes_promoters	Phototransduction	1
chr6	29071054	29360192	289139	*	1	18.0447	chr6	29330514	29331513	1000	-	promoter:18789	uc009bdi.2	12057	Opn1sw	mm9_genes_promoters	Phototransduction		1
chr6	29071257	29818748	747492	*	1	12.5524	chr6	29330514	29331513	1000	-	promoter:18789	uc009bdi.2	12057	Opn1sw	mm9_genes_promoters	Phototransduction			1
chr6	28877367	29509886	632520	*	1	14.1859	chr6	29330514	29331513	1000	-	promoter:18789	uc009bdi.2	12057	Opn1sw	mm9_genes_promoters	Phototransduction				1
chr6	29065555	30878317	1812763	*	1	18.2008	chr6	29330514	29331513	1000	-	promoter:18789	uc009bdi.2	12057	Opn1sw	mm9_genes_promoters	Phototransduction					1
chr6	29299838	29336968	37131	*	4	89.023	chr6	29330514	29331513	1000	-	promoter:18789	uc009bdi.2	12057	Opn1sw	mm9_genes_promoters	Phototransduction						4
chr6	29299234	29337260	38027	*	4	88.9304	chr6	29330514	29331513	1000	-	promoter:18789	uc009bdi.2	12057	Opn1sw	mm9_genes_promoters	Phototransduction							4
chr6	29299234	29337566	38333	*	4	89.4264	chr6	29330514	29331513	1000	-	promoter:18789	uc009bdi.2	12057	Opn1sw	mm9_genes_promoters	Phototransduction								4
chr6	29299657	29338088	38432	*	4	85.7817	chr6	29330514	29331513	1000	-	promoter:18789	uc009bdi.2	12057	Opn1sw	mm9_genes_promoters	Phototransduction									4
chr6	29114129	29418859	304731	*	1	24.5817	chr6	29330514	29331513	1000	-	promoter:18790	uc009bdj.2	12057	Opn1sw	mm9_genes_promoters	Phototransduction	1
chr6	29071054	29360192	289139	*	1	18.0447	chr6	29330514	29331513	1000	-	promoter:18790	uc009bdj.2	12057	Opn1sw	mm9_genes_promoters	Phototransduction		1
chr6	29071257	29818748	747492	*	1	12.5524	chr6	29330514	29331513	1000	-	promoter:18790	uc009bdj.2	12057	Opn1sw	mm9_genes_promoters	Phototransduction			1
chr6	28877367	29509886	632520	*	1	14.1859	chr6	29330514	29331513	1000	-	promoter:18790	uc009bdj.2	12057	Opn1sw	mm9_genes_promoters	Phototransduction				1
chr6	29065555	30878317	1812763	*	1	18.2008	chr6	29330514	29331513	1000	-	promoter:18790	uc009bdj.2	12057	Opn1sw	mm9_genes_promoters	Phototransduction					1
chr6	29299838	29336968	37131	*	4	89.023	chr6	29330514	29331513	1000	-	promoter:18790	uc009bdj.2	12057	Opn1sw	mm9_genes_promoters	Phototransduction						4
chr6	29299234	29337260	38027	*	4	88.9304	chr6	29330514	29331513	1000	-	promoter:18790	uc009bdj.2	12057	Opn1sw	mm9_genes_promoters	Phototransduction							4
chr6	29299234	29337566	38333	*	4	89.4264	chr6	29330514	29331513	1000	-	promoter:18790	uc009bdj.2	12057	Opn1sw	mm9_genes_promoters	Phototransduction								4
chr6	29299657	29338088	38432	*	4	85.7817	chr6	29330514	29331513	1000	-	promoter:18790	uc009bdj.2	12057	Opn1sw	mm9_genes_promoters	Phototransduction									4
chr6	29349110	29387567	38458	*	4	88.6964	chr6	29380514	29381513	1000	-	promoter:21500	uc009bdi.2	12057	Opn1sw	mm10_genes_promoters	Phototransduction										4
chr6	29349110	29387567	38458	*	4	88.68	chr6	29380514	29381513	1000	-	promoter:21500	uc009bdi.2	12057	Opn1sw	mm10_genes_promoters	Phototransduction											4
chr6	29349110	29387567	38458	*	4	88.6964	chr6	29380514	29381513	1000	-	promoter:21501	uc009bdj.2	12057	Opn1sw	mm10_genes_promoters	Phototransduction										4
chr6	29349110	29387567	38458	*	4	88.68	chr6	29380514	29381513	1000	-	promoter:21501	uc009bdj.2	12057	Opn1sw	mm10_genes_promoters	Phototransduction											4
chr19	38056735	38249248	192514	*	1	20.186	chr19	38206271	38207270	1000	+	promoter:51906	uc008hjf.2	110855	Pde6c	mm9_genes_promoters	Phototransduction	1
chr19	38153425	38267774	114350	*	1	13.2447	chr19	38206271	38207270	1000	+	promoter:51906	uc008hjf.2	110855	Pde6c	mm9_genes_promoters	Phototransduction		1
chr19	38057062	38266590	209529	*	1	10.2554	chr19	38206271	38207270	1000	+	promoter:51906	uc008hjf.2	110855	Pde6c	mm9_genes_promoters	Phototransduction			1
chr19	38014591	38452343	437753	*	1	12.2082	chr19	38206271	38207270	1000	+	promoter:51906	uc008hjf.2	110855	Pde6c	mm9_genes_promoters	Phototransduction				1
chr19	37715856	38564621	848766	*	1	14.8841	chr19	38206271	38207270	1000	+	promoter:51906	uc008hjf.2	110855	Pde6c	mm9_genes_promoters	Phototransduction					1
chr19	38200334	38297756	97423	*	4	87.1111	chr19	38206271	38207270	1000	+	promoter:51906	uc008hjf.2	110855	Pde6c	mm9_genes_promoters	Phototransduction						4
chr19	38199905	38280690	80786	*	4	86.2561	chr19	38206271	38207270	1000	+	promoter:51906	uc008hjf.2	110855	Pde6c	mm9_genes_promoters	Phototransduction							4
chr19	38199932	38297857	97926	*	4	85.7006	chr19	38206271	38207270	1000	+	promoter:51906	uc008hjf.2	110855	Pde6c	mm9_genes_promoters	Phototransduction								4
chr19	38200334	38297858	97525	*	4	87.814	chr19	38206271	38207270	1000	+	promoter:51906	uc008hjf.2	110855	Pde6c	mm9_genes_promoters	Phototransduction									4
chr19	38056735	38249248	192514	*	1	20.186	chr19	38206271	38207270	1000	+	promoter:51907	uc012blg.1	110855	Pde6c	mm9_genes_promoters	Phototransduction	1
chr19	38153425	38267774	114350	*	1	13.2447	chr19	38206271	38207270	1000	+	promoter:51907	uc012blg.1	110855	Pde6c	mm9_genes_promoters	Phototransduction		1
chr19	38057062	38266590	209529	*	1	10.2554	chr19	38206271	38207270	1000	+	promoter:51907	uc012blg.1	110855	Pde6c	mm9_genes_promoters	Phototransduction			1
chr19	38014591	38452343	437753	*	1	12.2082	chr19	38206271	38207270	1000	+	promoter:51907	uc012blg.1	110855	Pde6c	mm9_genes_promoters	Phototransduction				1
chr19	37715856	38564621	848766	*	1	14.8841	chr19	38206271	38207270	1000	+	promoter:51907	uc012blg.1	110855	Pde6c	mm9_genes_promoters	Phototransduction					1
chr19	38200334	38297756	97423	*	4	87.1111	chr19	38206271	38207270	1000	+	promoter:51907	uc012blg.1	110855	Pde6c	mm9_genes_promoters	Phototransduction						4
chr19	38199905	38280690	80786	*	4	86.2561	chr19	38206271	38207270	1000	+	promoter:51907	uc012blg.1	110855	Pde6c	mm9_genes_promoters	Phototransduction							4
chr19	38199932	38297857	97926	*	4	85.7006	chr19	38206271	38207270	1000	+	promoter:51907	uc012blg.1	110855	Pde6c	mm9_genes_promoters	Phototransduction								4
chr19	38200334	38297858	97525	*	4	87.814	chr19	38206271	38207270	1000	+	promoter:51907	uc012blg.1	110855	Pde6c	mm9_genes_promoters	Phototransduction									4
chr19	38125415	38223368	97954	*	4	89.3782	chr19	38131781	38132780	1000	+	promoter:59369	uc008hjf.3	110855	Pde6c	mm10_genes_promoters	Phototransduction										4
chr19	38125415	38223368	97954	*	4	89.1538	chr19	38131781	38132780	1000	+	promoter:59369	uc008hjf.3	110855	Pde6c	mm10_genes_promoters	Phototransduction											4
chr19	38125415	38223368	97954	*	4	89.3782	chr19	38131781	38132780	1000	+	promoter:59370	uc012blg.2	110855	Pde6c	mm10_genes_promoters	Phototransduction										4
chr19	38125415	38223368	97954	*	4	89.1538	chr19	38131781	38132780	1000	+	promoter:59370	uc012blg.2	110855	Pde6c	mm10_genes_promoters	Phototransduction											4
chr6	136775881	137038243	262363	*	1	32.1964	chr6	136902044	136903043	1000	+	promoter:18555	uc009emq.1	78600	Pde6h	mm9_genes_promoters	Phototransduction	1
chr6	136824759	137004748	179990	*	1	27.8189	chr6	136902044	136903043	1000	+	promoter:18555	uc009emq.1	78600	Pde6h	mm9_genes_promoters	Phototransduction		1
chr6	136829741	136917769	88029	*	1	14.6374	chr6	136902044	136903043	1000	+	promoter:18555	uc009emq.1	78600	Pde6h	mm9_genes_promoters	Phototransduction			1
chr6	136535044	137066690	531647	*	1	18.0088	chr6	136902044	136903043	1000	+	promoter:18555	uc009emq.1	78600	Pde6h	mm9_genes_promoters	Phototransduction				1
chr6	136390284	137417317	1027034	*	1	19.6561	chr6	136902044	136903043	1000	+	promoter:18555	uc009emq.1	78600	Pde6h	mm9_genes_promoters	Phototransduction					1
chr6	136869529	137114219	244691	*	4	84.1772	chr6	136902044	136903043	1000	+	promoter:18555	uc009emq.1	78600	Pde6h	mm9_genes_promoters	Phototransduction						4
chr6	136777874	137116700	338827	*	4	84.7282	chr6	136902044	136903043	1000	+	promoter:18555	uc009emq.1	78600	Pde6h	mm9_genes_promoters	Phototransduction							4
chr6	136777598	136935271	157674	*	4	84.5459	chr6	136902044	136903043	1000	+	promoter:18555	uc009emq.1	78600	Pde6h	mm9_genes_promoters	Phototransduction								4
chr6	136779731	137115106	335376	*	4	84.0886	chr6	136902044	136903043	1000	+	promoter:18555	uc009emq.1	78600	Pde6h	mm9_genes_promoters	Phototransduction									4
chr6	136775881	137038243	262363	*	1	32.1964	chr6	136906747	136907746	1000	+	promoter:18556	uc012eux.1	78600	Pde6h	mm9_genes_promoters	Phototransduction	1
chr6	136824759	137004748	179990	*	1	27.8189	chr6	136906747	136907746	1000	+	promoter:18556	uc012eux.1	78600	Pde6h	mm9_genes_promoters	Phototransduction		1
chr6	136829741	136917769	88029	*	1	14.6374	chr6	136906747	136907746	1000	+	promoter:18556	uc012eux.1	78600	Pde6h	mm9_genes_promoters	Phototransduction			1
chr6	136535044	137066690	531647	*	1	18.0088	chr6	136906747	136907746	1000	+	promoter:18556	uc012eux.1	78600	Pde6h	mm9_genes_promoters	Phototransduction				1
chr6	136390284	137417317	1027034	*	1	19.6561	chr6	136906747	136907746	1000	+	promoter:18556	uc012eux.1	78600	Pde6h	mm9_genes_promoters	Phototransduction					1
chr6	136869529	137114219	244691	*	4	84.1772	chr6	136906747	136907746	1000	+	promoter:18556	uc012eux.1	78600	Pde6h	mm9_genes_promoters	Phototransduction						4
chr6	136777874	137116700	338827	*	4	84.7282	chr6	136906747	136907746	1000	+	promoter:18556	uc012eux.1	78600	Pde6h	mm9_genes_promoters	Phototransduction							4
chr6	136777598	136935271	157674	*	4	84.5459	chr6	136906747	136907746	1000	+	promoter:18556	uc012eux.1	78600	Pde6h	mm9_genes_promoters	Phototransduction								4
chr6	136779731	137115106	335376	*	4	84.0886	chr6	136906747	136907746	1000	+	promoter:18556	uc012eux.1	78600	Pde6h	mm9_genes_promoters	Phototransduction									4
chr6	136921355	136980161	58807	*	4	86.6789	chr6	136953523	136954522	1000	+	promoter:21234	uc009emq.1	78600	Pde6h	mm10_genes_promoters	Phototransduction										4
chr6	136921007	136989749	68743	*	4	86.0929	chr6	136953523	136954522	1000	+	promoter:21234	uc009emq.1	78600	Pde6h	mm10_genes_promoters	Phototransduction											4
chr6	136921355	136980161	58807	*	4	86.6789	chr6	136958226	136959225	1000	+	promoter:21235	uc012eux.1	78600	Pde6h	mm10_genes_promoters	Phototransduction										4
chr6	136921007	136989749	68743	*	4	86.0929	chr6	136958226	136959225	1000	+	promoter:21235	uc012eux.1	78600	Pde6h	mm10_genes_promoters	Phototransduction											4
chr11	67399268	67687047	287780	*	1	26.703	chr11	67507828	67508827	1000	+	promoter:33863	uc007jmz.2	19674	Rcvrn	mm9_genes_promoters	Phototransduction	1
chr11	67041471	67695272	653802	*	1	21.0341	chr11	67507828	67508827	1000	+	promoter:33863	uc007jmz.2	19674	Rcvrn	mm9_genes_promoters	Phototransduction		1
chr11	67168124	67695293	527170	*	1	12.9745	chr11	67507828	67508827	1000	+	promoter:33863	uc007jmz.2	19674	Rcvrn	mm9_genes_promoters	Phototransduction			1
chr11	66769821	67829109	1059289	*	1	13.9163	chr11	67507828	67508827	1000	+	promoter:33863	uc007jmz.2	19674	Rcvrn	mm9_genes_promoters	Phototransduction				1
chr11	66946588	67698525	751938	*	1	10.4427	chr11	67507828	67508827	1000	+	promoter:33863	uc007jmz.2	19674	Rcvrn	mm9_genes_promoters	Phototransduction					1
chr11	67269846	67655805	385960	*	4	85.6229	chr11	67507828	67508827	1000	+	promoter:33863	uc007jmz.2	19674	Rcvrn	mm9_genes_promoters	Phototransduction						4
chr11	67508537	67509043	507	*	LMR	27.2727	chr11	67507828	67508827	1000	+	promoter:33863	uc007jmz.2	19674	Rcvrn	mm9_genes_promoters	Phototransduction						LMR
chr11	67245623	67734065	488443	*	4	85.6655	chr11	67507828	67508827	1000	+	promoter:33863	uc007jmz.2	19674	Rcvrn	mm9_genes_promoters	Phototransduction							4
chr11	67269845	67674740	404896	*	4	85.2293	chr11	67507828	67508827	1000	+	promoter:33863	uc007jmz.2	19674	Rcvrn	mm9_genes_promoters	Phototransduction								4
chr11	67508731	67509052	322	*	LMR	21.1111	chr11	67507828	67508827	1000	+	promoter:33863	uc007jmz.2	19674	Rcvrn	mm9_genes_promoters	Phototransduction								LMR
chr11	67270161	67674552	404392	*	4	84.8872	chr11	67507828	67508827	1000	+	promoter:33863	uc007jmz.2	19674	Rcvrn	mm9_genes_promoters	Phototransduction									4
chr11	67676814	67695145	18332	*	4	87.5488	chr11	67694326	67695325	1000	+	promoter:38668	uc007jmz.2	19674	Rcvrn	mm10_genes_promoters	Phototransduction										4
chr11	67695159	67695539	381	*	2	43.4669	chr11	67694326	67695325	1000	+	promoter:38668	uc007jmz.2	19674	Rcvrn	mm10_genes_promoters	Phototransduction										2
chr11	67695161	67695434	274	*	LMR	34.4538	chr11	67694326	67695325	1000	+	promoter:38668	uc007jmz.2	19674	Rcvrn	mm10_genes_promoters	Phototransduction										LMR
chr11	67658255	67772323	114069	*	4	86.8202	chr11	67694326	67695325	1000	+	promoter:38668	uc007jmz.2	19674	Rcvrn	mm10_genes_promoters	Phototransduction											4
chr11	67695229	67695434	206	*	LMR	32.9341	chr11	67694326	67695325	1000	+	promoter:38668	uc007jmz.2	19674	Rcvrn	mm10_genes_promoters	Phototransduction											LMR
chr12	80255560	80336537	80978	*	1	43.5439	chr12	80308901	80309900	1000	+	promoter:37556	uc007oab.1	77974	Rdh12	mm9_genes_promoters	Phototransduction	1
chr12	80166690	80351716	185027	*	1	37.596	chr12	80308901	80309900	1000	+	promoter:37556	uc007oab.1	77974	Rdh12	mm9_genes_promoters	Phototransduction		1
chr12	80219090	80423600	204511	*	1	21.5465	chr12	80308901	80309900	1000	+	promoter:37556	uc007oab.1	77974	Rdh12	mm9_genes_promoters	Phototransduction			1
chr12	80218700	80357100	138401	*	1	22.2134	chr12	80308901	80309900	1000	+	promoter:37556	uc007oab.1	77974	Rdh12	mm9_genes_promoters	Phototransduction				1
chr12	80222849	80658427	435579	*	1	21.6811	chr12	80308901	80309900	1000	+	promoter:37556	uc007oab.1	77974	Rdh12	mm9_genes_promoters	Phototransduction					1
chr12	80293799	80309339	15541	*	4	86.0737	chr12	80308901	80309900	1000	+	promoter:37556	uc007oab.1	77974	Rdh12	mm9_genes_promoters	Phototransduction						4
chr12	80309859	80310411	553	*	2	9.15523	chr12	80308901	80309900	1000	+	promoter:37556	uc007oab.1	77974	Rdh12	mm9_genes_promoters	Phototransduction						2
chr12	80309541	80310610	1070	*	LMR	10.8571	chr12	80308901	80309900	1000	+	promoter:37556	uc007oab.1	77974	Rdh12	mm9_genes_promoters	Phototransduction						LMR
chr12	80293314	80396168	102855	*	4	88.2463	chr12	80308901	80309900	1000	+	promoter:37556	uc007oab.1	77974	Rdh12	mm9_genes_promoters	Phototransduction							4
chr12	80309707	80310610	904	*	LMR	20.3704	chr12	80308901	80309900	1000	+	promoter:37556	uc007oab.1	77974	Rdh12	mm9_genes_promoters	Phototransduction							LMR
chr12	80293314	80309658	16345	*	4	82.7161	chr12	80308901	80309900	1000	+	promoter:37556	uc007oab.1	77974	Rdh12	mm9_genes_promoters	Phototransduction								4
chr12	80309672	80310678	1007	*	2	21.6659	chr12	80308901	80309900	1000	+	promoter:37556	uc007oab.1	77974	Rdh12	mm9_genes_promoters	Phototransduction								2
chr12	80309666	80310610	945	*	LMR	17.9724	chr12	80308901	80309900	1000	+	promoter:37556	uc007oab.1	77974	Rdh12	mm9_genes_promoters	Phototransduction								LMR
chr12	80294854	80396287	101434	*	4	88.4574	chr12	80308901	80309900	1000	+	promoter:37556	uc007oab.1	77974	Rdh12	mm9_genes_promoters	Phototransduction									4
chr12	80309667	80310610	944	*	LMR	15.7534	chr12	80308901	80309900	1000	+	promoter:37556	uc007oab.1	77974	Rdh12	mm9_genes_promoters	Phototransduction									LMR
chr12	80255560	80336537	80978	*	1	43.5439	chr12	80308901	80309900	1000	+	promoter:37557	uc007oac.1	77974	Rdh12	mm9_genes_promoters	Phototransduction	1
chr12	80166690	80351716	185027	*	1	37.596	chr12	80308901	80309900	1000	+	promoter:37557	uc007oac.1	77974	Rdh12	mm9_genes_promoters	Phototransduction		1
chr12	80219090	80423600	204511	*	1	21.5465	chr12	80308901	80309900	1000	+	promoter:37557	uc007oac.1	77974	Rdh12	mm9_genes_promoters	Phototransduction			1
chr12	80218700	80357100	138401	*	1	22.2134	chr12	80308901	80309900	1000	+	promoter:37557	uc007oac.1	77974	Rdh12	mm9_genes_promoters	Phototransduction				1
chr12	80222849	80658427	435579	*	1	21.6811	chr12	80308901	80309900	1000	+	promoter:37557	uc007oac.1	77974	Rdh12	mm9_genes_promoters	Phototransduction					1
chr12	80293799	80309339	15541	*	4	86.0737	chr12	80308901	80309900	1000	+	promoter:37557	uc007oac.1	77974	Rdh12	mm9_genes_promoters	Phototransduction						4
chr12	80309859	80310411	553	*	2	9.15523	chr12	80308901	80309900	1000	+	promoter:37557	uc007oac.1	77974	Rdh12	mm9_genes_promoters	Phototransduction						2
chr12	80309541	80310610	1070	*	LMR	10.8571	chr12	80308901	80309900	1000	+	promoter:37557	uc007oac.1	77974	Rdh12	mm9_genes_promoters	Phototransduction						LMR
chr12	80293314	80396168	102855	*	4	88.2463	chr12	80308901	80309900	1000	+	promoter:37557	uc007oac.1	77974	Rdh12	mm9_genes_promoters	Phototransduction							4
chr12	80309707	80310610	904	*	LMR	20.3704	chr12	80308901	80309900	1000	+	promoter:37557	uc007oac.1	77974	Rdh12	mm9_genes_promoters	Phototransduction							LMR
chr12	80293314	80309658	16345	*	4	82.7161	chr12	80308901	80309900	1000	+	promoter:37557	uc007oac.1	77974	Rdh12	mm9_genes_promoters	Phototransduction								4
chr12	80309672	80310678	1007	*	2	21.6659	chr12	80308901	80309900	1000	+	promoter:37557	uc007oac.1	77974	Rdh12	mm9_genes_promoters	Phototransduction								2
chr12	80309666	80310610	945	*	LMR	17.9724	chr12	80308901	80309900	1000	+	promoter:37557	uc007oac.1	77974	Rdh12	mm9_genes_promoters	Phototransduction								LMR
chr12	80294854	80396287	101434	*	4	88.4574	chr12	80308901	80309900	1000	+	promoter:37557	uc007oac.1	77974	Rdh12	mm9_genes_promoters	Phototransduction									4
chr12	80309667	80310610	944	*	LMR	15.7534	chr12	80308901	80309900	1000	+	promoter:37557	uc007oac.1	77974	Rdh12	mm9_genes_promoters	Phototransduction									LMR
chr12	80255560	80336537	80978	*	1	43.5439	chr12	80308901	80309900	1000	+	promoter:37558	uc011yog.1	77974	Rdh12	mm9_genes_promoters	Phototransduction	1
chr12	80166690	80351716	185027	*	1	37.596	chr12	80308901	80309900	1000	+	promoter:37558	uc011yog.1	77974	Rdh12	mm9_genes_promoters	Phototransduction		1
chr12	80219090	80423600	204511	*	1	21.5465	chr12	80308901	80309900	1000	+	promoter:37558	uc011yog.1	77974	Rdh12	mm9_genes_promoters	Phototransduction			1
chr12	80218700	80357100	138401	*	1	22.2134	chr12	80308901	80309900	1000	+	promoter:37558	uc011yog.1	77974	Rdh12	mm9_genes_promoters	Phototransduction				1
chr12	80222849	80658427	435579	*	1	21.6811	chr12	80308901	80309900	1000	+	promoter:37558	uc011yog.1	77974	Rdh12	mm9_genes_promoters	Phototransduction					1
chr12	80293799	80309339	15541	*	4	86.0737	chr12	80308901	80309900	1000	+	promoter:37558	uc011yog.1	77974	Rdh12	mm9_genes_promoters	Phototransduction						4
chr12	80309859	80310411	553	*	2	9.15523	chr12	80308901	80309900	1000	+	promoter:37558	uc011yog.1	77974	Rdh12	mm9_genes_promoters	Phototransduction						2
chr12	80309541	80310610	1070	*	LMR	10.8571	chr12	80308901	80309900	1000	+	promoter:37558	uc011yog.1	77974	Rdh12	mm9_genes_promoters	Phototransduction						LMR
chr12	80293314	80396168	102855	*	4	88.2463	chr12	80308901	80309900	1000	+	promoter:37558	uc011yog.1	77974	Rdh12	mm9_genes_promoters	Phototransduction							4
chr12	80309707	80310610	904	*	LMR	20.3704	chr12	80308901	80309900	1000	+	promoter:37558	uc011yog.1	77974	Rdh12	mm9_genes_promoters	Phototransduction							LMR
chr12	80293314	80309658	16345	*	4	82.7161	chr12	80308901	80309900	1000	+	promoter:37558	uc011yog.1	77974	Rdh12	mm9_genes_promoters	Phototransduction								4
chr12	80309672	80310678	1007	*	2	21.6659	chr12	80308901	80309900	1000	+	promoter:37558	uc011yog.1	77974	Rdh12	mm9_genes_promoters	Phototransduction								2
chr12	80309666	80310610	945	*	LMR	17.9724	chr12	80308901	80309900	1000	+	promoter:37558	uc011yog.1	77974	Rdh12	mm9_genes_promoters	Phototransduction								LMR
chr12	80294854	80396287	101434	*	4	88.4574	chr12	80308901	80309900	1000	+	promoter:37558	uc011yog.1	77974	Rdh12	mm9_genes_promoters	Phototransduction									4
chr12	80309667	80310610	944	*	LMR	15.7534	chr12	80308901	80309900	1000	+	promoter:37558	uc011yog.1	77974	Rdh12	mm9_genes_promoters	Phototransduction									LMR
chr12	80255560	80336537	80978	*	1	43.5439	chr12	80312065	80313064	1000	+	promoter:37559	uc007oad.1	77974	Rdh12	mm9_genes_promoters	Phototransduction	1
chr12	80166690	80351716	185027	*	1	37.596	chr12	80312065	80313064	1000	+	promoter:37559	uc007oad.1	77974	Rdh12	mm9_genes_promoters	Phototransduction		1
chr12	80219090	80423600	204511	*	1	21.5465	chr12	80312065	80313064	1000	+	promoter:37559	uc007oad.1	77974	Rdh12	mm9_genes_promoters	Phototransduction			1
chr12	80218700	80357100	138401	*	1	22.2134	chr12	80312065	80313064	1000	+	promoter:37559	uc007oad.1	77974	Rdh12	mm9_genes_promoters	Phototransduction				1
chr12	80222849	80658427	435579	*	1	21.6811	chr12	80312065	80313064	1000	+	promoter:37559	uc007oad.1	77974	Rdh12	mm9_genes_promoters	Phototransduction					1
chr12	80310617	80376354	65738	*	4	90.7787	chr12	80312065	80313064	1000	+	promoter:37559	uc007oad.1	77974	Rdh12	mm9_genes_promoters	Phototransduction						4
chr12	80293314	80396168	102855	*	4	88.2463	chr12	80312065	80313064	1000	+	promoter:37559	uc007oad.1	77974	Rdh12	mm9_genes_promoters	Phototransduction							4
chr12	80310815	80376537	65723	*	4	90.1713	chr12	80312065	80313064	1000	+	promoter:37559	uc007oad.1	77974	Rdh12	mm9_genes_promoters	Phototransduction								4
chr12	80294854	80396287	101434	*	4	88.4574	chr12	80312065	80313064	1000	+	promoter:37559	uc007oad.1	77974	Rdh12	mm9_genes_promoters	Phototransduction									4
chr12	79192327	79208686	16360	*	4	85.3474	chr12	79207913	79208912	1000	+	promoter:42837	uc007oab.2	77974	Rdh12	mm10_genes_promoters	Phototransduction										4
chr12	79208753	79209617	865	*	1	10.1703	chr12	79207913	79208912	1000	+	promoter:42837	uc007oab.2	77974	Rdh12	mm10_genes_promoters	Phototransduction										1
chr12	79208721	79209616	896	*	LMR	8.94118	chr12	79207913	79208912	1000	+	promoter:42837	uc007oab.2	77974	Rdh12	mm10_genes_promoters	Phototransduction										LMR
chr12	79192328	79208685	16358	*	4	85.9082	chr12	79207913	79208912	1000	+	promoter:42837	uc007oab.2	77974	Rdh12	mm10_genes_promoters	Phototransduction											4
chr12	79208686	79209616	931	*	1	11.6758	chr12	79207913	79208912	1000	+	promoter:42837	uc007oab.2	77974	Rdh12	mm10_genes_promoters	Phototransduction											1
chr12	79208687	79209616	930	*	LMR	10.1626	chr12	79207913	79208912	1000	+	promoter:42837	uc007oab.2	77974	Rdh12	mm10_genes_promoters	Phototransduction											LMR
chr12	79192327	79208686	16360	*	4	85.3474	chr12	79207913	79208912	1000	+	promoter:42838	uc007oac.2	77974	Rdh12	mm10_genes_promoters	Phototransduction										4
chr12	79208753	79209617	865	*	1	10.1703	chr12	79207913	79208912	1000	+	promoter:42838	uc007oac.2	77974	Rdh12	mm10_genes_promoters	Phototransduction										1
chr12	79208721	79209616	896	*	LMR	8.94118	chr12	79207913	79208912	1000	+	promoter:42838	uc007oac.2	77974	Rdh12	mm10_genes_promoters	Phototransduction										LMR
chr12	79192328	79208685	16358	*	4	85.9082	chr12	79207913	79208912	1000	+	promoter:42838	uc007oac.2	77974	Rdh12	mm10_genes_promoters	Phototransduction											4
chr12	79208686	79209616	931	*	1	11.6758	chr12	79207913	79208912	1000	+	promoter:42838	uc007oac.2	77974	Rdh12	mm10_genes_promoters	Phototransduction											1
chr12	79208687	79209616	930	*	LMR	10.1626	chr12	79207913	79208912	1000	+	promoter:42838	uc007oac.2	77974	Rdh12	mm10_genes_promoters	Phototransduction											LMR
chr12	79192327	79208686	16360	*	4	85.3474	chr12	79207913	79208912	1000	+	promoter:42839	uc011yog.2	77974	Rdh12	mm10_genes_promoters	Phototransduction										4
chr12	79208753	79209617	865	*	1	10.1703	chr12	79207913	79208912	1000	+	promoter:42839	uc011yog.2	77974	Rdh12	mm10_genes_promoters	Phototransduction										1
chr12	79208721	79209616	896	*	LMR	8.94118	chr12	79207913	79208912	1000	+	promoter:42839	uc011yog.2	77974	Rdh12	mm10_genes_promoters	Phototransduction										LMR
chr12	79192328	79208685	16358	*	4	85.9082	chr12	79207913	79208912	1000	+	promoter:42839	uc011yog.2	77974	Rdh12	mm10_genes_promoters	Phototransduction											4
chr12	79208686	79209616	931	*	1	11.6758	chr12	79207913	79208912	1000	+	promoter:42839	uc011yog.2	77974	Rdh12	mm10_genes_promoters	Phototransduction											1
chr12	79208687	79209616	930	*	LMR	10.1626	chr12	79207913	79208912	1000	+	promoter:42839	uc011yog.2	77974	Rdh12	mm10_genes_promoters	Phototransduction											LMR
chr12	79209629	79232343	22715	*	4	87.7377	chr12	79211078	79212077	1000	+	promoter:42840	uc007oad.2	77974	Rdh12	mm10_genes_promoters	Phototransduction										4
chr12	79209617	79295300	85684	*	4	90.3953	chr12	79211078	79212077	1000	+	promoter:42840	uc007oad.2	77974	Rdh12	mm10_genes_promoters	Phototransduction											4
chr9	20296808	20711472	414665	*	1	24.7619	chr9	20621948	20622947	1000	+	promoter:27379	uc009ojh.1	235033	Rdh8	mm9_genes_promoters	Phototransduction	1
chr9	20295042	20710484	415443	*	1	20.0332	chr9	20621948	20622947	1000	+	promoter:27379	uc009ojh.1	235033	Rdh8	mm9_genes_promoters	Phototransduction		1
chr9	20470262	20684471	214210	*	1	10.6586	chr9	20621948	20622947	1000	+	promoter:27379	uc009ojh.1	235033	Rdh8	mm9_genes_promoters	Phototransduction			1
chr9	20381173	20684061	302889	*	1	10.3094	chr9	20621948	20622947	1000	+	promoter:27379	uc009ojh.1	235033	Rdh8	mm9_genes_promoters	Phototransduction				1
chr9	20383070	20684082	301013	*	1	9.54877	chr9	20621948	20622947	1000	+	promoter:27379	uc009ojh.1	235033	Rdh8	mm9_genes_promoters	Phototransduction					1
chr9	20619893	20635364	15472	*	4	87.992	chr9	20621948	20622947	1000	+	promoter:27379	uc009ojh.1	235033	Rdh8	mm9_genes_promoters	Phototransduction						4
chr9	20619894	20635204	15311	*	4	83.1123	chr9	20621948	20622947	1000	+	promoter:27379	uc009ojh.1	235033	Rdh8	mm9_genes_promoters	Phototransduction							4
chr9	20552914	20635234	82321	*	3	80.5869	chr9	20621948	20622947	1000	+	promoter:27379	uc009ojh.1	235033	Rdh8	mm9_genes_promoters	Phototransduction								3
chr9	20620148	20634978	14831	*	4	84.3102	chr9	20621948	20622947	1000	+	promoter:27379	uc009ojh.1	235033	Rdh8	mm9_genes_promoters	Phototransduction									4
chr9	20815963	20830791	14829	*	3	83.5908	chr9	20817504	20818503	1000	+	promoter:31198	uc009ojh.1	235033	Rdh8	mm10_genes_promoters	Phototransduction										3
chr9	20815448	20830791	15344	*	3	82.2776	chr9	20817504	20818503	1000	+	promoter:31198	uc009ojh.1	235033	Rdh8	mm10_genes_promoters	Phototransduction											3
chr11	109140887	109163078	22192	*	1	42.1993	chr11	109159496	109160495	1000	-	promoter:36750	uc007mbx.1	19739	Rgs9	mm9_genes_promoters	Phototransduction	1
chr11	109158768	109160759	1992	*	1	30.956	chr11	109159496	109160495	1000	-	promoter:36750	uc007mbx.1	19739	Rgs9	mm9_genes_promoters	Phototransduction		1
chr11	109158232	109164825	6594	*	1	17.9642	chr11	109159496	109160495	1000	-	promoter:36750	uc007mbx.1	19739	Rgs9	mm9_genes_promoters	Phototransduction			1
chr11	109158936	109879396	720461	*	1	14.2714	chr11	109159496	109160495	1000	-	promoter:36750	uc007mbx.1	19739	Rgs9	mm9_genes_promoters	Phototransduction				1
chr11	109144246	109880525	736280	*	1	14.3014	chr11	109159496	109160495	1000	-	promoter:36750	uc007mbx.1	19739	Rgs9	mm9_genes_promoters	Phototransduction					1
chr11	109159033	109159774	742	*	1	6.72559	chr11	109159496	109160495	1000	-	promoter:36750	uc007mbx.1	19739	Rgs9	mm9_genes_promoters	Phototransduction						1
chr11	109159066	109160162	1097	*	UMR	4.48808	chr11	109159496	109160495	1000	-	promoter:36750	uc007mbx.1	19739	Rgs9	mm9_genes_promoters	Phototransduction						UMR
chr11	109158972	109160058	1087	*	2	26.0208	chr11	109159496	109160495	1000	-	promoter:36750	uc007mbx.1	19739	Rgs9	mm9_genes_promoters	Phototransduction							2
chr11	109158955	109159964	1010	*	UMR	11.2981	chr11	109159496	109160495	1000	-	promoter:36750	uc007mbx.1	19739	Rgs9	mm9_genes_promoters	Phototransduction							UMR
chr11	109158972	109160358	1387	*	1	12.618	chr11	109159496	109160495	1000	-	promoter:36750	uc007mbx.1	19739	Rgs9	mm9_genes_promoters	Phototransduction								1
chr11	109160454	109171928	11475	*	4	84.224	chr11	109159496	109160495	1000	-	promoter:36750	uc007mbx.1	19739	Rgs9	mm9_genes_promoters	Phototransduction								4
chr11	109158955	109160406	1452	*	UMR	13.2166	chr11	109159496	109160495	1000	-	promoter:36750	uc007mbx.1	19739	Rgs9	mm9_genes_promoters	Phototransduction								UMR
chr11	109158975	109159730	756	*	1	6.3199	chr11	109159496	109160495	1000	-	promoter:36750	uc007mbx.1	19739	Rgs9	mm9_genes_promoters	Phototransduction									1
chr11	109158975	109160094	1120	*	UMR	4.43038	chr11	109159496	109160495	1000	-	promoter:36750	uc007mbx.1	19739	Rgs9	mm9_genes_promoters	Phototransduction									UMR
chr11	109140887	109163078	22192	*	1	42.1993	chr11	109159496	109160495	1000	-	promoter:36751	uc011ygs.1	19739	Rgs9	mm9_genes_promoters	Phototransduction	1
chr11	109158768	109160759	1992	*	1	30.956	chr11	109159496	109160495	1000	-	promoter:36751	uc011ygs.1	19739	Rgs9	mm9_genes_promoters	Phototransduction		1
chr11	109158232	109164825	6594	*	1	17.9642	chr11	109159496	109160495	1000	-	promoter:36751	uc011ygs.1	19739	Rgs9	mm9_genes_promoters	Phototransduction			1
chr11	109158936	109879396	720461	*	1	14.2714	chr11	109159496	109160495	1000	-	promoter:36751	uc011ygs.1	19739	Rgs9	mm9_genes_promoters	Phototransduction				1
chr11	109144246	109880525	736280	*	1	14.3014	chr11	109159496	109160495	1000	-	promoter:36751	uc011ygs.1	19739	Rgs9	mm9_genes_promoters	Phototransduction					1
chr11	109159033	109159774	742	*	1	6.72559	chr11	109159496	109160495	1000	-	promoter:36751	uc011ygs.1	19739	Rgs9	mm9_genes_promoters	Phototransduction						1
chr11	109159066	109160162	1097	*	UMR	4.48808	chr11	109159496	109160495	1000	-	promoter:36751	uc011ygs.1	19739	Rgs9	mm9_genes_promoters	Phototransduction						UMR
chr11	109158972	109160058	1087	*	2	26.0208	chr11	109159496	109160495	1000	-	promoter:36751	uc011ygs.1	19739	Rgs9	mm9_genes_promoters	Phototransduction							2
chr11	109158955	109159964	1010	*	UMR	11.2981	chr11	109159496	109160495	1000	-	promoter:36751	uc011ygs.1	19739	Rgs9	mm9_genes_promoters	Phototransduction							UMR
chr11	109158972	109160358	1387	*	1	12.618	chr11	109159496	109160495	1000	-	promoter:36751	uc011ygs.1	19739	Rgs9	mm9_genes_promoters	Phototransduction								1
chr11	109160454	109171928	11475	*	4	84.224	chr11	109159496	109160495	1000	-	promoter:36751	uc011ygs.1	19739	Rgs9	mm9_genes_promoters	Phototransduction								4
chr11	109158955	109160406	1452	*	UMR	13.2166	chr11	109159496	109160495	1000	-	promoter:36751	uc011ygs.1	19739	Rgs9	mm9_genes_promoters	Phototransduction								UMR
chr11	109158975	109159730	756	*	1	6.3199	chr11	109159496	109160495	1000	-	promoter:36751	uc011ygs.1	19739	Rgs9	mm9_genes_promoters	Phototransduction									1
chr11	109158975	109160094	1120	*	UMR	4.43038	chr11	109159496	109160495	1000	-	promoter:36751	uc011ygs.1	19739	Rgs9	mm9_genes_promoters	Phototransduction									UMR
chr11	109140887	109163078	22192	*	1	42.1993	chr11	109159496	109160495	1000	-	promoter:36752	uc007mby.2	19739	Rgs9	mm9_genes_promoters	Phototransduction	1
chr11	109158768	109160759	1992	*	1	30.956	chr11	109159496	109160495	1000	-	promoter:36752	uc007mby.2	19739	Rgs9	mm9_genes_promoters	Phototransduction		1
chr11	109158232	109164825	6594	*	1	17.9642	chr11	109159496	109160495	1000	-	promoter:36752	uc007mby.2	19739	Rgs9	mm9_genes_promoters	Phototransduction			1
chr11	109158936	109879396	720461	*	1	14.2714	chr11	109159496	109160495	1000	-	promoter:36752	uc007mby.2	19739	Rgs9	mm9_genes_promoters	Phototransduction				1
chr11	109144246	109880525	736280	*	1	14.3014	chr11	109159496	109160495	1000	-	promoter:36752	uc007mby.2	19739	Rgs9	mm9_genes_promoters	Phototransduction					1
chr11	109159033	109159774	742	*	1	6.72559	chr11	109159496	109160495	1000	-	promoter:36752	uc007mby.2	19739	Rgs9	mm9_genes_promoters	Phototransduction						1
chr11	109159066	109160162	1097	*	UMR	4.48808	chr11	109159496	109160495	1000	-	promoter:36752	uc007mby.2	19739	Rgs9	mm9_genes_promoters	Phototransduction						UMR
chr11	109158972	109160058	1087	*	2	26.0208	chr11	109159496	109160495	1000	-	promoter:36752	uc007mby.2	19739	Rgs9	mm9_genes_promoters	Phototransduction							2
chr11	109158955	109159964	1010	*	UMR	11.2981	chr11	109159496	109160495	1000	-	promoter:36752	uc007mby.2	19739	Rgs9	mm9_genes_promoters	Phototransduction							UMR
chr11	109158972	109160358	1387	*	1	12.618	chr11	109159496	109160495	1000	-	promoter:36752	uc007mby.2	19739	Rgs9	mm9_genes_promoters	Phototransduction								1
chr11	109160454	109171928	11475	*	4	84.224	chr11	109159496	109160495	1000	-	promoter:36752	uc007mby.2	19739	Rgs9	mm9_genes_promoters	Phototransduction								4
chr11	109158955	109160406	1452	*	UMR	13.2166	chr11	109159496	109160495	1000	-	promoter:36752	uc007mby.2	19739	Rgs9	mm9_genes_promoters	Phototransduction								UMR
chr11	109158975	109159730	756	*	1	6.3199	chr11	109159496	109160495	1000	-	promoter:36752	uc007mby.2	19739	Rgs9	mm9_genes_promoters	Phototransduction									1
chr11	109158975	109160094	1120	*	UMR	4.43038	chr11	109159496	109160495	1000	-	promoter:36752	uc007mby.2	19739	Rgs9	mm9_genes_promoters	Phototransduction									UMR
chr11	109140887	109163078	22192	*	1	42.1993	chr11	109159496	109160495	1000	-	promoter:36753	uc007mbz.1	19739	Rgs9	mm9_genes_promoters	Phototransduction	1
chr11	109158768	109160759	1992	*	1	30.956	chr11	109159496	109160495	1000	-	promoter:36753	uc007mbz.1	19739	Rgs9	mm9_genes_promoters	Phototransduction		1
chr11	109158232	109164825	6594	*	1	17.9642	chr11	109159496	109160495	1000	-	promoter:36753	uc007mbz.1	19739	Rgs9	mm9_genes_promoters	Phototransduction			1
chr11	109158936	109879396	720461	*	1	14.2714	chr11	109159496	109160495	1000	-	promoter:36753	uc007mbz.1	19739	Rgs9	mm9_genes_promoters	Phototransduction				1
chr11	109144246	109880525	736280	*	1	14.3014	chr11	109159496	109160495	1000	-	promoter:36753	uc007mbz.1	19739	Rgs9	mm9_genes_promoters	Phototransduction					1
chr11	109159033	109159774	742	*	1	6.72559	chr11	109159496	109160495	1000	-	promoter:36753	uc007mbz.1	19739	Rgs9	mm9_genes_promoters	Phototransduction						1
chr11	109159066	109160162	1097	*	UMR	4.48808	chr11	109159496	109160495	1000	-	promoter:36753	uc007mbz.1	19739	Rgs9	mm9_genes_promoters	Phototransduction						UMR
chr11	109158972	109160058	1087	*	2	26.0208	chr11	109159496	109160495	1000	-	promoter:36753	uc007mbz.1	19739	Rgs9	mm9_genes_promoters	Phototransduction							2
chr11	109158955	109159964	1010	*	UMR	11.2981	chr11	109159496	109160495	1000	-	promoter:36753	uc007mbz.1	19739	Rgs9	mm9_genes_promoters	Phototransduction							UMR
chr11	109158972	109160358	1387	*	1	12.618	chr11	109159496	109160495	1000	-	promoter:36753	uc007mbz.1	19739	Rgs9	mm9_genes_promoters	Phototransduction								1
chr11	109160454	109171928	11475	*	4	84.224	chr11	109159496	109160495	1000	-	promoter:36753	uc007mbz.1	19739	Rgs9	mm9_genes_promoters	Phototransduction								4
chr11	109158955	109160406	1452	*	UMR	13.2166	chr11	109159496	109160495	1000	-	promoter:36753	uc007mbz.1	19739	Rgs9	mm9_genes_promoters	Phototransduction								UMR
chr11	109158975	109159730	756	*	1	6.3199	chr11	109159496	109160495	1000	-	promoter:36753	uc007mbz.1	19739	Rgs9	mm9_genes_promoters	Phototransduction									1
chr11	109158975	109160094	1120	*	UMR	4.43038	chr11	109159496	109160495	1000	-	promoter:36753	uc007mbz.1	19739	Rgs9	mm9_genes_promoters	Phototransduction									UMR
chr11	109163236	109168192	4957	*	3	73.1342	chr11	109165491	109166490	1000	-	promoter:36754	uc007mca.1	19739	Rgs9	mm9_genes_promoters	Phototransduction	3
chr11	109161087	109166938	5852	*	4	77.6196	chr11	109165491	109166490	1000	-	promoter:36754	uc007mca.1	19739	Rgs9	mm9_genes_promoters	Phototransduction		4
chr11	109165304	109169917	4614	*	3	53.5874	chr11	109165491	109166490	1000	-	promoter:36754	uc007mca.1	19739	Rgs9	mm9_genes_promoters	Phototransduction			3
chr11	109158936	109879396	720461	*	1	14.2714	chr11	109165491	109166490	1000	-	promoter:36754	uc007mca.1	19739	Rgs9	mm9_genes_promoters	Phototransduction				1
chr11	109144246	109880525	736280	*	1	14.3014	chr11	109165491	109166490	1000	-	promoter:36754	uc007mca.1	19739	Rgs9	mm9_genes_promoters	Phototransduction					1
chr11	109160544	109171958	11415	*	4	84.3763	chr11	109165491	109166490	1000	-	promoter:36754	uc007mca.1	19739	Rgs9	mm9_genes_promoters	Phototransduction						4
chr11	109160543	109192117	31575	*	3	80.8478	chr11	109165491	109166490	1000	-	promoter:36754	uc007mca.1	19739	Rgs9	mm9_genes_promoters	Phototransduction							3
chr11	109160454	109171928	11475	*	4	84.224	chr11	109165491	109166490	1000	-	promoter:36754	uc007mca.1	19739	Rgs9	mm9_genes_promoters	Phototransduction								4
chr11	109160882	109192172	31291	*	4	81.5	chr11	109165491	109166490	1000	-	promoter:36754	uc007mca.1	19739	Rgs9	mm9_genes_promoters	Phototransduction									4
chr11	109297454	109298460	1007	*	1	9.48992	chr11	109298182	109299181	1000	-	promoter:41906	uc007mbx.1	19739	Rgs9	mm10_genes_promoters	Phototransduction										1
chr11	109298555	109311916	13362	*	4	87.7919	chr11	109298182	109299181	1000	-	promoter:41906	uc007mbx.1	19739	Rgs9	mm10_genes_promoters	Phototransduction										4
chr11	109297641	109298556	916	*	UMR	10.6705	chr11	109298182	109299181	1000	-	promoter:41906	uc007mbx.1	19739	Rgs9	mm10_genes_promoters	Phototransduction										UMR
chr11	109297464	109298460	997	*	1	8.00117	chr11	109298182	109299181	1000	-	promoter:41906	uc007mbx.1	19739	Rgs9	mm10_genes_promoters	Phototransduction											1
chr11	109298555	109311916	13362	*	4	88.1436	chr11	109298182	109299181	1000	-	promoter:41906	uc007mbx.1	19739	Rgs9	mm10_genes_promoters	Phototransduction											4
chr11	109297459	109298508	1050	*	UMR	8.78722	chr11	109298182	109299181	1000	-	promoter:41906	uc007mbx.1	19739	Rgs9	mm10_genes_promoters	Phototransduction											UMR
chr11	109297454	109298460	1007	*	1	9.48992	chr11	109298182	109299181	1000	-	promoter:41907	uc011ygs.1	19739	Rgs9	mm10_genes_promoters	Phototransduction										1
chr11	109298555	109311916	13362	*	4	87.7919	chr11	109298182	109299181	1000	-	promoter:41907	uc011ygs.1	19739	Rgs9	mm10_genes_promoters	Phototransduction										4
chr11	109297641	109298556	916	*	UMR	10.6705	chr11	109298182	109299181	1000	-	promoter:41907	uc011ygs.1	19739	Rgs9	mm10_genes_promoters	Phototransduction										UMR
chr11	109297464	109298460	997	*	1	8.00117	chr11	109298182	109299181	1000	-	promoter:41907	uc011ygs.1	19739	Rgs9	mm10_genes_promoters	Phototransduction											1
chr11	109298555	109311916	13362	*	4	88.1436	chr11	109298182	109299181	1000	-	promoter:41907	uc011ygs.1	19739	Rgs9	mm10_genes_promoters	Phototransduction											4
chr11	109297459	109298508	1050	*	UMR	8.78722	chr11	109298182	109299181	1000	-	promoter:41907	uc011ygs.1	19739	Rgs9	mm10_genes_promoters	Phototransduction											UMR
chr11	109297454	109298460	1007	*	1	9.48992	chr11	109298182	109299181	1000	-	promoter:41908	uc007mby.3	19739	Rgs9	mm10_genes_promoters	Phototransduction										1
chr11	109298555	109311916	13362	*	4	87.7919	chr11	109298182	109299181	1000	-	promoter:41908	uc007mby.3	19739	Rgs9	mm10_genes_promoters	Phototransduction										4
chr11	109297641	109298556	916	*	UMR	10.6705	chr11	109298182	109299181	1000	-	promoter:41908	uc007mby.3	19739	Rgs9	mm10_genes_promoters	Phototransduction										UMR
chr11	109297464	109298460	997	*	1	8.00117	chr11	109298182	109299181	1000	-	promoter:41908	uc007mby.3	19739	Rgs9	mm10_genes_promoters	Phototransduction											1
chr11	109298555	109311916	13362	*	4	88.1436	chr11	109298182	109299181	1000	-	promoter:41908	uc007mby.3	19739	Rgs9	mm10_genes_promoters	Phototransduction											4
chr11	109297459	109298508	1050	*	UMR	8.78722	chr11	109298182	109299181	1000	-	promoter:41908	uc007mby.3	19739	Rgs9	mm10_genes_promoters	Phototransduction											UMR
chr11	109297454	109298460	1007	*	1	9.48992	chr11	109298182	109299181	1000	-	promoter:41909	uc007mbz.1	19739	Rgs9	mm10_genes_promoters	Phototransduction										1
chr11	109298555	109311916	13362	*	4	87.7919	chr11	109298182	109299181	1000	-	promoter:41909	uc007mbz.1	19739	Rgs9	mm10_genes_promoters	Phototransduction										4
chr11	109297641	109298556	916	*	UMR	10.6705	chr11	109298182	109299181	1000	-	promoter:41909	uc007mbz.1	19739	Rgs9	mm10_genes_promoters	Phototransduction										UMR
chr11	109297464	109298460	997	*	1	8.00117	chr11	109298182	109299181	1000	-	promoter:41909	uc007mbz.1	19739	Rgs9	mm10_genes_promoters	Phototransduction											1
chr11	109298555	109311916	13362	*	4	88.1436	chr11	109298182	109299181	1000	-	promoter:41909	uc007mbz.1	19739	Rgs9	mm10_genes_promoters	Phototransduction											4
chr11	109297459	109298508	1050	*	UMR	8.78722	chr11	109298182	109299181	1000	-	promoter:41909	uc007mbz.1	19739	Rgs9	mm10_genes_promoters	Phototransduction											UMR
chr11	109298555	109311916	13362	*	4	87.7919	chr11	109304177	109305176	1000	-	promoter:41910	uc007mca.1	19739	Rgs9	mm10_genes_promoters	Phototransduction										4
chr11	109298555	109311916	13362	*	4	88.1436	chr11	109304177	109305176	1000	-	promoter:41910	uc007mca.1	19739	Rgs9	mm10_genes_promoters	Phototransduction											4
chr7	36279922	36393623	113702	*	1	24.5654	chr7	36370602	36371601	1000	-	promoter:23086	uc009gkb.1	243923	Rgs9bp	mm9_genes_promoters	Phototransduction	1
chr7	36270774	36396112	125339	*	1	23.3792	chr7	36370602	36371601	1000	-	promoter:23086	uc009gkb.1	243923	Rgs9bp	mm9_genes_promoters	Phototransduction		1
chr7	36138852	36392535	253684	*	1	16.4363	chr7	36370602	36371601	1000	-	promoter:23086	uc009gkb.1	243923	Rgs9bp	mm9_genes_promoters	Phototransduction			1
chr7	36082798	37935229	1852432	*	1	19.9909	chr7	36370602	36371601	1000	-	promoter:23086	uc009gkb.1	243923	Rgs9bp	mm9_genes_promoters	Phototransduction				1
chr7	35446171	36399691	953521	*	1	16.7547	chr7	36370602	36371601	1000	-	promoter:23086	uc009gkb.1	243923	Rgs9bp	mm9_genes_promoters	Phototransduction					1
chr7	36368253	36372348	4096	*	1	4.9169	chr7	36370602	36371601	1000	-	promoter:23086	uc009gkb.1	243923	Rgs9bp	mm9_genes_promoters	Phototransduction						1
chr7	36368415	36372236	3822	*	UMR	2.22704	chr7	36370602	36371601	1000	-	promoter:23086	uc009gkb.1	243923	Rgs9bp	mm9_genes_promoters	Phototransduction						UMR
chr7	36368751	36372347	3597	*	1	3.29043	chr7	36370602	36371601	1000	-	promoter:23086	uc009gkb.1	243923	Rgs9bp	mm9_genes_promoters	Phototransduction							1
chr7	36368476	36372646	4171	*	UMR	2.79835	chr7	36370602	36371601	1000	-	promoter:23086	uc009gkb.1	243923	Rgs9bp	mm9_genes_promoters	Phototransduction							UMR
chr7	36368252	36372347	4096	*	1	4.95849	chr7	36370602	36371601	1000	-	promoter:23086	uc009gkb.1	243923	Rgs9bp	mm9_genes_promoters	Phototransduction								1
chr7	36368335	36372411	4077	*	UMR	4.4702	chr7	36370602	36371601	1000	-	promoter:23086	uc009gkb.1	243923	Rgs9bp	mm9_genes_promoters	Phototransduction								UMR
chr7	36368051	36372422	4372	*	1	4.47344	chr7	36370602	36371601	1000	-	promoter:23086	uc009gkb.1	243923	Rgs9bp	mm9_genes_promoters	Phototransduction									1
chr7	36368415	36372448	4034	*	UMR	2.12898	chr7	36370602	36371601	1000	-	promoter:23086	uc009gkb.1	243923	Rgs9bp	mm9_genes_promoters	Phototransduction									UMR
chr7	35583609	35587382	3774	*	1	3.06257	chr7	35585583	35586582	1000	-	promoter:26325	uc009gkb.3	243923	Rgs9bp	mm10_genes_promoters	Phototransduction										1
chr7	35583457	35587356	3900	*	UMR	2.68368	chr7	35585583	35586582	1000	-	promoter:26325	uc009gkb.3	243923	Rgs9bp	mm10_genes_promoters	Phototransduction										UMR
chr7	35583555	35587382	3828	*	1	3.01	chr7	35585583	35586582	1000	-	promoter:26325	uc009gkb.3	243923	Rgs9bp	mm10_genes_promoters	Phototransduction											1
chr7	35583461	35587356	3896	*	UMR	2.45685	chr7	35585583	35586582	1000	-	promoter:26325	uc009gkb.3	243923	Rgs9bp	mm10_genes_promoters	Phototransduction											UMR
chr9	64754265	64852226	97962	*	1	33.2017	chr9	64799415	64800414	1000	-	promoter:29644	uc009qcl.1	214111	Slc24a1	mm9_genes_promoters	Phototransduction	1
chr9	64766353	64888579	122227	*	1	23.0124	chr9	64799415	64800414	1000	-	promoter:29644	uc009qcl.1	214111	Slc24a1	mm9_genes_promoters	Phototransduction		1
chr9	64701352	64913810	212459	*	1	14.7664	chr9	64799415	64800414	1000	-	promoter:29644	uc009qcl.1	214111	Slc24a1	mm9_genes_promoters	Phototransduction			1
chr9	64265121	65216013	950893	*	1	17.1324	chr9	64799415	64800414	1000	-	promoter:29644	uc009qcl.1	214111	Slc24a1	mm9_genes_promoters	Phototransduction				1
chr9	64717555	65553327	835773	*	1	15.3218	chr9	64799415	64800414	1000	-	promoter:29644	uc009qcl.1	214111	Slc24a1	mm9_genes_promoters	Phototransduction					1
chr9	64784859	64807846	22988	*	3	76.5012	chr9	64799415	64800414	1000	-	promoter:29644	uc009qcl.1	214111	Slc24a1	mm9_genes_promoters	Phototransduction						3
chr9	64799591	64800478	888	*	LMR	34.6667	chr9	64799415	64800414	1000	-	promoter:29644	uc009qcl.1	214111	Slc24a1	mm9_genes_promoters	Phototransduction						LMR
chr9	64798928	64800819	1892	*	2	39.6614	chr9	64799415	64800414	1000	-	promoter:29644	uc009qcl.1	214111	Slc24a1	mm9_genes_promoters	Phototransduction							2
chr9	64798962	64800476	1515	*	LMR	30.1075	chr9	64799415	64800414	1000	-	promoter:29644	uc009qcl.1	214111	Slc24a1	mm9_genes_promoters	Phototransduction							LMR
chr9	64798917	64800737	1821	*	2	35.9568	chr9	64799415	64800414	1000	-	promoter:29644	uc009qcl.1	214111	Slc24a1	mm9_genes_promoters	Phototransduction								2
chr9	64798923	64800620	1698	*	LMR	26.9972	chr9	64799415	64800414	1000	-	promoter:29644	uc009qcl.1	214111	Slc24a1	mm9_genes_promoters	Phototransduction								LMR
chr9	64766799	64807560	40762	*	3	78.9186	chr9	64799415	64800414	1000	-	promoter:29644	uc009qcl.1	214111	Slc24a1	mm9_genes_promoters	Phototransduction									3
chr9	64798963	64800320	1358	*	LMR	38.6707	chr9	64799415	64800414	1000	-	promoter:29644	uc009qcl.1	214111	Slc24a1	mm9_genes_promoters	Phototransduction									LMR
chr9	64951122	64953013	1892	*	2	37.1798	chr9	64951608	64952607	1000	-	promoter:33728	uc009qcl.1	214111	Slc24a1	mm10_genes_promoters	Phototransduction										2
chr9	64951155	64953012	1858	*	UMR	34.0845	chr9	64951608	64952607	1000	-	promoter:33728	uc009qcl.1	214111	Slc24a1	mm10_genes_promoters	Phototransduction										UMR
chr9	64951187	64953013	1827	*	2	38.7484	chr9	64951608	64952607	1000	-	promoter:33728	uc009qcl.1	214111	Slc24a1	mm10_genes_promoters	Phototransduction											2
chr9	64951155	64952862	1708	*	LMR	33.05	chr9	64951608	64952607	1000	-	promoter:33728	uc009qcl.1	214111	Slc24a1	mm10_genes_promoters	Phototransduction											LMR
chr4	86841315	87227231	385917	*	1	29.6924	chr4	86873868	86874867	1000	-	promoter:12654	uc008tmi.1	76376	Slc24a2	mm9_genes_promoters	Phototransduction		1
chr4	86831370	87082956	251587	*	1	19.9254	chr4	86873868	86874867	1000	-	promoter:12654	uc008tmi.1	76376	Slc24a2	mm9_genes_promoters	Phototransduction			1
chr4	86835806	87257936	422131	*	1	21.4267	chr4	86873868	86874867	1000	-	promoter:12654	uc008tmi.1	76376	Slc24a2	mm9_genes_promoters	Phototransduction				1
chr4	86460323	87255471	795149	*	1	22.5754	chr4	86873868	86874867	1000	-	promoter:12654	uc008tmi.1	76376	Slc24a2	mm9_genes_promoters	Phototransduction					1
chr4	86589799	86873916	284118	*	4	86.6121	chr4	86873868	86874867	1000	-	promoter:12654	uc008tmi.1	76376	Slc24a2	mm9_genes_promoters	Phototransduction						4
chr4	86874571	86876964	2394	*	UMR	1.7407	chr4	86873868	86874867	1000	-	promoter:12654	uc008tmi.1	76376	Slc24a2	mm9_genes_promoters	Phototransduction						UMR
chr4	86589691	86874718	285028	*	4	85.829	chr4	86873868	86874867	1000	-	promoter:12654	uc008tmi.1	76376	Slc24a2	mm9_genes_promoters	Phototransduction							4
chr4	86589798	86875189	285392	*	4	85.4757	chr4	86873868	86874867	1000	-	promoter:12654	uc008tmi.1	76376	Slc24a2	mm9_genes_promoters	Phototransduction								4
chr4	86874863	86876825	1963	*	UMR	10.2041	chr4	86873868	86874867	1000	-	promoter:12654	uc008tmi.1	76376	Slc24a2	mm9_genes_promoters	Phototransduction								UMR
chr4	86873850	86877156	3307	*	1	2.8926	chr4	86873868	86874867	1000	-	promoter:12654	uc008tmi.1	76376	Slc24a2	mm9_genes_promoters	Phototransduction									1
chr4	86841315	87227231	385917	*	1	29.6924	chr4	86873868	86874867	1000	-	promoter:12655	uc008tmj.1	76376	Slc24a2	mm9_genes_promoters	Phototransduction		1
chr4	86831370	87082956	251587	*	1	19.9254	chr4	86873868	86874867	1000	-	promoter:12655	uc008tmj.1	76376	Slc24a2	mm9_genes_promoters	Phototransduction			1
chr4	86835806	87257936	422131	*	1	21.4267	chr4	86873868	86874867	1000	-	promoter:12655	uc008tmj.1	76376	Slc24a2	mm9_genes_promoters	Phototransduction				1
chr4	86460323	87255471	795149	*	1	22.5754	chr4	86873868	86874867	1000	-	promoter:12655	uc008tmj.1	76376	Slc24a2	mm9_genes_promoters	Phototransduction					1
chr4	86589799	86873916	284118	*	4	86.6121	chr4	86873868	86874867	1000	-	promoter:12655	uc008tmj.1	76376	Slc24a2	mm9_genes_promoters	Phototransduction						4
chr4	86874571	86876964	2394	*	UMR	1.7407	chr4	86873868	86874867	1000	-	promoter:12655	uc008tmj.1	76376	Slc24a2	mm9_genes_promoters	Phototransduction						UMR
chr4	86589691	86874718	285028	*	4	85.829	chr4	86873868	86874867	1000	-	promoter:12655	uc008tmj.1	76376	Slc24a2	mm9_genes_promoters	Phototransduction							4
chr4	86589798	86875189	285392	*	4	85.4757	chr4	86873868	86874867	1000	-	promoter:12655	uc008tmj.1	76376	Slc24a2	mm9_genes_promoters	Phototransduction								4
chr4	86874863	86876825	1963	*	UMR	10.2041	chr4	86873868	86874867	1000	-	promoter:12655	uc008tmj.1	76376	Slc24a2	mm9_genes_promoters	Phototransduction								UMR
chr4	86873850	86877156	3307	*	1	2.8926	chr4	86873868	86874867	1000	-	promoter:12655	uc008tmj.1	76376	Slc24a2	mm9_genes_promoters	Phototransduction									1
chr4	86875444	87078243	202800	*	1	24.372	chr4	86876445	86877444	1000	-	promoter:12656	uc008tmk.1	76376	Slc24a2	mm9_genes_promoters	Phototransduction	1
chr4	86841315	87227231	385917	*	1	29.6924	chr4	86876445	86877444	1000	-	promoter:12656	uc008tmk.1	76376	Slc24a2	mm9_genes_promoters	Phototransduction		1
chr4	86831370	87082956	251587	*	1	19.9254	chr4	86876445	86877444	1000	-	promoter:12656	uc008tmk.1	76376	Slc24a2	mm9_genes_promoters	Phototransduction			1
chr4	86835806	87257936	422131	*	1	21.4267	chr4	86876445	86877444	1000	-	promoter:12656	uc008tmk.1	76376	Slc24a2	mm9_genes_promoters	Phototransduction				1
chr4	86460323	87255471	795149	*	1	22.5754	chr4	86876445	86877444	1000	-	promoter:12656	uc008tmk.1	76376	Slc24a2	mm9_genes_promoters	Phototransduction					1
chr4	86875190	86876937	1748	*	1	2.9036	chr4	86876445	86877444	1000	-	promoter:12656	uc008tmk.1	76376	Slc24a2	mm9_genes_promoters	Phototransduction						1
chr4	86877156	87013680	136525	*	4	84.5832	chr4	86876445	86877444	1000	-	promoter:12656	uc008tmk.1	76376	Slc24a2	mm9_genes_promoters	Phototransduction						4
chr4	86874571	86876964	2394	*	UMR	1.7407	chr4	86876445	86877444	1000	-	promoter:12656	uc008tmk.1	76376	Slc24a2	mm9_genes_promoters	Phototransduction						UMR
chr4	86875189	86876567	1379	*	2	27.2859	chr4	86876445	86877444	1000	-	promoter:12656	uc008tmk.1	76376	Slc24a2	mm9_genes_promoters	Phototransduction							2
chr4	86875133	86877118	1986	*	UMR	17.4157	chr4	86876445	86877444	1000	-	promoter:12656	uc008tmk.1	76376	Slc24a2	mm9_genes_promoters	Phototransduction							UMR
chr4	86875342	86876714	1373	*	1	11.679	chr4	86876445	86877444	1000	-	promoter:12656	uc008tmk.1	76376	Slc24a2	mm9_genes_promoters	Phototransduction								1
chr4	86876936	87013738	136803	*	4	84.3964	chr4	86876445	86877444	1000	-	promoter:12656	uc008tmk.1	76376	Slc24a2	mm9_genes_promoters	Phototransduction								4
chr4	86874863	86876825	1963	*	UMR	10.2041	chr4	86876445	86877444	1000	-	promoter:12656	uc008tmk.1	76376	Slc24a2	mm9_genes_promoters	Phototransduction								UMR
chr4	86873850	86877156	3307	*	1	2.8926	chr4	86876445	86877444	1000	-	promoter:12656	uc008tmk.1	76376	Slc24a2	mm9_genes_promoters	Phototransduction									1
chr4	86875471	86876629	1159	*	UMR	1.2474	chr4	86876445	86877444	1000	-	promoter:12656	uc008tmk.1	76376	Slc24a2	mm9_genes_promoters	Phototransduction									UMR
chr4	86875444	87078243	202800	*	1	24.372	chr4	86876445	86877444	1000	-	promoter:12657	uc008tml.1	76376	Slc24a2	mm9_genes_promoters	Phototransduction	1
chr4	86841315	87227231	385917	*	1	29.6924	chr4	86876445	86877444	1000	-	promoter:12657	uc008tml.1	76376	Slc24a2	mm9_genes_promoters	Phototransduction		1
chr4	86831370	87082956	251587	*	1	19.9254	chr4	86876445	86877444	1000	-	promoter:12657	uc008tml.1	76376	Slc24a2	mm9_genes_promoters	Phototransduction			1
chr4	86835806	87257936	422131	*	1	21.4267	chr4	86876445	86877444	1000	-	promoter:12657	uc008tml.1	76376	Slc24a2	mm9_genes_promoters	Phototransduction				1
chr4	86460323	87255471	795149	*	1	22.5754	chr4	86876445	86877444	1000	-	promoter:12657	uc008tml.1	76376	Slc24a2	mm9_genes_promoters	Phototransduction					1
chr4	86875190	86876937	1748	*	1	2.9036	chr4	86876445	86877444	1000	-	promoter:12657	uc008tml.1	76376	Slc24a2	mm9_genes_promoters	Phototransduction						1
chr4	86877156	87013680	136525	*	4	84.5832	chr4	86876445	86877444	1000	-	promoter:12657	uc008tml.1	76376	Slc24a2	mm9_genes_promoters	Phototransduction						4
chr4	86874571	86876964	2394	*	UMR	1.7407	chr4	86876445	86877444	1000	-	promoter:12657	uc008tml.1	76376	Slc24a2	mm9_genes_promoters	Phototransduction						UMR
chr4	86875189	86876567	1379	*	2	27.2859	chr4	86876445	86877444	1000	-	promoter:12657	uc008tml.1	76376	Slc24a2	mm9_genes_promoters	Phototransduction							2
chr4	86875133	86877118	1986	*	UMR	17.4157	chr4	86876445	86877444	1000	-	promoter:12657	uc008tml.1	76376	Slc24a2	mm9_genes_promoters	Phototransduction							UMR
chr4	86875342	86876714	1373	*	1	11.679	chr4	86876445	86877444	1000	-	promoter:12657	uc008tml.1	76376	Slc24a2	mm9_genes_promoters	Phototransduction								1
chr4	86876936	87013738	136803	*	4	84.3964	chr4	86876445	86877444	1000	-	promoter:12657	uc008tml.1	76376	Slc24a2	mm9_genes_promoters	Phototransduction								4
chr4	86874863	86876825	1963	*	UMR	10.2041	chr4	86876445	86877444	1000	-	promoter:12657	uc008tml.1	76376	Slc24a2	mm9_genes_promoters	Phototransduction								UMR
chr4	86873850	86877156	3307	*	1	2.8926	chr4	86876445	86877444	1000	-	promoter:12657	uc008tml.1	76376	Slc24a2	mm9_genes_promoters	Phototransduction									1
chr4	86875471	86876629	1159	*	UMR	1.2474	chr4	86876445	86877444	1000	-	promoter:12657	uc008tml.1	76376	Slc24a2	mm9_genes_promoters	Phototransduction									UMR
chr4	86875444	87078243	202800	*	1	24.372	chr4	86876445	86877444	1000	-	promoter:12658	uc008tmm.1	76376	Slc24a2	mm9_genes_promoters	Phototransduction	1
chr4	86841315	87227231	385917	*	1	29.6924	chr4	86876445	86877444	1000	-	promoter:12658	uc008tmm.1	76376	Slc24a2	mm9_genes_promoters	Phototransduction		1
chr4	86831370	87082956	251587	*	1	19.9254	chr4	86876445	86877444	1000	-	promoter:12658	uc008tmm.1	76376	Slc24a2	mm9_genes_promoters	Phototransduction			1
chr4	86835806	87257936	422131	*	1	21.4267	chr4	86876445	86877444	1000	-	promoter:12658	uc008tmm.1	76376	Slc24a2	mm9_genes_promoters	Phototransduction				1
chr4	86460323	87255471	795149	*	1	22.5754	chr4	86876445	86877444	1000	-	promoter:12658	uc008tmm.1	76376	Slc24a2	mm9_genes_promoters	Phototransduction					1
chr4	86875190	86876937	1748	*	1	2.9036	chr4	86876445	86877444	1000	-	promoter:12658	uc008tmm.1	76376	Slc24a2	mm9_genes_promoters	Phototransduction						1
chr4	86877156	87013680	136525	*	4	84.5832	chr4	86876445	86877444	1000	-	promoter:12658	uc008tmm.1	76376	Slc24a2	mm9_genes_promoters	Phototransduction						4
chr4	86874571	86876964	2394	*	UMR	1.7407	chr4	86876445	86877444	1000	-	promoter:12658	uc008tmm.1	76376	Slc24a2	mm9_genes_promoters	Phototransduction						UMR
chr4	86875189	86876567	1379	*	2	27.2859	chr4	86876445	86877444	1000	-	promoter:12658	uc008tmm.1	76376	Slc24a2	mm9_genes_promoters	Phototransduction							2
chr4	86875133	86877118	1986	*	UMR	17.4157	chr4	86876445	86877444	1000	-	promoter:12658	uc008tmm.1	76376	Slc24a2	mm9_genes_promoters	Phototransduction							UMR
chr4	86875342	86876714	1373	*	1	11.679	chr4	86876445	86877444	1000	-	promoter:12658	uc008tmm.1	76376	Slc24a2	mm9_genes_promoters	Phototransduction								1
chr4	86876936	87013738	136803	*	4	84.3964	chr4	86876445	86877444	1000	-	promoter:12658	uc008tmm.1	76376	Slc24a2	mm9_genes_promoters	Phototransduction								4
chr4	86874863	86876825	1963	*	UMR	10.2041	chr4	86876445	86877444	1000	-	promoter:12658	uc008tmm.1	76376	Slc24a2	mm9_genes_promoters	Phototransduction								UMR
chr4	86873850	86877156	3307	*	1	2.8926	chr4	86876445	86877444	1000	-	promoter:12658	uc008tmm.1	76376	Slc24a2	mm9_genes_promoters	Phototransduction									1
chr4	86875471	86876629	1159	*	UMR	1.2474	chr4	86876445	86877444	1000	-	promoter:12658	uc008tmm.1	76376	Slc24a2	mm9_genes_promoters	Phototransduction									UMR
chr4	86958421	87229285	270865	*	4	87.4414	chr4	87227964	87228963	1000	-	promoter:14424	uc008tmi.2	76376	Slc24a2	mm10_genes_promoters	Phototransduction										4
chr4	86958421	87229286	270866	*	4	87.6173	chr4	87227964	87228963	1000	-	promoter:14424	uc008tmi.2	76376	Slc24a2	mm10_genes_promoters	Phototransduction											4
chr4	86958421	87229285	270865	*	4	87.4414	chr4	87227964	87228963	1000	-	promoter:14425	uc008tmj.2	76376	Slc24a2	mm10_genes_promoters	Phototransduction										4
chr4	86958421	87229286	270866	*	4	87.6173	chr4	87227964	87228963	1000	-	promoter:14425	uc008tmj.2	76376	Slc24a2	mm10_genes_promoters	Phototransduction											4
chr4	87229286	87230811	1526	*	1	8.2915	chr4	87230541	87231540	1000	-	promoter:14426	uc008tmk.2	76376	Slc24a2	mm10_genes_promoters	Phototransduction										1
chr4	87231032	87362199	131168	*	4	87.433	chr4	87230541	87231540	1000	-	promoter:14426	uc008tmk.2	76376	Slc24a2	mm10_genes_promoters	Phototransduction										4
chr4	87229230	87231032	1803	*	UMR	7.37463	chr4	87230541	87231540	1000	-	promoter:14426	uc008tmk.2	76376	Slc24a2	mm10_genes_promoters	Phototransduction										UMR
chr4	87229438	87230811	1374	*	1	9.60991	chr4	87230541	87231540	1000	-	promoter:14426	uc008tmk.2	76376	Slc24a2	mm10_genes_promoters	Phototransduction											1
chr4	87231032	87359384	128353	*	4	87.827	chr4	87230541	87231540	1000	-	promoter:14426	uc008tmk.2	76376	Slc24a2	mm10_genes_promoters	Phototransduction											4
chr4	87229287	87230922	1636	*	UMR	9.26694	chr4	87230541	87231540	1000	-	promoter:14426	uc008tmk.2	76376	Slc24a2	mm10_genes_promoters	Phototransduction											UMR
chr4	87229286	87230811	1526	*	1	8.2915	chr4	87230541	87231540	1000	-	promoter:14427	uc008tml.1	76376	Slc24a2	mm10_genes_promoters	Phototransduction										1
chr4	87231032	87362199	131168	*	4	87.433	chr4	87230541	87231540	1000	-	promoter:14427	uc008tml.1	76376	Slc24a2	mm10_genes_promoters	Phototransduction										4
chr4	87229230	87231032	1803	*	UMR	7.37463	chr4	87230541	87231540	1000	-	promoter:14427	uc008tml.1	76376	Slc24a2	mm10_genes_promoters	Phototransduction										UMR
chr4	87229438	87230811	1374	*	1	9.60991	chr4	87230541	87231540	1000	-	promoter:14427	uc008tml.1	76376	Slc24a2	mm10_genes_promoters	Phototransduction											1
chr4	87231032	87359384	128353	*	4	87.827	chr4	87230541	87231540	1000	-	promoter:14427	uc008tml.1	76376	Slc24a2	mm10_genes_promoters	Phototransduction											4
chr4	87229287	87230922	1636	*	UMR	9.26694	chr4	87230541	87231540	1000	-	promoter:14427	uc008tml.1	76376	Slc24a2	mm10_genes_promoters	Phototransduction											UMR
chr4	87229286	87230811	1526	*	1	8.2915	chr4	87230541	87231540	1000	-	promoter:14428	uc008tmm.1	76376	Slc24a2	mm10_genes_promoters	Phototransduction										1
chr4	87231032	87362199	131168	*	4	87.433	chr4	87230541	87231540	1000	-	promoter:14428	uc008tmm.1	76376	Slc24a2	mm10_genes_promoters	Phototransduction										4
chr4	87229230	87231032	1803	*	UMR	7.37463	chr4	87230541	87231540	1000	-	promoter:14428	uc008tmm.1	76376	Slc24a2	mm10_genes_promoters	Phototransduction										UMR
chr4	87229438	87230811	1374	*	1	9.60991	chr4	87230541	87231540	1000	-	promoter:14428	uc008tmm.1	76376	Slc24a2	mm10_genes_promoters	Phototransduction											1
chr4	87231032	87359384	128353	*	4	87.827	chr4	87230541	87231540	1000	-	promoter:14428	uc008tmm.1	76376	Slc24a2	mm10_genes_promoters	Phototransduction											4
chr4	87229287	87230922	1636	*	UMR	9.26694	chr4	87230541	87231540	1000	-	promoter:14428	uc008tmm.1	76376	Slc24a2	mm10_genes_promoters	Phototransduction											UMR

## Sheet: Rod precursors
seqnames	start	end	width	strand	name	mean.meth, %	annot.seqnames	annot.start	annot.end	annot.width	annot.strand	annot.id	annot.tx_id	annot.gene_id	annot.symbol	annot.type	Rod precursors	zygote	8 cell	ICM	ICM R1	ICM R2	E6.5 Epi	E6.5 Epi R1	E6.5 Epi R2	E7.5 Epi	E10.5 forebrain R1	E10.5 forebrain R2
chr7	16296359	16519314	222956	*	1	35.203	chr7	16457735	16458734	1000	-	promoter:22572	uc009fgl.2	12951	Crx	mm9_genes_promoters	Photoreceptor Precursor Cells	1
chr7	16190987	16501793	310807	*	1	34.987	chr7	16457735	16458734	1000	-	promoter:22572	uc009fgl.2	12951	Crx	mm9_genes_promoters	Photoreceptor Precursor Cells		1
chr7	16400708	16557874	157167	*	1	11.2176	chr7	16457735	16458734	1000	-	promoter:22572	uc009fgl.2	12951	Crx	mm9_genes_promoters	Photoreceptor Precursor Cells			1
chr7	16390155	17323643	933489	*	1	17.7704	chr7	16457735	16458734	1000	-	promoter:22572	uc009fgl.2	12951	Crx	mm9_genes_promoters	Photoreceptor Precursor Cells				1
chr7	16318671	17833189	1514519	*	1	19.209	chr7	16457735	16458734	1000	-	promoter:22572	uc009fgl.2	12951	Crx	mm9_genes_promoters	Photoreceptor Precursor Cells					1
chr7	15209805	16506782	1296978	*	4	83.5401	chr7	16457735	16458734	1000	-	promoter:22572	uc009fgl.2	12951	Crx	mm9_genes_promoters	Photoreceptor Precursor Cells						4
chr7	15209521	16506693	1297173	*	3	80.8134	chr7	16457735	16458734	1000	-	promoter:22572	uc009fgl.2	12951	Crx	mm9_genes_promoters	Photoreceptor Precursor Cells							3
chr7	13847603	16465139	2617537	*	4	82.3165	chr7	16457735	16458734	1000	-	promoter:22572	uc009fgl.2	12951	Crx	mm9_genes_promoters	Photoreceptor Precursor Cells								4
chr7	15209805	16465140	1255336	*	4	83.3088	chr7	16457735	16458734	1000	-	promoter:22572	uc009fgl.2	12951	Crx	mm9_genes_promoters	Photoreceptor Precursor Cells									4
chr7	16296359	16519314	222956	*	1	35.203	chr7	16465305	16466304	1000	-	promoter:22573	uc009fgm.2	12951	Crx	mm9_genes_promoters	Photoreceptor Precursor Cells	1
chr7	16190987	16501793	310807	*	1	34.987	chr7	16465305	16466304	1000	-	promoter:22573	uc009fgm.2	12951	Crx	mm9_genes_promoters	Photoreceptor Precursor Cells		1
chr7	16400708	16557874	157167	*	1	11.2176	chr7	16465305	16466304	1000	-	promoter:22573	uc009fgm.2	12951	Crx	mm9_genes_promoters	Photoreceptor Precursor Cells			1
chr7	16390155	17323643	933489	*	1	17.7704	chr7	16465305	16466304	1000	-	promoter:22573	uc009fgm.2	12951	Crx	mm9_genes_promoters	Photoreceptor Precursor Cells				1
chr7	16318671	17833189	1514519	*	1	19.209	chr7	16465305	16466304	1000	-	promoter:22573	uc009fgm.2	12951	Crx	mm9_genes_promoters	Photoreceptor Precursor Cells					1
chr7	15209805	16506782	1296978	*	4	83.5401	chr7	16465305	16466304	1000	-	promoter:22573	uc009fgm.2	12951	Crx	mm9_genes_promoters	Photoreceptor Precursor Cells						4
chr7	16466302	16467602	1301	*	LMR	30.2521	chr7	16465305	16466304	1000	-	promoter:22573	uc009fgm.2	12951	Crx	mm9_genes_promoters	Photoreceptor Precursor Cells						LMR
chr7	15209521	16506693	1297173	*	3	80.8134	chr7	16465305	16466304	1000	-	promoter:22573	uc009fgm.2	12951	Crx	mm9_genes_promoters	Photoreceptor Precursor Cells							3
chr7	16466176	16467159	984	*	LMR	25.5814	chr7	16465305	16466304	1000	-	promoter:22573	uc009fgm.2	12951	Crx	mm9_genes_promoters	Photoreceptor Precursor Cells							LMR
chr7	16465257	16467775	2519	*	2	50.5707	chr7	16465305	16466304	1000	-	promoter:22573	uc009fgm.2	12951	Crx	mm9_genes_promoters	Photoreceptor Precursor Cells								2
chr7	16466176	16467159	984	*	LMR	20.8333	chr7	16465305	16466304	1000	-	promoter:22573	uc009fgm.2	12951	Crx	mm9_genes_promoters	Photoreceptor Precursor Cells								LMR
chr7	16465258	16467040	1783	*	2	28.1382	chr7	16465305	16466304	1000	-	promoter:22573	uc009fgm.2	12951	Crx	mm9_genes_promoters	Photoreceptor Precursor Cells									2
chr7	16466177	16467160	984	*	LMR	14.3885	chr7	16465305	16466304	1000	-	promoter:22573	uc009fgm.2	12951	Crx	mm9_genes_promoters	Photoreceptor Precursor Cells									LMR
chr7	15328822	15879791	550970	*	3	81.6411	chr7	15872386	15873385	1000	-	promoter:25751	uc009fgl.2	12951	Crx	mm10_genes_promoters	Photoreceptor Precursor Cells										3
chr7	14624172	15879791	1255620	*	3	82.1049	chr7	15872386	15873385	1000	-	promoter:25751	uc009fgl.2	12951	Crx	mm10_genes_promoters	Photoreceptor Precursor Cells											3
chr7	15879908	15882077	2170	*	2	22.8562	chr7	15879956	15880955	1000	-	promoter:25752	uc009fgm.2	12951	Crx	mm10_genes_promoters	Photoreceptor Precursor Cells										2
chr7	15879851	15880372	522	*	LMR	7.92079	chr7	15879956	15880955	1000	-	promoter:25752	uc009fgm.2	12951	Crx	mm10_genes_promoters	Photoreceptor Precursor Cells										LMR
chr7	15880827	15881862	1036	*	LMR	8.57143	chr7	15879956	15880955	1000	-	promoter:25752	uc009fgm.2	12951	Crx	mm10_genes_promoters	Photoreceptor Precursor Cells										LMR
chr7	15879908	15882077	2170	*	2	17.9418	chr7	15879956	15880955	1000	-	promoter:25752	uc009fgm.2	12951	Crx	mm10_genes_promoters	Photoreceptor Precursor Cells											2
chr7	15879851	15880371	521	*	LMR	9.41176	chr7	15879956	15880955	1000	-	promoter:25752	uc009fgm.2	12951	Crx	mm10_genes_promoters	Photoreceptor Precursor Cells											LMR
chr7	15880827	15882018	1192	*	LMR	8.99796	chr7	15879956	15880955	1000	-	promoter:25752	uc009fgm.2	12951	Crx	mm10_genes_promoters	Photoreceptor Precursor Cells											LMR
chr2	78769175	79484971	715797	*	1	26.0858	chr2	79296794	79297793	1000	-	promoter:6425	uc008kgt.1	18012	Neurod1	mm9_genes_promoters	Rod Precursor Cells	1
chr2	79011743	79454764	443022	*	1	24.2114	chr2	79296794	79297793	1000	-	promoter:6425	uc008kgt.1	18012	Neurod1	mm9_genes_promoters	Rod Precursor Cells		1
chr2	78651121	79807423	1156303	*	1	19.8942	chr2	79296794	79297793	1000	-	promoter:6425	uc008kgt.1	18012	Neurod1	mm9_genes_promoters	Rod Precursor Cells			1
chr2	78795931	80064275	1268345	*	1	19.5619	chr2	79296794	79297793	1000	-	promoter:6425	uc008kgt.1	18012	Neurod1	mm9_genes_promoters	Rod Precursor Cells				1
chr2	78502924	79831681	1328758	*	1	17.998	chr2	79296794	79297793	1000	-	promoter:6425	uc008kgt.1	18012	Neurod1	mm9_genes_promoters	Rod Precursor Cells					1
chr2	79294076	79301168	7093	*	2	8.96455	chr2	79296794	79297793	1000	-	promoter:6425	uc008kgt.1	18012	Neurod1	mm9_genes_promoters	Rod Precursor Cells						2
chr2	79294028	79301158	7131	*	UMR	7.84496	chr2	79296794	79297793	1000	-	promoter:6425	uc008kgt.1	18012	Neurod1	mm9_genes_promoters	Rod Precursor Cells						UMR
chr2	79293977	79301660	7684	*	2	15.9568	chr2	79296794	79297793	1000	-	promoter:6425	uc008kgt.1	18012	Neurod1	mm9_genes_promoters	Rod Precursor Cells							2
chr2	79293918	79301348	7431	*	UMR	10.6383	chr2	79296794	79297793	1000	-	promoter:6425	uc008kgt.1	18012	Neurod1	mm9_genes_promoters	Rod Precursor Cells							UMR
chr2	79293977	79301167	7191	*	1	7.53694	chr2	79296794	79297793	1000	-	promoter:6425	uc008kgt.1	18012	Neurod1	mm9_genes_promoters	Rod Precursor Cells								1
chr2	79293918	79301570	7653	*	UMR	8.48508	chr2	79296794	79297793	1000	-	promoter:6425	uc008kgt.1	18012	Neurod1	mm9_genes_promoters	Rod Precursor Cells								UMR
chr2	79294089	79302942	8854	*	1	7.64133	chr2	79296794	79297793	1000	-	promoter:6425	uc008kgt.1	18012	Neurod1	mm9_genes_promoters	Rod Precursor Cells									1
chr2	79293294	79301265	7972	*	UMR	4.5768	chr2	79296794	79297793	1000	-	promoter:6425	uc008kgt.1	18012	Neurod1	mm9_genes_promoters	Rod Precursor Cells									UMR
chr2	79453701	79461374	7674	*	1	4.85051	chr2	79456637	79457636	1000	-	promoter:7331	uc008kgt.1	18012	Neurod1	mm10_genes_promoters	Rod Precursor Cells										1
chr2	79453701	79461374	7674	*	UMR	4.87805	chr2	79456637	79457636	1000	-	promoter:7331	uc008kgt.1	18012	Neurod1	mm10_genes_promoters	Rod Precursor Cells										UMR
chr2	79453694	79461374	7681	*	1	6.41766	chr2	79456637	79457636	1000	-	promoter:7331	uc008kgt.1	18012	Neurod1	mm10_genes_promoters	Rod Precursor Cells											1
chr2	79453701	79461374	7674	*	UMR	6.33224	chr2	79456637	79457636	1000	-	promoter:7331	uc008kgt.1	18012	Neurod1	mm10_genes_promoters	Rod Precursor Cells											UMR
chr11	98629628	98640036	10409	*	2	55.5422	chr11	98636557	98637556	1000	-	promoter:36443	uc007lhh.1	217166	Nr1d1	mm9_genes_promoters	Rod Precursor Cells	2
chr11	98634793	98643254	8462	*	2	42.9386	chr11	98636557	98637556	1000	-	promoter:36443	uc007lhh.1	217166	Nr1d1	mm9_genes_promoters	Rod Precursor Cells		2
chr11	98634228	98710759	76532	*	1	12.1739	chr11	98636557	98637556	1000	-	promoter:36443	uc007lhh.1	217166	Nr1d1	mm9_genes_promoters	Rod Precursor Cells			1
chr11	98486163	98660316	174154	*	1	20.3245	chr11	98636557	98637556	1000	-	promoter:36443	uc007lhh.1	217166	Nr1d1	mm9_genes_promoters	Rod Precursor Cells				1
chr11	98487261	99572459	1085199	*	1	15.8199	chr11	98636557	98637556	1000	-	promoter:36443	uc007lhh.1	217166	Nr1d1	mm9_genes_promoters	Rod Precursor Cells					1
chr11	98634778	98637011	2234	*	1	4.13446	chr11	98636557	98637556	1000	-	promoter:36443	uc007lhh.1	217166	Nr1d1	mm9_genes_promoters	Rod Precursor Cells						1
chr11	98637190	98643037	5848	*	3	65.3065	chr11	98636557	98637556	1000	-	promoter:36443	uc007lhh.1	217166	Nr1d1	mm9_genes_promoters	Rod Precursor Cells						3
chr11	98635007	98637328	2322	*	UMR	2.80374	chr11	98636557	98637556	1000	-	promoter:36443	uc007lhh.1	217166	Nr1d1	mm9_genes_promoters	Rod Precursor Cells						UMR
chr11	98634792	98638671	3880	*	1	10.158	chr11	98636557	98637556	1000	-	promoter:36443	uc007lhh.1	217166	Nr1d1	mm9_genes_promoters	Rod Precursor Cells							1
chr11	98634732	98637161	2430	*	UMR	4.88467	chr11	98636557	98637556	1000	-	promoter:36443	uc007lhh.1	217166	Nr1d1	mm9_genes_promoters	Rod Precursor Cells							UMR
chr11	98637477	98639936	2460	*	LMR	27.5362	chr11	98636557	98637556	1000	-	promoter:36443	uc007lhh.1	217166	Nr1d1	mm9_genes_promoters	Rod Precursor Cells							LMR
chr11	98634774	98638589	3816	*	1	7.84178	chr11	98636557	98637556	1000	-	promoter:36443	uc007lhh.1	217166	Nr1d1	mm9_genes_promoters	Rod Precursor Cells								1
chr11	98634829	98638630	3802	*	UMR	6.60522	chr11	98636557	98637556	1000	-	promoter:36443	uc007lhh.1	217166	Nr1d1	mm9_genes_promoters	Rod Precursor Cells								UMR
chr11	98635081	98638672	3592	*	2	8.39271	chr11	98636557	98637556	1000	-	promoter:36443	uc007lhh.1	217166	Nr1d1	mm9_genes_promoters	Rod Precursor Cells									2
chr11	98634777	98637587	2811	*	UMR	5.40275	chr11	98636557	98637556	1000	-	promoter:36443	uc007lhh.1	217166	Nr1d1	mm9_genes_promoters	Rod Precursor Cells									UMR
chr11	98773464	98775696	2233	*	1	3.97864	chr11	98775378	98776377	1000	-	promoter:41561	uc007lhh.2	217166	Nr1d1	mm10_genes_promoters	Rod Precursor Cells										1
chr11	98775819	98776351	533	*	2	56.0141	chr11	98775378	98776377	1000	-	promoter:41561	uc007lhh.2	217166	Nr1d1	mm10_genes_promoters	Rod Precursor Cells										2
chr11	98776352	98777358	1007	*	2	28.6494	chr11	98775378	98776377	1000	-	promoter:41561	uc007lhh.2	217166	Nr1d1	mm10_genes_promoters	Rod Precursor Cells										2
chr11	98773461	98775820	2360	*	UMR	7.38023	chr11	98775378	98776377	1000	-	promoter:41561	uc007lhh.2	217166	Nr1d1	mm10_genes_promoters	Rod Precursor Cells										UMR
chr11	98773464	98775696	2233	*	1	3.84267	chr11	98775378	98776377	1000	-	promoter:41561	uc007lhh.2	217166	Nr1d1	mm10_genes_promoters	Rod Precursor Cells											1
chr11	98775819	98776702	884	*	2	58.8665	chr11	98775378	98776377	1000	-	promoter:41561	uc007lhh.2	217166	Nr1d1	mm10_genes_promoters	Rod Precursor Cells											2
chr11	98773461	98776132	2672	*	UMR	9.45335	chr11	98775378	98776377	1000	-	promoter:41561	uc007lhh.2	217166	Nr1d1	mm10_genes_promoters	Rod Precursor Cells											UMR
chr11	98776171	98776248	78	*	LMR	48.4848	chr11	98775378	98776377	1000	-	promoter:41561	uc007lhh.2	217166	Nr1d1	mm10_genes_promoters	Rod Precursor Cells											LMR
chr9	59763684	59825295	61612	*	1	40.7104	chr9	59797887	59798886	1000	-	promoter:29581	uc009pyu.1	23958	Nr2e3	mm9_genes_promoters	Rod Precursor Cells	1
chr9	59770798	59835564	64767	*	1	26.7707	chr9	59797887	59798886	1000	-	promoter:29581	uc009pyu.1	23958	Nr2e3	mm9_genes_promoters	Rod Precursor Cells		1
chr9	59734956	59850561	115606	*	1	19.1092	chr9	59797887	59798886	1000	-	promoter:29581	uc009pyu.1	23958	Nr2e3	mm9_genes_promoters	Rod Precursor Cells			1
chr9	59668709	59887142	218434	*	1	27.207	chr9	59797887	59798886	1000	-	promoter:29581	uc009pyu.1	23958	Nr2e3	mm9_genes_promoters	Rod Precursor Cells				1
chr9	59663140	60193099	529960	*	1	29.7461	chr9	59797887	59798886	1000	-	promoter:29581	uc009pyu.1	23958	Nr2e3	mm9_genes_promoters	Rod Precursor Cells					1
chr9	59600804	60369053	768250	*	4	87.5754	chr9	59797887	59798886	1000	-	promoter:29581	uc009pyu.1	23958	Nr2e3	mm9_genes_promoters	Rod Precursor Cells						4
chr9	59600420	59808818	208399	*	4	87.3145	chr9	59797887	59798886	1000	-	promoter:29581	uc009pyu.1	23958	Nr2e3	mm9_genes_promoters	Rod Precursor Cells							4
chr9	59600420	59806995	206576	*	4	88.3586	chr9	59797887	59798886	1000	-	promoter:29581	uc009pyu.1	23958	Nr2e3	mm9_genes_promoters	Rod Precursor Cells								4
chr9	59601934	60369017	767084	*	4	88.0188	chr9	59797887	59798886	1000	-	promoter:29581	uc009pyu.1	23958	Nr2e3	mm9_genes_promoters	Rod Precursor Cells									4
chr9	59763684	59825295	61612	*	1	40.7104	chr9	59797887	59798886	1000	-	promoter:29582	uc009pyv.1	23958	Nr2e3	mm9_genes_promoters	Rod Precursor Cells	1
chr9	59770798	59835564	64767	*	1	26.7707	chr9	59797887	59798886	1000	-	promoter:29582	uc009pyv.1	23958	Nr2e3	mm9_genes_promoters	Rod Precursor Cells		1
chr9	59734956	59850561	115606	*	1	19.1092	chr9	59797887	59798886	1000	-	promoter:29582	uc009pyv.1	23958	Nr2e3	mm9_genes_promoters	Rod Precursor Cells			1
chr9	59668709	59887142	218434	*	1	27.207	chr9	59797887	59798886	1000	-	promoter:29582	uc009pyv.1	23958	Nr2e3	mm9_genes_promoters	Rod Precursor Cells				1
chr9	59663140	60193099	529960	*	1	29.7461	chr9	59797887	59798886	1000	-	promoter:29582	uc009pyv.1	23958	Nr2e3	mm9_genes_promoters	Rod Precursor Cells					1
chr9	59600804	60369053	768250	*	4	87.5754	chr9	59797887	59798886	1000	-	promoter:29582	uc009pyv.1	23958	Nr2e3	mm9_genes_promoters	Rod Precursor Cells						4
chr9	59600420	59808818	208399	*	4	87.3145	chr9	59797887	59798886	1000	-	promoter:29582	uc009pyv.1	23958	Nr2e3	mm9_genes_promoters	Rod Precursor Cells							4
chr9	59600420	59806995	206576	*	4	88.3586	chr9	59797887	59798886	1000	-	promoter:29582	uc009pyv.1	23958	Nr2e3	mm9_genes_promoters	Rod Precursor Cells								4
chr9	59601934	60369017	767084	*	4	88.0188	chr9	59797887	59798886	1000	-	promoter:29582	uc009pyv.1	23958	Nr2e3	mm9_genes_promoters	Rod Precursor Cells									4
chr9	59763684	59825295	61612	*	1	40.7104	chr9	59808467	59809466	1000	-	promoter:29583	uc009pyw.1	23958	Nr2e3	mm9_genes_promoters	Rod Precursor Cells	1
chr9	59770798	59835564	64767	*	1	26.7707	chr9	59808467	59809466	1000	-	promoter:29583	uc009pyw.1	23958	Nr2e3	mm9_genes_promoters	Rod Precursor Cells		1
chr9	59734956	59850561	115606	*	1	19.1092	chr9	59808467	59809466	1000	-	promoter:29583	uc009pyw.1	23958	Nr2e3	mm9_genes_promoters	Rod Precursor Cells			1
chr9	59668709	59887142	218434	*	1	27.207	chr9	59808467	59809466	1000	-	promoter:29583	uc009pyw.1	23958	Nr2e3	mm9_genes_promoters	Rod Precursor Cells				1
chr9	59663140	60193099	529960	*	1	29.7461	chr9	59808467	59809466	1000	-	promoter:29583	uc009pyw.1	23958	Nr2e3	mm9_genes_promoters	Rod Precursor Cells					1
chr9	59600804	60369053	768250	*	4	87.5754	chr9	59808467	59809466	1000	-	promoter:29583	uc009pyw.1	23958	Nr2e3	mm9_genes_promoters	Rod Precursor Cells						4
chr9	59600420	59808818	208399	*	4	87.3145	chr9	59808467	59809466	1000	-	promoter:29583	uc009pyw.1	23958	Nr2e3	mm9_genes_promoters	Rod Precursor Cells							4
chr9	59808887	59809518	632	*	2	43.4341	chr9	59808467	59809466	1000	-	promoter:29583	uc009pyw.1	23958	Nr2e3	mm9_genes_promoters	Rod Precursor Cells							2
chr9	59808971	59809256	286	*	LMR	31.9588	chr9	59808467	59809466	1000	-	promoter:29583	uc009pyw.1	23958	Nr2e3	mm9_genes_promoters	Rod Precursor Cells							LMR
chr9	59808143	59816723	8581	*	4	81.8419	chr9	59808467	59809466	1000	-	promoter:29583	uc009pyw.1	23958	Nr2e3	mm9_genes_promoters	Rod Precursor Cells								4
chr9	59601934	60369017	767084	*	4	88.0188	chr9	59808467	59809466	1000	-	promoter:29583	uc009pyw.1	23958	Nr2e3	mm9_genes_promoters	Rod Precursor Cells									4
chr9	59752613	59959189	206577	*	4	90.1853	chr9	59950075	59951074	1000	-	promoter:33660	uc029xbk.1	23958	Nr2e3	mm10_genes_promoters	Rod Precursor Cells										4
chr9	59752613	59959189	206577	*	4	90.5347	chr9	59950075	59951074	1000	-	promoter:33660	uc029xbk.1	23958	Nr2e3	mm10_genes_promoters	Rod Precursor Cells											4
chr9	59752613	59959189	206577	*	4	90.1853	chr9	59950080	59951079	1000	-	promoter:33661	uc009pyu.1	23958	Nr2e3	mm10_genes_promoters	Rod Precursor Cells										4
chr9	59752613	59959189	206577	*	4	90.5347	chr9	59950080	59951079	1000	-	promoter:33661	uc009pyu.1	23958	Nr2e3	mm10_genes_promoters	Rod Precursor Cells											4
chr9	59752613	59959189	206577	*	4	90.1853	chr9	59950080	59951079	1000	-	promoter:33662	uc009pyv.1	23958	Nr2e3	mm10_genes_promoters	Rod Precursor Cells										4
chr9	59752613	59959189	206577	*	4	90.5347	chr9	59950080	59951079	1000	-	promoter:33662	uc009pyv.1	23958	Nr2e3	mm10_genes_promoters	Rod Precursor Cells											4
chr9	59959794	59969086	9293	*	3	82.9155	chr9	59960660	59961659	1000	-	promoter:33663	uc009pyw.1	23958	Nr2e3	mm10_genes_promoters	Rod Precursor Cells										3
chr9	59961381	59961449	69	*	LMR	45.098	chr9	59960660	59961659	1000	-	promoter:33663	uc009pyw.1	23958	Nr2e3	mm10_genes_promoters	Rod Precursor Cells										LMR
chr9	59959794	59969086	9293	*	3	82.6453	chr9	59960660	59961659	1000	-	promoter:33663	uc009pyw.1	23958	Nr2e3	mm10_genes_promoters	Rod Precursor Cells											3
chr9	59961365	59961490	126	*	LMR	37.8378	chr9	59960660	59961659	1000	-	promoter:33663	uc009pyw.1	23958	Nr2e3	mm10_genes_promoters	Rod Precursor Cells											LMR
chr14	55689029	56222114	533086	*	1	27.3659	chr14	56143803	56144802	1000	-	promoter:42789	uc007tyu.2	18185	Nrl	mm9_genes_promoters	Rod Precursor Cells	1
chr14	55850200	56327584	477385	*	1	22.7715	chr14	56143803	56144802	1000	-	promoter:42789	uc007tyu.2	18185	Nrl	mm9_genes_promoters	Rod Precursor Cells		1
chr14	55850259	56326479	476221	*	1	12.475	chr14	56143803	56144802	1000	-	promoter:42789	uc007tyu.2	18185	Nrl	mm9_genes_promoters	Rod Precursor Cells			1
chr14	55852690	56415727	563038	*	1	15.2715	chr14	56143803	56144802	1000	-	promoter:42789	uc007tyu.2	18185	Nrl	mm9_genes_promoters	Rod Precursor Cells				1
chr14	55919901	56416313	496413	*	1	14.8032	chr14	56143803	56144802	1000	-	promoter:42789	uc007tyu.2	18185	Nrl	mm9_genes_promoters	Rod Precursor Cells					1
chr14	56140433	56157679	17247	*	4	81.859	chr14	56143803	56144802	1000	-	promoter:42789	uc007tyu.2	18185	Nrl	mm9_genes_promoters	Rod Precursor Cells						4
chr14	56143713	56143870	158	*	LMR	35.9375	chr14	56143803	56144802	1000	-	promoter:42789	uc007tyu.2	18185	Nrl	mm9_genes_promoters	Rod Precursor Cells						LMR
chr14	56140260	56154565	14306	*	3	78.5613	chr14	56143803	56144802	1000	-	promoter:42789	uc007tyu.2	18185	Nrl	mm9_genes_promoters	Rod Precursor Cells							3
chr14	56143770	56144082	313	*	LMR	18	chr14	56143803	56144802	1000	-	promoter:42789	uc007tyu.2	18185	Nrl	mm9_genes_promoters	Rod Precursor Cells							LMR
chr14	56143531	56144279	749	*	2	54.353	chr14	56143803	56144802	1000	-	promoter:42789	uc007tyu.2	18185	Nrl	mm9_genes_promoters	Rod Precursor Cells								2
chr14	56144406	56158565	14160	*	3	79.5719	chr14	56143803	56144802	1000	-	promoter:42789	uc007tyu.2	18185	Nrl	mm9_genes_promoters	Rod Precursor Cells								3
chr14	56143786	56144082	297	*	LMR	30.1887	chr14	56143803	56144802	1000	-	promoter:42789	uc007tyu.2	18185	Nrl	mm9_genes_promoters	Rod Precursor Cells								LMR
chr14	56140348	56158417	18070	*	3	78.7049	chr14	56143803	56144802	1000	-	promoter:42789	uc007tyu.2	18185	Nrl	mm9_genes_promoters	Rod Precursor Cells									3
chr14	56143635	56144216	582	*	LMR	33.6735	chr14	56143803	56144802	1000	-	promoter:42789	uc007tyu.2	18185	Nrl	mm9_genes_promoters	Rod Precursor Cells									LMR
chr14	55689029	56222114	533086	*	1	27.3659	chr14	56143803	56144802	1000	-	promoter:42790	uc007tyv.2	18185	Nrl	mm9_genes_promoters	Rod Precursor Cells	1
chr14	55850200	56327584	477385	*	1	22.7715	chr14	56143803	56144802	1000	-	promoter:42790	uc007tyv.2	18185	Nrl	mm9_genes_promoters	Rod Precursor Cells		1
chr14	55850259	56326479	476221	*	1	12.475	chr14	56143803	56144802	1000	-	promoter:42790	uc007tyv.2	18185	Nrl	mm9_genes_promoters	Rod Precursor Cells			1
chr14	55852690	56415727	563038	*	1	15.2715	chr14	56143803	56144802	1000	-	promoter:42790	uc007tyv.2	18185	Nrl	mm9_genes_promoters	Rod Precursor Cells				1
chr14	55919901	56416313	496413	*	1	14.8032	chr14	56143803	56144802	1000	-	promoter:42790	uc007tyv.2	18185	Nrl	mm9_genes_promoters	Rod Precursor Cells					1
chr14	56140433	56157679	17247	*	4	81.859	chr14	56143803	56144802	1000	-	promoter:42790	uc007tyv.2	18185	Nrl	mm9_genes_promoters	Rod Precursor Cells						4
chr14	56143713	56143870	158	*	LMR	35.9375	chr14	56143803	56144802	1000	-	promoter:42790	uc007tyv.2	18185	Nrl	mm9_genes_promoters	Rod Precursor Cells						LMR
chr14	56140260	56154565	14306	*	3	78.5613	chr14	56143803	56144802	1000	-	promoter:42790	uc007tyv.2	18185	Nrl	mm9_genes_promoters	Rod Precursor Cells							3
chr14	56143770	56144082	313	*	LMR	18	chr14	56143803	56144802	1000	-	promoter:42790	uc007tyv.2	18185	Nrl	mm9_genes_promoters	Rod Precursor Cells							LMR
chr14	56143531	56144279	749	*	2	54.353	chr14	56143803	56144802	1000	-	promoter:42790	uc007tyv.2	18185	Nrl	mm9_genes_promoters	Rod Precursor Cells								2
chr14	56144406	56158565	14160	*	3	79.5719	chr14	56143803	56144802	1000	-	promoter:42790	uc007tyv.2	18185	Nrl	mm9_genes_promoters	Rod Precursor Cells								3
chr14	56143786	56144082	297	*	LMR	30.1887	chr14	56143803	56144802	1000	-	promoter:42790	uc007tyv.2	18185	Nrl	mm9_genes_promoters	Rod Precursor Cells								LMR
chr14	56140348	56158417	18070	*	3	78.7049	chr14	56143803	56144802	1000	-	promoter:42790	uc007tyv.2	18185	Nrl	mm9_genes_promoters	Rod Precursor Cells									3
chr14	56143635	56144216	582	*	LMR	33.6735	chr14	56143803	56144802	1000	-	promoter:42790	uc007tyv.2	18185	Nrl	mm9_genes_promoters	Rod Precursor Cells									LMR
chr14	55521511	55539729	18219	*	3	81.8889	chr14	55524253	55525252	1000	-	promoter:48961	uc033gqy.1	18185	Nrl	mm10_genes_promoters	Rod Precursor Cells										3
chr14	55524950	55525016	67	*	LMR	29.8701	chr14	55524253	55525252	1000	-	promoter:48961	uc033gqy.1	18185	Nrl	mm10_genes_promoters	Rod Precursor Cells										LMR
chr14	55521510	55524818	3309	*	3	83.0397	chr14	55524253	55525252	1000	-	promoter:48961	uc033gqy.1	18185	Nrl	mm10_genes_promoters	Rod Precursor Cells											3
chr14	55524930	55525050	121	*	2	41.3154	chr14	55524253	55525252	1000	-	promoter:48961	uc033gqy.1	18185	Nrl	mm10_genes_promoters	Rod Precursor Cells											2
chr14	55524949	55525050	102	*	LMR	35.7542	chr14	55524253	55525252	1000	-	promoter:48961	uc033gqy.1	18185	Nrl	mm10_genes_promoters	Rod Precursor Cells											LMR
chr14	55521511	55539729	18219	*	3	81.8889	chr14	55524982	55525981	1000	-	promoter:48962	uc007tyu.3	18185	Nrl	mm10_genes_promoters	Rod Precursor Cells										3
chr14	55524950	55525016	67	*	LMR	29.8701	chr14	55524982	55525981	1000	-	promoter:48962	uc007tyu.3	18185	Nrl	mm10_genes_promoters	Rod Precursor Cells										LMR
chr14	55524930	55525050	121	*	2	41.3154	chr14	55524982	55525981	1000	-	promoter:48962	uc007tyu.3	18185	Nrl	mm10_genes_promoters	Rod Precursor Cells											2
chr14	55525442	55539728	14287	*	4	84.0623	chr14	55524982	55525981	1000	-	promoter:48962	uc007tyu.3	18185	Nrl	mm10_genes_promoters	Rod Precursor Cells											4
chr14	55524949	55525050	102	*	LMR	35.7542	chr14	55524982	55525981	1000	-	promoter:48962	uc007tyu.3	18185	Nrl	mm10_genes_promoters	Rod Precursor Cells											LMR
chr14	55521511	55539729	18219	*	3	81.8889	chr14	55524982	55525981	1000	-	promoter:48963	uc007tyv.3	18185	Nrl	mm10_genes_promoters	Rod Precursor Cells										3
chr14	55524950	55525016	67	*	LMR	29.8701	chr14	55524982	55525981	1000	-	promoter:48963	uc007tyv.3	18185	Nrl	mm10_genes_promoters	Rod Precursor Cells										LMR
chr14	55524930	55525050	121	*	2	41.3154	chr14	55524982	55525981	1000	-	promoter:48963	uc007tyv.3	18185	Nrl	mm10_genes_promoters	Rod Precursor Cells											2
chr14	55525442	55539728	14287	*	4	84.0623	chr14	55524982	55525981	1000	-	promoter:48963	uc007tyv.3	18185	Nrl	mm10_genes_promoters	Rod Precursor Cells											4
chr14	55524949	55525050	102	*	LMR	35.7542	chr14	55524982	55525981	1000	-	promoter:48963	uc007tyv.3	18185	Nrl	mm10_genes_promoters	Rod Precursor Cells											LMR
chr14	55521511	55539729	18219	*	3	81.8889	chr14	55524982	55525981	1000	-	promoter:48964	uc033gqz.1	18185	Nrl	mm10_genes_promoters	Rod Precursor Cells										3
chr14	55524950	55525016	67	*	LMR	29.8701	chr14	55524982	55525981	1000	-	promoter:48964	uc033gqz.1	18185	Nrl	mm10_genes_promoters	Rod Precursor Cells										LMR
chr14	55524930	55525050	121	*	2	41.3154	chr14	55524982	55525981	1000	-	promoter:48964	uc033gqz.1	18185	Nrl	mm10_genes_promoters	Rod Precursor Cells											2
chr14	55525442	55539728	14287	*	4	84.0623	chr14	55524982	55525981	1000	-	promoter:48964	uc033gqz.1	18185	Nrl	mm10_genes_promoters	Rod Precursor Cells											4
chr14	55524949	55525050	102	*	LMR	35.7542	chr14	55524982	55525981	1000	-	promoter:48964	uc033gqz.1	18185	Nrl	mm10_genes_promoters	Rod Precursor Cells											LMR
chr14	49136603	49619289	482687	*	1	17.9579	chr14	49282548	49283547	1000	-	promoter:42646	uc007tjq.2	18424	Otx2	mm9_genes_promoters	Photoreceptor Precursor Cells	1
chr14	49130096	49718588	588493	*	1	18.6846	chr14	49282548	49283547	1000	-	promoter:42646	uc007tjq.2	18424	Otx2	mm9_genes_promoters	Photoreceptor Precursor Cells		1
chr14	49129490	49715331	585842	*	1	11.3889	chr14	49282548	49283547	1000	-	promoter:42646	uc007tjq.2	18424	Otx2	mm9_genes_promoters	Photoreceptor Precursor Cells			1
chr14	48572428	49654754	1082327	*	1	13.08	chr14	49282548	49283547	1000	-	promoter:42646	uc007tjq.2	18424	Otx2	mm9_genes_promoters	Photoreceptor Precursor Cells				1
chr14	48574286	50222065	1647780	*	1	16.4144	chr14	49282548	49283547	1000	-	promoter:42646	uc007tjq.2	18424	Otx2	mm9_genes_promoters	Photoreceptor Precursor Cells					1
chr14	49281069	49294896	13828	*	1	8.14827	chr14	49282548	49283547	1000	-	promoter:42646	uc007tjq.2	18424	Otx2	mm9_genes_promoters	Photoreceptor Precursor Cells						1
chr14	49281071	49290476	9406	*	UMR	7.1774	chr14	49282548	49283547	1000	-	promoter:42646	uc007tjq.2	18424	Otx2	mm9_genes_promoters	Photoreceptor Precursor Cells						UMR
chr14	49281543	49294855	13313	*	1	7.8705	chr14	49282548	49283547	1000	-	promoter:42646	uc007tjq.2	18424	Otx2	mm9_genes_promoters	Photoreceptor Precursor Cells							1
chr14	49281515	49290288	8774	*	UMR	3.19499	chr14	49282548	49283547	1000	-	promoter:42646	uc007tjq.2	18424	Otx2	mm9_genes_promoters	Photoreceptor Precursor Cells							UMR
chr14	49281543	49294672	13130	*	1	6.57472	chr14	49282548	49283547	1000	-	promoter:42646	uc007tjq.2	18424	Otx2	mm9_genes_promoters	Photoreceptor Precursor Cells								1
chr14	49281515	49290475	8961	*	UMR	2.54944	chr14	49282548	49283547	1000	-	promoter:42646	uc007tjq.2	18424	Otx2	mm9_genes_promoters	Photoreceptor Precursor Cells								UMR
chr14	49281689	49294866	13178	*	1	5.47764	chr14	49282548	49283547	1000	-	promoter:42646	uc007tjq.2	18424	Otx2	mm9_genes_promoters	Photoreceptor Precursor Cells									1
chr14	49281071	49290946	9876	*	UMR	4.13288	chr14	49282548	49283547	1000	-	promoter:42646	uc007tjq.2	18424	Otx2	mm9_genes_promoters	Photoreceptor Precursor Cells									UMR
chr14	49136603	49619289	482687	*	1	17.9579	chr14	49284785	49285784	1000	-	promoter:42647	uc007tjr.2	18424	Otx2	mm9_genes_promoters	Photoreceptor Precursor Cells	1
chr14	49130096	49718588	588493	*	1	18.6846	chr14	49284785	49285784	1000	-	promoter:42647	uc007tjr.2	18424	Otx2	mm9_genes_promoters	Photoreceptor Precursor Cells		1
chr14	49129490	49715331	585842	*	1	11.3889	chr14	49284785	49285784	1000	-	promoter:42647	uc007tjr.2	18424	Otx2	mm9_genes_promoters	Photoreceptor Precursor Cells			1
chr14	48572428	49654754	1082327	*	1	13.08	chr14	49284785	49285784	1000	-	promoter:42647	uc007tjr.2	18424	Otx2	mm9_genes_promoters	Photoreceptor Precursor Cells				1
chr14	48574286	50222065	1647780	*	1	16.4144	chr14	49284785	49285784	1000	-	promoter:42647	uc007tjr.2	18424	Otx2	mm9_genes_promoters	Photoreceptor Precursor Cells					1
chr14	49281069	49294896	13828	*	1	8.14827	chr14	49284785	49285784	1000	-	promoter:42647	uc007tjr.2	18424	Otx2	mm9_genes_promoters	Photoreceptor Precursor Cells						1
chr14	49281071	49290476	9406	*	UMR	7.1774	chr14	49284785	49285784	1000	-	promoter:42647	uc007tjr.2	18424	Otx2	mm9_genes_promoters	Photoreceptor Precursor Cells						UMR
chr14	49281543	49294855	13313	*	1	7.8705	chr14	49284785	49285784	1000	-	promoter:42647	uc007tjr.2	18424	Otx2	mm9_genes_promoters	Photoreceptor Precursor Cells							1
chr14	49281515	49290288	8774	*	UMR	3.19499	chr14	49284785	49285784	1000	-	promoter:42647	uc007tjr.2	18424	Otx2	mm9_genes_promoters	Photoreceptor Precursor Cells							UMR
chr14	49281543	49294672	13130	*	1	6.57472	chr14	49284785	49285784	1000	-	promoter:42647	uc007tjr.2	18424	Otx2	mm9_genes_promoters	Photoreceptor Precursor Cells								1
chr14	49281515	49290475	8961	*	UMR	2.54944	chr14	49284785	49285784	1000	-	promoter:42647	uc007tjr.2	18424	Otx2	mm9_genes_promoters	Photoreceptor Precursor Cells								UMR
chr14	49281689	49294866	13178	*	1	5.47764	chr14	49284785	49285784	1000	-	promoter:42647	uc007tjr.2	18424	Otx2	mm9_genes_promoters	Photoreceptor Precursor Cells									1
chr14	49281071	49290946	9876	*	UMR	4.13288	chr14	49284785	49285784	1000	-	promoter:42647	uc007tjr.2	18424	Otx2	mm9_genes_promoters	Photoreceptor Precursor Cells									UMR
chr14	49136603	49619289	482687	*	1	17.9579	chr14	49287182	49288181	1000	-	promoter:42648	uc007tjs.2	18424	Otx2	mm9_genes_promoters	Photoreceptor Precursor Cells	1
chr14	49130096	49718588	588493	*	1	18.6846	chr14	49287182	49288181	1000	-	promoter:42648	uc007tjs.2	18424	Otx2	mm9_genes_promoters	Photoreceptor Precursor Cells		1
chr14	49129490	49715331	585842	*	1	11.3889	chr14	49287182	49288181	1000	-	promoter:42648	uc007tjs.2	18424	Otx2	mm9_genes_promoters	Photoreceptor Precursor Cells			1
chr14	48572428	49654754	1082327	*	1	13.08	chr14	49287182	49288181	1000	-	promoter:42648	uc007tjs.2	18424	Otx2	mm9_genes_promoters	Photoreceptor Precursor Cells				1
chr14	48574286	50222065	1647780	*	1	16.4144	chr14	49287182	49288181	1000	-	promoter:42648	uc007tjs.2	18424	Otx2	mm9_genes_promoters	Photoreceptor Precursor Cells					1
chr14	49281069	49294896	13828	*	1	8.14827	chr14	49287182	49288181	1000	-	promoter:42648	uc007tjs.2	18424	Otx2	mm9_genes_promoters	Photoreceptor Precursor Cells						1
chr14	49281071	49290476	9406	*	UMR	7.1774	chr14	49287182	49288181	1000	-	promoter:42648	uc007tjs.2	18424	Otx2	mm9_genes_promoters	Photoreceptor Precursor Cells						UMR
chr14	49281543	49294855	13313	*	1	7.8705	chr14	49287182	49288181	1000	-	promoter:42648	uc007tjs.2	18424	Otx2	mm9_genes_promoters	Photoreceptor Precursor Cells							1
chr14	49281515	49290288	8774	*	UMR	3.19499	chr14	49287182	49288181	1000	-	promoter:42648	uc007tjs.2	18424	Otx2	mm9_genes_promoters	Photoreceptor Precursor Cells							UMR
chr14	49281543	49294672	13130	*	1	6.57472	chr14	49287182	49288181	1000	-	promoter:42648	uc007tjs.2	18424	Otx2	mm9_genes_promoters	Photoreceptor Precursor Cells								1
chr14	49281515	49290475	8961	*	UMR	2.54944	chr14	49287182	49288181	1000	-	promoter:42648	uc007tjs.2	18424	Otx2	mm9_genes_promoters	Photoreceptor Precursor Cells								UMR
chr14	49281689	49294866	13178	*	1	5.47764	chr14	49287182	49288181	1000	-	promoter:42648	uc007tjs.2	18424	Otx2	mm9_genes_promoters	Photoreceptor Precursor Cells									1
chr14	49281071	49290946	9876	*	UMR	4.13288	chr14	49287182	49288181	1000	-	promoter:42648	uc007tjs.2	18424	Otx2	mm9_genes_promoters	Photoreceptor Precursor Cells									UMR
chr14	48661394	48675179	13786	*	1	3.73284	chr14	48662873	48663872	1000	-	promoter:48802	uc007tjq.3	18424	Otx2	mm10_genes_promoters	Photoreceptor Precursor Cells										1
chr14	48661216	48675086	13871	*	UMR	3.49319	chr14	48662873	48663872	1000	-	promoter:48802	uc007tjq.3	18424	Otx2	mm10_genes_promoters	Photoreceptor Precursor Cells										UMR
chr14	48661519	48675175	13657	*	1	3.61584	chr14	48662873	48663872	1000	-	promoter:48802	uc007tjq.3	18424	Otx2	mm10_genes_promoters	Photoreceptor Precursor Cells											1
chr14	48661395	48672515	11121	*	UMR	3.04976	chr14	48662873	48663872	1000	-	promoter:48802	uc007tjq.3	18424	Otx2	mm10_genes_promoters	Photoreceptor Precursor Cells											UMR
chr14	48661394	48675179	13786	*	1	3.73284	chr14	48665110	48666109	1000	-	promoter:48803	uc007tjr.3	18424	Otx2	mm10_genes_promoters	Photoreceptor Precursor Cells										1
chr14	48661216	48675086	13871	*	UMR	3.49319	chr14	48665110	48666109	1000	-	promoter:48803	uc007tjr.3	18424	Otx2	mm10_genes_promoters	Photoreceptor Precursor Cells										UMR
chr14	48661519	48675175	13657	*	1	3.61584	chr14	48665110	48666109	1000	-	promoter:48803	uc007tjr.3	18424	Otx2	mm10_genes_promoters	Photoreceptor Precursor Cells											1
chr14	48661395	48672515	11121	*	UMR	3.04976	chr14	48665110	48666109	1000	-	promoter:48803	uc007tjr.3	18424	Otx2	mm10_genes_promoters	Photoreceptor Precursor Cells											UMR
chr14	48661394	48675179	13786	*	1	3.73284	chr14	48667645	48668644	1000	-	promoter:48804	uc007tjs.3	18424	Otx2	mm10_genes_promoters	Photoreceptor Precursor Cells										1
chr14	48661216	48675086	13871	*	UMR	3.49319	chr14	48667645	48668644	1000	-	promoter:48804	uc007tjs.3	18424	Otx2	mm10_genes_promoters	Photoreceptor Precursor Cells										UMR
chr14	48661519	48675175	13657	*	1	3.61584	chr14	48667645	48668644	1000	-	promoter:48804	uc007tjs.3	18424	Otx2	mm10_genes_promoters	Photoreceptor Precursor Cells											1
chr14	48661395	48672515	11121	*	UMR	3.04976	chr14	48667645	48668644	1000	-	promoter:48804	uc007tjs.3	18424	Otx2	mm10_genes_promoters	Photoreceptor Precursor Cells											UMR
chr14	48661394	48675179	13786	*	1	3.73284	chr14	48667645	48668644	1000	-	promoter:48805	uc033gpq.1	18424	Otx2	mm10_genes_promoters	Photoreceptor Precursor Cells										1
chr14	48661216	48675086	13871	*	UMR	3.49319	chr14	48667645	48668644	1000	-	promoter:48805	uc033gpq.1	18424	Otx2	mm10_genes_promoters	Photoreceptor Precursor Cells										UMR
chr14	48661519	48675175	13657	*	1	3.61584	chr14	48667645	48668644	1000	-	promoter:48805	uc033gpq.1	18424	Otx2	mm10_genes_promoters	Photoreceptor Precursor Cells											1
chr14	48661395	48672515	11121	*	UMR	3.04976	chr14	48667645	48668644	1000	-	promoter:48805	uc033gpq.1	18424	Otx2	mm10_genes_promoters	Photoreceptor Precursor Cells											UMR
chr18	61304950	61385250	80301	*	1	36.9	chr18	61379153	61380152	1000	+	promoter:50392	uc008fbv.1	225600	Pde6a	mm9_genes_promoters	Rod Precursor Cells	1
chr18	60968781	61388092	419312	*	1	22.4966	chr18	61379153	61380152	1000	+	promoter:50392	uc008fbv.1	225600	Pde6a	mm9_genes_promoters	Rod Precursor Cells		1
chr18	60969593	61385094	415502	*	1	11.9799	chr18	61379153	61380152	1000	+	promoter:50392	uc008fbv.1	225600	Pde6a	mm9_genes_promoters	Rod Precursor Cells			1
chr18	60693594	61593254	899661	*	1	18.9758	chr18	61379153	61380152	1000	+	promoter:50392	uc008fbv.1	225600	Pde6a	mm9_genes_promoters	Rod Precursor Cells				1
chr18	60695028	61758846	1063819	*	1	17.2431	chr18	61379153	61380152	1000	+	promoter:50392	uc008fbv.1	225600	Pde6a	mm9_genes_promoters	Rod Precursor Cells					1
chr18	61371729	61415076	43348	*	4	83.4417	chr18	61379153	61380152	1000	+	promoter:50392	uc008fbv.1	225600	Pde6a	mm9_genes_promoters	Rod Precursor Cells						4
chr18	61371999	61405258	33260	*	4	83.9741	chr18	61379153	61380152	1000	+	promoter:50392	uc008fbv.1	225600	Pde6a	mm9_genes_promoters	Rod Precursor Cells							4
chr18	61371728	61405258	33531	*	4	85.0076	chr18	61379153	61380152	1000	+	promoter:50392	uc008fbv.1	225600	Pde6a	mm9_genes_promoters	Rod Precursor Cells								4
chr18	61372000	61415076	43077	*	4	86.3084	chr18	61379153	61380152	1000	+	promoter:50392	uc008fbv.1	225600	Pde6a	mm9_genes_promoters	Rod Precursor Cells									4
chr18	61216098	61245605	29508	*	4	86.6956	chr18	61219499	61220498	1000	+	promoter:57654	uc008fbv.2	225600	Pde6a	mm10_genes_promoters	Rod Precursor Cells										4
chr18	61216189	61245731	29543	*	4	87.3838	chr18	61219499	61220498	1000	+	promoter:57654	uc008fbv.2	225600	Pde6a	mm10_genes_promoters	Rod Precursor Cells											4
chr5	108783321	109110988	327668	*	1	34.4724	chr5	108816392	108817391	1000	+	promoter:14621	uc008ynz.1	18587	Pde6b	mm9_genes_promoters	Rod Precursor Cells	1
chr5	108763291	109078736	315446	*	1	30.1914	chr5	108816392	108817391	1000	+	promoter:14621	uc008ynz.1	18587	Pde6b	mm9_genes_promoters	Rod Precursor Cells		1
chr5	108735431	108929035	193605	*	1	14.4981	chr5	108816392	108817391	1000	+	promoter:14621	uc008ynz.1	18587	Pde6b	mm9_genes_promoters	Rod Precursor Cells			1
chr5	108608746	109131106	522361	*	1	23.5963	chr5	108816392	108817391	1000	+	promoter:14621	uc008ynz.1	18587	Pde6b	mm9_genes_promoters	Rod Precursor Cells				1
chr5	108075490	109476585	1401096	*	1	21.0744	chr5	108816392	108817391	1000	+	promoter:14621	uc008ynz.1	18587	Pde6b	mm9_genes_promoters	Rod Precursor Cells					1
chr5	108800771	108862229	61459	*	4	84.7458	chr5	108816392	108817391	1000	+	promoter:14621	uc008ynz.1	18587	Pde6b	mm9_genes_promoters	Rod Precursor Cells						4
chr5	108800194	108862569	62376	*	4	83.3674	chr5	108816392	108817391	1000	+	promoter:14621	uc008ynz.1	18587	Pde6b	mm9_genes_promoters	Rod Precursor Cells							4
chr5	108800429	108862409	61981	*	4	84.1232	chr5	108816392	108817391	1000	+	promoter:14621	uc008ynz.1	18587	Pde6b	mm9_genes_promoters	Rod Precursor Cells								4
chr5	108800705	108862570	61866	*	4	85.2747	chr5	108816392	108817391	1000	+	promoter:14621	uc008ynz.1	18587	Pde6b	mm9_genes_promoters	Rod Precursor Cells									4
chr5	108783321	109110988	327668	*	1	34.4724	chr5	108816392	108817391	1000	+	promoter:14622	uc012eas.1	18587	Pde6b	mm9_genes_promoters	Rod Precursor Cells	1
chr5	108763291	109078736	315446	*	1	30.1914	chr5	108816392	108817391	1000	+	promoter:14622	uc012eas.1	18587	Pde6b	mm9_genes_promoters	Rod Precursor Cells		1
chr5	108735431	108929035	193605	*	1	14.4981	chr5	108816392	108817391	1000	+	promoter:14622	uc012eas.1	18587	Pde6b	mm9_genes_promoters	Rod Precursor Cells			1
chr5	108608746	109131106	522361	*	1	23.5963	chr5	108816392	108817391	1000	+	promoter:14622	uc012eas.1	18587	Pde6b	mm9_genes_promoters	Rod Precursor Cells				1
chr5	108075490	109476585	1401096	*	1	21.0744	chr5	108816392	108817391	1000	+	promoter:14622	uc012eas.1	18587	Pde6b	mm9_genes_promoters	Rod Precursor Cells					1
chr5	108800771	108862229	61459	*	4	84.7458	chr5	108816392	108817391	1000	+	promoter:14622	uc012eas.1	18587	Pde6b	mm9_genes_promoters	Rod Precursor Cells						4
chr5	108800194	108862569	62376	*	4	83.3674	chr5	108816392	108817391	1000	+	promoter:14622	uc012eas.1	18587	Pde6b	mm9_genes_promoters	Rod Precursor Cells							4
chr5	108800429	108862409	61981	*	4	84.1232	chr5	108816392	108817391	1000	+	promoter:14622	uc012eas.1	18587	Pde6b	mm9_genes_promoters	Rod Precursor Cells								4
chr5	108800705	108862570	61866	*	4	85.2747	chr5	108816392	108817391	1000	+	promoter:14622	uc012eas.1	18587	Pde6b	mm9_genes_promoters	Rod Precursor Cells									4
chr5	108371175	108433551	62377	*	4	84.4163	chr5	108387373	108388372	1000	+	promoter:16646	uc008ynz.2	18587	Pde6b	mm10_genes_promoters	Rod Precursor Cells										4
chr5	108371046	108433551	62506	*	4	84.741	chr5	108387373	108388372	1000	+	promoter:16646	uc008ynz.2	18587	Pde6b	mm10_genes_promoters	Rod Precursor Cells											4
chr5	108371175	108433551	62377	*	4	84.4163	chr5	108387373	108388372	1000	+	promoter:16647	uc012eas.2	18587	Pde6b	mm10_genes_promoters	Rod Precursor Cells										4
chr5	108371046	108433551	62506	*	4	84.741	chr5	108387373	108388372	1000	+	promoter:16647	uc012eas.2	18587	Pde6b	mm10_genes_promoters	Rod Precursor Cells											4
chr3	96464508	96518098	53591	*	1	29.6008	chr3	96499298	96500297	1000	+	promoter:8693	uc008qnt.2	229615	Pias3	mm9_genes_promoters	Rod Precursor Cells	1
chr3	96296241	96574137	277897	*	1	24.196	chr3	96499298	96500297	1000	+	promoter:8693	uc008qnt.2	229615	Pias3	mm9_genes_promoters	Rod Precursor Cells		1
chr3	96456041	96564145	108105	*	1	12.9092	chr3	96499298	96500297	1000	+	promoter:8693	uc008qnt.2	229615	Pias3	mm9_genes_promoters	Rod Precursor Cells			1
chr3	96318857	96646328	327472	*	1	19.6619	chr3	96499298	96500297	1000	+	promoter:8693	uc008qnt.2	229615	Pias3	mm9_genes_promoters	Rod Precursor Cells				1
chr3	96318857	96643059	324203	*	1	17.5625	chr3	96499298	96500297	1000	+	promoter:8693	uc008qnt.2	229615	Pias3	mm9_genes_promoters	Rod Precursor Cells					1
chr3	96489466	96499770	10305	*	3	77.8006	chr3	96499298	96500297	1000	+	promoter:8693	uc008qnt.2	229615	Pias3	mm9_genes_promoters	Rod Precursor Cells						3
chr3	96500153	96501632	1480	*	1	0.607019	chr3	96499298	96500297	1000	+	promoter:8693	uc008qnt.2	229615	Pias3	mm9_genes_promoters	Rod Precursor Cells						1
chr3	96499739	96501952	2214	*	UMR	0.833333	chr3	96499298	96500297	1000	+	promoter:8693	uc008qnt.2	229615	Pias3	mm9_genes_promoters	Rod Precursor Cells						UMR
chr3	96489133	96499704	10572	*	3	75.0432	chr3	96499298	96500297	1000	+	promoter:8693	uc008qnt.2	229615	Pias3	mm9_genes_promoters	Rod Precursor Cells							3
chr3	96499769	96504666	4898	*	2	23.6331	chr3	96499298	96500297	1000	+	promoter:8693	uc008qnt.2	229615	Pias3	mm9_genes_promoters	Rod Precursor Cells							2
chr3	96499737	96501756	2020	*	UMR	1.51286	chr3	96499298	96500297	1000	+	promoter:8693	uc008qnt.2	229615	Pias3	mm9_genes_promoters	Rod Precursor Cells							UMR
chr3	96489133	96499704	10572	*	3	71.5539	chr3	96499298	96500297	1000	+	promoter:8693	uc008qnt.2	229615	Pias3	mm9_genes_promoters	Rod Precursor Cells								3
chr3	96499818	96501880	2063	*	1	2.46377	chr3	96499298	96500297	1000	+	promoter:8693	uc008qnt.2	229615	Pias3	mm9_genes_promoters	Rod Precursor Cells								1
chr3	96499689	96501950	2262	*	UMR	3.15789	chr3	96499298	96500297	1000	+	promoter:8693	uc008qnt.2	229615	Pias3	mm9_genes_promoters	Rod Precursor Cells								UMR
chr3	96489128	96499705	10578	*	3	75.18	chr3	96499298	96500297	1000	+	promoter:8693	uc008qnt.2	229615	Pias3	mm9_genes_promoters	Rod Precursor Cells									3
chr3	96500153	96501572	1420	*	1	1.28209	chr3	96499298	96500297	1000	+	promoter:8693	uc008qnt.2	229615	Pias3	mm9_genes_promoters	Rod Precursor Cells									1
chr3	96499502	96501952	2451	*	UMR	2.07373	chr3	96499298	96500297	1000	+	promoter:8693	uc008qnt.2	229615	Pias3	mm9_genes_promoters	Rod Precursor Cells									UMR
chr3	96464508	96518098	53591	*	1	29.6008	chr3	96499999	96500998	1000	+	promoter:8694	uc008qnu.2	229615	Pias3	mm9_genes_promoters	Rod Precursor Cells	1
chr3	96296241	96574137	277897	*	1	24.196	chr3	96499999	96500998	1000	+	promoter:8694	uc008qnu.2	229615	Pias3	mm9_genes_promoters	Rod Precursor Cells		1
chr3	96456041	96564145	108105	*	1	12.9092	chr3	96499999	96500998	1000	+	promoter:8694	uc008qnu.2	229615	Pias3	mm9_genes_promoters	Rod Precursor Cells			1
chr3	96318857	96646328	327472	*	1	19.6619	chr3	96499999	96500998	1000	+	promoter:8694	uc008qnu.2	229615	Pias3	mm9_genes_promoters	Rod Precursor Cells				1
chr3	96318857	96643059	324203	*	1	17.5625	chr3	96499999	96500998	1000	+	promoter:8694	uc008qnu.2	229615	Pias3	mm9_genes_promoters	Rod Precursor Cells					1
chr3	96500153	96501632	1480	*	1	0.607019	chr3	96499999	96500998	1000	+	promoter:8694	uc008qnu.2	229615	Pias3	mm9_genes_promoters	Rod Precursor Cells						1
chr3	96499739	96501952	2214	*	UMR	0.833333	chr3	96499999	96500998	1000	+	promoter:8694	uc008qnu.2	229615	Pias3	mm9_genes_promoters	Rod Precursor Cells						UMR
chr3	96499769	96504666	4898	*	2	23.6331	chr3	96499999	96500998	1000	+	promoter:8694	uc008qnu.2	229615	Pias3	mm9_genes_promoters	Rod Precursor Cells							2
chr3	96499737	96501756	2020	*	UMR	1.51286	chr3	96499999	96500998	1000	+	promoter:8694	uc008qnu.2	229615	Pias3	mm9_genes_promoters	Rod Precursor Cells							UMR
chr3	96499818	96501880	2063	*	1	2.46377	chr3	96499999	96500998	1000	+	promoter:8694	uc008qnu.2	229615	Pias3	mm9_genes_promoters	Rod Precursor Cells								1
chr3	96499689	96501950	2262	*	UMR	3.15789	chr3	96499999	96500998	1000	+	promoter:8694	uc008qnu.2	229615	Pias3	mm9_genes_promoters	Rod Precursor Cells								UMR
chr3	96500153	96501572	1420	*	1	1.28209	chr3	96499999	96500998	1000	+	promoter:8694	uc008qnu.2	229615	Pias3	mm9_genes_promoters	Rod Precursor Cells									1
chr3	96499502	96501952	2451	*	UMR	2.07373	chr3	96499999	96500998	1000	+	promoter:8694	uc008qnu.2	229615	Pias3	mm9_genes_promoters	Rod Precursor Cells									UMR
chr3	96464508	96518098	53591	*	1	29.6008	chr3	96499999	96500998	1000	+	promoter:8695	uc008qnv.2	229615	Pias3	mm9_genes_promoters	Rod Precursor Cells	1
chr3	96296241	96574137	277897	*	1	24.196	chr3	96499999	96500998	1000	+	promoter:8695	uc008qnv.2	229615	Pias3	mm9_genes_promoters	Rod Precursor Cells		1
chr3	96456041	96564145	108105	*	1	12.9092	chr3	96499999	96500998	1000	+	promoter:8695	uc008qnv.2	229615	Pias3	mm9_genes_promoters	Rod Precursor Cells			1
chr3	96318857	96646328	327472	*	1	19.6619	chr3	96499999	96500998	1000	+	promoter:8695	uc008qnv.2	229615	Pias3	mm9_genes_promoters	Rod Precursor Cells				1
chr3	96318857	96643059	324203	*	1	17.5625	chr3	96499999	96500998	1000	+	promoter:8695	uc008qnv.2	229615	Pias3	mm9_genes_promoters	Rod Precursor Cells					1
chr3	96500153	96501632	1480	*	1	0.607019	chr3	96499999	96500998	1000	+	promoter:8695	uc008qnv.2	229615	Pias3	mm9_genes_promoters	Rod Precursor Cells						1
chr3	96499739	96501952	2214	*	UMR	0.833333	chr3	96499999	96500998	1000	+	promoter:8695	uc008qnv.2	229615	Pias3	mm9_genes_promoters	Rod Precursor Cells						UMR
chr3	96499769	96504666	4898	*	2	23.6331	chr3	96499999	96500998	1000	+	promoter:8695	uc008qnv.2	229615	Pias3	mm9_genes_promoters	Rod Precursor Cells							2
chr3	96499737	96501756	2020	*	UMR	1.51286	chr3	96499999	96500998	1000	+	promoter:8695	uc008qnv.2	229615	Pias3	mm9_genes_promoters	Rod Precursor Cells							UMR
chr3	96499818	96501880	2063	*	1	2.46377	chr3	96499999	96500998	1000	+	promoter:8695	uc008qnv.2	229615	Pias3	mm9_genes_promoters	Rod Precursor Cells								1
chr3	96499689	96501950	2262	*	UMR	3.15789	chr3	96499999	96500998	1000	+	promoter:8695	uc008qnv.2	229615	Pias3	mm9_genes_promoters	Rod Precursor Cells								UMR
chr3	96500153	96501572	1420	*	1	1.28209	chr3	96499999	96500998	1000	+	promoter:8695	uc008qnv.2	229615	Pias3	mm9_genes_promoters	Rod Precursor Cells									1
chr3	96499502	96501952	2451	*	UMR	2.07373	chr3	96499999	96500998	1000	+	promoter:8695	uc008qnv.2	229615	Pias3	mm9_genes_promoters	Rod Precursor Cells									UMR
chr3	96690800	96695781	4982	*	3	78.2941	chr3	96695375	96696374	1000	+	promoter:9872	uc008qnt.2	229615	Pias3	mm10_genes_promoters	Rod Precursor Cells										3
chr3	96695782	96698099	2318	*	1	4.71019	chr3	96695375	96696374	1000	+	promoter:9872	uc008qnt.2	229615	Pias3	mm10_genes_promoters	Rod Precursor Cells										1
chr3	96695847	96697833	1987	*	UMR	1.84941	chr3	96695375	96696374	1000	+	promoter:9872	uc008qnt.2	229615	Pias3	mm10_genes_promoters	Rod Precursor Cells										UMR
chr3	96693043	96695846	2804	*	4	83.7557	chr3	96695375	96696374	1000	+	promoter:9872	uc008qnt.2	229615	Pias3	mm10_genes_promoters	Rod Precursor Cells											4
chr3	96695847	96698098	2252	*	1	3.46793	chr3	96695375	96696374	1000	+	promoter:9872	uc008qnt.2	229615	Pias3	mm10_genes_promoters	Rod Precursor Cells											1
chr3	96695847	96698028	2182	*	UMR	2.33019	chr3	96695375	96696374	1000	+	promoter:9872	uc008qnt.2	229615	Pias3	mm10_genes_promoters	Rod Precursor Cells											UMR
chr3	96695782	96698099	2318	*	1	4.71019	chr3	96696076	96697075	1000	+	promoter:9873	uc008qnu.2	229615	Pias3	mm10_genes_promoters	Rod Precursor Cells										1
chr3	96695847	96697833	1987	*	UMR	1.84941	chr3	96696076	96697075	1000	+	promoter:9873	uc008qnu.2	229615	Pias3	mm10_genes_promoters	Rod Precursor Cells										UMR
chr3	96695847	96698098	2252	*	1	3.46793	chr3	96696076	96697075	1000	+	promoter:9873	uc008qnu.2	229615	Pias3	mm10_genes_promoters	Rod Precursor Cells											1
chr3	96695847	96698028	2182	*	UMR	2.33019	chr3	96696076	96697075	1000	+	promoter:9873	uc008qnu.2	229615	Pias3	mm10_genes_promoters	Rod Precursor Cells											UMR
chr3	96695782	96698099	2318	*	1	4.71019	chr3	96696076	96697075	1000	+	promoter:9874	uc008qnv.2	229615	Pias3	mm10_genes_promoters	Rod Precursor Cells										1
chr3	96695847	96697833	1987	*	UMR	1.84941	chr3	96696076	96697075	1000	+	promoter:9874	uc008qnv.2	229615	Pias3	mm10_genes_promoters	Rod Precursor Cells										UMR
chr3	96695847	96698098	2252	*	1	3.46793	chr3	96696076	96697075	1000	+	promoter:9874	uc008qnv.2	229615	Pias3	mm10_genes_promoters	Rod Precursor Cells											1
chr3	96695847	96698028	2182	*	UMR	2.33019	chr3	96696076	96697075	1000	+	promoter:9874	uc008qnv.2	229615	Pias3	mm10_genes_promoters	Rod Precursor Cells											UMR
chr10	44168903	44190980	22078	*	1	21.8507	chr10	44178494	44179493	1000	-	promoter:32239	uc007ezu.2	12142	Prdm1	mm9_genes_promoters	Photoreceptor Precursor Cells	1
chr10	43614697	44230696	616000	*	1	31.9555	chr10	44178494	44179493	1000	-	promoter:32239	uc007ezu.2	12142	Prdm1	mm9_genes_promoters	Photoreceptor Precursor Cells		1
chr10	44089179	44453672	364494	*	1	16.026	chr10	44178494	44179493	1000	-	promoter:32239	uc007ezu.2	12142	Prdm1	mm9_genes_promoters	Photoreceptor Precursor Cells			1
chr10	44167211	44814549	647339	*	1	19.441	chr10	44178494	44179493	1000	-	promoter:32239	uc007ezu.2	12142	Prdm1	mm9_genes_promoters	Photoreceptor Precursor Cells				1
chr10	43696389	44813096	1116708	*	1	18.8251	chr10	44178494	44179493	1000	-	promoter:32239	uc007ezu.2	12142	Prdm1	mm9_genes_promoters	Photoreceptor Precursor Cells					1
chr10	44175886	44180418	4533	*	1	3.96976	chr10	44178494	44179493	1000	-	promoter:32239	uc007ezu.2	12142	Prdm1	mm9_genes_promoters	Photoreceptor Precursor Cells						1
chr10	44176344	44179642	3299	*	UMR	2	chr10	44178494	44179493	1000	-	promoter:32239	uc007ezu.2	12142	Prdm1	mm9_genes_promoters	Photoreceptor Precursor Cells						UMR
chr10	44175885	44180417	4533	*	1	4.94653	chr10	44178494	44179493	1000	-	promoter:32239	uc007ezu.2	12142	Prdm1	mm9_genes_promoters	Photoreceptor Precursor Cells							1
chr10	44176343	44180525	4183	*	UMR	3.36943	chr10	44178494	44179493	1000	-	promoter:32239	uc007ezu.2	12142	Prdm1	mm9_genes_promoters	Photoreceptor Precursor Cells							UMR
chr10	44176325	44180417	4093	*	1	5.36887	chr10	44178494	44179493	1000	-	promoter:32239	uc007ezu.2	12142	Prdm1	mm9_genes_promoters	Photoreceptor Precursor Cells								1
chr10	44176343	44180370	4028	*	UMR	4.05405	chr10	44178494	44179493	1000	-	promoter:32239	uc007ezu.2	12142	Prdm1	mm9_genes_promoters	Photoreceptor Precursor Cells								UMR
chr10	44175886	44179704	3819	*	1	3.71981	chr10	44178494	44179493	1000	-	promoter:32239	uc007ezu.2	12142	Prdm1	mm9_genes_promoters	Photoreceptor Precursor Cells									1
chr10	44175655	44179688	4034	*	UMR	2.16998	chr10	44178494	44179493	1000	-	promoter:32239	uc007ezu.2	12142	Prdm1	mm9_genes_promoters	Photoreceptor Precursor Cells									UMR
chr10	44168903	44190980	22078	*	1	21.8507	chr10	44178494	44179493	1000	-	promoter:32240	uc007ezv.2	12142	Prdm1	mm9_genes_promoters	Photoreceptor Precursor Cells	1
chr10	43614697	44230696	616000	*	1	31.9555	chr10	44178494	44179493	1000	-	promoter:32240	uc007ezv.2	12142	Prdm1	mm9_genes_promoters	Photoreceptor Precursor Cells		1
chr10	44089179	44453672	364494	*	1	16.026	chr10	44178494	44179493	1000	-	promoter:32240	uc007ezv.2	12142	Prdm1	mm9_genes_promoters	Photoreceptor Precursor Cells			1
chr10	44167211	44814549	647339	*	1	19.441	chr10	44178494	44179493	1000	-	promoter:32240	uc007ezv.2	12142	Prdm1	mm9_genes_promoters	Photoreceptor Precursor Cells				1
chr10	43696389	44813096	1116708	*	1	18.8251	chr10	44178494	44179493	1000	-	promoter:32240	uc007ezv.2	12142	Prdm1	mm9_genes_promoters	Photoreceptor Precursor Cells					1
chr10	44175886	44180418	4533	*	1	3.96976	chr10	44178494	44179493	1000	-	promoter:32240	uc007ezv.2	12142	Prdm1	mm9_genes_promoters	Photoreceptor Precursor Cells						1
chr10	44176344	44179642	3299	*	UMR	2	chr10	44178494	44179493	1000	-	promoter:32240	uc007ezv.2	12142	Prdm1	mm9_genes_promoters	Photoreceptor Precursor Cells						UMR
chr10	44175885	44180417	4533	*	1	4.94653	chr10	44178494	44179493	1000	-	promoter:32240	uc007ezv.2	12142	Prdm1	mm9_genes_promoters	Photoreceptor Precursor Cells							1
chr10	44176343	44180525	4183	*	UMR	3.36943	chr10	44178494	44179493	1000	-	promoter:32240	uc007ezv.2	12142	Prdm1	mm9_genes_promoters	Photoreceptor Precursor Cells							UMR
chr10	44176325	44180417	4093	*	1	5.36887	chr10	44178494	44179493	1000	-	promoter:32240	uc007ezv.2	12142	Prdm1	mm9_genes_promoters	Photoreceptor Precursor Cells								1
chr10	44176343	44180370	4028	*	UMR	4.05405	chr10	44178494	44179493	1000	-	promoter:32240	uc007ezv.2	12142	Prdm1	mm9_genes_promoters	Photoreceptor Precursor Cells								UMR
chr10	44175886	44179704	3819	*	1	3.71981	chr10	44178494	44179493	1000	-	promoter:32240	uc007ezv.2	12142	Prdm1	mm9_genes_promoters	Photoreceptor Precursor Cells									1
chr10	44175655	44179688	4034	*	UMR	2.16998	chr10	44178494	44179493	1000	-	promoter:32240	uc007ezv.2	12142	Prdm1	mm9_genes_promoters	Photoreceptor Precursor Cells									UMR
chr10	44196449	44786732	590284	*	1	39.8842	chr10	44248308	44249307	1000	-	promoter:32241	uc007ezw.1	12142	Prdm1	mm9_genes_promoters	Photoreceptor Precursor Cells	1
chr10	44233871	44256034	22164	*	2	41.7266	chr10	44248308	44249307	1000	-	promoter:32241	uc007ezw.1	12142	Prdm1	mm9_genes_promoters	Photoreceptor Precursor Cells		2
chr10	44089179	44453672	364494	*	1	16.026	chr10	44248308	44249307	1000	-	promoter:32241	uc007ezw.1	12142	Prdm1	mm9_genes_promoters	Photoreceptor Precursor Cells			1
chr10	44167211	44814549	647339	*	1	19.441	chr10	44248308	44249307	1000	-	promoter:32241	uc007ezw.1	12142	Prdm1	mm9_genes_promoters	Photoreceptor Precursor Cells				1
chr10	43696389	44813096	1116708	*	1	18.8251	chr10	44248308	44249307	1000	-	promoter:32241	uc007ezw.1	12142	Prdm1	mm9_genes_promoters	Photoreceptor Precursor Cells					1
chr10	44246724	44251631	4908	*	1	2.74791	chr10	44248308	44249307	1000	-	promoter:32241	uc007ezw.1	12142	Prdm1	mm9_genes_promoters	Photoreceptor Precursor Cells						1
chr10	44246364	44251412	5049	*	UMR	1.56971	chr10	44248308	44249307	1000	-	promoter:32241	uc007ezw.1	12142	Prdm1	mm9_genes_promoters	Photoreceptor Precursor Cells						UMR
chr10	44246059	44251630	5572	*	1	5.57781	chr10	44248308	44249307	1000	-	promoter:32241	uc007ezw.1	12142	Prdm1	mm9_genes_promoters	Photoreceptor Precursor Cells							1
chr10	44246266	44250530	4265	*	UMR	2.45437	chr10	44248308	44249307	1000	-	promoter:32241	uc007ezw.1	12142	Prdm1	mm9_genes_promoters	Photoreceptor Precursor Cells							UMR
chr10	44246059	44250696	4638	*	1	4.12113	chr10	44248308	44249307	1000	-	promoter:32241	uc007ezw.1	12142	Prdm1	mm9_genes_promoters	Photoreceptor Precursor Cells								1
chr10	44246363	44250210	3848	*	UMR	1.32377	chr10	44248308	44249307	1000	-	promoter:32241	uc007ezw.1	12142	Prdm1	mm9_genes_promoters	Photoreceptor Precursor Cells								UMR
chr10	44244491	44251466	6976	*	1	3.76837	chr10	44248308	44249307	1000	-	promoter:32241	uc007ezw.1	12142	Prdm1	mm9_genes_promoters	Photoreceptor Precursor Cells									1
chr10	44246081	44251412	5332	*	UMR	1.60705	chr10	44248308	44249307	1000	-	promoter:32241	uc007ezw.1	12142	Prdm1	mm9_genes_promoters	Photoreceptor Precursor Cells									UMR
chr10	44456249	44460612	4364	*	1	3.12094	chr10	44458749	44459748	1000	-	promoter:36800	uc007ezu.3	12142	Prdm1	mm10_genes_promoters	Photoreceptor Precursor Cells										1
chr10	44456385	44460828	4444	*	UMR	3.23027	chr10	44458749	44459748	1000	-	promoter:36800	uc007ezu.3	12142	Prdm1	mm10_genes_promoters	Photoreceptor Precursor Cells										UMR
chr10	44456199	44460612	4414	*	1	4.52007	chr10	44458749	44459748	1000	-	promoter:36800	uc007ezu.3	12142	Prdm1	mm10_genes_promoters	Photoreceptor Precursor Cells											1
chr10	44456385	44460828	4444	*	UMR	3.49076	chr10	44458749	44459748	1000	-	promoter:36800	uc007ezu.3	12142	Prdm1	mm10_genes_promoters	Photoreceptor Precursor Cells											UMR
chr10	44456249	44460612	4364	*	1	3.12094	chr10	44458749	44459748	1000	-	promoter:36801	uc007ezv.3	12142	Prdm1	mm10_genes_promoters	Photoreceptor Precursor Cells										1
chr10	44456385	44460828	4444	*	UMR	3.23027	chr10	44458749	44459748	1000	-	promoter:36801	uc007ezv.3	12142	Prdm1	mm10_genes_promoters	Photoreceptor Precursor Cells										UMR
chr10	44456199	44460612	4414	*	1	4.52007	chr10	44458749	44459748	1000	-	promoter:36801	uc007ezv.3	12142	Prdm1	mm10_genes_promoters	Photoreceptor Precursor Cells											1
chr10	44456385	44460828	4444	*	UMR	3.49076	chr10	44458749	44459748	1000	-	promoter:36801	uc007ezv.3	12142	Prdm1	mm10_genes_promoters	Photoreceptor Precursor Cells											UMR
chr10	44526253	44530559	4307	*	1	1.68094	chr10	44528502	44529501	1000	-	promoter:36802	uc007ezw.1	12142	Prdm1	mm10_genes_promoters	Photoreceptor Precursor Cells										1
chr10	44526017	44530558	4542	*	UMR	1.42456	chr10	44528502	44529501	1000	-	promoter:36802	uc007ezw.1	12142	Prdm1	mm10_genes_promoters	Photoreceptor Precursor Cells										UMR
chr10	44526253	44530559	4307	*	1	2.05259	chr10	44528502	44529501	1000	-	promoter:36802	uc007ezw.1	12142	Prdm1	mm10_genes_promoters	Photoreceptor Precursor Cells											1
chr10	44526017	44530558	4542	*	UMR	2	chr10	44528502	44529501	1000	-	promoter:36802	uc007ezw.1	12142	Prdm1	mm10_genes_promoters	Photoreceptor Precursor Cells											UMR
chr14	73684519	73758877	74359	*	1	28.9039	chr14	73725599	73726598	1000	-	promoter:43076	uc007upp.2	19645	Rb1	mm9_genes_promoters	Rod Precursor Cells	1
chr14	73700942	73769700	68759	*	1	27.2961	chr14	73725599	73726598	1000	-	promoter:43076	uc007upp.2	19645	Rb1	mm9_genes_promoters	Rod Precursor Cells		1
chr14	73703309	74186104	482796	*	1	16.0052	chr14	73725599	73726598	1000	-	promoter:43076	uc007upp.2	19645	Rb1	mm9_genes_promoters	Rod Precursor Cells			1
chr14	73603910	74001087	397178	*	1	20.0772	chr14	73725599	73726598	1000	-	promoter:43076	uc007upp.2	19645	Rb1	mm9_genes_promoters	Rod Precursor Cells				1
chr14	73705310	73912981	207672	*	1	13.1873	chr14	73725599	73726598	1000	-	promoter:43076	uc007upp.2	19645	Rb1	mm9_genes_promoters	Rod Precursor Cells					1
chr14	73722369	73727049	4681	*	1	2.77913	chr14	73725599	73726598	1000	-	promoter:43076	uc007upp.2	19645	Rb1	mm9_genes_promoters	Rod Precursor Cells						1
chr14	73723643	73727030	3388	*	UMR	0.722746	chr14	73725599	73726598	1000	-	promoter:43076	uc007upp.2	19645	Rb1	mm9_genes_promoters	Rod Precursor Cells						UMR
chr14	73724483	73726458	1976	*	1	4.15046	chr14	73725599	73726598	1000	-	promoter:43076	uc007upp.2	19645	Rb1	mm9_genes_promoters	Rod Precursor Cells							1
chr14	73724295	73726683	2389	*	UMR	5.08167	chr14	73725599	73726598	1000	-	promoter:43076	uc007upp.2	19645	Rb1	mm9_genes_promoters	Rod Precursor Cells							UMR
chr14	73724438	73726458	2021	*	1	1.54883	chr14	73725599	73726598	1000	-	promoter:43076	uc007upp.2	19645	Rb1	mm9_genes_promoters	Rod Precursor Cells								1
chr14	73724135	73726528	2394	*	UMR	2.99145	chr14	73725599	73726598	1000	-	promoter:43076	uc007upp.2	19645	Rb1	mm9_genes_promoters	Rod Precursor Cells								UMR
chr14	73722725	73726768	4044	*	1	1.75483	chr14	73725599	73726598	1000	-	promoter:43076	uc007upp.2	19645	Rb1	mm9_genes_promoters	Rod Precursor Cells									1
chr14	73723583	73726684	3102	*	UMR	0.840116	chr14	73725599	73726598	1000	-	promoter:43076	uc007upp.2	19645	Rb1	mm9_genes_promoters	Rod Precursor Cells									UMR
chr14	73324345	73326961	2617	*	1	3.36885	chr14	73325792	73326791	1000	-	promoter:49290	uc007upp.2	19645	Rb1	mm10_genes_promoters	Rod Precursor Cells										1
chr14	73324345	73327091	2747	*	UMR	3.00312	chr14	73325792	73326791	1000	-	promoter:49290	uc007upp.2	19645	Rb1	mm10_genes_promoters	Rod Precursor Cells										UMR
chr14	73324311	73326961	2651	*	1	4.4169	chr14	73325792	73326791	1000	-	promoter:49290	uc007upp.2	19645	Rb1	mm10_genes_promoters	Rod Precursor Cells											1
chr14	73324345	73326792	2448	*	UMR	2.23214	chr14	73325792	73326791	1000	-	promoter:49290	uc007upp.2	19645	Rb1	mm10_genes_promoters	Rod Precursor Cells											UMR
chr6	115870169	115883289	13121	*	2	56.5515	chr6	115880945	115881944	1000	+	promoter:18140	uc009djk.1	212541	Rho	mm9_genes_promoters	Rod Precursor Cells	2
chr6	115853674	115891777	38104	*	2	46.5071	chr6	115880945	115881944	1000	+	promoter:18140	uc009djk.1	212541	Rho	mm9_genes_promoters	Rod Precursor Cells		2
chr6	115866052	115884352	18301	*	2	26.6372	chr6	115880945	115881944	1000	+	promoter:18140	uc009djk.1	212541	Rho	mm9_genes_promoters	Rod Precursor Cells			2
chr6	114715519	116064099	1348581	*	1	21.2367	chr6	115880945	115881944	1000	+	promoter:18140	uc009djk.1	212541	Rho	mm9_genes_promoters	Rod Precursor Cells				1
chr6	114716828	116180546	1463719	*	1	19.8566	chr6	115880945	115881944	1000	+	promoter:18140	uc009djk.1	212541	Rho	mm9_genes_promoters	Rod Precursor Cells					1
chr6	115805329	115912149	106821	*	4	89.7848	chr6	115880945	115881944	1000	+	promoter:18140	uc009djk.1	212541	Rho	mm9_genes_promoters	Rod Precursor Cells						4
chr6	115804277	115911747	107471	*	4	88.8536	chr6	115880945	115881944	1000	+	promoter:18140	uc009djk.1	212541	Rho	mm9_genes_promoters	Rod Precursor Cells							4
chr6	115804277	115942103	137827	*	4	86.9374	chr6	115880945	115881944	1000	+	promoter:18140	uc009djk.1	212541	Rho	mm9_genes_promoters	Rod Precursor Cells								4
chr6	115804278	115911945	107668	*	4	88.5844	chr6	115880945	115881944	1000	+	promoter:18140	uc009djk.1	212541	Rho	mm9_genes_promoters	Rod Precursor Cells									4
chr6	115929305	115940167	10863	*	4	89.6999	chr6	115930927	115931926	1000	+	promoter:20735	uc009djk.1	212541	Rho	mm10_genes_promoters	Rod Precursor Cells										4
chr6	115925424	115940852	15429	*	4	88.18	chr6	115930927	115931926	1000	+	promoter:20735	uc009djk.1	212541	Rho	mm10_genes_promoters	Rod Precursor Cells											4
chr19	18941474	19186101	244628	*	1	34.0353	chr19	19075608	19076607	1000	-	promoter:52614	uc008gyc.1	225998	Rorb	mm9_genes_promoters	Rod Precursor Cells	1
chr19	18948466	19144769	196304	*	1	34.4409	chr19	19075608	19076607	1000	-	promoter:52614	uc008gyc.1	225998	Rorb	mm9_genes_promoters	Rod Precursor Cells		1
chr19	19000682	19205878	205197	*	1	17.1709	chr19	19075608	19076607	1000	-	promoter:52614	uc008gyc.1	225998	Rorb	mm9_genes_promoters	Rod Precursor Cells			1
chr19	19002468	19227856	225389	*	1	19.0904	chr19	19075608	19076607	1000	-	promoter:52614	uc008gyc.1	225998	Rorb	mm9_genes_promoters	Rod Precursor Cells				1
chr19	19003392	19223323	219932	*	1	15.7212	chr19	19075608	19076607	1000	-	promoter:52614	uc008gyc.1	225998	Rorb	mm9_genes_promoters	Rod Precursor Cells					1
chr19	18964800	19182495	217696	*	4	86.4552	chr19	19075608	19076607	1000	-	promoter:52614	uc008gyc.1	225998	Rorb	mm9_genes_promoters	Rod Precursor Cells						4
chr19	19035158	19182667	147510	*	4	81.9423	chr19	19075608	19076607	1000	-	promoter:52614	uc008gyc.1	225998	Rorb	mm9_genes_promoters	Rod Precursor Cells							4
chr19	18964256	19116278	152023	*	4	85.0229	chr19	19075608	19076607	1000	-	promoter:52614	uc008gyc.1	225998	Rorb	mm9_genes_promoters	Rod Precursor Cells								4
chr19	18824713	19179732	355020	*	4	85.5052	chr19	19075608	19076607	1000	-	promoter:52614	uc008gyc.1	225998	Rorb	mm9_genes_promoters	Rod Precursor Cells									4
chr19	18941474	19186101	244628	*	1	34.0353	chr19	19075608	19076607	1000	-	promoter:52615	uc008gyd.1	225998	Rorb	mm9_genes_promoters	Rod Precursor Cells	1
chr19	18948466	19144769	196304	*	1	34.4409	chr19	19075608	19076607	1000	-	promoter:52615	uc008gyd.1	225998	Rorb	mm9_genes_promoters	Rod Precursor Cells		1
chr19	19000682	19205878	205197	*	1	17.1709	chr19	19075608	19076607	1000	-	promoter:52615	uc008gyd.1	225998	Rorb	mm9_genes_promoters	Rod Precursor Cells			1
chr19	19002468	19227856	225389	*	1	19.0904	chr19	19075608	19076607	1000	-	promoter:52615	uc008gyd.1	225998	Rorb	mm9_genes_promoters	Rod Precursor Cells				1
chr19	19003392	19223323	219932	*	1	15.7212	chr19	19075608	19076607	1000	-	promoter:52615	uc008gyd.1	225998	Rorb	mm9_genes_promoters	Rod Precursor Cells					1
chr19	18964800	19182495	217696	*	4	86.4552	chr19	19075608	19076607	1000	-	promoter:52615	uc008gyd.1	225998	Rorb	mm9_genes_promoters	Rod Precursor Cells						4
chr19	19035158	19182667	147510	*	4	81.9423	chr19	19075608	19076607	1000	-	promoter:52615	uc008gyd.1	225998	Rorb	mm9_genes_promoters	Rod Precursor Cells							4
chr19	18964256	19116278	152023	*	4	85.0229	chr19	19075608	19076607	1000	-	promoter:52615	uc008gyd.1	225998	Rorb	mm9_genes_promoters	Rod Precursor Cells								4
chr19	18824713	19179732	355020	*	4	85.5052	chr19	19075608	19076607	1000	-	promoter:52615	uc008gyd.1	225998	Rorb	mm9_genes_promoters	Rod Precursor Cells									4
chr19	18941474	19186101	244628	*	1	34.0353	chr19	19185687	19186686	1000	-	promoter:52616	uc008gye.1	225998	Rorb	mm9_genes_promoters	Rod Precursor Cells	1
chr19	19186107	19219530	33424	*	2	70.3979	chr19	19185687	19186686	1000	-	promoter:52616	uc008gye.1	225998	Rorb	mm9_genes_promoters	Rod Precursor Cells	2
chr19	19173546	19187097	13552	*	1	30.1156	chr19	19185687	19186686	1000	-	promoter:52616	uc008gye.1	225998	Rorb	mm9_genes_promoters	Rod Precursor Cells		1
chr19	19000682	19205878	205197	*	1	17.1709	chr19	19185687	19186686	1000	-	promoter:52616	uc008gye.1	225998	Rorb	mm9_genes_promoters	Rod Precursor Cells			1
chr19	19002468	19227856	225389	*	1	19.0904	chr19	19185687	19186686	1000	-	promoter:52616	uc008gye.1	225998	Rorb	mm9_genes_promoters	Rod Precursor Cells				1
chr19	19003392	19223323	219932	*	1	15.7212	chr19	19185687	19186686	1000	-	promoter:52616	uc008gye.1	225998	Rorb	mm9_genes_promoters	Rod Precursor Cells					1
chr19	19182668	19187152	4485	*	1	6.29479	chr19	19185687	19186686	1000	-	promoter:52616	uc008gye.1	225998	Rorb	mm9_genes_promoters	Rod Precursor Cells						1
chr19	19184316	19186782	2467	*	UMR	2.5974	chr19	19185687	19186686	1000	-	promoter:52616	uc008gye.1	225998	Rorb	mm9_genes_promoters	Rod Precursor Cells						UMR
chr19	19183155	19186466	3312	*	1	12.5805	chr19	19185687	19186686	1000	-	promoter:52616	uc008gye.1	225998	Rorb	mm9_genes_promoters	Rod Precursor Cells							1
chr19	19184235	19186687	2453	*	UMR	3.01724	chr19	19185687	19186686	1000	-	promoter:52616	uc008gye.1	225998	Rorb	mm9_genes_promoters	Rod Precursor Cells							UMR
chr19	19182980	19186466	3487	*	1	10.7995	chr19	19185687	19186686	1000	-	promoter:52616	uc008gye.1	225998	Rorb	mm9_genes_promoters	Rod Precursor Cells								1
chr19	19186600	19267963	81364	*	4	84.7709	chr19	19185687	19186686	1000	-	promoter:52616	uc008gye.1	225998	Rorb	mm9_genes_promoters	Rod Precursor Cells								4
chr19	19184047	19186533	2487	*	UMR	3.3839	chr19	19185687	19186686	1000	-	promoter:52616	uc008gye.1	225998	Rorb	mm9_genes_promoters	Rod Precursor Cells								UMR
chr19	19182492	19186467	3976	*	1	4.98904	chr19	19185687	19186686	1000	-	promoter:52616	uc008gye.1	225998	Rorb	mm9_genes_promoters	Rod Precursor Cells									1
chr19	19182495	19186626	4132	*	UMR	4.41845	chr19	19185687	19186686	1000	-	promoter:52616	uc008gye.1	225998	Rorb	mm9_genes_promoters	Rod Precursor Cells									UMR
chr19	18941474	19186101	244628	*	1	34.0353	chr19	19075608	19076607	1000	-	promoter:52617	uc008gyf.1	225998	Rorb	mm9_genes_promoters	Rod Precursor Cells	1
chr19	18948466	19144769	196304	*	1	34.4409	chr19	19075608	19076607	1000	-	promoter:52617	uc008gyf.1	225998	Rorb	mm9_genes_promoters	Rod Precursor Cells		1
chr19	19000682	19205878	205197	*	1	17.1709	chr19	19075608	19076607	1000	-	promoter:52617	uc008gyf.1	225998	Rorb	mm9_genes_promoters	Rod Precursor Cells			1
chr19	19002468	19227856	225389	*	1	19.0904	chr19	19075608	19076607	1000	-	promoter:52617	uc008gyf.1	225998	Rorb	mm9_genes_promoters	Rod Precursor Cells				1
chr19	19003392	19223323	219932	*	1	15.7212	chr19	19075608	19076607	1000	-	promoter:52617	uc008gyf.1	225998	Rorb	mm9_genes_promoters	Rod Precursor Cells					1
chr19	18964800	19182495	217696	*	4	86.4552	chr19	19075608	19076607	1000	-	promoter:52617	uc008gyf.1	225998	Rorb	mm9_genes_promoters	Rod Precursor Cells						4
chr19	19035158	19182667	147510	*	4	81.9423	chr19	19075608	19076607	1000	-	promoter:52617	uc008gyf.1	225998	Rorb	mm9_genes_promoters	Rod Precursor Cells							4
chr19	18964256	19116278	152023	*	4	85.0229	chr19	19075608	19076607	1000	-	promoter:52617	uc008gyf.1	225998	Rorb	mm9_genes_promoters	Rod Precursor Cells								4
chr19	18824713	19179732	355020	*	4	85.5052	chr19	19075608	19076607	1000	-	promoter:52617	uc008gyf.1	225998	Rorb	mm9_genes_promoters	Rod Precursor Cells									4
chr19	18941474	19186101	244628	*	1	34.0353	chr19	19075608	19076607	1000	-	promoter:52618	uc008gyg.1	225998	Rorb	mm9_genes_promoters	Rod Precursor Cells	1
chr19	18948466	19144769	196304	*	1	34.4409	chr19	19075608	19076607	1000	-	promoter:52618	uc008gyg.1	225998	Rorb	mm9_genes_promoters	Rod Precursor Cells		1
chr19	19000682	19205878	205197	*	1	17.1709	chr19	19075608	19076607	1000	-	promoter:52618	uc008gyg.1	225998	Rorb	mm9_genes_promoters	Rod Precursor Cells			1
chr19	19002468	19227856	225389	*	1	19.0904	chr19	19075608	19076607	1000	-	promoter:52618	uc008gyg.1	225998	Rorb	mm9_genes_promoters	Rod Precursor Cells				1
chr19	19003392	19223323	219932	*	1	15.7212	chr19	19075608	19076607	1000	-	promoter:52618	uc008gyg.1	225998	Rorb	mm9_genes_promoters	Rod Precursor Cells					1
chr19	18964800	19182495	217696	*	4	86.4552	chr19	19075608	19076607	1000	-	promoter:52618	uc008gyg.1	225998	Rorb	mm9_genes_promoters	Rod Precursor Cells						4
[truncated: 23 more rows]

## Sheet: Mature rods
seqnames	start	end	width	strand	name	mean.meth, %	annot.seqnames	annot.start	annot.end	annot.width	annot.strand	annot.id	annot.tx_id	annot.gene_id	annot.symbol	annot.type	Mature rods	zygote	8 cell	ICM	ICM R1	ICM R2	E6.5 Epi	E6.5 Epi R1	E6.5 Epi R2	E7.5 Epi	E10.5 forebrain R1	E10.5 forebrain R2
[truncated: 308 more rows]

[truncated: 4 more sheets: Rod phototransduction, stat embryo, cones, rods]
