# Supplementary material for: DNA Methylation Dynamics During the Differentiation of Retinal Progenitor Cells Into Retinal Neurons Reveal a Role for the DNA Demethylation Pathway
Source: Front Mol Neurosci. 2019 Jul 24;12:182. doi: 10.3389/fnmol.2019.00182 (PMC6667802; doi:10.3389/fnmol.2019.00182)
Supplement: TABLE S5 — Mean methylation levels in promoter regions of photoreceptor genes calculated using the methylKit and MethylSeekR software packages. Changes in mean methylation levels are based on the methylation of individual CpGs in the promoter and first exon regions of photoreceptor genes during embryogenesis and retinal development. [file Table_5.XLSX]

## Sheet: data genes
seqnames	start	end	width	strand	name	mean.meth, %	annot.seqnames	annot.start	annot.end	annot.width	annot.strand	annot.id	annot.tx_id	annot.gene_id	annot.symbol	annot.type	phototransduction	zygote	8 cell	ICM	ICM R1	ICM R2	E6.5 Epi	E6.5 Epi R1	E6.5 Epi R2	E7.5 Epi	E10.5 forebrain R1	E10.5 forebrain R2	RPCe11	RPCe12	RPCe14	RPCp0	RPCp3	RGCs p14	HC	SBAC	Cones	Rods	Rods (p21 ret)
chr5	73009300	73068009	58710	*	1	24.4706	chr5	73033992	73034991	1000	-	promoter:15871	uc008xrr.1	12788	Cnga1	mm9_genes_promoters	rod phototransduction	1
chr5	73009300	73068009	58710	*	1	24.4706	chr5	73029082	73030081	1000	-	promoter:15872	uc008xrs.1	12788	Cnga1	mm9_genes_promoters	rod phototransduction	1
chr5	73021643	73366026	344384	*	1	18.5789	chr5	73033992	73034991	1000	-	promoter:15871	uc008xrr.1	12788	Cnga1	mm9_genes_promoters	rod phototransduction		1
chr5	73021643	73366026	344384	*	1	18.5789	chr5	73029082	73030081	1000	-	promoter:15872	uc008xrs.1	12788	Cnga1	mm9_genes_promoters	rod phototransduction		1
chr5	72967033	73250763	283731	*	1	10.5783	chr5	73033992	73034991	1000	-	promoter:15871	uc008xrr.1	12788	Cnga1	mm9_genes_promoters	rod phototransduction			1
chr5	72967033	73250763	283731	*	1	10.5783	chr5	73029082	73030081	1000	-	promoter:15872	uc008xrs.1	12788	Cnga1	mm9_genes_promoters	rod phototransduction			1
chr5	72504865	73424954	920090	*	1	17.7668	chr5	73033992	73034991	1000	-	promoter:15871	uc008xrr.1	12788	Cnga1	mm9_genes_promoters	rod phototransduction				1
chr5	72504865	73424954	920090	*	1	17.7668	chr5	73029082	73030081	1000	-	promoter:15872	uc008xrs.1	12788	Cnga1	mm9_genes_promoters	rod phototransduction				1
chr5	72962080	73849967	887888	*	1	18.4249	chr5	73033992	73034991	1000	-	promoter:15871	uc008xrr.1	12788	Cnga1	mm9_genes_promoters	rod phototransduction					1
chr5	72962080	73849967	887888	*	1	18.4249	chr5	73029082	73030081	1000	-	promoter:15872	uc008xrs.1	12788	Cnga1	mm9_genes_promoters	rod phototransduction					1
chr5	72978912	73037381	58470	*	4	86.6685	chr5	73033992	73034991	1000	-	promoter:15871	uc008xrr.1	12788	Cnga1	mm9_genes_promoters	rod phototransduction						4
chr5	72978912	73037381	58470	*	4	86.6685	chr5	73029082	73030081	1000	-	promoter:15872	uc008xrs.1	12788	Cnga1	mm9_genes_promoters	rod phototransduction						4
chr5	72972563	73037380	64818	*	4	83.5599	chr5	73033992	73034991	1000	-	promoter:15871	uc008xrr.1	12788	Cnga1	mm9_genes_promoters	rod phototransduction							4
chr5	72972563	73037380	64818	*	4	83.5599	chr5	73029082	73030081	1000	-	promoter:15872	uc008xrs.1	12788	Cnga1	mm9_genes_promoters	rod phototransduction							4
chr5	72992986	73037380	44395	*	4	84.2891	chr5	73033992	73034991	1000	-	promoter:15871	uc008xrr.1	12788	Cnga1	mm9_genes_promoters	rod phototransduction								4
chr5	72992986	73037380	44395	*	4	84.2891	chr5	73029082	73030081	1000	-	promoter:15872	uc008xrs.1	12788	Cnga1	mm9_genes_promoters	rod phototransduction								4
chr5	72980362	73038499	58138	*	4	86.4937	chr5	73033992	73034991	1000	-	promoter:15871	uc008xrr.1	12788	Cnga1	mm9_genes_promoters	rod phototransduction									4
chr5	72980362	73038499	58138	*	4	86.4937	chr5	73029082	73030081	1000	-	promoter:15872	uc008xrs.1	12788	Cnga1	mm9_genes_promoters	rod phototransduction									4
chr5	72601659	72646237	44579	*	4	88.8758	chr5	72642753	72643752	1000	-	promoter:18095	uc008xrr.2	12788	Cnga1	mm10_genes_promoters	rod phototransduction										4
chr5	72601659	72646237	44579	*	4	88.8758	chr5	72637843	72638842	1000	-	promoter:18096	uc008xrs.1	12788	Cnga1	mm10_genes_promoters	rod phototransduction										4
chr5	72601659	72646237	44579	*	4	88.883	chr5	72642753	72643752	1000	-	promoter:18095	uc008xrr.2	12788	Cnga1	mm10_genes_promoters	rod phototransduction											4
chr5	72601659	72646237	44579	*	4	88.883	chr5	72637843	72638842	1000	-	promoter:18096	uc008xrs.1	12788	Cnga1	mm10_genes_promoters	rod phototransduction											4
chr5	72433274	72826780	393507	*	4	87.2243	chr5	72642753	72643752	1000	-	promoter:18095	uc008xrr.2	12788	Cnga1	mm10_genes_promoters	rod phototransduction												4
chr5	72433274	72826780	393507	*	4	87.2243	chr5	72637843	72638842	1000	-	promoter:18096	uc008xrs.1	12788	Cnga1	mm10_genes_promoters	rod phototransduction												4
chr5	72643743	72643906	164	*	LMR	27.2727	chr5	72642753	72643752	1000	-	promoter:18095	uc008xrr.2	12788	Cnga1	mm10_genes_promoters	rod phototransduction												LMR
chr5	72560262	72646239	85978	*	4	86.2002	chr5	72642753	72643752	1000	-	promoter:18095	uc008xrr.2	12788	Cnga1	mm10_genes_promoters	rod phototransduction													4
chr5	72560262	72646239	85978	*	4	86.2002	chr5	72637843	72638842	1000	-	promoter:18096	uc008xrs.1	12788	Cnga1	mm10_genes_promoters	rod phototransduction													4
chr5	72643733	72643844	112	*	LMR	40	chr5	72642753	72643752	1000	-	promoter:18095	uc008xrr.2	12788	Cnga1	mm10_genes_promoters	rod phototransduction													LMR
chr5	72992899	73038308	45410	*	4	85.4188	chr5	73033992	73034991	1000	-	promoter:15871	uc008xrr.1	12788	Cnga1	mm9_genes_promoters	rod phototransduction														4
chr5	72992899	73038308	45410	*	4	85.4188	chr5	73029082	73030081	1000	-	promoter:15872	uc008xrs.1	12788	Cnga1	mm9_genes_promoters	rod phototransduction														4
chr5	73034935	73035144	210	*	LMR	21.3235	chr5	73033992	73034991	1000	-	promoter:15871	uc008xrr.1	12788	Cnga1	mm9_genes_promoters	rod phototransduction														LMR
chr5	72601708	72646143	44436	*	4	83.5823	chr5	72642753	72643752	1000	-	promoter:18095	uc008xrr.2	12788	Cnga1	mm10_genes_promoters	rod phototransduction															4
chr5	72601708	72646143	44436	*	4	83.5823	chr5	72637843	72638842	1000	-	promoter:18096	uc008xrs.1	12788	Cnga1	mm10_genes_promoters	rod phototransduction															4
chr5	72643697	72643998	302	*	LMR	25	chr5	72642753	72643752	1000	-	promoter:18095	uc008xrr.2	12788	Cnga1	mm10_genes_promoters	rod phototransduction															LMR
chr5	72560792	72646143	85352	*	4	82.7116	chr5	72642753	72643752	1000	-	promoter:18095	uc008xrr.2	12788	Cnga1	mm10_genes_promoters	rod phototransduction																4
chr5	72560792	72646143	85352	*	4	82.7116	chr5	72637843	72638842	1000	-	promoter:18096	uc008xrs.1	12788	Cnga1	mm10_genes_promoters	rod phototransduction																4
chr5	72643697	72643998	302	*	LMR	26.506	chr5	72642753	72643752	1000	-	promoter:18095	uc008xrr.2	12788	Cnga1	mm10_genes_promoters	rod phototransduction																LMR
chr5	72560792	72645269	84478	*	4	85.9077	chr5	72642753	72643752	1000	-	promoter:18095	uc008xrr.2	12788	Cnga1	mm10_genes_promoters	rod phototransduction																	4
chr5	72560792	72645269	84478	*	4	85.9077	chr5	72637843	72638842	1000	-	promoter:18096	uc008xrs.1	12788	Cnga1	mm10_genes_promoters	rod phototransduction																	4
chr5	72643697	72643906	210	*	LMR	19.6721	chr5	72642753	72643752	1000	-	promoter:18095	uc008xrr.2	12788	Cnga1	mm10_genes_promoters	rod phototransduction																	LMR
chr5	72992947	73038289	45343	*	3	77.0459	chr5	73033992	73034991	1000	-	promoter:15871	uc008xrr.1	12788	Cnga1	mm9_genes_promoters	rod phototransduction																		3
chr5	72992947	73038289	45343	*	3	77.0459	chr5	73029082	73030081	1000	-	promoter:15872	uc008xrs.1	12788	Cnga1	mm9_genes_promoters	rod phototransduction																		3
chr5	73032723	73034184	1462	*	LMR	31.0924	chr5	73033992	73034991	1000	-	promoter:15871	uc008xrr.1	12788	Cnga1	mm9_genes_promoters	rod phototransduction																		LMR
chr5	73034945	73035369	425	*	LMR	22.9412	chr5	73033992	73034991	1000	-	promoter:15871	uc008xrr.1	12788	Cnga1	mm9_genes_promoters	rod phototransduction																		LMR
chr5	72979164	73037441	58278	*	4	89.5885	chr5	73033992	73034991	1000	-	promoter:15871	uc008xrr.1	12788	Cnga1	mm9_genes_promoters	rod phototransduction																			4
chr5	72979164	73037441	58278	*	4	89.5885	chr5	73029082	73030081	1000	-	promoter:15872	uc008xrs.1	12788	Cnga1	mm9_genes_promoters	rod phototransduction																			4
chr5	73033910	73035471	1562	*	2	40.6162	chr5	73033992	73034991	1000	-	promoter:15871	uc008xrr.1	12788	Cnga1	mm9_genes_promoters	rod phototransduction																				2
chr5	72979164	73033806	54643	*	4	85.8634	chr5	73029082	73030081	1000	-	promoter:15872	uc008xrs.1	12788	Cnga1	mm9_genes_promoters	rod phototransduction																				4
chr5	73033859	73034105	247	*	LMR	32.3529	chr5	73033992	73034991	1000	-	promoter:15871	uc008xrr.1	12788	Cnga1	mm9_genes_promoters	rod phototransduction																				LMR
chr5	73034873	73035674	802	*	LMR	11.0294	chr5	73033992	73034991	1000	-	promoter:15871	uc008xrr.1	12788	Cnga1	mm9_genes_promoters	rod phototransduction																				LMR
chr5	73027356	73036107	8752	*	2	19.9303	chr5	73033992	73034991	1000	-	promoter:15871	uc008xrr.1	12788	Cnga1	mm9_genes_promoters	rod phototransduction																					2
chr5	73027356	73036107	8752	*	2	19.9303	chr5	73029082	73030081	1000	-	promoter:15872	uc008xrs.1	12788	Cnga1	mm9_genes_promoters	rod phototransduction																					2
chr5	73028706	73036151	7446	*	UMR	13.4921	chr5	73033992	73034991	1000	-	promoter:15871	uc008xrr.1	12788	Cnga1	mm9_genes_promoters	rod phototransduction																					UMR
chr5	73028706	73036151	7446	*	UMR	13.4921	chr5	73029082	73030081	1000	-	promoter:15872	uc008xrs.1	12788	Cnga1	mm9_genes_promoters	rod phototransduction																					UMR
chr5	73030803	73036195	5393	*	2	32.1765	chr5	73033992	73034991	1000	-	promoter:15871	uc008xrr.1	12788	Cnga1	mm9_genes_promoters	rod phototransduction																						2
chr5	72992936	73030285	37350	*	3	76.2739	chr5	73029082	73030081	1000	-	promoter:15872	uc008xrs.1	12788	Cnga1	mm9_genes_promoters	rod phototransduction																						3
chr5	73030545	73036151	5607	*	UMR	30.6122	chr5	73033992	73034991	1000	-	promoter:15871	uc008xrr.1	12788	Cnga1	mm9_genes_promoters	rod phototransduction																						UMR
chr6	3607286	4704745	1097460	*	1	32.8111	chr6	3943012	3944011	1000	+	promoter:17129	uc009avi.1	14699	Gngt1	mm9_genes_promoters	rod phototransduction	1
chr6	3750273	4002727	252455	*	1	30.7562	chr6	3943012	3944011	1000	+	promoter:17129	uc009avi.1	14699	Gngt1	mm9_genes_promoters	rod phototransduction		1
chr6	3753820	4040378	286559	*	1	19.8772	chr6	3943012	3944011	1000	+	promoter:17129	uc009avi.1	14699	Gngt1	mm9_genes_promoters	rod phototransduction			1
chr6	3745458	4204112	458655	*	1	22.469	chr6	3943012	3944011	1000	+	promoter:17129	uc009avi.1	14699	Gngt1	mm9_genes_promoters	rod phototransduction				1
chr6	3745458	4204958	459501	*	1	21.2554	chr6	3943012	3944011	1000	+	promoter:17129	uc009avi.1	14699	Gngt1	mm9_genes_promoters	rod phototransduction					1
chr6	3918791	3951416	32626	*	4	88.8646	chr6	3943012	3944011	1000	+	promoter:17129	uc009avi.1	14699	Gngt1	mm9_genes_promoters	rod phototransduction						4
chr6	3918790	3953090	34301	*	4	86.3668	chr6	3943012	3944011	1000	+	promoter:17129	uc009avi.1	14699	Gngt1	mm9_genes_promoters	rod phototransduction							4
chr6	3918790	3953671	34882	*	4	87.0694	chr6	3943012	3944011	1000	+	promoter:17129	uc009avi.1	14699	Gngt1	mm9_genes_promoters	rod phototransduction								4
chr6	3920004	3953505	33502	*	4	88.9442	chr6	3943012	3944011	1000	+	promoter:17129	uc009avi.1	14699	Gngt1	mm9_genes_promoters	rod phototransduction									4
chr6	3968790	4003574	34785	*	4	86.1663	chr6	3993012	3994011	1000	+	promoter:19551	uc009avi.1	14699	Gngt1	mm10_genes_promoters	rod phototransduction										4
chr6	3968791	4003787	34997	*	4	87.4978	chr6	3993012	3994011	1000	+	promoter:19551	uc009avi.1	14699	Gngt1	mm10_genes_promoters	rod phototransduction											4
chr6	3204439	4085965	881527	*	4	86.0487	chr6	3993012	3994011	1000	+	promoter:19551	uc009avi.1	14699	Gngt1	mm10_genes_promoters	rod phototransduction												4
chr6	3936744	4001668	64925	*	4	86.1059	chr6	3993012	3994011	1000	+	promoter:19551	uc009avi.1	14699	Gngt1	mm10_genes_promoters	rod phototransduction													4
chr6	3918798	3953672	34875	*	4	86.214	chr6	3943012	3944011	1000	+	promoter:17129	uc009avi.1	14699	Gngt1	mm9_genes_promoters	rod phototransduction														4
chr6	3848890	4085965	237076	*	4	80.2479	chr6	3993012	3994011	1000	+	promoter:19551	uc009avi.1	14699	Gngt1	mm10_genes_promoters	rod phototransduction															4
chr6	3915534	4085549	170016	*	4	79.6727	chr6	3993012	3994011	1000	+	promoter:19551	uc009avi.1	14699	Gngt1	mm10_genes_promoters	rod phototransduction																4
chr6	3936744	4003098	66355	*	4	81.9993	chr6	3993012	3994011	1000	+	promoter:19551	uc009avi.1	14699	Gngt1	mm10_genes_promoters	rod phototransduction																	4
chr6	3918798	3953672	34875	*	4	83.9018	chr6	3943012	3944011	1000	+	promoter:17129	uc009avi.1	14699	Gngt1	mm9_genes_promoters	rod phototransduction																		4
chr6	3918798	3953672	34875	*	4	88.7088	chr6	3943012	3944011	1000	+	promoter:17129	uc009avi.1	14699	Gngt1	mm9_genes_promoters	rod phototransduction																			4
chr6	3943534	3946598	3065	*	2	28.3282	chr6	3943012	3944011	1000	+	promoter:17129	uc009avi.1	14699	Gngt1	mm9_genes_promoters	rod phototransduction																				2
chr6	3918791	3943402	24612	*	4	84.1503	chr6	3943012	3944011	1000	+	promoter:17129	uc009avi.1	14699	Gngt1	mm9_genes_promoters	rod phototransduction																				4
chr6	3943469	3946558	3090	*	LMR	25	chr6	3943012	3944011	1000	+	promoter:17129	uc009avi.1	14699	Gngt1	mm9_genes_promoters	rod phototransduction																				LMR
chr6	3943402	3946967	3566	*	1	4.98721	chr6	3943012	3944011	1000	+	promoter:17129	uc009avi.1	14699	Gngt1	mm9_genes_promoters	rod phototransduction																					1
chr6	3918791	3943321	24531	*	3	79.7408	chr6	3943012	3944011	1000	+	promoter:17129	uc009avi.1	14699	Gngt1	mm9_genes_promoters	rod phototransduction																					3
chr6	3943283	3947096	3814	*	LMR	6.0049	chr6	3943012	3944011	1000	+	promoter:17129	uc009avi.1	14699	Gngt1	mm9_genes_promoters	rod phototransduction																					LMR
chr6	3943534	3947175	3642	*	2	28.133	chr6	3943012	3944011	1000	+	promoter:17129	uc009avi.1	14699	Gngt1	mm9_genes_promoters	rod phototransduction																						2
chr6	3918798	3943402	24605	*	4	80.1224	chr6	3943012	3944011	1000	+	promoter:17129	uc009avi.1	14699	Gngt1	mm9_genes_promoters	rod phototransduction																						4
chr6	3943469	3947071	3603	*	LMR	25.5348	chr6	3943012	3944011	1000	+	promoter:17129	uc009avi.1	14699	Gngt1	mm9_genes_promoters	rod phototransduction																						LMR
chr8	13377177	13468361	91185	*	2	53.404	chr8	13404081	13405080	1000	+	promoter:24795	uc009kxw.2	24013	Grk1	mm9_genes_promoters	rod phototransduction	2
chr8	13362847	13421870	59024	*	1	40.4878	chr8	13404081	13405080	1000	+	promoter:24795	uc009kxw.2	24013	Grk1	mm9_genes_promoters	rod phototransduction		1
chr8	13318545	13450643	132099	*	1	18.4936	chr8	13404081	13405080	1000	+	promoter:24795	uc009kxw.2	24013	Grk1	mm9_genes_promoters	rod phototransduction			1
chr8	13321290	13708304	387015	*	1	18.5199	chr8	13404081	13405080	1000	+	promoter:24795	uc009kxw.2	24013	Grk1	mm9_genes_promoters	rod phototransduction				1
chr8	13091982	13710422	618441	*	1	20.8946	chr8	13404081	13405080	1000	+	promoter:24795	uc009kxw.2	24013	Grk1	mm9_genes_promoters	rod phototransduction					1
chr8	13340431	13434444	94014	*	4	90.1887	chr8	13404081	13405080	1000	+	promoter:24795	uc009kxw.2	24013	Grk1	mm9_genes_promoters	rod phototransduction						4
chr8	13292807	13434982	142176	*	4	89.0813	chr8	13404081	13405080	1000	+	promoter:24795	uc009kxw.2	24013	Grk1	mm9_genes_promoters	rod phototransduction							4
chr8	13340154	13434982	94829	*	4	90.5446	chr8	13404081	13405080	1000	+	promoter:24795	uc009kxw.2	24013	Grk1	mm9_genes_promoters	rod phototransduction								4
chr8	13340431	13434705	94275	*	4	90.2108	chr8	13404081	13405080	1000	+	promoter:24795	uc009kxw.2	24013	Grk1	mm9_genes_promoters	rod phototransduction									4
chr8	13340154	13411601	71448	*	4	91.0657	chr8	13404081	13405080	1000	+	promoter:28277	uc009kxw.3	24013	Grk1	mm10_genes_promoters	rod phototransduction										4
chr8	13340154	13414077	73924	*	4	90.3666	chr8	13404081	13405080	1000	+	promoter:28277	uc009kxw.3	24013	Grk1	mm10_genes_promoters	rod phototransduction											4
chr8	13340156	13420931	80776	*	3	92.3794	chr8	13404081	13405080	1000	+	promoter:28277	uc009kxw.3	24013	Grk1	mm10_genes_promoters	rod phototransduction												3
chr8	13340155	13434138	93984	*	4	89.3511	chr8	13404081	13405080	1000	+	promoter:28277	uc009kxw.3	24013	Grk1	mm10_genes_promoters	rod phototransduction													4
chr8	13340155	13434983	94829	*	4	87.1978	chr8	13404081	13405080	1000	+	promoter:24795	uc009kxw.2	24013	Grk1	mm9_genes_promoters	rod phototransduction														4
chr8	13340155	13423672	83518	*	4	89.0568	chr8	13404081	13405080	1000	+	promoter:28277	uc009kxw.3	24013	Grk1	mm10_genes_promoters	rod phototransduction															4
chr8	13340163	13432296	92134	*	4	89.6638	chr8	13404081	13405080	1000	+	promoter:28277	uc009kxw.3	24013	Grk1	mm10_genes_promoters	rod phototransduction																4
chr8	13289347	13646122	356776	*	4	84.6977	chr8	13404081	13405080	1000	+	promoter:28277	uc009kxw.3	24013	Grk1	mm10_genes_promoters	rod phototransduction																	4
chr8	13340155	13434983	94829	*	4	85.1742	chr8	13404081	13405080	1000	+	promoter:24795	uc009kxw.2	24013	Grk1	mm9_genes_promoters	rod phototransduction																		4
chr8	13340155	13434705	94551	*	4	88.709	chr8	13404081	13405080	1000	+	promoter:24795	uc009kxw.2	24013	Grk1	mm9_genes_promoters	rod phototransduction																			4
chr8	13404588	13412126	7539	*	2	32.5368	chr8	13404081	13405080	1000	+	promoter:24795	uc009kxw.2	24013	Grk1	mm9_genes_promoters	rod phototransduction																				2
chr8	13340155	13404279	64125	*	4	90.1242	chr8	13404081	13405080	1000	+	promoter:24795	uc009kxw.2	24013	Grk1	mm9_genes_promoters	rod phototransduction																				4
chr8	13404629	13412028	7400	*	UMR	30.632	chr8	13404081	13405080	1000	+	promoter:24795	uc009kxw.2	24013	Grk1	mm9_genes_promoters	rod phototransduction																				UMR
chr8	13403677	13411930	8254	*	2	15.3732	chr8	13404081	13405080	1000	+	promoter:24795	uc009kxw.2	24013	Grk1	mm9_genes_promoters	rod phototransduction																					2
chr8	13403639	13412028	8390	*	UMR	15.0245	chr8	13404081	13405080	1000	+	promoter:24795	uc009kxw.2	24013	Grk1	mm9_genes_promoters	rod phototransduction																					UMR
chr8	13403781	13410557	6777	*	2	36.8421	chr8	13404081	13405080	1000	+	promoter:24795	uc009kxw.2	24013	Grk1	mm9_genes_promoters	rod phototransduction																						2
chr8	13404629	13405571	943	*	LMR	29.0441	chr8	13404081	13405080	1000	+	promoter:24795	uc009kxw.2	24013	Grk1	mm9_genes_promoters	rod phototransduction																						LMR
chr9	59763684	59825295	61612	*	1	40.7104	chr9	59797887	59798886	1000	-	promoter:29581	uc009pyu.1	23958	Nr2e3	mm9_genes_promoters	Rod Precursor Cells	1
chr9	59763684	59825295	61612	*	1	40.7104	chr9	59797887	59798886	1000	-	promoter:29582	uc009pyv.1	23958	Nr2e3	mm9_genes_promoters	Rod Precursor Cells	1
chr9	59763684	59825295	61612	*	1	40.7104	chr9	59808467	59809466	1000	-	promoter:29583	uc009pyw.1	23958	Nr2e3	mm9_genes_promoters	Rod Precursor Cells	1
chr9	59770798	59835564	64767	*	1	26.7707	chr9	59797887	59798886	1000	-	promoter:29581	uc009pyu.1	23958	Nr2e3	mm9_genes_promoters	Rod Precursor Cells		1
chr9	59770798	59835564	64767	*	1	26.7707	chr9	59797887	59798886	1000	-	promoter:29582	uc009pyv.1	23958	Nr2e3	mm9_genes_promoters	Rod Precursor Cells		1
chr9	59770798	59835564	64767	*	1	26.7707	chr9	59808467	59809466	1000	-	promoter:29583	uc009pyw.1	23958	Nr2e3	mm9_genes_promoters	Rod Precursor Cells		1
chr9	59734956	59850561	115606	*	1	19.1092	chr9	59797887	59798886	1000	-	promoter:29581	uc009pyu.1	23958	Nr2e3	mm9_genes_promoters	Rod Precursor Cells			1
chr9	59734956	59850561	115606	*	1	19.1092	chr9	59797887	59798886	1000	-	promoter:29582	uc009pyv.1	23958	Nr2e3	mm9_genes_promoters	Rod Precursor Cells			1
chr9	59734956	59850561	115606	*	1	19.1092	chr9	59808467	59809466	1000	-	promoter:29583	uc009pyw.1	23958	Nr2e3	mm9_genes_promoters	Rod Precursor Cells			1
chr9	59668709	59887142	218434	*	1	27.207	chr9	59797887	59798886	1000	-	promoter:29581	uc009pyu.1	23958	Nr2e3	mm9_genes_promoters	Rod Precursor Cells				1
chr9	59668709	59887142	218434	*	1	27.207	chr9	59797887	59798886	1000	-	promoter:29582	uc009pyv.1	23958	Nr2e3	mm9_genes_promoters	Rod Precursor Cells				1
chr9	59668709	59887142	218434	*	1	27.207	chr9	59808467	59809466	1000	-	promoter:29583	uc009pyw.1	23958	Nr2e3	mm9_genes_promoters	Rod Precursor Cells				1
chr9	59663140	60193099	529960	*	1	29.7461	chr9	59797887	59798886	1000	-	promoter:29581	uc009pyu.1	23958	Nr2e3	mm9_genes_promoters	Rod Precursor Cells					1
chr9	59663140	60193099	529960	*	1	29.7461	chr9	59797887	59798886	1000	-	promoter:29582	uc009pyv.1	23958	Nr2e3	mm9_genes_promoters	Rod Precursor Cells					1
chr9	59663140	60193099	529960	*	1	29.7461	chr9	59808467	59809466	1000	-	promoter:29583	uc009pyw.1	23958	Nr2e3	mm9_genes_promoters	Rod Precursor Cells					1
chr9	59600804	60369053	768250	*	4	87.5754	chr9	59797887	59798886	1000	-	promoter:29581	uc009pyu.1	23958	Nr2e3	mm9_genes_promoters	Rod Precursor Cells						4
chr9	59600804	60369053	768250	*	4	87.5754	chr9	59797887	59798886	1000	-	promoter:29582	uc009pyv.1	23958	Nr2e3	mm9_genes_promoters	Rod Precursor Cells						4
chr9	59600804	60369053	768250	*	4	87.5754	chr9	59808467	59809466	1000	-	promoter:29583	uc009pyw.1	23958	Nr2e3	mm9_genes_promoters	Rod Precursor Cells						4
chr9	59808887	59809518	632	*	2	43.4341	chr9	59808467	59809466	1000	-	promoter:29583	uc009pyw.1	23958	Nr2e3	mm9_genes_promoters	Rod Precursor Cells							2
chr9	59600420	59808818	208399	*	4	87.3145	chr9	59797887	59798886	1000	-	promoter:29581	uc009pyu.1	23958	Nr2e3	mm9_genes_promoters	Rod Precursor Cells							4
chr9	59600420	59808818	208399	*	4	87.3145	chr9	59797887	59798886	1000	-	promoter:29582	uc009pyv.1	23958	Nr2e3	mm9_genes_promoters	Rod Precursor Cells							4
chr9	59600420	59808818	208399	*	4	87.3145	chr9	59808467	59809466	1000	-	promoter:29583	uc009pyw.1	23958	Nr2e3	mm9_genes_promoters	Rod Precursor Cells							4
chr9	59808971	59809256	286	*	LMR	31.9588	chr9	59808467	59809466	1000	-	promoter:29583	uc009pyw.1	23958	Nr2e3	mm9_genes_promoters	Rod Precursor Cells							LMR
chr9	59600420	59806995	206576	*	4	88.3586	chr9	59797887	59798886	1000	-	promoter:29581	uc009pyu.1	23958	Nr2e3	mm9_genes_promoters	Rod Precursor Cells								4
chr9	59600420	59806995	206576	*	4	88.3586	chr9	59797887	59798886	1000	-	promoter:29582	uc009pyv.1	23958	Nr2e3	mm9_genes_promoters	Rod Precursor Cells								4
chr9	59808143	59816723	8581	*	4	81.8419	chr9	59808467	59809466	1000	-	promoter:29583	uc009pyw.1	23958	Nr2e3	mm9_genes_promoters	Rod Precursor Cells								4
chr9	59601934	60369017	767084	*	4	88.0188	chr9	59797887	59798886	1000	-	promoter:29581	uc009pyu.1	23958	Nr2e3	mm9_genes_promoters	Rod Precursor Cells									4
chr9	59601934	60369017	767084	*	4	88.0188	chr9	59797887	59798886	1000	-	promoter:29582	uc009pyv.1	23958	Nr2e3	mm9_genes_promoters	Rod Precursor Cells									4
chr9	59601934	60369017	767084	*	4	88.0188	chr9	59808467	59809466	1000	-	promoter:29583	uc009pyw.1	23958	Nr2e3	mm9_genes_promoters	Rod Precursor Cells									4
chr9	59959794	59969086	9293	*	3	82.9155	chr9	59960660	59961659	1000	-	promoter:33663	uc009pyw.1	23958	Nr2e3	mm10_genes_promoters	Rod Precursor Cells										3
chr9	59752613	59959189	206577	*	4	90.1853	chr9	59950075	59951074	1000	-	promoter:33660	uc029xbk.1	23958	Nr2e3	mm10_genes_promoters	Rod Precursor Cells										4
chr9	59752613	59959189	206577	*	4	90.1853	chr9	59950080	59951079	1000	-	promoter:33661	uc009pyu.1	23958	Nr2e3	mm10_genes_promoters	Rod Precursor Cells										4
chr9	59752613	59959189	206577	*	4	90.1853	chr9	59950080	59951079	1000	-	promoter:33662	uc009pyv.1	23958	Nr2e3	mm10_genes_promoters	Rod Precursor Cells										4
chr9	59961381	59961449	69	*	LMR	45.098	chr9	59960660	59961659	1000	-	promoter:33663	uc009pyw.1	23958	Nr2e3	mm10_genes_promoters	Rod Precursor Cells										LMR
chr9	59959794	59969086	9293	*	3	82.6453	chr9	59960660	59961659	1000	-	promoter:33663	uc009pyw.1	23958	Nr2e3	mm10_genes_promoters	Rod Precursor Cells											3
chr9	59752613	59959189	206577	*	4	90.5347	chr9	59950075	59951074	1000	-	promoter:33660	uc029xbk.1	23958	Nr2e3	mm10_genes_promoters	Rod Precursor Cells											4
chr9	59752613	59959189	206577	*	4	90.5347	chr9	59950080	59951079	1000	-	promoter:33661	uc009pyu.1	23958	Nr2e3	mm10_genes_promoters	Rod Precursor Cells											4
chr9	59752613	59959189	206577	*	4	90.5347	chr9	59950080	59951079	1000	-	promoter:33662	uc009pyv.1	23958	Nr2e3	mm10_genes_promoters	Rod Precursor Cells											4
chr9	59961365	59961490	126	*	LMR	37.8378	chr9	59960660	59961659	1000	-	promoter:33663	uc009pyw.1	23958	Nr2e3	mm10_genes_promoters	Rod Precursor Cells											LMR
chr9	59752614	60234229	481616	*	4	88.5088	chr9	59950075	59951074	1000	-	promoter:33660	uc029xbk.1	23958	Nr2e3	mm10_genes_promoters	Rod Precursor Cells												4
chr9	59752614	60234229	481616	*	4	88.5088	chr9	59950080	59951079	1000	-	promoter:33661	uc009pyu.1	23958	Nr2e3	mm10_genes_promoters	Rod Precursor Cells												4
chr9	59752614	60234229	481616	*	4	88.5088	chr9	59950080	59951079	1000	-	promoter:33662	uc009pyv.1	23958	Nr2e3	mm10_genes_promoters	Rod Precursor Cells												4
chr9	59752614	60234229	481616	*	4	88.5088	chr9	59960660	59961659	1000	-	promoter:33663	uc009pyw.1	23958	Nr2e3	mm10_genes_promoters	Rod Precursor Cells												4
chr9	59961289	59961450	162	*	LMR	17.6471	chr9	59960660	59961659	1000	-	promoter:33663	uc009pyw.1	23958	Nr2e3	mm10_genes_promoters	Rod Precursor Cells												LMR
chr9	59961172	59961490	319	*	2	48.4774	chr9	59960660	59961659	1000	-	promoter:33663	uc009pyw.1	23958	Nr2e3	mm10_genes_promoters	Rod Precursor Cells													2
chr9	59752614	59958963	206350	*	4	90.1711	chr9	59950075	59951074	1000	-	promoter:33660	uc029xbk.1	23958	Nr2e3	mm10_genes_promoters	Rod Precursor Cells													4
chr9	59752614	59958963	206350	*	4	90.1711	chr9	59950080	59951079	1000	-	promoter:33661	uc009pyu.1	23958	Nr2e3	mm10_genes_promoters	Rod Precursor Cells													4
chr9	59752614	59958963	206350	*	4	90.1711	chr9	59950080	59951079	1000	-	promoter:33662	uc009pyv.1	23958	Nr2e3	mm10_genes_promoters	Rod Precursor Cells													4
chr9	59960049	59961155	1107	*	4	86.2148	chr9	59960660	59961659	1000	-	promoter:33663	uc009pyw.1	23958	Nr2e3	mm10_genes_promoters	Rod Precursor Cells													4
chr9	59961605	59969087	7483	*	4	84.1779	chr9	59960660	59961659	1000	-	promoter:33663	uc009pyw.1	23958	Nr2e3	mm10_genes_promoters	Rod Precursor Cells													4
chr9	59961289	59961450	162	*	LMR	32.6531	chr9	59960660	59961659	1000	-	promoter:33663	uc009pyw.1	23958	Nr2e3	mm10_genes_promoters	Rod Precursor Cells													LMR
chr9	59807696	59816893	9198	*	3	79.9336	chr9	59808467	59809466	1000	-	promoter:29583	uc009pyw.1	23958	Nr2e3	mm9_genes_promoters	Rod Precursor Cells														3
chr9	59600495	59805839	205345	*	4	89.2272	chr9	59797887	59798886	1000	-	promoter:29581	uc009pyu.1	23958	Nr2e3	mm9_genes_promoters	Rod Precursor Cells														4
chr9	59600495	59805839	205345	*	4	89.2272	chr9	59797887	59798886	1000	-	promoter:29582	uc009pyv.1	23958	Nr2e3	mm9_genes_promoters	Rod Precursor Cells														4
chr9	59808957	59809256	300	*	LMR	33.5294	chr9	59808467	59809466	1000	-	promoter:29583	uc009pyw.1	23958	Nr2e3	mm9_genes_promoters	Rod Precursor Cells														LMR
chr9	59961143	59961490	348	*	2	34.1501	chr9	59960660	59961659	1000	-	promoter:33663	uc009pyw.1	23958	Nr2e3	mm10_genes_promoters	Rod Precursor Cells															2
chr9	59752614	59961081	208468	*	4	89.482	chr9	59950075	59951074	1000	-	promoter:33660	uc029xbk.1	23958	Nr2e3	mm10_genes_promoters	Rod Precursor Cells															4
chr9	59752614	59961081	208468	*	4	89.482	chr9	59950080	59951079	1000	-	promoter:33661	uc009pyu.1	23958	Nr2e3	mm10_genes_promoters	Rod Precursor Cells															4
chr9	59752614	59961081	208468	*	4	89.482	chr9	59950080	59951079	1000	-	promoter:33662	uc009pyv.1	23958	Nr2e3	mm10_genes_promoters	Rod Precursor Cells															4
chr9	59752614	59961081	208468	*	4	89.482	chr9	59960660	59961659	1000	-	promoter:33663	uc009pyw.1	23958	Nr2e3	mm10_genes_promoters	Rod Precursor Cells															4
chr9	59961150	59961548	399	*	LMR	34.1615	chr9	59960660	59961659	1000	-	promoter:33663	uc009pyw.1	23958	Nr2e3	mm10_genes_promoters	Rod Precursor Cells															LMR
chr9	59752614	60148858	396245	*	4	87.1504	chr9	59950075	59951074	1000	-	promoter:33660	uc029xbk.1	23958	Nr2e3	mm10_genes_promoters	Rod Precursor Cells																4
chr9	59752614	60148858	396245	*	4	87.1504	chr9	59950080	59951079	1000	-	promoter:33661	uc009pyu.1	23958	Nr2e3	mm10_genes_promoters	Rod Precursor Cells																4
chr9	59752614	60148858	396245	*	4	87.1504	chr9	59950080	59951079	1000	-	promoter:33662	uc009pyv.1	23958	Nr2e3	mm10_genes_promoters	Rod Precursor Cells																4
chr9	59752614	60148858	396245	*	4	87.1504	chr9	59960660	59961659	1000	-	promoter:33663	uc009pyw.1	23958	Nr2e3	mm10_genes_promoters	Rod Precursor Cells																4
chr9	59961257	59961450	194	*	LMR	33.3333	chr9	59960660	59961659	1000	-	promoter:33663	uc009pyw.1	23958	Nr2e3	mm10_genes_promoters	Rod Precursor Cells																LMR
chr9	59752614	60275366	522753	*	4	85.3768	chr9	59950075	59951074	1000	-	promoter:33660	uc029xbk.1	23958	Nr2e3	mm10_genes_promoters	Rod Precursor Cells																	4
chr9	59752614	60275366	522753	*	4	85.3768	chr9	59950080	59951079	1000	-	promoter:33661	uc009pyu.1	23958	Nr2e3	mm10_genes_promoters	Rod Precursor Cells																	4
chr9	59752614	60275366	522753	*	4	85.3768	chr9	59950080	59951079	1000	-	promoter:33662	uc009pyv.1	23958	Nr2e3	mm10_genes_promoters	Rod Precursor Cells																	4
chr9	59752614	60275366	522753	*	4	85.3768	chr9	59960660	59961659	1000	-	promoter:33663	uc009pyw.1	23958	Nr2e3	mm10_genes_promoters	Rod Precursor Cells																	4
chr9	59600421	59802900	202480	*	4	86.0342	chr9	59797887	59798886	1000	-	promoter:29581	uc009pyu.1	23958	Nr2e3	mm9_genes_promoters	Rod Precursor Cells																		4
chr9	59600421	59802900	202480	*	4	86.0342	chr9	59797887	59798886	1000	-	promoter:29582	uc009pyv.1	23958	Nr2e3	mm9_genes_promoters	Rod Precursor Cells																		4
chr9	59804734	59937249	132516	*	4	85.9472	chr9	59808467	59809466	1000	-	promoter:29583	uc009pyw.1	23958	Nr2e3	mm9_genes_promoters	Rod Precursor Cells																		4
chr9	59808971	59809256	286	*	LMR	38.2353	chr9	59808467	59809466	1000	-	promoter:29583	uc009pyw.1	23958	Nr2e3	mm9_genes_promoters	Rod Precursor Cells																		LMR
chr9	59600421	59806996	206576	*	4	92.6897	chr9	59797887	59798886	1000	-	promoter:29581	uc009pyu.1	23958	Nr2e3	mm9_genes_promoters	Rod Precursor Cells																			4
chr9	59600421	59806996	206576	*	4	92.6897	chr9	59797887	59798886	1000	-	promoter:29582	uc009pyv.1	23958	Nr2e3	mm9_genes_promoters	Rod Precursor Cells																			4
chr9	59807855	59937654	129800	*	4	87.875	chr9	59808467	59809466	1000	-	promoter:29583	uc009pyw.1	23958	Nr2e3	mm9_genes_promoters	Rod Precursor Cells																			4
chr9	59808950	59809627	678	*	2	48.3456	chr9	59808467	59809466	1000	-	promoter:29583	uc009pyw.1	23958	Nr2e3	mm9_genes_promoters	Rod Precursor Cells																				2
chr9	59637898	59798831	160934	*	4	90.6706	chr9	59797887	59798886	1000	-	promoter:29581	uc009pyu.1	23958	Nr2e3	mm9_genes_promoters	Rod Precursor Cells																				4
chr9	59637898	59798831	160934	*	4	90.6706	chr9	59797887	59798886	1000	-	promoter:29582	uc009pyv.1	23958	Nr2e3	mm9_genes_promoters	Rod Precursor Cells																				4
chr9	59807855	59808888	1034	*	4	90.1535	chr9	59808467	59809466	1000	-	promoter:29583	uc009pyw.1	23958	Nr2e3	mm9_genes_promoters	Rod Precursor Cells																				4
chr9	59798863	59799258	396	*	LMR	18.8235	chr9	59797887	59798886	1000	-	promoter:29581	uc009pyu.1	23958	Nr2e3	mm9_genes_promoters	Rod Precursor Cells																				LMR
chr9	59798863	59799258	396	*	LMR	18.8235	chr9	59797887	59798886	1000	-	promoter:29582	uc009pyv.1	23958	Nr2e3	mm9_genes_promoters	Rod Precursor Cells																				LMR
chr9	59809080	59809256	177	*	LMR	29.4118	chr9	59808467	59809466	1000	-	promoter:29583	uc009pyw.1	23958	Nr2e3	mm9_genes_promoters	Rod Precursor Cells																				LMR
chr9	59792221	59804646	12426	*	2	17.6669	chr9	59797887	59798886	1000	-	promoter:29581	uc009pyu.1	23958	Nr2e3	mm9_genes_promoters	Rod Precursor Cells																					2
chr9	59792221	59804646	12426	*	2	17.6669	chr9	59797887	59798886	1000	-	promoter:29582	uc009pyv.1	23958	Nr2e3	mm9_genes_promoters	Rod Precursor Cells																					2
chr9	59807855	59940728	132874	*	4	85.9325	chr9	59808467	59809466	1000	-	promoter:29583	uc009pyw.1	23958	Nr2e3	mm9_genes_promoters	Rod Precursor Cells																					4
chr9	59809095	59809354	260	*	LMR	17.6471	chr9	59808467	59809466	1000	-	promoter:29583	uc009pyw.1	23958	Nr2e3	mm9_genes_promoters	Rod Precursor Cells																					LMR
chr9	59792139	59801616	9478	*	UMR	13.2718	chr9	59797887	59798886	1000	-	promoter:29581	uc009pyu.1	23958	Nr2e3	mm9_genes_promoters	Rod Precursor Cells																					UMR
chr9	59792139	59801616	9478	*	UMR	13.2718	chr9	59797887	59798886	1000	-	promoter:29582	uc009pyv.1	23958	Nr2e3	mm9_genes_promoters	Rod Precursor Cells																					UMR
chr9	59789903	59800875	10973	*	2	31.6422	chr9	59797887	59798886	1000	-	promoter:29581	uc009pyu.1	23958	Nr2e3	mm9_genes_promoters	Rod Precursor Cells																						2
chr9	59789903	59800875	10973	*	2	31.6422	chr9	59797887	59798886	1000	-	promoter:29582	uc009pyv.1	23958	Nr2e3	mm9_genes_promoters	Rod Precursor Cells																						2
chr9	59804694	59816656	11963	*	3	76.0533	chr9	59808467	59809466	1000	-	promoter:29583	uc009pyw.1	23958	Nr2e3	mm9_genes_promoters	Rod Precursor Cells																						3
chr9	59792287	59798126	5840	*	UMR	25.4299	chr9	59797887	59798886	1000	-	promoter:29581	uc009pyu.1	23958	Nr2e3	mm9_genes_promoters	Rod Precursor Cells																						UMR
chr9	59798661	59801266	2606	*	UMR	22.0588	chr9	59797887	59798886	1000	-	promoter:29581	uc009pyu.1	23958	Nr2e3	mm9_genes_promoters	Rod Precursor Cells																						UMR
chr9	59792287	59798126	5840	*	UMR	25.4299	chr9	59797887	59798886	1000	-	promoter:29582	uc009pyv.1	23958	Nr2e3	mm9_genes_promoters	Rod Precursor Cells																						UMR
chr9	59798661	59801266	2606	*	UMR	22.0588	chr9	59797887	59798886	1000	-	promoter:29582	uc009pyv.1	23958	Nr2e3	mm9_genes_promoters	Rod Precursor Cells																						UMR
chr6	29114129	29418859	304731	*	1	24.5817	chr6	29330514	29331513	1000	-	promoter:18789	uc009bdi.2	12057	Opn1sw	mm9_genes_promoters	cone phototransduction	1
chr6	29114129	29418859	304731	*	1	24.5817	chr6	29330514	29331513	1000	-	promoter:18790	uc009bdj.2	12057	Opn1sw	mm9_genes_promoters	cone phototransduction	1
chr6	29071054	29360192	289139	*	1	18.0447	chr6	29330514	29331513	1000	-	promoter:18789	uc009bdi.2	12057	Opn1sw	mm9_genes_promoters	cone phototransduction		1
chr6	29071054	29360192	289139	*	1	18.0447	chr6	29330514	29331513	1000	-	promoter:18790	uc009bdj.2	12057	Opn1sw	mm9_genes_promoters	cone phototransduction		1
chr6	29071257	29818748	747492	*	1	12.5524	chr6	29330514	29331513	1000	-	promoter:18789	uc009bdi.2	12057	Opn1sw	mm9_genes_promoters	cone phototransduction			1
chr6	29071257	29818748	747492	*	1	12.5524	chr6	29330514	29331513	1000	-	promoter:18790	uc009bdj.2	12057	Opn1sw	mm9_genes_promoters	cone phototransduction			1
chr6	28877367	29509886	632520	*	1	14.1859	chr6	29330514	29331513	1000	-	promoter:18789	uc009bdi.2	12057	Opn1sw	mm9_genes_promoters	cone phototransduction				1
chr6	28877367	29509886	632520	*	1	14.1859	chr6	29330514	29331513	1000	-	promoter:18790	uc009bdj.2	12057	Opn1sw	mm9_genes_promoters	cone phototransduction				1
chr6	29065555	30878317	1812763	*	1	18.2008	chr6	29330514	29331513	1000	-	promoter:18789	uc009bdi.2	12057	Opn1sw	mm9_genes_promoters	cone phototransduction					1
chr6	29065555	30878317	1812763	*	1	18.2008	chr6	29330514	29331513	1000	-	promoter:18790	uc009bdj.2	12057	Opn1sw	mm9_genes_promoters	cone phototransduction					1
chr6	29299838	29336968	37131	*	4	89.023	chr6	29330514	29331513	1000	-	promoter:18789	uc009bdi.2	12057	Opn1sw	mm9_genes_promoters	cone phototransduction						4
chr6	29299838	29336968	37131	*	4	89.023	chr6	29330514	29331513	1000	-	promoter:18790	uc009bdj.2	12057	Opn1sw	mm9_genes_promoters	cone phototransduction						4
chr6	29299234	29337260	38027	*	4	88.9304	chr6	29330514	29331513	1000	-	promoter:18789	uc009bdi.2	12057	Opn1sw	mm9_genes_promoters	cone phototransduction							4
chr6	29299234	29337260	38027	*	4	88.9304	chr6	29330514	29331513	1000	-	promoter:18790	uc009bdj.2	12057	Opn1sw	mm9_genes_promoters	cone phototransduction							4
chr6	29299234	29337566	38333	*	4	89.4264	chr6	29330514	29331513	1000	-	promoter:18789	uc009bdi.2	12057	Opn1sw	mm9_genes_promoters	cone phototransduction								4
chr6	29299234	29337566	38333	*	4	89.4264	chr6	29330514	29331513	1000	-	promoter:18790	uc009bdj.2	12057	Opn1sw	mm9_genes_promoters	cone phototransduction								4
chr6	29299657	29338088	38432	*	4	85.7817	chr6	29330514	29331513	1000	-	promoter:18789	uc009bdi.2	12057	Opn1sw	mm9_genes_promoters	cone phototransduction									4
chr6	29299657	29338088	38432	*	4	85.7817	chr6	29330514	29331513	1000	-	promoter:18790	uc009bdj.2	12057	Opn1sw	mm9_genes_promoters	cone phototransduction									4
chr6	29349110	29387567	38458	*	4	88.6964	chr6	29380514	29381513	1000	-	promoter:21500	uc009bdi.2	12057	Opn1sw	mm10_genes_promoters	cone phototransduction										4
chr6	29349110	29387567	38458	*	4	88.6964	chr6	29380514	29381513	1000	-	promoter:21501	uc009bdj.2	12057	Opn1sw	mm10_genes_promoters	cone phototransduction										4
chr6	29349110	29387567	38458	*	4	88.68	chr6	29380514	29381513	1000	-	promoter:21500	uc009bdi.2	12057	Opn1sw	mm10_genes_promoters	cone phototransduction											4
chr6	29349110	29387567	38458	*	4	88.68	chr6	29380514	29381513	1000	-	promoter:21501	uc009bdj.2	12057	Opn1sw	mm10_genes_promoters	cone phototransduction											4
chr6	29273789	29387568	113780	*	3	83.7867	chr6	29380514	29381513	1000	-	promoter:21500	uc009bdi.2	12057	Opn1sw	mm10_genes_promoters	cone phototransduction												3
chr6	29273789	29387568	113780	*	3	83.7867	chr6	29380514	29381513	1000	-	promoter:21501	uc009bdj.2	12057	Opn1sw	mm10_genes_promoters	cone phototransduction												3
chr6	29349111	29387557	38447	*	4	89.6011	chr6	29380514	29381513	1000	-	promoter:21500	uc009bdi.2	12057	Opn1sw	mm10_genes_promoters	cone phototransduction													4
chr6	29349111	29387557	38447	*	4	89.6011	chr6	29380514	29381513	1000	-	promoter:21501	uc009bdj.2	12057	Opn1sw	mm10_genes_promoters	cone phototransduction													4
chr6	29299235	29337567	38333	*	4	87.2851	chr6	29330514	29331513	1000	-	promoter:18789	uc009bdi.2	12057	Opn1sw	mm9_genes_promoters	cone phototransduction														4
chr6	29299235	29337567	38333	*	4	87.2851	chr6	29330514	29331513	1000	-	promoter:18790	uc009bdj.2	12057	Opn1sw	mm9_genes_promoters	cone phototransduction														4
chr6	29349111	29525671	176561	*	4	81.3515	chr6	29380514	29381513	1000	-	promoter:21500	uc009bdi.2	12057	Opn1sw	mm10_genes_promoters	cone phototransduction															4
chr6	29349111	29525671	176561	*	4	81.3515	chr6	29380514	29381513	1000	-	promoter:21501	uc009bdj.2	12057	Opn1sw	mm10_genes_promoters	cone phototransduction															4
chr6	29349478	29385926	36449	*	4	86.7679	chr6	29380514	29381513	1000	-	promoter:21500	uc009bdi.2	12057	Opn1sw	mm10_genes_promoters	cone phototransduction																4
chr6	29349478	29385926	36449	*	4	86.7679	chr6	29380514	29381513	1000	-	promoter:21501	uc009bdj.2	12057	Opn1sw	mm10_genes_promoters	cone phototransduction																4
chr6	29349236	29495220	145985	*	4	82.8913	chr6	29380514	29381513	1000	-	promoter:21500	uc009bdi.2	12057	Opn1sw	mm10_genes_promoters	cone phototransduction																	4
chr6	29349236	29495220	145985	*	4	82.8913	chr6	29380514	29381513	1000	-	promoter:21501	uc009bdj.2	12057	Opn1sw	mm10_genes_promoters	cone phototransduction																	4
chr6	29299596	29337567	37972	*	4	89.2901	chr6	29330514	29331513	1000	-	promoter:18789	uc009bdi.2	12057	Opn1sw	mm9_genes_promoters	cone phototransduction																		4
chr6	29299596	29337567	37972	*	4	89.2901	chr6	29330514	29331513	1000	-	promoter:18790	uc009bdj.2	12057	Opn1sw	mm9_genes_promoters	cone phototransduction																		4
chr6	29299235	29337567	38333	*	4	88.9046	chr6	29330514	29331513	1000	-	promoter:18789	uc009bdi.2	12057	Opn1sw	mm9_genes_promoters	cone phototransduction																			4
chr6	29299235	29337567	38333	*	4	88.9046	chr6	29330514	29331513	1000	-	promoter:18790	uc009bdj.2	12057	Opn1sw	mm9_genes_promoters	cone phototransduction																			4
chr6	29329110	29331186	2077	*	2	52.3965	chr6	29330514	29331513	1000	-	promoter:18789	uc009bdi.2	12057	Opn1sw	mm9_genes_promoters	cone phototransduction																				2
chr6	29329110	29331186	2077	*	2	52.3965	chr6	29330514	29331513	1000	-	promoter:18790	uc009bdj.2	12057	Opn1sw	mm9_genes_promoters	cone phototransduction																				2
chr6	29331222	29337567	6346	*	3	83.5913	chr6	29330514	29331513	1000	-	promoter:18789	uc009bdi.2	12057	Opn1sw	mm9_genes_promoters	cone phototransduction																				3
chr6	29331222	29337567	6346	*	3	83.5913	chr6	29330514	29331513	1000	-	promoter:18790	uc009bdj.2	12057	Opn1sw	mm9_genes_promoters	cone phototransduction																				3
chr6	29330345	29330876	532	*	LMR	38.8235	chr6	29330514	29331513	1000	-	promoter:18789	uc009bdi.2	12057	Opn1sw	mm9_genes_promoters	cone phototransduction																				LMR
chr6	29330345	29330876	532	*	LMR	38.8235	chr6	29330514	29331513	1000	-	promoter:18790	uc009bdj.2	12057	Opn1sw	mm9_genes_promoters	cone phototransduction																				LMR
chr6	29299347	29337657	38311	*	4	88.2539	chr6	29330514	29331513	1000	-	promoter:18789	uc009bdi.2	12057	Opn1sw	mm9_genes_promoters	cone phototransduction																					4
chr6	29299347	29337657	38311	*	4	88.2539	chr6	29330514	29331513	1000	-	promoter:18790	uc009bdj.2	12057	Opn1sw	mm9_genes_promoters	cone phototransduction																					4
chr6	29299235	29337567	38333	*	4	84.5019	chr6	29330514	29331513	1000	-	promoter:18789	uc009bdi.2	12057	Opn1sw	mm9_genes_promoters	cone phototransduction																						4
chr6	29299235	29337567	38333	*	4	84.5019	chr6	29330514	29331513	1000	-	promoter:18790	uc009bdj.2	12057	Opn1sw	mm9_genes_promoters	cone phototransduction																						4
chr18	61304950	61385250	80301	*	1	36.9	chr18	61379153	61380152	1000	+	promoter:50392	uc008fbv.1	225600	Pde6a	mm9_genes_promoters	rod phototransduction	1
chr18	60968781	61388092	419312	*	1	22.4966	chr18	61379153	61380152	1000	+	promoter:50392	uc008fbv.1	225600	Pde6a	mm9_genes_promoters	rod phototransduction		1
chr18	60969593	61385094	415502	*	1	11.9799	chr18	61379153	61380152	1000	+	promoter:50392	uc008fbv.1	225600	Pde6a	mm9_genes_promoters	rod phototransduction			1
chr18	60693594	61593254	899661	*	1	18.9758	chr18	61379153	61380152	1000	+	promoter:50392	uc008fbv.1	225600	Pde6a	mm9_genes_promoters	rod phototransduction				1
chr18	60695028	61758846	1063819	*	1	17.2431	chr18	61379153	61380152	1000	+	promoter:50392	uc008fbv.1	225600	Pde6a	mm9_genes_promoters	rod phototransduction					1
chr18	61371729	61415076	43348	*	4	83.4417	chr18	61379153	61380152	1000	+	promoter:50392	uc008fbv.1	225600	Pde6a	mm9_genes_promoters	rod phototransduction						4
chr18	61371999	61405258	33260	*	4	83.9741	chr18	61379153	61380152	1000	+	promoter:50392	uc008fbv.1	225600	Pde6a	mm9_genes_promoters	rod phototransduction							4
chr18	61371728	61405258	33531	*	4	85.0076	chr18	61379153	61380152	1000	+	promoter:50392	uc008fbv.1	225600	Pde6a	mm9_genes_promoters	rod phototransduction								4
chr18	61372000	61415076	43077	*	4	86.3084	chr18	61379153	61380152	1000	+	promoter:50392	uc008fbv.1	225600	Pde6a	mm9_genes_promoters	rod phototransduction									4
chr18	61216098	61245605	29508	*	4	86.6956	chr18	61219499	61220498	1000	+	promoter:57654	uc008fbv.2	225600	Pde6a	mm10_genes_promoters	rod phototransduction										4
chr18	61216189	61245731	29543	*	4	87.3838	chr18	61219499	61220498	1000	+	promoter:57654	uc008fbv.2	225600	Pde6a	mm10_genes_promoters	rod phototransduction											4
chr18	61052469	61535205	482737	*	4	86.8292	chr18	61219499	61220498	1000	+	promoter:57654	uc008fbv.2	225600	Pde6a	mm10_genes_promoters	rod phototransduction												4
chr18	61212644	61266727	54084	*	4	85.3152	chr18	61219499	61220498	1000	+	promoter:57654	uc008fbv.2	225600	Pde6a	mm10_genes_promoters	rod phototransduction													4
chr18	61371754	61405259	33506	*	4	82.6749	chr18	61379153	61380152	1000	+	promoter:50392	uc008fbv.1	225600	Pde6a	mm9_genes_promoters	rod phototransduction														4
chr18	61179556	61266453	86898	*	4	81.2634	chr18	61219499	61220498	1000	+	promoter:57654	uc008fbv.2	225600	Pde6a	mm10_genes_promoters	rod phototransduction															4
chr18	61180102	61266727	86626	*	4	82.2117	chr18	61219499	61220498	1000	+	promoter:57654	uc008fbv.2	225600	Pde6a	mm10_genes_promoters	rod phototransduction																4
chr18	61213507	61266453	52947	*	4	83.0181	chr18	61219499	61220498	1000	+	promoter:57654	uc008fbv.2	225600	Pde6a	mm10_genes_promoters	rod phototransduction																	4
chr18	61371754	61381324	9571	*	3	66.4391	chr18	61379153	61380152	1000	+	promoter:50392	uc008fbv.1	225600	Pde6a	mm9_genes_promoters	rod phototransduction																		3
chr18	61379987	61380253	267	*	LMR	40.4412	chr18	61379153	61380152	1000	+	promoter:50392	uc008fbv.1	225600	Pde6a	mm9_genes_promoters	rod phototransduction																		LMR
chr18	61372038	61416237	44200	*	4	86.4936	chr18	61379153	61380152	1000	+	promoter:50392	uc008fbv.1	225600	Pde6a	mm9_genes_promoters	rod phototransduction																			4
chr18	61379735	61380369	635	*	2	54.8128	chr18	61379153	61380152	1000	+	promoter:50392	uc008fbv.1	225600	Pde6a	mm9_genes_promoters	rod phototransduction																				2
chr18	61373366	61379731	6366	*	3	75.7576	chr18	61379153	61380152	1000	+	promoter:50392	uc008fbv.1	225600	Pde6a	mm9_genes_promoters	rod phototransduction																				3
chr18	61379911	61380127	217	*	LMR	26.4706	chr18	61379153	61380152	1000	+	promoter:50392	uc008fbv.1	225600	Pde6a	mm9_genes_promoters	rod phototransduction																				LMR
chr18	61373366	61379735	6370	*	2	60.2451	chr18	61379153	61380152	1000	+	promoter:50392	uc008fbv.1	225600	Pde6a	mm9_genes_promoters	rod phototransduction																					2
chr18	61379768	61390547	10780	*	2	15.8543	chr18	61379153	61380152	1000	+	promoter:50392	uc008fbv.1	225600	Pde6a	mm9_genes_promoters	rod phototransduction																					2
chr18	61379753	61384804	5052	*	UMR	5.02846	chr18	61379153	61380152	1000	+	promoter:50392	uc008fbv.1	225600	Pde6a	mm9_genes_promoters	rod phototransduction																					UMR
chr18	61379941	61385094	5154	*	2	33.318	chr18	61379153	61380152	1000	+	promoter:50392	uc008fbv.1	225600	Pde6a	mm9_genes_promoters	rod phototransduction																						2
chr18	61373490	61379879	6390	*	3	68.5049	chr18	61379153	61380152	1000	+	promoter:50392	uc008fbv.1	225600	Pde6a	mm9_genes_promoters	rod phototransduction																						3
chr18	61379911	61384590	4680	*	UMR	29.951	chr18	61379153	61380152	1000	+	promoter:50392	uc008fbv.1	225600	Pde6a	mm9_genes_promoters	rod phototransduction																						UMR
chr5	108783321	109110988	327668	*	1	34.4724	chr5	108816392	108817391	1000	+	promoter:14621	uc008ynz.1	18587	Pde6b	mm9_genes_promoters	rod phototransduction	1
chr5	108783321	109110988	327668	*	1	34.4724	chr5	108816392	108817391	1000	+	promoter:14622	uc012eas.1	18587	Pde6b	mm9_genes_promoters	rod phototransduction	1
chr5	108763291	109078736	315446	*	1	30.1914	chr5	108816392	108817391	1000	+	promoter:14621	uc008ynz.1	18587	Pde6b	mm9_genes_promoters	rod phototransduction		1
chr5	108763291	109078736	315446	*	1	30.1914	chr5	108816392	108817391	1000	+	promoter:14622	uc012eas.1	18587	Pde6b	mm9_genes_promoters	rod phototransduction		1
chr5	108735431	108929035	193605	*	1	14.4981	chr5	108816392	108817391	1000	+	promoter:14621	uc008ynz.1	18587	Pde6b	mm9_genes_promoters	rod phototransduction			1
chr5	108735431	108929035	193605	*	1	14.4981	chr5	108816392	108817391	1000	+	promoter:14622	uc012eas.1	18587	Pde6b	mm9_genes_promoters	rod phototransduction			1
chr5	108608746	109131106	522361	*	1	23.5963	chr5	108816392	108817391	1000	+	promoter:14621	uc008ynz.1	18587	Pde6b	mm9_genes_promoters	rod phototransduction				1
chr5	108608746	109131106	522361	*	1	23.5963	chr5	108816392	108817391	1000	+	promoter:14622	uc012eas.1	18587	Pde6b	mm9_genes_promoters	rod phototransduction				1
chr5	108075490	109476585	1401096	*	1	21.0744	chr5	108816392	108817391	1000	+	promoter:14621	uc008ynz.1	18587	Pde6b	mm9_genes_promoters	rod phototransduction					1
chr5	108075490	109476585	1401096	*	1	21.0744	chr5	108816392	108817391	1000	+	promoter:14622	uc012eas.1	18587	Pde6b	mm9_genes_promoters	rod phototransduction					1
chr5	108800771	108862229	61459	*	4	84.7458	chr5	108816392	108817391	1000	+	promoter:14621	uc008ynz.1	18587	Pde6b	mm9_genes_promoters	rod phototransduction						4
chr5	108800771	108862229	61459	*	4	84.7458	chr5	108816392	108817391	1000	+	promoter:14622	uc012eas.1	18587	Pde6b	mm9_genes_promoters	rod phototransduction						4
chr5	108800194	108862569	62376	*	4	83.3674	chr5	108816392	108817391	1000	+	promoter:14621	uc008ynz.1	18587	Pde6b	mm9_genes_promoters	rod phototransduction							4
chr5	108800194	108862569	62376	*	4	83.3674	chr5	108816392	108817391	1000	+	promoter:14622	uc012eas.1	18587	Pde6b	mm9_genes_promoters	rod phototransduction							4
chr5	108800429	108862409	61981	*	4	84.1232	chr5	108816392	108817391	1000	+	promoter:14621	uc008ynz.1	18587	Pde6b	mm9_genes_promoters	rod phototransduction								4
chr5	108800429	108862409	61981	*	4	84.1232	chr5	108816392	108817391	1000	+	promoter:14622	uc012eas.1	18587	Pde6b	mm9_genes_promoters	rod phototransduction								4
chr5	108800705	108862570	61866	*	4	85.2747	chr5	108816392	108817391	1000	+	promoter:14621	uc008ynz.1	18587	Pde6b	mm9_genes_promoters	rod phototransduction									4
chr5	108800705	108862570	61866	*	4	85.2747	chr5	108816392	108817391	1000	+	promoter:14622	uc012eas.1	18587	Pde6b	mm9_genes_promoters	rod phototransduction									4
chr5	108371175	108433551	62377	*	4	84.4163	chr5	108387373	108388372	1000	+	promoter:16646	uc008ynz.2	18587	Pde6b	mm10_genes_promoters	rod phototransduction										4
chr5	108371175	108433551	62377	*	4	84.4163	chr5	108387373	108388372	1000	+	promoter:16647	uc012eas.2	18587	Pde6b	mm10_genes_promoters	rod phototransduction										4
chr5	108371046	108433551	62506	*	4	84.741	chr5	108387373	108388372	1000	+	promoter:16646	uc008ynz.2	18587	Pde6b	mm10_genes_promoters	rod phototransduction											4
chr5	108371046	108433551	62506	*	4	84.741	chr5	108387373	108388372	1000	+	promoter:16647	uc012eas.2	18587	Pde6b	mm10_genes_promoters	rod phototransduction											4
chr5	108371412	108540935	169524	*	3	85.4393	chr5	108387373	108388372	1000	+	promoter:16646	uc008ynz.2	18587	Pde6b	mm10_genes_promoters	rod phototransduction												3
chr5	108371412	108540935	169524	*	3	85.4393	chr5	108387373	108388372	1000	+	promoter:16647	uc012eas.2	18587	Pde6b	mm10_genes_promoters	rod phototransduction												3
chr5	108371412	108546259	174848	*	4	85.1641	chr5	108387373	108388372	1000	+	promoter:16646	uc008ynz.2	18587	Pde6b	mm10_genes_promoters	rod phototransduction													4
chr5	108371412	108546259	174848	*	4	85.1641	chr5	108387373	108388372	1000	+	promoter:16647	uc012eas.2	18587	Pde6b	mm10_genes_promoters	rod phototransduction													4
chr5	108800195	108862570	62376	*	4	83.3697	chr5	108816392	108817391	1000	+	promoter:14621	uc008ynz.1	18587	Pde6b	mm9_genes_promoters	rod phototransduction														4
chr5	108800195	108862570	62376	*	4	83.3697	chr5	108816392	108817391	1000	+	promoter:14622	uc012eas.1	18587	Pde6b	mm9_genes_promoters	rod phototransduction														4
chr5	108371412	108431850	60439	*	3	77.3799	chr5	108387373	108388372	1000	+	promoter:16646	uc008ynz.2	18587	Pde6b	mm10_genes_promoters	rod phototransduction															3
chr5	108371412	108431850	60439	*	3	77.3799	chr5	108387373	108388372	1000	+	promoter:16647	uc012eas.2	18587	Pde6b	mm10_genes_promoters	rod phototransduction															3
chr5	108371411	108544359	172949	*	4	80.9197	chr5	108387373	108388372	1000	+	promoter:16646	uc008ynz.2	18587	Pde6b	mm10_genes_promoters	rod phototransduction																4
chr5	108371411	108544359	172949	*	4	80.9197	chr5	108387373	108388372	1000	+	promoter:16647	uc012eas.2	18587	Pde6b	mm10_genes_promoters	rod phototransduction																4
chr5	108371687	108431849	60163	*	3	78.4007	chr5	108387373	108388372	1000	+	promoter:16646	uc008ynz.2	18587	Pde6b	mm10_genes_promoters	rod phototransduction																	3
chr5	108371687	108431849	60163	*	3	78.4007	chr5	108387373	108388372	1000	+	promoter:16647	uc012eas.2	18587	Pde6b	mm10_genes_promoters	rod phototransduction																	3
chr5	108799351	108820395	21045	*	3	75.0103	chr5	108816392	108817391	1000	+	promoter:14621	uc008ynz.1	18587	Pde6b	mm9_genes_promoters	rod phototransduction																		3
chr5	108799351	108820395	21045	*	3	75.0103	chr5	108816392	108817391	1000	+	promoter:14622	uc012eas.1	18587	Pde6b	mm9_genes_promoters	rod phototransduction																		3
chr5	108815711	108816416	706	*	LMR	33.3333	chr5	108816392	108817391	1000	+	promoter:14621	uc008ynz.1	18587	Pde6b	mm9_genes_promoters	rod phototransduction																		LMR
chr5	108815711	108816416	706	*	LMR	33.3333	chr5	108816392	108817391	1000	+	promoter:14622	uc012eas.1	18587	Pde6b	mm9_genes_promoters	rod phototransduction																		LMR
chr5	108798864	108862410	63547	*	4	84.8899	chr5	108816392	108817391	1000	+	promoter:14621	uc008ynz.1	18587	Pde6b	mm9_genes_promoters	rod phototransduction																			4
chr5	108798864	108862410	63547	*	4	84.8899	chr5	108816392	108817391	1000	+	promoter:14622	uc012eas.1	18587	Pde6b	mm9_genes_promoters	rod phototransduction																			4
chr5	108800047	108862570	62524	*	4	84.1366	chr5	108816392	108817391	1000	+	promoter:14621	uc008ynz.1	18587	Pde6b	mm9_genes_promoters	rod phototransduction																				4
chr5	108800047	108862570	62524	*	4	84.1366	chr5	108816392	108817391	1000	+	promoter:14622	uc012eas.1	18587	Pde6b	mm9_genes_promoters	rod phototransduction																				4
chr5	108815524	108830395	14872	*	1	11.9075	chr5	108816392	108817391	1000	+	promoter:14621	uc008ynz.1	18587	Pde6b	mm9_genes_promoters	rod phototransduction																					1
chr5	108815524	108830395	14872	*	1	11.9075	chr5	108816392	108817391	1000	+	promoter:14622	uc012eas.1	18587	Pde6b	mm9_genes_promoters	rod phototransduction																					1
chr5	108815481	108830429	14949	*	UMR	11.7364	chr5	108816392	108817391	1000	+	promoter:14621	uc008ynz.1	18587	Pde6b	mm9_genes_promoters	rod phototransduction																					UMR
chr5	108815481	108830429	14949	*	UMR	11.7364	chr5	108816392	108817391	1000	+	promoter:14622	uc012eas.1	18587	Pde6b	mm9_genes_promoters	rod phototransduction																					UMR
chr5	108815524	108827878	12355	*	2	34.7594	chr5	108816392	108817391	1000	+	promoter:14621	uc008ynz.1	18587	Pde6b	mm9_genes_promoters	rod phototransduction																						2
chr5	108815524	108827878	12355	*	2	34.7594	chr5	108816392	108817391	1000	+	promoter:14622	uc012eas.1	18587	Pde6b	mm9_genes_promoters	rod phototransduction																						2
chr5	108815861	108822068	6208	*	UMR	29.1394	chr5	108816392	108817391	1000	+	promoter:14621	uc008ynz.1	18587	Pde6b	mm9_genes_promoters	rod phototransduction																						UMR
chr5	108815861	108822068	6208	*	UMR	29.1394	chr5	108816392	108817391	1000	+	promoter:14622	uc012eas.1	18587	Pde6b	mm9_genes_promoters	rod phototransduction																						UMR
chr19	38056735	38249248	192514	*	1	20.186	chr19	38206271	38207270	1000	+	promoter:51906	uc008hjf.2	110855	Pde6c	mm9_genes_promoters	cone phototransduction	1
chr19	38056735	38249248	192514	*	1	20.186	chr19	38206271	38207270	1000	+	promoter:51907	uc012blg.1	110855	Pde6c	mm9_genes_promoters	cone phototransduction	1
chr19	38153425	38267774	114350	*	1	13.2447	chr19	38206271	38207270	1000	+	promoter:51906	uc008hjf.2	110855	Pde6c	mm9_genes_promoters	cone phototransduction		1
chr19	38153425	38267774	114350	*	1	13.2447	chr19	38206271	38207270	1000	+	promoter:51907	uc012blg.1	110855	Pde6c	mm9_genes_promoters	cone phototransduction		1
chr19	38057062	38266590	209529	*	1	10.2554	chr19	38206271	38207270	1000	+	promoter:51906	uc008hjf.2	110855	Pde6c	mm9_genes_promoters	cone phototransduction			1
chr19	38057062	38266590	209529	*	1	10.2554	chr19	38206271	38207270	1000	+	promoter:51907	uc012blg.1	110855	Pde6c	mm9_genes_promoters	cone phototransduction			1
chr19	38014591	38452343	437753	*	1	12.2082	chr19	38206271	38207270	1000	+	promoter:51906	uc008hjf.2	110855	Pde6c	mm9_genes_promoters	cone phototransduction				1
chr19	38014591	38452343	437753	*	1	12.2082	chr19	38206271	38207270	1000	+	promoter:51907	uc012blg.1	110855	Pde6c	mm9_genes_promoters	cone phototransduction				1
chr19	37715856	38564621	848766	*	1	14.8841	chr19	38206271	38207270	1000	+	promoter:51906	uc008hjf.2	110855	Pde6c	mm9_genes_promoters	cone phototransduction					1
chr19	37715856	38564621	848766	*	1	14.8841	chr19	38206271	38207270	1000	+	promoter:51907	uc012blg.1	110855	Pde6c	mm9_genes_promoters	cone phototransduction					1
chr19	38200334	38297756	97423	*	4	87.1111	chr19	38206271	38207270	1000	+	promoter:51906	uc008hjf.2	110855	Pde6c	mm9_genes_promoters	cone phototransduction						4
chr19	38200334	38297756	97423	*	4	87.1111	chr19	38206271	38207270	1000	+	promoter:51907	uc012blg.1	110855	Pde6c	mm9_genes_promoters	cone phototransduction						4
chr19	38199905	38280690	80786	*	4	86.2561	chr19	38206271	38207270	1000	+	promoter:51906	uc008hjf.2	110855	Pde6c	mm9_genes_promoters	cone phototransduction							4
chr19	38199905	38280690	80786	*	4	86.2561	chr19	38206271	38207270	1000	+	promoter:51907	uc012blg.1	110855	Pde6c	mm9_genes_promoters	cone phototransduction							4
chr19	38199932	38297857	97926	*	4	85.7006	chr19	38206271	38207270	1000	+	promoter:51906	uc008hjf.2	110855	Pde6c	mm9_genes_promoters	cone phototransduction								4
chr19	38199932	38297857	97926	*	4	85.7006	chr19	38206271	38207270	1000	+	promoter:51907	uc012blg.1	110855	Pde6c	mm9_genes_promoters	cone phototransduction								4
chr19	38200334	38297858	97525	*	4	87.814	chr19	38206271	38207270	1000	+	promoter:51906	uc008hjf.2	110855	Pde6c	mm9_genes_promoters	cone phototransduction									4
chr19	38200334	38297858	97525	*	4	87.814	chr19	38206271	38207270	1000	+	promoter:51907	uc012blg.1	110855	Pde6c	mm9_genes_promoters	cone phototransduction									4
chr19	38125415	38223368	97954	*	4	89.3782	chr19	38131781	38132780	1000	+	promoter:59369	uc008hjf.3	110855	Pde6c	mm10_genes_promoters	cone phototransduction										4
chr19	38125415	38223368	97954	*	4	89.3782	chr19	38131781	38132780	1000	+	promoter:59370	uc012blg.2	110855	Pde6c	mm10_genes_promoters	cone phototransduction										4
chr19	38125415	38223368	97954	*	4	89.1538	chr19	38131781	38132780	1000	+	promoter:59369	uc008hjf.3	110855	Pde6c	mm10_genes_promoters	cone phototransduction											4
chr19	38125415	38223368	97954	*	4	89.1538	chr19	38131781	38132780	1000	+	promoter:59370	uc012blg.2	110855	Pde6c	mm10_genes_promoters	cone phototransduction											4
chr19	38100238	38222816	122579	*	4	89.5494	chr19	38131781	38132780	1000	+	promoter:59369	uc008hjf.3	110855	Pde6c	mm10_genes_promoters	cone phototransduction												4
chr19	38100238	38222816	122579	*	4	89.5494	chr19	38131781	38132780	1000	+	promoter:59370	uc012blg.2	110855	Pde6c	mm10_genes_promoters	cone phototransduction												4
chr19	38056139	38223369	167231	*	4	87.8556	chr19	38131781	38132780	1000	+	promoter:59369	uc008hjf.3	110855	Pde6c	mm10_genes_promoters	cone phototransduction													4
chr19	38056139	38223369	167231	*	4	87.8556	chr19	38131781	38132780	1000	+	promoter:59370	uc012blg.2	110855	Pde6c	mm10_genes_promoters	cone phototransduction													4
chr19	38199906	38297858	97953	*	4	86.3618	chr19	38206271	38207270	1000	+	promoter:51906	uc008hjf.2	110855	Pde6c	mm9_genes_promoters	cone phototransduction														4
chr19	38199906	38297858	97953	*	4	86.3618	chr19	38206271	38207270	1000	+	promoter:51907	uc012blg.1	110855	Pde6c	mm9_genes_promoters	cone phototransduction														4
chr19	38056140	38222816	166677	*	4	84.7042	chr19	38131781	38132780	1000	+	promoter:59369	uc008hjf.3	110855	Pde6c	mm10_genes_promoters	cone phototransduction															4
chr19	38056140	38222816	166677	*	4	84.7042	chr19	38131781	38132780	1000	+	promoter:59370	uc012blg.2	110855	Pde6c	mm10_genes_promoters	cone phototransduction															4
chr19	38057030	38222816	165787	*	4	86.781	chr19	38131781	38132780	1000	+	promoter:59369	uc008hjf.3	110855	Pde6c	mm10_genes_promoters	cone phototransduction																4
chr19	38057030	38222816	165787	*	4	86.781	chr19	38131781	38132780	1000	+	promoter:59370	uc012blg.2	110855	Pde6c	mm10_genes_promoters	cone phototransduction																4
chr19	38113620	38222816	109197	*	4	87.4294	chr19	38131781	38132780	1000	+	promoter:59369	uc008hjf.3	110855	Pde6c	mm10_genes_promoters	cone phototransduction																	4
chr19	38113620	38222816	109197	*	4	87.4294	chr19	38131781	38132780	1000	+	promoter:59370	uc012blg.2	110855	Pde6c	mm10_genes_promoters	cone phototransduction																	4
chr19	38199906	38297858	97953	*	4	87.5486	chr19	38206271	38207270	1000	+	promoter:51906	uc008hjf.2	110855	Pde6c	mm9_genes_promoters	cone phototransduction																		4
chr19	38199906	38297858	97953	*	4	87.5486	chr19	38206271	38207270	1000	+	promoter:51907	uc012blg.1	110855	Pde6c	mm9_genes_promoters	cone phototransduction																		4
chr19	38199906	38297756	97851	*	4	89.9088	chr19	38206271	38207270	1000	+	promoter:51906	uc008hjf.2	110855	Pde6c	mm9_genes_promoters	cone phototransduction																			4
chr19	38199906	38297756	97851	*	4	89.9088	chr19	38206271	38207270	1000	+	promoter:51907	uc012blg.1	110855	Pde6c	mm9_genes_promoters	cone phototransduction																			4
chr19	38207141	38213618	6478	*	2	35.7729	chr19	38206271	38207270	1000	+	promoter:51906	uc008hjf.2	110855	Pde6c	mm9_genes_promoters	cone phototransduction																				2
chr19	38207141	38213618	6478	*	2	35.7729	chr19	38206271	38207270	1000	+	promoter:51907	uc012blg.1	110855	Pde6c	mm9_genes_promoters	cone phototransduction																				2
chr19	38173339	38207039	33701	*	3	83.4854	chr19	38206271	38207270	1000	+	promoter:51906	uc008hjf.2	110855	Pde6c	mm9_genes_promoters	cone phototransduction																				3
chr19	38173339	38207039	33701	*	3	83.4854	chr19	38206271	38207270	1000	+	promoter:51907	uc012blg.1	110855	Pde6c	mm9_genes_promoters	cone phototransduction																				3
chr19	38206424	38206895	472	*	LMR	36.0294	chr19	38206271	38207270	1000	+	promoter:51906	uc008hjf.2	110855	Pde6c	mm9_genes_promoters	cone phototransduction																				LMR
chr19	38207025	38207766	742	*	LMR	26.0181	chr19	38206271	38207270	1000	+	promoter:51906	uc008hjf.2	110855	Pde6c	mm9_genes_promoters	cone phototransduction																				LMR
chr19	38206424	38206895	472	*	LMR	36.0294	chr19	38206271	38207270	1000	+	promoter:51907	uc012blg.1	110855	Pde6c	mm9_genes_promoters	cone phototransduction																				LMR
chr19	38207025	38207766	742	*	LMR	26.0181	chr19	38206271	38207270	1000	+	promoter:51907	uc012blg.1	110855	Pde6c	mm9_genes_promoters	cone phototransduction																				LMR
chr19	38199906	38208472	8567	*	4	86.7495	chr19	38206271	38207270	1000	+	promoter:51906	uc008hjf.2	110855	Pde6c	mm9_genes_promoters	cone phototransduction																					4
chr19	38199906	38208472	8567	*	4	86.7495	chr19	38206271	38207270	1000	+	promoter:51907	uc012blg.1	110855	Pde6c	mm9_genes_promoters	cone phototransduction																					4
chr19	38199906	38208547	8642	*	4	84.6749	chr19	38206271	38207270	1000	+	promoter:51906	uc008hjf.2	110855	Pde6c	mm9_genes_promoters	cone phototransduction																						4
chr19	38199906	38208547	8642	*	4	84.6749	chr19	38206271	38207270	1000	+	promoter:51907	uc012blg.1	110855	Pde6c	mm9_genes_promoters	cone phototransduction																						4
chr11	120273166	120330778	57613	*	1	32.4554	chr11	120311927	120312926	1000	-	promoter:37007	uc011yja.1	18588	Pde6g	mm9_genes_promoters	rod phototransduction	1
chr11	120273166	120330778	57613	*	1	32.4554	chr11	120314798	120315797	1000	-	promoter:37008	uc007mss.1	18588	Pde6g	mm9_genes_promoters	rod phototransduction	1
chr11	120252175	120332630	80456	*	1	23.281	chr11	120311927	120312926	1000	-	promoter:37007	uc011yja.1	18588	Pde6g	mm9_genes_promoters	rod phototransduction		1
chr11	120252175	120332630	80456	*	1	23.281	chr11	120314798	120315797	1000	-	promoter:37008	uc007mss.1	18588	Pde6g	mm9_genes_promoters	rod phototransduction		1
chr11	120312862	120339019	26158	*	1	12.5841	chr11	120311927	120312926	1000	-	promoter:37007	uc011yja.1	18588	Pde6g	mm9_genes_promoters	rod phototransduction			1
chr11	120312862	120339019	26158	*	1	12.5841	chr11	120314798	120315797	1000	-	promoter:37008	uc007mss.1	18588	Pde6g	mm9_genes_promoters	rod phototransduction			1
chr11	120310097	120312250	2154	*	3	46.5551	chr11	120311927	120312926	1000	-	promoter:37007	uc011yja.1	18588	Pde6g	mm9_genes_promoters	rod phototransduction			3
chr11	120238249	120546632	308384	*	1	18.7502	chr11	120311927	120312926	1000	-	promoter:37007	uc011yja.1	18588	Pde6g	mm9_genes_promoters	rod phototransduction				1
chr11	120238249	120546632	308384	*	1	18.7502	chr11	120314798	120315797	1000	-	promoter:37008	uc007mss.1	18588	Pde6g	mm9_genes_promoters	rod phototransduction				1
chr11	120196210	120333665	137456	*	1	18.0356	chr11	120311927	120312926	1000	-	promoter:37007	uc011yja.1	18588	Pde6g	mm9_genes_promoters	rod phototransduction					1
chr11	120196210	120333665	137456	*	1	18.0356	chr11	120314798	120315797	1000	-	promoter:37008	uc007mss.1	18588	Pde6g	mm9_genes_promoters	rod phototransduction					1
chr11	120300072	120318848	18777	*	4	85.5304	chr11	120311927	120312926	1000	-	promoter:37007	uc011yja.1	18588	Pde6g	mm9_genes_promoters	rod phototransduction						4
chr11	120300072	120318848	18777	*	4	85.5304	chr11	120314798	120315797	1000	-	promoter:37008	uc007mss.1	18588	Pde6g	mm9_genes_promoters	rod phototransduction						4
chr11	120299570	120318947	19378	*	4	83.7996	chr11	120311927	120312926	1000	-	promoter:37007	uc011yja.1	18588	Pde6g	mm9_genes_promoters	rod phototransduction							4
chr11	120299570	120318947	19378	*	4	83.7996	chr11	120314798	120315797	1000	-	promoter:37008	uc007mss.1	18588	Pde6g	mm9_genes_promoters	rod phototransduction							4
chr11	120299570	120318952	19383	*	4	85.0655	chr11	120311927	120312926	1000	-	promoter:37007	uc011yja.1	18588	Pde6g	mm9_genes_promoters	rod phototransduction								4
chr11	120299570	120318952	19383	*	4	85.0655	chr11	120314798	120315797	1000	-	promoter:37008	uc007mss.1	18588	Pde6g	mm9_genes_promoters	rod phototransduction								4
chr11	120300072	120318948	18877	*	4	87.1534	chr11	120311927	120312926	1000	-	promoter:37007	uc011yja.1	18588	Pde6g	mm9_genes_promoters	rod phototransduction									4
chr11	120300072	120318948	18877	*	4	87.1534	chr11	120314798	120315797	1000	-	promoter:37008	uc007mss.1	18588	Pde6g	mm9_genes_promoters	rod phototransduction									4
chr11	120438256	120457512	19257	*	4	85.3001	chr11	120453501	120454500	1000	-	promoter:42201	uc007mss.2	18588	Pde6g	mm10_genes_promoters	rod phototransduction										4
chr11	120438256	120457512	19257	*	4	85.3001	chr11	120453501	120454500	1000	-	promoter:42202	uc011yja.2	18588	Pde6g	mm10_genes_promoters	rod phototransduction										4
chr11	120438256	120457512	19257	*	4	85.4939	chr11	120453501	120454500	1000	-	promoter:42201	uc007mss.2	18588	Pde6g	mm10_genes_promoters	rod phototransduction											4
chr11	120438256	120457512	19257	*	4	85.4939	chr11	120453501	120454500	1000	-	promoter:42202	uc011yja.2	18588	Pde6g	mm10_genes_promoters	rod phototransduction											4
chr11	120245050	120508200	263151	*	4	88.6108	chr11	120453501	120454500	1000	-	promoter:42201	uc007mss.2	18588	Pde6g	mm10_genes_promoters	rod phototransduction												4
chr11	120245050	120508200	263151	*	4	88.6108	chr11	120453501	120454500	1000	-	promoter:42202	uc011yja.2	18588	Pde6g	mm10_genes_promoters	rod phototransduction												4
chr11	120351283	120457311	106029	*	4	89.1618	chr11	120453501	120454500	1000	-	promoter:42201	uc007mss.2	18588	Pde6g	mm10_genes_promoters	rod phototransduction													4
chr11	120351283	120457311	106029	*	4	89.1618	chr11	120453501	120454500	1000	-	promoter:42202	uc011yja.2	18588	Pde6g	mm10_genes_promoters	rod phototransduction													4
chr11	120299571	120318689	19119	*	4	82.9473	chr11	120311927	120312926	1000	-	promoter:37007	uc011yja.1	18588	Pde6g	mm9_genes_promoters	rod phototransduction														4
chr11	120299571	120318689	19119	*	4	82.9473	chr11	120314798	120315797	1000	-	promoter:37008	uc007mss.1	18588	Pde6g	mm9_genes_promoters	rod phototransduction														4
chr11	120354566	120457167	102602	*	4	87.98	chr11	120453501	120454500	1000	-	promoter:42201	uc007mss.2	18588	Pde6g	mm10_genes_promoters	rod phototransduction															4
chr11	120354566	120457167	102602	*	4	87.98	chr11	120453501	120454500	1000	-	promoter:42202	uc011yja.2	18588	Pde6g	mm10_genes_promoters	rod phototransduction															4
chr11	120244060	120457376	213317	*	4	86.0623	chr11	120453501	120454500	1000	-	promoter:42201	uc007mss.2	18588	Pde6g	mm10_genes_promoters	rod phototransduction																4
chr11	120244060	120457376	213317	*	4	86.0623	chr11	120453501	120454500	1000	-	promoter:42202	uc011yja.2	18588	Pde6g	mm10_genes_promoters	rod phototransduction																4
chr11	120439175	120509331	70157	*	4	81.8847	chr11	120453501	120454500	1000	-	promoter:42201	uc007mss.2	18588	Pde6g	mm10_genes_promoters	rod phototransduction																	4
chr11	120439175	120509331	70157	*	4	81.8847	chr11	120453501	120454500	1000	-	promoter:42202	uc011yja.2	18588	Pde6g	mm10_genes_promoters	rod phototransduction																	4
chr11	120299602	120318739	19138	*	3	72.7704	chr11	120311927	120312926	1000	-	promoter:37007	uc011yja.1	18588	Pde6g	mm9_genes_promoters	rod phototransduction																		3
chr11	120299602	120318739	19138	*	3	72.7704	chr11	120314798	120315797	1000	-	promoter:37008	uc007mss.1	18588	Pde6g	mm9_genes_promoters	rod phototransduction																		3
chr11	120312903	120314258	1356	*	LMR	39.4118	chr11	120311927	120312926	1000	-	promoter:37007	uc011yja.1	18588	Pde6g	mm9_genes_promoters	rod phototransduction																		LMR
chr11	120314795	120315331	537	*	LMR	35.2941	chr11	120314798	120315797	1000	-	promoter:37008	uc007mss.1	18588	Pde6g	mm9_genes_promoters	rod phototransduction																		LMR
chr11	120300072	120318739	18668	*	4	85.1555	chr11	120311927	120312926	1000	-	promoter:37007	uc011yja.1	18588	Pde6g	mm9_genes_promoters	rod phototransduction																			4
chr11	120300072	120318739	18668	*	4	85.1555	chr11	120314798	120315797	1000	-	promoter:37008	uc007mss.1	18588	Pde6g	mm9_genes_promoters	rod phototransduction																			4
chr11	120310934	120315130	4197	*	2	35.8193	chr11	120311927	120312926	1000	-	promoter:37007	uc011yja.1	18588	Pde6g	mm9_genes_promoters	rod phototransduction																				2
chr11	120310934	120315130	4197	*	2	35.8193	chr11	120314798	120315797	1000	-	promoter:37008	uc007mss.1	18588	Pde6g	mm9_genes_promoters	rod phototransduction																				2
chr11	120315417	120318480	3064	*	4	89.5425	chr11	120314798	120315797	1000	-	promoter:37008	uc007mss.1	18588	Pde6g	mm9_genes_promoters	rod phototransduction																				4
chr11	120311995	120315274	3280	*	UMR	31.2325	chr11	120311927	120312926	1000	-	promoter:37007	uc011yja.1	18588	Pde6g	mm9_genes_promoters	rod phototransduction																				UMR
chr11	120311995	120315274	3280	*	UMR	31.2325	chr11	120314798	120315797	1000	-	promoter:37008	uc007mss.1	18588	Pde6g	mm9_genes_promoters	rod phototransduction																				UMR
chr11	120310934	120315130	4197	*	1	10.4671	chr11	120311927	120312926	1000	-	promoter:37007	uc011yja.1	18588	Pde6g	mm9_genes_promoters	rod phototransduction																					1
chr11	120310934	120315130	4197	*	1	10.4671	chr11	120314798	120315797	1000	-	promoter:37008	uc007mss.1	18588	Pde6g	mm9_genes_promoters	rod phototransduction																					1
chr11	120315417	120318739	3323	*	4	87.5179	chr11	120314798	120315797	1000	-	promoter:37008	uc007mss.1	18588	Pde6g	mm9_genes_promoters	rod phototransduction																					4
chr11	120310431	120315274	4844	*	UMR	12.1008	chr11	120311927	120312926	1000	-	promoter:37007	uc011yja.1	18588	Pde6g	mm9_genes_promoters	rod phototransduction																					UMR
chr11	120310431	120315274	4844	*	UMR	12.1008	chr11	120314798	120315797	1000	-	promoter:37008	uc007mss.1	18588	Pde6g	mm9_genes_promoters	rod phototransduction																					UMR
chr11	120310934	120315130	4197	*	2	35.4531	chr11	120311927	120312926	1000	-	promoter:37007	uc011yja.1	18588	Pde6g	mm9_genes_promoters	rod phototransduction																						2
chr11	120310934	120315130	4197	*	2	35.4531	chr11	120314798	120315797	1000	-	promoter:37008	uc007mss.1	18588	Pde6g	mm9_genes_promoters	rod phototransduction																						2
chr11	120315417	120318739	3323	*	4	88.2353	chr11	120314798	120315797	1000	-	promoter:37008	uc007mss.1	18588	Pde6g	mm9_genes_promoters	rod phototransduction																						4
chr11	120311837	120312556	720	*	LMR	18.2353	chr11	120311927	120312926	1000	-	promoter:37007	uc011yja.1	18588	Pde6g	mm9_genes_promoters	rod phototransduction																						LMR
chr11	120313131	120315274	2144	*	LMR	25	chr11	120314798	120315797	1000	-	promoter:37008	uc007mss.1	18588	Pde6g	mm9_genes_promoters	rod phototransduction																						LMR
chr11	67399268	67687047	287780	*	1	26.703	chr11	67507828	67508827	1000	+	promoter:33863	uc007jmz.2	19674	Rcvrn	mm9_genes_promoters	rod phototransduction	1
chr11	67041471	67695272	653802	*	1	21.0341	chr11	67507828	67508827	1000	+	promoter:33863	uc007jmz.2	19674	Rcvrn	mm9_genes_promoters	rod phototransduction		1
chr11	67168124	67695293	527170	*	1	12.9745	chr11	67507828	67508827	1000	+	promoter:33863	uc007jmz.2	19674	Rcvrn	mm9_genes_promoters	rod phototransduction			1
chr11	66769821	67829109	1059289	*	1	13.9163	chr11	67507828	67508827	1000	+	promoter:33863	uc007jmz.2	19674	Rcvrn	mm9_genes_promoters	rod phototransduction				1
chr11	66946588	67698525	751938	*	1	10.4427	chr11	67507828	67508827	1000	+	promoter:33863	uc007jmz.2	19674	Rcvrn	mm9_genes_promoters	rod phototransduction					1
chr11	67269846	67655805	385960	*	4	85.6229	chr11	67507828	67508827	1000	+	promoter:33863	uc007jmz.2	19674	Rcvrn	mm9_genes_promoters	rod phototransduction						4
chr11	67508537	67509043	507	*	LMR	27.2727	chr11	67507828	67508827	1000	+	promoter:33863	uc007jmz.2	19674	Rcvrn	mm9_genes_promoters	rod phototransduction						LMR
chr11	67245623	67734065	488443	*	4	85.6655	chr11	67507828	67508827	1000	+	promoter:33863	uc007jmz.2	19674	Rcvrn	mm9_genes_promoters	rod phototransduction							4
chr11	67269845	67674740	404896	*	4	85.2293	chr11	67507828	67508827	1000	+	promoter:33863	uc007jmz.2	19674	Rcvrn	mm9_genes_promoters	rod phototransduction								4
chr11	67508731	67509052	322	*	LMR	21.1111	chr11	67507828	67508827	1000	+	promoter:33863	uc007jmz.2	19674	Rcvrn	mm9_genes_promoters	rod phototransduction								LMR
chr11	67270161	67674552	404392	*	4	84.8872	chr11	67507828	67508827	1000	+	promoter:33863	uc007jmz.2	19674	Rcvrn	mm9_genes_promoters	rod phototransduction									4
chr11	67695159	67695539	381	*	2	43.4669	chr11	67694326	67695325	1000	+	promoter:38668	uc007jmz.2	19674	Rcvrn	mm10_genes_promoters	rod phototransduction										2
chr11	67676814	67695145	18332	*	4	87.5488	chr11	67694326	67695325	1000	+	promoter:38668	uc007jmz.2	19674	Rcvrn	mm10_genes_promoters	rod phototransduction										4
chr11	67695161	67695434	274	*	LMR	34.4538	chr11	67694326	67695325	1000	+	promoter:38668	uc007jmz.2	19674	Rcvrn	mm10_genes_promoters	rod phototransduction										LMR
chr11	67658255	67772323	114069	*	4	86.8202	chr11	67694326	67695325	1000	+	promoter:38668	uc007jmz.2	19674	Rcvrn	mm10_genes_promoters	rod phototransduction											4
chr11	67695229	67695434	206	*	LMR	32.9341	chr11	67694326	67695325	1000	+	promoter:38668	uc007jmz.2	19674	Rcvrn	mm10_genes_promoters	rod phototransduction											LMR
chr11	67106460	67860192	753733	*	4	86.9257	chr11	67694326	67695325	1000	+	promoter:38668	uc007jmz.2	19674	Rcvrn	mm10_genes_promoters	rod phototransduction												4
chr11	67562816	67861050	298235	*	4	85.3663	chr11	67694326	67695325	1000	+	promoter:38668	uc007jmz.2	19674	Rcvrn	mm10_genes_promoters	rod phototransduction													4
chr11	67471758	67585402	113645	*	4	85.2327	chr11	67507828	67508827	1000	+	promoter:33863	uc007jmz.2	19674	Rcvrn	mm9_genes_promoters	rod phototransduction														4
chr11	67508732	67508900	169	*	LMR	41.7647	chr11	67507828	67508827	1000	+	promoter:33863	uc007jmz.2	19674	Rcvrn	mm9_genes_promoters	rod phototransduction														LMR
chr11	67611866	67920800	308935	*	4	81.7918	chr11	67694326	67695325	1000	+	promoter:38668	uc007jmz.2	19674	Rcvrn	mm10_genes_promoters	rod phototransduction															4
chr11	67458613	67861239	402627	*	4	82.5146	chr11	67694326	67695325	1000	+	promoter:38668	uc007jmz.2	19674	Rcvrn	mm10_genes_promoters	rod phototransduction																4
chr11	67458403	67768136	309734	*	4	81.3571	chr11	67694326	67695325	1000	+	promoter:38668	uc007jmz.2	19674	Rcvrn	mm10_genes_promoters	rod phototransduction																	4
chr11	67471856	67632993	161138	*	4	84.4761	chr11	67507828	67508827	1000	+	promoter:33863	uc007jmz.2	19674	Rcvrn	mm9_genes_promoters	rod phototransduction																		4
chr11	67490477	67632993	142517	*	4	89.1507	chr11	67507828	67508827	1000	+	promoter:33863	uc007jmz.2	19674	Rcvrn	mm9_genes_promoters	rod phototransduction																			4
chr11	67507316	67513301	5986	*	2	35.6978	chr11	67507828	67508827	1000	+	promoter:33863	uc007jmz.2	19674	Rcvrn	mm9_genes_promoters	rod phototransduction																				2
chr11	67508357	67513234	4878	*	UMR	31.3503	chr11	67507828	67508827	1000	+	promoter:33863	uc007jmz.2	19674	Rcvrn	mm9_genes_promoters	rod phototransduction																				UMR
chr11	67507316	67513352	6037	*	1	6.0049	chr11	67507828	67508827	1000	+	promoter:33863	uc007jmz.2	19674	Rcvrn	mm9_genes_promoters	rod phototransduction																					1
chr11	67507348	67513572	6225	*	UMR	6.04575	chr11	67507828	67508827	1000	+	promoter:33863	uc007jmz.2	19674	Rcvrn	mm9_genes_promoters	rod phototransduction																					UMR
chr11	67507316	67517115	9800	*	2	39.138	chr11	67507828	67508827	1000	+	promoter:33863	uc007jmz.2	19674	Rcvrn	mm9_genes_promoters	rod phototransduction																						2
chr11	67508537	67513448	4912	*	UMR	25.4269	chr11	67507828	67508827	1000	+	promoter:33863	uc007jmz.2	19674	Rcvrn	mm9_genes_promoters	rod phototransduction																						UMR
chr9	20296808	20711472	414665	*	1	24.7619	chr9	20621948	20622947	1000	+	promoter:27379	uc009ojh.1	235033	Rdh8	mm9_genes_promoters	rod phototransduction	1
chr9	20295042	20710484	415443	*	1	20.0332	chr9	20621948	20622947	1000	+	promoter:27379	uc009ojh.1	235033	Rdh8	mm9_genes_promoters	rod phototransduction		1
chr9	20470262	20684471	214210	*	1	10.6586	chr9	20621948	20622947	1000	+	promoter:27379	uc009ojh.1	235033	Rdh8	mm9_genes_promoters	rod phototransduction			1
chr9	20381173	20684061	302889	*	1	10.3094	chr9	20621948	20622947	1000	+	promoter:27379	uc009ojh.1	235033	Rdh8	mm9_genes_promoters	rod phototransduction				1
chr9	20383070	20684082	301013	*	1	9.54877	chr9	20621948	20622947	1000	+	promoter:27379	uc009ojh.1	235033	Rdh8	mm9_genes_promoters	rod phototransduction					1
chr9	20619893	20635364	15472	*	4	87.992	chr9	20621948	20622947	1000	+	promoter:27379	uc009ojh.1	235033	Rdh8	mm9_genes_promoters	rod phototransduction						4
chr9	20619894	20635204	15311	*	4	83.1123	chr9	20621948	20622947	1000	+	promoter:27379	uc009ojh.1	235033	Rdh8	mm9_genes_promoters	rod phototransduction							4
chr9	20552914	20635234	82321	*	3	80.5869	chr9	20621948	20622947	1000	+	promoter:27379	uc009ojh.1	235033	Rdh8	mm9_genes_promoters	rod phototransduction								3
chr9	20620148	20634978	14831	*	4	84.3102	chr9	20621948	20622947	1000	+	promoter:27379	uc009ojh.1	235033	Rdh8	mm9_genes_promoters	rod phototransduction									4
chr9	20815963	20830791	14829	*	3	83.5908	chr9	20817504	20818503	1000	+	promoter:31198	uc009ojh.1	235033	Rdh8	mm10_genes_promoters	rod phototransduction										3
chr9	20815448	20830791	15344	*	3	82.2776	chr9	20817504	20818503	1000	+	promoter:31198	uc009ojh.1	235033	Rdh8	mm10_genes_promoters	rod phototransduction											3
chr9	20754702	20887009	132308	*	3	82.9246	chr9	20817504	20818503	1000	+	promoter:31198	uc009ojh.1	235033	Rdh8	mm10_genes_promoters	rod phototransduction												3
chr9	20816088	20887584	71497	*	3	82.2019	chr9	20817504	20818503	1000	+	promoter:31198	uc009ojh.1	235033	Rdh8	mm10_genes_promoters	rod phototransduction													3
chr9	20619893	20635235	15343	*	3	79.972	chr9	20621948	20622947	1000	+	promoter:27379	uc009ojh.1	235033	Rdh8	mm9_genes_promoters	rod phototransduction														3
chr9	20748476	20869966	121491	*	4	78.9942	chr9	20817504	20818503	1000	+	promoter:31198	uc009ojh.1	235033	Rdh8	mm10_genes_promoters	rod phototransduction															4
chr9	20748472	20889458	140987	*	3	76.7825	chr9	20817504	20818503	1000	+	promoter:31198	uc009ojh.1	235033	Rdh8	mm10_genes_promoters	rod phototransduction																3
chr9	20748472	20872226	123755	*	3	80.0777	chr9	20817504	20818503	1000	+	promoter:31198	uc009ojh.1	235033	Rdh8	mm10_genes_promoters	rod phototransduction																	3
chr9	20619893	20635205	15313	*	3	81.1555	chr9	20621948	20622947	1000	+	promoter:27379	uc009ojh.1	235033	Rdh8	mm9_genes_promoters	rod phototransduction																		3
chr9	20619893	20635235	15343	*	4	87.7079	chr9	20621948	20622947	1000	+	promoter:27379	uc009ojh.1	235033	Rdh8	mm9_genes_promoters	rod phototransduction																			4
chr9	20617829	20622604	4776	*	3	72.9876	chr9	20621948	20622947	1000	+	promoter:27379	uc009ojh.1	235033	Rdh8	mm9_genes_promoters	rod phototransduction																				3
chr9	20622823	20624213	1391	*	LMR	25.2101	chr9	20621948	20622947	1000	+	promoter:27379	uc009ojh.1	235033	Rdh8	mm9_genes_promoters	rod phototransduction																				LMR
chr9	20619893	20622604	2712	*	4	81.1765	chr9	20621948	20622947	1000	+	promoter:27379	uc009ojh.1	235033	Rdh8	mm9_genes_promoters	rod phototransduction																					4
chr9	20622785	20625302	2518	*	LMR	21.3235	chr9	20621948	20622947	1000	+	promoter:27379	uc009ojh.1	235033	Rdh8	mm9_genes_promoters	rod phototransduction																					LMR
chr9	20619893	20622604	2712	*	3	74.0409	chr9	20621948	20622947	1000	+	promoter:27379	uc009ojh.1	235033	Rdh8	mm9_genes_promoters	rod phototransduction																						3
chr9	20622785	20624998	2214	*	LMR	23.0392	chr9	20621948	20622947	1000	+	promoter:27379	uc009ojh.1	235033	Rdh8	mm9_genes_promoters	rod phototransduction																						LMR
chr6	115870169	115883289	13121	*	2	56.5515	chr6	115880945	115881944	1000	+	promoter:18140	uc009djk.1	212541	Rho	mm9_genes_promoters	rod phototransduction	2
chr6	115853674	115891777	38104	*	2	46.5071	chr6	115880945	115881944	1000	+	promoter:18140	uc009djk.1	212541	Rho	mm9_genes_promoters	rod phototransduction		2
chr6	115866052	115884352	18301	*	2	26.6372	chr6	115880945	115881944	1000	+	promoter:18140	uc009djk.1	212541	Rho	mm9_genes_promoters	rod phototransduction			2
chr6	114715519	116064099	1348581	*	1	21.2367	chr6	115880945	115881944	1000	+	promoter:18140	uc009djk.1	212541	Rho	mm9_genes_promoters	rod phototransduction				1
chr6	114716828	116180546	1463719	*	1	19.8566	chr6	115880945	115881944	1000	+	promoter:18140	uc009djk.1	212541	Rho	mm9_genes_promoters	rod phototransduction					1
chr6	115805329	115912149	106821	*	4	89.7848	chr6	115880945	115881944	1000	+	promoter:18140	uc009djk.1	212541	Rho	mm9_genes_promoters	rod phototransduction						4
chr6	115804277	115911747	107471	*	4	88.8536	chr6	115880945	115881944	1000	+	promoter:18140	uc009djk.1	212541	Rho	mm9_genes_promoters	rod phototransduction							4
chr6	115804277	115942103	137827	*	4	86.9374	chr6	115880945	115881944	1000	+	promoter:18140	uc009djk.1	212541	Rho	mm9_genes_promoters	rod phototransduction								4
chr6	115804278	115911945	107668	*	4	88.5844	chr6	115880945	115881944	1000	+	promoter:18140	uc009djk.1	212541	Rho	mm9_genes_promoters	rod phototransduction									4
chr6	115929305	115940167	10863	*	4	89.6999	chr6	115930927	115931926	1000	+	promoter:20735	uc009djk.1	212541	Rho	mm10_genes_promoters	rod phototransduction										4
chr6	115925424	115940852	15429	*	4	88.18	chr6	115930927	115931926	1000	+	promoter:20735	uc009djk.1	212541	Rho	mm10_genes_promoters	rod phototransduction											4
chr6	115787921	115982048	194128	*	3	84.6099	chr6	115930927	115931926	1000	+	promoter:20735	uc009djk.1	212541	Rho	mm10_genes_promoters	rod phototransduction												3
chr6	115854260	115992505	138246	*	4	86.5839	chr6	115930927	115931926	1000	+	promoter:20735	uc009djk.1	212541	Rho	mm10_genes_promoters	rod phototransduction													4
chr6	115804278	115890185	85908	*	4	85.6825	chr6	115880945	115881944	1000	+	promoter:18140	uc009djk.1	212541	Rho	mm9_genes_promoters	rod phototransduction														4
chr6	115881595	115881845	251	*	LMR	42.6471	chr6	115880945	115881944	1000	+	promoter:18140	uc009djk.1	212541	Rho	mm9_genes_promoters	rod phototransduction														LMR
chr6	115854283	115992505	138223	*	4	84.9233	chr6	115930927	115931926	1000	+	promoter:20735	uc009djk.1	212541	Rho	mm10_genes_promoters	rod phototransduction															4
chr6	115779335	115990268	210934	*	4	83.8776	chr6	115930927	115931926	1000	+	promoter:20735	uc009djk.1	212541	Rho	mm10_genes_promoters	rod phototransduction																4
chr6	115929393	115992505	63113	*	4	82.2362	chr6	115930927	115931926	1000	+	promoter:20735	uc009djk.1	212541	Rho	mm10_genes_promoters	rod phototransduction																	4
chr6	115864975	115906726	41752	*	3	77.3264	chr6	115880945	115881944	1000	+	promoter:18140	uc009djk.1	212541	Rho	mm9_genes_promoters	rod phototransduction																		3
chr6	115881727	115881854	128	*	LMR	27.9412	chr6	115880945	115881944	1000	+	promoter:18140	uc009djk.1	212541	Rho	mm9_genes_promoters	rod phototransduction																		LMR
chr6	115866684	115943344	76661	*	4	85.2713	chr6	115880945	115881944	1000	+	promoter:18140	uc009djk.1	212541	Rho	mm9_genes_promoters	rod phototransduction																			4
chr6	115880626	115943158	62533	*	4	84.7374	chr6	115880945	115881944	1000	+	promoter:18140	uc009djk.1	212541	Rho	mm9_genes_promoters	rod phototransduction																				4
chr6	115881425	115881953	529	*	LMR	23.5294	chr6	115880945	115881944	1000	+	promoter:18140	uc009djk.1	212541	Rho	mm9_genes_promoters	rod phototransduction																				LMR
chr6	115878708	115891777	13070	*	1	13.366	chr6	115880945	115881944	1000	+	promoter:18140	uc009djk.1	212541	Rho	mm9_genes_promoters	rod phototransduction																					1
chr6	115878613	115891841	13229	*	UMR	12.4673	chr6	115880945	115881944	1000	+	promoter:18140	uc009djk.1	212541	Rho	mm9_genes_promoters	rod phototransduction																					UMR
chr6	115881497	115883770	2274	*	1	24.7442	chr6	115880945	115881944	1000	+	promoter:18140	uc009djk.1	212541	Rho	mm9_genes_promoters	rod phototransduction																						1
chr6	115880736	115881476	741	*	2	58.3045	chr6	115880945	115881944	1000	+	promoter:18140	uc009djk.1	212541	Rho	mm9_genes_promoters	rod phototransduction																						2
chr6	115881208	115881359	152	*	LMR	40.4412	chr6	115880945	115881944	1000	+	promoter:18140	uc009djk.1	212541	Rho	mm9_genes_promoters	rod phototransduction																						LMR
chr6	115881487	115882132	646	*	LMR	12.0743	chr6	115880945	115881944	1000	+	promoter:18140	uc009djk.1	212541	Rho	mm9_genes_promoters	rod phototransduction																						LMR

## Sheet: stat genes methylKit
Gene	zygote	8 cell	ICM	ICM R1	ICM R2	E6.5 Epi	E6.5 Epi R1	E6.5 Epi R2	E7.5 Epi	E10.5 forebrain R1	E10.5 forebrain R2	RPCe11	RPCe12	RPCe14	RPCp0	RPCp3	RGCs p14	HC	SBAC	Cones	Rods	Rods (p21 ret)			Gene	E0.5 zygote	E2.5 8-cell	E3.5 ICM	E6.5 epiblast	E7.5 epiblast	E10.5 forebrain	RPCs (E11.5 ret)	RPCs (E12.5 ret)	RPCs (E14.5 ret)	P0 RPCs	P3 RPCs	RGCs	HC	SBAC	Cones	Rods	Rods (P21 ret)
Cnga1	24.4706	18.5789	10.5783	17.7668	18.4249	86.6685	83.5599	84.2891	86.4937	88.8758	88.883	87.2243	86.2002	85.4188	83.5823	82.7116	85.9077	31.0924	89.5885	11.0294	13.4921	30.6122	% methylation		Cnga1	24.4706	18.5789	15.59	84.8391	86.4937	88.8794	87.2243	86.2002	85.4188	83.5823	82.7116	85.9077	31.0924	89.5885	11.0294	13.4921	30.6122	% methylation
Gngt1	32.8111	30.7562	19.8772	22.469	21.2554	88.8646	86.3668	87.0694	88.9442	86.1663	87.4978	86.0487	86.1059	86.214	80.2479	79.6727	81.9993	83.9018	88.7088	25	4.98721	25.5348	% methylation		Gngt1	32.8111	30.7562	21.2005	87.4336	88.9442	86.8321	86.0487	86.1059	86.214	80.2479	79.6727	81.9993	83.9018	88.7088	25	4.98721	25.5348	% methylation
Grk1	53.404	40.4878	18.4936	18.5199	20.8946	90.1887	89.0813	90.5446	90.2108	91.0657	90.3666	92.3794	89.3511	87.1978	89.0568	89.6638	84.6977	85.1742	88.709	30.632	15.0245	29.0441	% methylation		Grk1	53.404	40.4878	19.3027	89.9382	90.2108	90.7162	92.3794	89.3511	87.1978	89.0568	89.6638	84.6977	85.1742	88.709	30.632	15.0245	29.0441	% methylation
Nr2e3	40.7104	26.7707	19.1092	27.207	29.7461	87.5754	43.4341	81.8419	88.0188	82.9155	82.6453	88.5088	84.1779	79.9336	89.482	87.1504	85.3768	86.0342	87.875	48.3456	13.2718	22.0588	% methylation		Nr2e3	40.7104	26.7707	25.3541	84.7086	88.0188	82.7804	88.5088	84.1779	79.9336	89.482	87.1504	85.3768	86.0342	87.875	48.3456	13.2718	22.0588	% methylation
Opn1sw	24.5817	18.0447	12.5524	14.1859	18.2008	89.023	88.9304	89.4264	85.7817	88.6964	88.68	83.7867	89.6011	87.2851	81.3515	86.7679	82.8913	89.2901	88.9046	38.8235	88.2539	84.5019	% methylation		Opn1sw	24.5817	18.0447	14.9797	89.1266	85.7817	88.6882	83.7867	89.6011	87.2851	81.3515	86.7679	82.8913	89.2901	88.9046	38.8235	88.2539	84.5019	% methylation
Pde6a	36.9	22.4966	11.9799	18.9758	17.2431	83.4417	83.9741	85.0076	86.3084	86.6956	87.3838	86.8292	85.3152	82.6749	81.2634	82.2117	83.0181	66.4391	86.4936	54.8128	5.02846	29.951	% methylation		Pde6a	36.9	22.4966	16.0663	84.1411	86.3084	87.0397	86.8292	85.3152	82.6749	81.2634	82.2117	83.0181	66.4391	86.4936	54.8128	5.02846	29.951	% methylation
Pde6b	34.4724	30.1914	14.4981	23.5963	21.0744	84.7458	83.3674	84.1232	85.2747	84.4163	84.741	85.4393	85.1641	83.3697	77.3799	80.9197	78.4007	33.3333	84.8899	84.1366	11.7364	29.1394	% methylation		Pde6b	34.4724	30.1914	19.7229	84.0788	85.2747	84.5787	85.4393	85.1641	83.3697	77.3799	80.9197	78.4007	33.3333	84.8899	84.1366	11.7364	29.1394	% methylation
Pde6c	20.186	13.2447	10.2554	12.2082	14.8841	87.1111	86.2561	85.7006	87.814	89.3782	89.1538	89.5494	87.8556	86.3618	84.7042	86.781	87.4294	87.5486	89.9088	26.0181	86.7495	84.6749	% methylation		Pde6c	20.186	13.2447	12.4492	86.3559	87.814	89.266	89.5494	87.8556	86.3618	84.7042	86.781	87.4294	87.5486	89.9088	26.0181	86.7495	84.6749	% methylation
Pde6g	32.4554	23.281	12.5841	18.7502	18.0356	85.5304	83.7996	85.0655	87.1534	85.3001	85.4939	88.6108	89.1618	82.9473	87.98	86.0623	81.8847	35.2941	85.1555	31.2325	10.4671	18.2353	% methylation		Pde6g	32.4554	23.281	16.4566	84.7985	87.1534	85.397	88.6108	89.1618	82.9473	87.98	86.0623	81.8847	35.2941	85.1555	31.2325	10.4671	18.2353	% methylation
Rcvrn	26.703	21.0341	12.9745	13.9163	10.4427	85.6229	85.6655	85.2293	84.8872	87.5488	86.8202	86.9257	85.3663	85.2327	81.7918	82.5146	81.3571	84.4761	89.1507	31.3503	6.04575	25.4269	% methylation		Rcvrn	26.703	21.0341	12.4445	85.5059	84.8872	87.1845	86.9257	85.3663	85.2327	81.7918	82.5146	81.3571	84.4761	89.1507	31.3503	6.04575	25.4269	% methylation
Rdh8	24.7619	20.0332	10.6586	10.3094	9.54877	87.992	83.1123	80.5869	84.3102	83.5908	82.2776	82.9246	82.2019	79.972	78.9942	76.7825	80.0777	81.1555	87.7079	25.2101	21.3235	23.0392	% methylation		Rdh8	24.7619	20.0332	10.1722	83.8971	84.3102	82.9342	82.9246	82.2019	79.972	78.9942	76.7825	80.0777	81.1555	87.7079	25.2101	21.3235	23.0392	% methylation
Rho	56.5515	46.5071	26.6372	21.2367	19.8566	89.7848	88.8536	86.9374	88.5844	89.6999	88.18	84.6099	86.5839	85.6825	84.9233	83.8776	82.2362	77.3264	85.2713	23.5294	12.4673	12.0743	% methylation		Rho	56.5515	46.5071	22.5769	88.5253	88.5844	88.9399	84.6099	86.5839	85.6825	84.9233	83.8776	82.2362	77.3264	85.2713	23.5294	12.4673	12.0743	% methylation

## Sheet: Cnga1
id mm9	seqnames	start mm9	annot.seqnames	annot.start mm9	annot.end mm9	annot.width mm9	annot.strand	annot.id mm9	annot.tx_id mm9	annot.gene_id mm9	annot.symbol	annot.type	id mm10	seqnames	start mm10	annot.seqnames	annot.start mm10	annot.end mm10	annot.width mm10	annot.strand	annot.id mm10	annot.tx_id mm10	annot.gene_id mm10	annot.symbol	annot.type	E0.5 zygote	E2.5 8-cell	E3.5 ICM	E3.5 ICM R1	E3.5 ICM R2	E6.5 epiblast	E6.5 epiblast R1	E6.5 epiblast R1	E7.5 epiblast	E10.5 forb R1	E10.5 forb R2	RPCs (E11.5 ret)	RPCs (E12.5 ret)	RPCs (E14.5 ret)	P0 RPCs	P3 RPCs	RGCs	HC	SBAC	Cones	Rods	Rods (P21 ret)
73028943.chr5	chr5	73028943	chr5	73028904	73029081	178	-	firstexon:15872	uc008xrs.1	12788	Cnga1	mm9_genes_firstexons	72637704.chr5	chr5	72637704	chr5	72637665	72637842	178	-	firstexon:18096	uc008xrs.1	12788	Cnga1	mm10_genes_firstexons							42.8571	100		81.8182	77.7778
73028944.chr5	chr5	73028944	chr5	73028904	73029081	178	-	firstexon:15872	uc008xrs.1	12788	Cnga1	mm9_genes_firstexons	72637705.chr5	chr5	72637705	chr5	72637665	72637842	178	-	firstexon:18096	uc008xrs.1	12788	Cnga1	mm10_genes_firstexons	28.6	26.7	14.2857			90			69.2	100	80			100				58.8235	91.1765	88.2353	41.1765	52.9412
73029080.chr5	chr5	73029080	chr5	73028904	73029081	178	-	firstexon:15872	uc008xrs.1	12788	Cnga1	mm9_genes_firstexons	72637841.chr5	chr5	72637841	chr5	72637665	72637842	178	-	firstexon:18096	uc008xrs.1	12788	Cnga1	mm10_genes_firstexons				0	0		75	100		70.5882	77.7778
73029081.chr5	chr5	73029081	chr5	73028904	73029081	178	-	firstexon:15872	uc008xrs.1	12788	Cnga1	mm9_genes_firstexons	72637842.chr5	chr5	72637842	chr5	72637843	72638842	1000	-	promoter:18096	uc008xrs.1	12788	Cnga1	mm10_genes_promoters	0					100			80	66.6667	62.5	66.6667	100	67.6471	100		100	94.1176	88.2353	41.1765	2.94118	32.3529
73029082.chr5													72637843.chr5	chr5	72637843	chr5	72637843	72638842	1000	-	promoter:18096	uc008xrs.1	12788	Cnga1	mm10_genes_promoters													40		66.6667	20	33.3333
73029138.chr5	chr5	73029138	chr5	73029082	73030081	1000	-	promoter:15872	uc008xrs.1	12788	Cnga1	mm9_genes_promoters	72637899.chr5	chr5	72637899	chr5	72637843	72638842	1000	-	promoter:18096	uc008xrs.1	12788	Cnga1	mm10_genes_promoters				0			75	100		81.8182	88.8889
73029139.chr5	chr5	73029139	chr5	73029082	73030081	1000	-	promoter:15872	uc008xrs.1	12788	Cnga1	mm9_genes_promoters	72637900.chr5	chr5	72637900	chr5	72637843	72638842	1000	-	promoter:18096	uc008xrs.1	12788	Cnga1	mm10_genes_promoters	9.52					100			81.8	80	100	100	81.8182	85.2941	100	100	100	88.2353	94.1176	64.7059	0	29.4118
73029140.chr5													72637901.chr5	chr5	72637901	chr5	72637843	72638842	1000	-	promoter:18096	uc008xrs.1	12788	Cnga1	mm10_genes_promoters													80		50	100	100
73029204.chr5	chr5	73029204	chr5	73029082	73030081	1000	-	promoter:15872	uc008xrs.1	12788	Cnga1	mm9_genes_promoters	72637965.chr5	chr5	72637965	chr5	72637843	72638842	1000	-	promoter:18096	uc008xrs.1	12788	Cnga1	mm10_genes_promoters				0			76.4706	100		71.4286	84.6154
73029205.chr5	chr5	73029205	chr5	73029082	73030081	1000	-	promoter:15872	uc008xrs.1	12788	Cnga1	mm9_genes_promoters	72637966.chr5	chr5	72637966	chr5	72637843	72638842	1000	-	promoter:18096	uc008xrs.1	12788	Cnga1	mm10_genes_promoters		0	0						87.5	73.6842	80	87.5	100	91.1765	100	66.6667	75	70.5882	100	70.5882	0	26.4706
73029206.chr5													72637967.chr5	chr5	72637967	chr5	72637843	72638842	1000	-	promoter:18096	uc008xrs.1	12788	Cnga1	mm10_genes_promoters												100	100		100		100
73029499.chr5	chr5	73029499	chr5	73029082	73030081	1000	-	promoter:15872	uc008xrs.1	12788	Cnga1	mm9_genes_promoters	72638260.chr5	chr5	72638260	chr5	72637843	72638842	1000	-	promoter:18096	uc008xrs.1	12788	Cnga1	mm10_genes_promoters				11.7647	0		81.8182	100		100	100
73029500.chr5	chr5	73029500	chr5	73029082	73030081	1000	-	promoter:15872	uc008xrs.1	12788	Cnga1	mm9_genes_promoters	72638261.chr5	chr5	72638261	chr5	72637843	72638842	1000	-	promoter:18096	uc008xrs.1	12788	Cnga1	mm10_genes_promoters						72.7			100	100	100			100	100	100	100	100	100	91.1765	88.2353	100
73029501.chr5													72638262.chr5	chr5	72638262	chr5	72637843	72638842	1000	-	promoter:18096	uc008xrs.1	12788	Cnga1	mm10_genes_promoters												100	80		100	100	100
73029512.chr5	chr5	73029512	chr5	73029082	73030081	1000	-	promoter:15872	uc008xrs.1	12788	Cnga1	mm9_genes_promoters	72638273.chr5	chr5	72638273	chr5	72637843	72638842	1000	-	promoter:18096	uc008xrs.1	12788	Cnga1	mm10_genes_promoters				4.7619	0		100	100		100	100
73029513.chr5	chr5	73029513	chr5	73029082	73030081	1000	-	promoter:15872	uc008xrs.1	12788	Cnga1	mm9_genes_promoters	72638274.chr5	chr5	72638274	chr5	72637843	72638842	1000	-	promoter:18096	uc008xrs.1	12788	Cnga1	mm10_genes_promoters		44.4				100			100	96	94.7368			100	100	100	100	88.2353	88.2353	100	70.5882	85.2941
73029514.chr5													72638275.chr5	chr5	72638275	chr5	72637843	72638842	1000	-	promoter:18096	uc008xrs.1	12788	Cnga1	mm10_genes_promoters												100	100		100	100	100
73029546.chr5	chr5	73029546	chr5	73029082	73030081	1000	-	promoter:15872	uc008xrs.1	12788	Cnga1	mm9_genes_promoters	72638307.chr5	chr5	72638307	chr5	72637843	72638842	1000	-	promoter:18096	uc008xrs.1	12788	Cnga1	mm10_genes_promoters				5.55556	0		100	86.6667		100	77.7778
73029547.chr5	chr5	73029547	chr5	73029082	73030081	1000	-	promoter:15872	uc008xrs.1	12788	Cnga1	mm9_genes_promoters	72638308.chr5	chr5	72638308	chr5	72637843	72638842	1000	-	promoter:18096	uc008xrs.1	12788	Cnga1	mm10_genes_promoters		50	42.8571			92.3			100	96	93.75			100		100	100	64.7059	94.1176	76.4706	38.2353	64.7059
73029548.chr5													72638309.chr5	chr5	72638309	chr5	72637843	72638842	1000	-	promoter:18096	uc008xrs.1	12788	Cnga1	mm10_genes_promoters												100	100		100	100	90.9091
73029797.chr5	chr5	73029797	chr5	73029082	73030081	1000	-	promoter:15872	uc008xrs.1	12788	Cnga1	mm9_genes_promoters	72638558.chr5	chr5	72638558	chr5	72637843	72638842	1000	-	promoter:18096	uc008xrs.1	12788	Cnga1	mm10_genes_promoters				4.7619	0		75	82.3529		75.8621	92.8571
73029798.chr5	chr5	73029798	chr5	73029082	73030081	1000	-	promoter:15872	uc008xrs.1	12788	Cnga1	mm9_genes_promoters	72638559.chr5	chr5	72638559	chr5	72637843	72638842	1000	-	promoter:18096	uc008xrs.1	12788	Cnga1	mm10_genes_promoters	0	16.7	11.1111						100	85.7143	65.3846		100	85.2941		100	50	47.0588	76.4706		14.7059	41.1765
73029799.chr5													72638560.chr5	chr5	72638560	chr5	72637843	72638842	1000	-	promoter:18096	uc008xrs.1	12788	Cnga1	mm10_genes_promoters												83.3333	86.3636		90	60	75
73029927.chr5	chr5	73029927	chr5	73029082	73030081	1000	-	promoter:15872	uc008xrs.1	12788	Cnga1	mm9_genes_promoters	72638688.chr5	chr5	72638688	chr5	72637843	72638842	1000	-	promoter:18096	uc008xrs.1	12788	Cnga1	mm10_genes_promoters				0	16.6667		72.7273	87.5		90.9091	100
73029928.chr5	chr5	73029928	chr5	73029082	73030081	1000	-	promoter:15872	uc008xrs.1	12788	Cnga1	mm9_genes_promoters	72638689.chr5	chr5	72638689	chr5	72637843	72638842	1000	-	promoter:18096	uc008xrs.1	12788	Cnga1	mm10_genes_promoters	40	66.7	0			92.9			90	80.7692	91.6667		100	82.3529	100	100	80		97.0588	64.7059	76.4706	82.3529
73029929.chr5													72638690.chr5	chr5	72638690	chr5	72637843	72638842	1000	-	promoter:18096	uc008xrs.1	12788	Cnga1	mm10_genes_promoters												90.9091	90.9091		64.2857	66.6667	81.8182
																										15.624	34.0833	13.6508	3.35551	2.77778	92.5571	77.6526	95.1688	89.8333	86.181	87.0963	92.0455	89.1608	90.1961	90.7823	86.6667	86.6288	76.4706	92.1569	74.6324	36.9281	57.1895	Average
id mm9	seqnames	start mm9	annot.seqnames	annot.start mm9	annot.end mm9	annot.width mm9	annot.strand	annot.id mm9	annot.tx_id mm9	annot.gene_id mm9	annot.symbol	annot.type	id mm10	seqnames	start mm10	annot.seqnames	annot.start mm10	annot.end mm10	annot.width mm10	annot.strand	annot.id mm10	annot.tx_id mm10	annot.gene_id mm10	annot.symbol	annot.type	E0.5 zygote	E2.5 8-cell	E3.5 ICM	E3.5 ICM R1	E3.5 ICM R2	E6.5 epiblast	E6.5 epiblast R1	E6.5 epiblast R1	E7.5 epiblast	E10.5 forb R1	E10.5 forb R2	RPCs (E11.5 ret)	RPCs (E12.5 ret)	RPCs (E14.5 ret)	P0 RPCs	P3 RPCs	RGCs	HC	SBAC	Cones	Rods	Rods (P21 ret)
73033744.chr5	chr5	73033744	chr5	73033741	73033991	251	-	firstexon:15871	uc008xrr.1	12788	Cnga1	mm9_genes_firstexons	72642505.chr5	chr5	72642505	chr5	72642502	72642752	251	-	firstexon:18095	uc008xrr.2	12788	Cnga1	mm10_genes_firstexons				0	0		100	90		84.6154	86.8421
73033745.chr5	chr5	73033745	chr5	73033741	73033991	251	-	firstexon:15871	uc008xrr.1	12788	Cnga1	mm9_genes_firstexons	72642506.chr5	chr5	72642506	chr5	72642502	72642752	251	-	firstexon:18095	uc008xrr.2	12788	Cnga1	mm10_genes_firstexons		0								94.7368	97.7778	100	82.3529	97.0588	87.5	100	92.8571	26.4706		73.5294	0	26.4706
73033746.chr5													72642507.chr5	chr5	72642507	chr5	72642502	72642752	251	-	firstexon:18095	uc008xrr.2	12788	Cnga1	mm10_genes_firstexons												88.8889	94.4444		84.6154	90.9091	100
73033806.chr5	chr5	73033806	chr5	73033741	73033991	251	-	firstexon:15871	uc008xrr.1	12788	Cnga1	mm9_genes_firstexons	72642567.chr5	chr5	72642567	chr5	72642502	72642752	251	-	firstexon:18095	uc008xrr.2	12788	Cnga1	mm10_genes_firstexons					0		100	76.4706		78.9474	80.5556
73033807.chr5	chr5	73033807	chr5	73033741	73033991	251	-	firstexon:15871	uc008xrr.1	12788	Cnga1	mm9_genes_firstexons	72642568.chr5	chr5	72642568	chr5	72642502	72642752	251	-	firstexon:18095	uc008xrr.2	12788	Cnga1	mm10_genes_firstexons	85.7					100			100	78.3784	85	100	85.7143	91.1765	92.8571	100	84.6154	26.4706	82.3529	76.4706	0	29.4118
73033808.chr5													72642569.chr5	chr5	72642569	chr5	72642502	72642752	251	-	firstexon:18095	uc008xrr.2	12788	Cnga1	mm10_genes_firstexons												63.6364	86.6667		90	100	100
73033910.chr5	chr5	73033910	chr5	73033741	73033991	251	-	firstexon:15871	uc008xrr.1	12788	Cnga1	mm9_genes_firstexons	72642671.chr5	chr5	72642671	chr5	72642502	72642752	251	-	firstexon:18095	uc008xrr.2	12788	Cnga1	mm10_genes_firstexons				20	0		80.9524	63.6364		87.0968	76.4706
73033911.chr5	chr5	73033911	chr5	73033741	73033991	251	-	firstexon:15871	uc008xrr.1	12788	Cnga1	mm9_genes_firstexons	72642672.chr5	chr5	72642672	chr5	72642502	72642752	251	-	firstexon:18095	uc008xrr.2	12788	Cnga1	mm10_genes_firstexons	50	44.4	20							82.7586	73.5294	80	87.5	73.5294	87.5	66.6667	85.7143		91.1765	41.1765	2.94118	23.5294
73033912.chr5													72642673.chr5	chr5	72642673	chr5	72642502	72642752	251	-	firstexon:18095	uc008xrr.2	12788	Cnga1	mm10_genes_firstexons												100	62.5		57.1429	40	45.4545
73033970.chr5	chr5	73033970	chr5	73033741	73033991	251	-	firstexon:15871	uc008xrr.1	12788	Cnga1	mm9_genes_firstexons	72642731.chr5	chr5	72642731	chr5	72642502	72642752	251	-	firstexon:18095	uc008xrr.2	12788	Cnga1	mm10_genes_firstexons				0	0		55.5556	50		61.9048	80.7692
73033971.chr5	chr5	73033971	chr5	73033741	73033991	251	-	firstexon:15871	uc008xrr.1	12788	Cnga1	mm9_genes_firstexons	72642732.chr5	chr5	72642732	chr5	72642502	72642752	251	-	firstexon:18095	uc008xrr.2	12788	Cnga1	mm10_genes_firstexons	89.3	75	37.5			87.5				61.5385	66.6667	33.3333	54.5455	41.1765	25	33.3333	60		79.4118	20.5882	0	20.5882
73033972.chr5													72642733.chr5	chr5	72642733	chr5	72642502	72642752	251	-	firstexon:18095	uc008xrr.2	12788	Cnga1	mm10_genes_firstexons												66.6667	57.1429		33.3333	0	50
73034020.chr5	chr5	73034020	chr5	73033992	73034991	1000	-	promoter:15871	uc008xrr.1	12788	Cnga1	mm9_genes_promoters	72642781.chr5	chr5	72642781	chr5	72642753	72643752	1000	-	promoter:18095	uc008xrr.2	12788	Cnga1	mm10_genes_promoters				20	0		57.1429	18.1818		55	70
73034021.chr5	chr5	73034021	chr5	73033992	73034991	1000	-	promoter:15871	uc008xrr.1	12788	Cnga1	mm9_genes_promoters	72642782.chr5	chr5	72642782	chr5	72642753	72643752	1000	-	promoter:18095	uc008xrr.2	12788	Cnga1	mm10_genes_promoters		0	16.6667							54.1667	82.7586	57.1429	55.5556	70.5882	83.3333	42.8571	83.3333	20.5882	91.1765	32.3529	0	20.5882
73034022.chr5													72642783.chr5	chr5	72642783	chr5	72642753	72643752	1000	-	promoter:18095	uc008xrr.2	12788	Cnga1	mm10_genes_promoters												75	100		40	66.6667	62.5
73034103.chr5	chr5	73034103	chr5	73033992	73034991	1000	-	promoter:15871	uc008xrr.1	12788	Cnga1	mm9_genes_promoters	72642864.chr5	chr5	72642864	chr5	72642753	72643752	1000	-	promoter:18095	uc008xrr.2	12788	Cnga1	mm10_genes_promoters				10	0		61.5385	60		93.75	84
73034104.chr5	chr5	73034104	chr5	73033992	73034991	1000	-	promoter:15871	uc008xrr.1	12788	Cnga1	mm9_genes_promoters	72642865.chr5	chr5	72642865	chr5	72642753	72643752	1000	-	promoter:18095	uc008xrr.2	12788	Cnga1	mm10_genes_promoters										54.5455	74.1935	75	81.8182	82.3529	75	58.3333	80	35.2941		35.2941	0	26.4706
73034105.chr5													72642866.chr5	chr5	72642866	chr5	72642753	72643752	1000	-	promoter:18095	uc008xrr.2	12788	Cnga1	mm10_genes_promoters												57.1429	66.6667		77.7778	50	75
73034107.chr5	chr5	73034107	chr5	73033992	73034991	1000	-	promoter:15871	uc008xrr.1	12788	Cnga1	mm9_genes_promoters	72642868.chr5	chr5	72642868	chr5	72642753	72643752	1000	-	promoter:18095	uc008xrr.2	12788	Cnga1	mm10_genes_promoters				0	0		53.8462	43.75		73.5294	61.5385
73034108.chr5	chr5	73034108	chr5	73033992	73034991	1000	-	promoter:15871	uc008xrr.1	12788	Cnga1	mm9_genes_promoters	72642869.chr5	chr5	72642869	chr5	72642753	72643752	1000	-	promoter:18095	uc008xrr.2	12788	Cnga1	mm10_genes_promoters		40								47.619	60.7143	50	45.4545	52.9412	85.7143	58.3333	60	35.2941		58.8235	0	29.4118
73034109.chr5													72642870.chr5	chr5	72642870	chr5	72642753	72643752	1000	-	promoter:18095	uc008xrr.2	12788	Cnga1	mm10_genes_promoters												57.1429	33.3333		60	100	100
73034262.chr5	chr5	73034262	chr5	73033992	73034991	1000	-	promoter:15871	uc008xrr.1	12788	Cnga1	mm9_genes_promoters	72643023.chr5	chr5	72643023	chr5	72642753	72643752	1000	-	promoter:18095	uc008xrr.2	12788	Cnga1	mm10_genes_promoters				0	0		46.6667	53.8462		73.913	56
73034263.chr5	chr5	73034263	chr5	73033992	73034991	1000	-	promoter:15871	uc008xrr.1	12788	Cnga1	mm9_genes_promoters	72643024.chr5	chr5	72643024	chr5	72642753	72643752	1000	-	promoter:18095	uc008xrr.2	12788	Cnga1	mm10_genes_promoters		0	60			66.7			80	73.913	47.8261	40	50	58.8235	75	50	100	61.7647	67.6471	55.8824	5.88235	29.4118
73034264.chr5													72643025.chr5	chr5	72643025	chr5	72642753	72643752	1000	-	promoter:18095	uc008xrr.2	12788	Cnga1	mm10_genes_promoters												62.963	62.5		72.2222	76.1905	56.25
73034296.chr5	chr5	73034296	chr5	73033992	73034991	1000	-	promoter:15871	uc008xrr.1	12788	Cnga1	mm9_genes_promoters	72643057.chr5	chr5	72643057	chr5	72642753	72643752	1000	-	promoter:18095	uc008xrr.2	12788	Cnga1	mm10_genes_promoters				0	0		36.3636	40		94.7368	84.2105
73034297.chr5	chr5	73034297	chr5	73033992	73034991	1000	-	promoter:15871	uc008xrr.1	12788	Cnga1	mm9_genes_promoters	72643058.chr5	chr5	72643058	chr5	72642753	72643752	1000	-	promoter:18095	uc008xrr.2	12788	Cnga1	mm10_genes_promoters		0							80	100	90.9091	80	100	94.1176	66.6667	100	100	67.6471	94.1176	91.1765	5.88235	70.5882
73034298.chr5													72643059.chr5	chr5	72643059	chr5	72642753	72643752	1000	-	promoter:18095	uc008xrr.2	12788	Cnga1	mm10_genes_promoters												91.4286	90.4762		90.4762	90.4762	81.8182
73034303.chr5	chr5	73034303	chr5	73033992	73034991	1000	-	promoter:15871	uc008xrr.1	12788	Cnga1	mm9_genes_promoters	72643064.chr5	chr5	72643064	chr5	72642753	72643752	1000	-	promoter:18095	uc008xrr.2	12788	Cnga1	mm10_genes_promoters				0	0		60	18.1818		100	90
73034304.chr5	chr5	73034304	chr5	73033992	73034991	1000	-	promoter:15871	uc008xrr.1	12788	Cnga1	mm9_genes_promoters	72643065.chr5	chr5	72643065	chr5	72642753	72643752	1000	-	promoter:18095	uc008xrr.2	12788	Cnga1	mm10_genes_promoters										100	88.4615	100	75	91.1765	83.3333	66.6667	100	73.5294	88.2353	91.1765	14.7059	76.4706
73034305.chr5													72643066.chr5	chr5	72643066	chr5	72642753	72643752	1000	-	promoter:18095	uc008xrr.2	12788	Cnga1	mm10_genes_promoters												100	90.9091		85	90.9091	80.9524
73034306.chr5	chr5	73034306	chr5	73033992	73034991	1000	-	promoter:15871	uc008xrr.1	12788	Cnga1	mm9_genes_promoters	72643067.chr5	chr5	72643067	chr5	72642753	72643752	1000	-	promoter:18095	uc008xrr.2	12788	Cnga1	mm10_genes_promoters				0	0		86.6667	75		88.8889	80.9524
73034307.chr5	chr5	73034307	chr5	73033992	73034991	1000	-	promoter:15871	uc008xrr.1	12788	Cnga1	mm9_genes_promoters	72643068.chr5	chr5	72643068	chr5	72642753	72643752	1000	-	promoter:18095	uc008xrr.2	12788	Cnga1	mm10_genes_promoters									100	95	81.4815	66.6667	75	88.2353	80	100	100	85.2941	73.5294	100	0	52.9412
73034308.chr5													72643069.chr5	chr5	72643069	chr5	72642753	72643752	1000	-	promoter:18095	uc008xrr.2	12788	Cnga1	mm10_genes_promoters												87.5	73.6842		89.4737	90	80.9524
73034575.chr5	chr5	73034575	chr5	73033992	73034991	1000	-	promoter:15871	uc008xrr.1	12788	Cnga1	mm9_genes_promoters	72643336.chr5	chr5	72643336	chr5	72642753	72643752	1000	-	promoter:18095	uc008xrr.2	12788	Cnga1	mm10_genes_promoters				0	0		87.5	76.4706		81.25	86.6667
73034576.chr5	chr5	73034576	chr5	73033992	73034991	1000	-	promoter:15871	uc008xrr.1	12788	Cnga1	mm9_genes_promoters	72643337.chr5	chr5	72643337	chr5	72642753	72643752	1000	-	promoter:18095	uc008xrr.2	12788	Cnga1	mm10_genes_promoters	66.7	33.3				92.9			94.4	73.6842	79.1667		50	76.4706	66.6667	100	16.6667	47.0588	88.2353	20.5882	2.94118	26.4706
73034577.chr5													72643338.chr5	chr5	72643338	chr5	72642753	72643752	1000	-	promoter:18095	uc008xrr.2	12788	Cnga1	mm10_genes_promoters												77.7778	50		83.3333	50	66.6667
73034653.chr5	chr5	73034653	chr5	73033992	73034991	1000	-	promoter:15871	uc008xrr.1	12788	Cnga1	mm9_genes_promoters	72643414.chr5	chr5	72643414	chr5	72642753	72643752	1000	-	promoter:18095	uc008xrr.2	12788	Cnga1	mm10_genes_promoters				0	0		100	78.5714		88.8889	82.8571
73034654.chr5	chr5	73034654	chr5	73033992	73034991	1000	-	promoter:15871	uc008xrr.1	12788	Cnga1	mm9_genes_promoters	72643415.chr5	chr5	72643415	chr5	72642753	72643752	1000	-	promoter:18095	uc008xrr.2	12788	Cnga1	mm10_genes_promoters	30.8	29.3				100			90	88.2353	80	100	80	85.2941	70	66.6667	70	44.1176	79.4118	50	11.7647	17.6471
73034655.chr5													72643416.chr5	chr5	72643416	chr5	72642753	72643752	1000	-	promoter:18095	uc008xrr.2	12788	Cnga1	mm10_genes_promoters												75	75				33.3333
73034684.chr5	chr5	73034684	chr5	73033992	73034991	1000	-	promoter:15871	uc008xrr.1	12788	Cnga1	mm9_genes_promoters	72643445.chr5	chr5	72643445	chr5	72642753	72643752	1000	-	promoter:18095	uc008xrr.2	12788	Cnga1	mm10_genes_promoters				16.6667	0		100	70.5882		83.3333	85.7143
73034685.chr5	chr5	73034685	chr5	73033992	73034991	1000	-	promoter:15871	uc008xrr.1	12788	Cnga1	mm9_genes_promoters	72643446.chr5	chr5	72643446	chr5	72642753	72643752	1000	-	promoter:18095	uc008xrr.2	12788	Cnga1	mm10_genes_promoters	25	13.6				100			92.6	72.7273	76.4706	100	87.5	76.4706	100	77.7778	75	70.5882	64.7059	50	0	29.4118
73034686.chr5													72643447.chr5	chr5	72643447	chr5	72642753	72643752	1000	-	promoter:18095	uc008xrr.2	12788	Cnga1	mm10_genes_promoters												100	66.6667		100		100
73034845.chr5	chr5	73034845	chr5	73033992	73034991	1000	-	promoter:15871	uc008xrr.1	12788	Cnga1	mm9_genes_promoters	72643606.chr5	chr5	72643606	chr5	72642753	72643752	1000	-	promoter:18095	uc008xrr.2	12788	Cnga1	mm10_genes_promoters				6.66667	0		61.5385	73.6842		88	84.2105
73034846.chr5	chr5	73034846	chr5	73033992	73034991	1000	-	promoter:15871	uc008xrr.1	12788	Cnga1	mm9_genes_promoters	72643607.chr5	chr5	72643607	chr5	72642753	72643752	1000	-	promoter:18095	uc008xrr.2	12788	Cnga1	mm10_genes_promoters										91.6667	75	100	78.5714	100	100	70	100	73.5294	88.2353	79.4118	58.8235	82.3529
73034847.chr5													72643608.chr5	chr5	72643608	chr5	72642753	72643752	1000	-	promoter:18095	uc008xrr.2	12788	Cnga1	mm10_genes_promoters												100	100		71.4286	100	100
73034898.chr5	chr5	73034898	chr5	73033992	73034991	1000	-	promoter:15871	uc008xrr.1	12788	Cnga1	mm9_genes_promoters	72643659.chr5	chr5	72643659	chr5	72642753	72643752	1000	-	promoter:18095	uc008xrr.2	12788	Cnga1	mm10_genes_promoters				0	0		40	42.8571		70.5882	88.8889
73034899.chr5	chr5	73034899	chr5	73033992	73034991	1000	-	promoter:15871	uc008xrr.1	12788	Cnga1	mm9_genes_promoters	72643660.chr5	chr5	72643660	chr5	72642753	72643752	1000	-	promoter:18095	uc008xrr.2	12788	Cnga1	mm10_genes_promoters	0					100			75	92.8571	100	100	84.6154	79.4118	88.8889	88.8889	91.6667	41.1765	85.2941	35.2941	8.82353	32.3529
73034900.chr5													72643661.chr5	chr5	72643661	chr5	72642753	72643752	1000	-	promoter:18095	uc008xrr.2	12788	Cnga1	mm10_genes_promoters												100	92.8571		88.8889	66.6667	66.6667
73034970.chr5	chr5	73034970	chr5	73033992	73034991	1000	-	promoter:15871	uc008xrr.1	12788	Cnga1	mm9_genes_promoters	72643731.chr5	chr5	72643731	chr5	72642753	72643752	1000	-	promoter:18095	uc008xrr.2	12788	Cnga1	mm10_genes_promoters							78.5714	77.7778		50	75
73034971.chr5	chr5	73034971	chr5	73033992	73034991	1000	-	promoter:15871	uc008xrr.1	12788	Cnga1	mm9_genes_promoters	72643732.chr5	chr5	72643732	chr5	72642753	72643752	1000	-	promoter:18095	uc008xrr.2	12788	Cnga1	mm10_genes_promoters			0						88.9	55	66.6667		38.4615	20.5882	50	40	0		50	2.94118	0	23.5294
73034972.chr5													72643733.chr5	chr5	72643733	chr5	72642753	72643752	1000	-	promoter:18095	uc008xrr.2	12788	Cnga1	mm10_genes_promoters												62.5	38.0952		20	23.0769	30.7692
73034991.chr5	chr5	73034991	chr5	73033992	73034991	1000	-	promoter:15871	uc008xrr.1	12788	Cnga1	mm9_genes_promoters	72643752.chr5	chr5	72643752	chr5	72642753	72643752	1000	-	promoter:18095	uc008xrr.2	12788	Cnga1	mm10_genes_promoters							75	70		66.6667	88.8889
																										49.6429	23.56	26.8333	4.88889	0	92.4429	71.1857	59.9453	88.9889	78.2268	79.1482	79.6184	72.148	75.2595	74.5804	70.4506	74.4181	50.6303	80.2521	53.8062	6.57439	36.3322	Average
																										35.4683	27.5063	20.2421	4.35554	0.757576	92.5	73.3413	71.6865	89.4111	80.9282	81.8476	82.3463	76.8537	80.4299	79.4065	75.3859	78.3255	60.0267	84.9105	60.4706	17.0814	43.552	Average

## Sheet: Gngt1
id mm9	seqnames	start mm9	annot.seqnames	annot.start mm9	annot.end mm9	annot.width mm9	annot.strand	annot.id mm9	annot.tx_id mm9	annot.gene_id mm9	annot.symbol	annot.type	id mm10	seqnames	start mm10	annot.seqnames	annot.start mm10	annot.end mm10	annot.width mm10	annot.strand	annot.id mm10	annot.tx_id mm10	annot.gene_id mm10	annot.symbol	annot.type	E0.5 zygote	E2.5 8-cell	E3.5 ICM	E3.5 ICM R1	E3.5 ICM R2	E6.5 epiblast	E6.5 epiblast R1	E6.5 epiblast R1	E7.5 epiblast	E10.5 forb R1	E10.5 forb R2	RPCs (E11.5 ret)	RPCs (E12.5 ret)	RPCs (E14.5 ret)	P0 RPCs	P3 RPCs	RGCs	HC	SBAC	Cones	Rods	Rods (P21 ret)
3943029.chr6	chr6	3943029	chr6	3943012	3944011	1000	+	promoter:17129	uc009avi.1	14699	Gngt1	mm9_genes_promoters	3993029.chr6	chr6	3993029	chr6	3993012	3994011	1000	+	promoter:19551	uc009avi.1	14699	Gngt1	mm10_genes_promoters				16.6667	0		100	100		100	100
3943030.chr6	chr6	3943030	chr6	3943012	3944011	1000	+	promoter:17129	uc009avi.1	14699	Gngt1	mm9_genes_promoters	3993030.chr6	chr6	3993030	chr6	3993012	3994011	1000	+	promoter:19551	uc009avi.1	14699	Gngt1	mm10_genes_promoters	0		0			80				100	91.6667	100	100	100	90.9091	100	100	100	100	100	91.1765	85.2941
3943031.chr6													3993031.chr6	chr6	3993031	chr6	3993012	3994011	1000	+	promoter:19551	uc009avi.1	14699	Gngt1	mm10_genes_promoters												100	100		100	100	100
3943070.chr6	chr6	3943070	chr6	3943012	3944011	1000	+	promoter:17129	uc009avi.1	14699	Gngt1	mm9_genes_promoters	3993070.chr6	chr6	3993070	chr6	3993012	3994011	1000	+	promoter:19551	uc009avi.1	14699	Gngt1	mm10_genes_promoters				28.5714	0		100	88.8889		92.5926	95.6522
3943071.chr6	chr6	3943071	chr6	3943012	3944011	1000	+	promoter:17129	uc009avi.1	14699	Gngt1	mm9_genes_promoters	3993071.chr6	chr6	3993071	chr6	3993012	3994011	1000	+	promoter:19551	uc009avi.1	14699	Gngt1	mm10_genes_promoters	0									100	86.9565	75	100	79.4118	100	75	87.5	82.3529	100	79.4118	79.4118	79.4118
3943072.chr6													3993072.chr6	chr6	3993072	chr6	3993012	3994011	1000	+	promoter:19551	uc009avi.1	14699	Gngt1	mm10_genes_promoters												100	0		60	83.3333	40
3943226.chr6	chr6	3943226	chr6	3943012	3944011	1000	+	promoter:17129	uc009avi.1	14699	Gngt1	mm9_genes_promoters	3993226.chr6	chr6	3993226	chr6	3993012	3994011	1000	+	promoter:19551	uc009avi.1	14699	Gngt1	mm10_genes_promoters				28.5714	37.5		100	81.8182		100	100
3943227.chr6	chr6	3943227	chr6	3943012	3944011	1000	+	promoter:17129	uc009avi.1	14699	Gngt1	mm9_genes_promoters	3993227.chr6	chr6	3993227	chr6	3993012	3994011	1000	+	promoter:19551	uc009avi.1	14699	Gngt1	mm10_genes_promoters	0	100	25			80				80.9524	100	100	80	100	84.6154	100	100	100	91.1765	100	88.2353	100
3943228.chr6													3993228.chr6	chr6	3993228	chr6	3993012	3994011	1000	+	promoter:19551	uc009avi.1	14699	Gngt1	mm10_genes_promoters													100		83.3333	66.6667	100
3943244.chr6	chr6	3943244	chr6	3943012	3944011	1000	+	promoter:17129	uc009avi.1	14699	Gngt1	mm9_genes_promoters	3993244.chr6	chr6	3993244	chr6	3993012	3994011	1000	+	promoter:19551	uc009avi.1	14699	Gngt1	mm10_genes_promoters				28.5714	0		100	78.5714		93.5484	80
3943245.chr6	chr6	3943245	chr6	3943012	3944011	1000	+	promoter:17129	uc009avi.1	14699	Gngt1	mm9_genes_promoters	3993245.chr6	chr6	3993245	chr6	3993012	3994011	1000	+	promoter:19551	uc009avi.1	14699	Gngt1	mm10_genes_promoters	0	20	22.2222			100				70.5882	81.8182	84.6154	100	85.2941	63.6364	63.6364	89.4737	64.7059	100	100	79.4118	82.3529
3943246.chr6													3993246.chr6	chr6	3993246	chr6	3993012	3994011	1000	+	promoter:19551	uc009avi.1	14699	Gngt1	mm10_genes_promoters													100		71.4286	100	100
3943321.chr6	chr6	3943321	chr6	3943012	3944011	1000	+	promoter:17129	uc009avi.1	14699	Gngt1	mm9_genes_promoters	3993321.chr6	chr6	3993321	chr6	3993012	3994011	1000	+	promoter:19551	uc009avi.1	14699	Gngt1	mm10_genes_promoters				40	15.3846		100	73.6842		81.4815	77.7778
3943322.chr6	chr6	3943322	chr6	3943012	3944011	1000	+	promoter:17129	uc009avi.1	14699	Gngt1	mm9_genes_promoters	3993322.chr6	chr6	3993322	chr6	3993012	3994011	1000	+	promoter:19551	uc009avi.1	14699	Gngt1	mm10_genes_promoters	50		20			100				81.8182	88.8889	84.6154	100	79.4118	85.7143	83.3333	100	88.2353	91.1765	58.8235	35.2941	85.2941
3943323.chr6													3993323.chr6	chr6	3993323	chr6	3993012	3994011	1000	+	promoter:19551	uc009avi.1	14699	Gngt1	mm10_genes_promoters												100	83.3333		71.4286	75	100
3943402.chr6	chr6	3943402	chr6	3943012	3944011	1000	+	promoter:17129	uc009avi.1	14699	Gngt1	mm9_genes_promoters	3993402.chr6	chr6	3993402	chr6	3993012	3994011	1000	+	promoter:19551	uc009avi.1	14699	Gngt1	mm10_genes_promoters				0	6.66667		100	100		90.625	73.913
3943403.chr6	chr6	3943403	chr6	3943012	3944011	1000	+	promoter:17129	uc009avi.1	14699	Gngt1	mm9_genes_promoters	3993403.chr6	chr6	3993403	chr6	3993012	3994011	1000	+	promoter:19551	uc009avi.1	14699	Gngt1	mm10_genes_promoters	33.3	42.9	16.6667			100			88.2	78.9474	88.2353	100	75	79.4118	81.8182	81.8182	81.8182	38.2353	82.3529	73.5294	14.7059	73.5294
3943404.chr6													3993404.chr6	chr6	3993404	chr6	3993012	3994011	1000	+	promoter:19551	uc009avi.1	14699	Gngt1	mm10_genes_promoters												80	66.6667		83.3333	50	100
3943534.chr6	chr6	3943534	chr6	3943012	3944011	1000	+	promoter:17129	uc009avi.1	14699	Gngt1	mm9_genes_promoters	3993534.chr6	chr6	3993534	chr6	3993012	3994011	1000	+	promoter:19551	uc009avi.1	14699	Gngt1	mm10_genes_promoters				0	0		85.7143	86.9565		85.7143	88.2353
3943535.chr6	chr6	3943535	chr6	3943012	3944011	1000	+	promoter:17129	uc009avi.1	14699	Gngt1	mm9_genes_promoters	3993535.chr6	chr6	3993535	chr6	3993012	3994011	1000	+	promoter:19551	uc009avi.1	14699	Gngt1	mm10_genes_promoters			0							93.1818	93.9394	100	100	91.1765	100	83.3333	80	58.8235	82.3529	50	0	20.5882
3943536.chr6													3993536.chr6	chr6	3993536	chr6	3993012	3994011	1000	+	promoter:19551	uc009avi.1	14699	Gngt1	mm10_genes_promoters												84.6154	89.2857		77.7778	81.8182	100
3943610.chr6	chr6	3943610	chr6	3943012	3944011	1000	+	promoter:17129	uc009avi.1	14699	Gngt1	mm9_genes_promoters	3993610.chr6	chr6	3993610	chr6	3993012	3994011	1000	+	promoter:19551	uc009avi.1	14699	Gngt1	mm10_genes_promoters				7.69231	0		100	86.6667		84.6154	92.8571
3943611.chr6	chr6	3943611	chr6	3943012	3944011	1000	+	promoter:17129	uc009avi.1	14699	Gngt1	mm9_genes_promoters	3993611.chr6	chr6	3993611	chr6	3993012	3994011	1000	+	promoter:19551	uc009avi.1	14699	Gngt1	mm10_genes_promoters										91.6667	91.4286	50	100	88.2353	100		70	52.9412	100	5.88235	11.7647	20.5882
3943612.chr6													3993612.chr6	chr6	3993612	chr6	3993012	3994011	1000	+	promoter:19551	uc009avi.1	14699	Gngt1	mm10_genes_promoters												91.6667	77.7778		88.2353	89.4737	65.625
3943779.chr6	chr6	3943779	chr6	3943012	3944011	1000	+	promoter:17129	uc009avi.1	14699	Gngt1	mm9_genes_promoters	3993779.chr6	chr6	3993779	chr6	3993012	3994011	1000	+	promoter:19551	uc009avi.1	14699	Gngt1	mm10_genes_promoters					0		81.8182	82.3529		87.5	88.8889
3943780.chr6	chr6	3943780	chr6	3943012	3944011	1000	+	promoter:17129	uc009avi.1	14699	Gngt1	mm9_genes_promoters	3993780.chr6	chr6	3993780	chr6	3993012	3994011	1000	+	promoter:19551	uc009avi.1	14699	Gngt1	mm10_genes_promoters		100				100				87.5	80.7692	80	75	88.2353	100	75	66.6667	26.4706	79.4118	23.5294	0	14.7059
3943781.chr6													3993781.chr6	chr6	3993781	chr6	3993012	3994011	1000	+	promoter:19551	uc009avi.1	14699	Gngt1	mm10_genes_promoters												87.5	90.9091		90	69.2308	76.4706
3943790.chr6	chr6	3943790	chr6	3943012	3944011	1000	+	promoter:17129	uc009avi.1	14699	Gngt1	mm9_genes_promoters	3993790.chr6	chr6	3993790	chr6	3993012	3994011	1000	+	promoter:19551	uc009avi.1	14699	Gngt1	mm10_genes_promoters					11.1111		81.8182	78.5714		84.6154	78.9474
3943791.chr6	chr6	3943791	chr6	3943012	3944011	1000	+	promoter:17129	uc009avi.1	14699	Gngt1	mm9_genes_promoters	3993791.chr6	chr6	3993791	chr6	3993012	3994011	1000	+	promoter:19551	uc009avi.1	14699	Gngt1	mm10_genes_promoters		50				100			80	76.9231	87.5	80	100	94.1176	92.8571	75	85.7143	64.7059	88.2353	11.7647	0	23.5294
3943792.chr6													3993792.chr6	chr6	3993792	chr6	3993012	3994011	1000	+	promoter:19551	uc009avi.1	14699	Gngt1	mm10_genes_promoters												100	81.8182		100	90.9091	71.4286
3943840.chr6	chr6	3943840	chr6	3943012	3944011	1000	+	promoter:17129	uc009avi.1	14699	Gngt1	mm9_genes_promoters	3993840.chr6	chr6	3993840	chr6	3993012	3994011	1000	+	promoter:19551	uc009avi.1	14699	Gngt1	mm10_genes_promoters					37.5		70	91.6667		100	88.2353
3943841.chr6	chr6	3943841	chr6	3943012	3944011	1000	+	promoter:17129	uc009avi.1	14699	Gngt1	mm9_genes_promoters	3993841.chr6	chr6	3993841	chr6	3993012	3994011	1000	+	promoter:19551	uc009avi.1	14699	Gngt1	mm10_genes_promoters	0	86.7	25			100			100	100	82.3529	100	100	100	84.6154	100	80	55.8824	91.1765		8.82353	11.7647
3943842.chr6													3993842.chr6	chr6	3993842	chr6	3993012	3994011	1000	+	promoter:19551	uc009avi.1	14699	Gngt1	mm10_genes_promoters												100	100		100	83.3333	58.3333
3943866.chr6	chr6	3943866	chr6	3943012	3944011	1000	+	promoter:17129	uc009avi.1	14699	Gngt1	mm9_genes_promoters	3993866.chr6	chr6	3993866	chr6	3993012	3994011	1000	+	promoter:19551	uc009avi.1	14699	Gngt1	mm10_genes_promoters					30		75	77.7778		66.6667	88.2353
3943867.chr6	chr6	3943867	chr6	3943012	3944011	1000	+	promoter:17129	uc009avi.1	14699	Gngt1	mm9_genes_promoters	3993867.chr6	chr6	3993867	chr6	3993012	3994011	1000	+	promoter:19551	uc009avi.1	14699	Gngt1	mm10_genes_promoters	14.3	75	0			100			100	71.4286	84.2105	100	100	79.4118	94.1176	76.9231	61.5385	44.1176	79.4118	38.2353	0	11.7647
3943868.chr6													3993868.chr6	chr6	3993868	chr6	3993012	3994011	1000	+	promoter:19551	uc009avi.1	14699	Gngt1	mm10_genes_promoters												75	40		100	100	72.7273
																										12.2	67.8	13.6111	18.7592	11.5135	95.5556	91.1959	85.5796	92.05	87.5152	87.9379	89.6824	85.8246	88.7255	87.6592	82.7743	82.804	64.7059	90.4412	58.2888	34.0686	50.7353	Average

## Sheet: Grk1
id mm9	seqnames	start mm9	annot.seqnames	annot.start mm9	annot.end mm9	annot.width mm9	annot.strand	annot.id mm9	annot.tx_id mm9	annot.gene_id mm9	annot.symbol	annot.type	id mm10	seqnames	start mm10	annot.seqnames	annot.start mm10	annot.end mm10	annot.width mm10	annot.strand	annot.id mm10	annot.tx_id mm10	annot.gene_id mm10	annot.symbol	annot.type	E0.5 zygote	E2.5 8-cell	E3.5 ICM	E3.5 ICM R1	E3.5 ICM R2	E6.5 epiblast	E6.5 epiblast R1	E6.5 epiblast R1	E7.5 epiblast	E10.5 forb R1	E10.5 forb R2	RPCs (E11.5 ret)	RPCs (E12.5 ret)	RPCs (E14.5 ret)	P0 RPCs	P3 RPCs	RGCs	HC	SBAC	Cones	Rods	Rods (P21 ret)
13404103.chr8	chr8	13404103	chr8	13404081	13405080	1000	+	promoter:24795	uc009kxw.2	24013	Grk1	mm9_genes_promoters	13404103.chr8	chr8	13404103	chr8	13404081	13405080	1000	+	promoter:28277	uc009kxw.3	24013	Grk1	mm10_genes_promoters				16.6667	16.6667		100	100		84.6154	88.2353
13404104.chr8	chr8	13404104	chr8	13404081	13405080	1000	+	promoter:24795	uc009kxw.2	24013	Grk1	mm9_genes_promoters	13404104.chr8	chr8	13404104	chr8	13404081	13405080	1000	+	promoter:28277	uc009kxw.3	24013	Grk1	mm10_genes_promoters		7.41	12.5			100			33.3	88.8889	100			100			100	64.7059	94.1176	50	14.7059	38.2353
13404105.chr8													13404105.chr8	chr8	13404105	chr8	13404081	13405080	1000	+	promoter:28277	uc009kxw.3	24013	Grk1	mm10_genes_promoters												100	85.7143		100	85.7143	100
13404273.chr8	chr8	13404273	chr8	13404081	13405080	1000	+	promoter:24795	uc009kxw.2	24013	Grk1	mm9_genes_promoters	13404273.chr8	chr8	13404273	chr8	13404081	13405080	1000	+	promoter:28277	uc009kxw.3	24013	Grk1	mm10_genes_promoters				0	16.6667		100	100		100	100
13404274.chr8	chr8	13404274	chr8	13404081	13405080	1000	+	promoter:24795	uc009kxw.2	24013	Grk1	mm9_genes_promoters	13404274.chr8	chr8	13404274	chr8	13404081	13405080	1000	+	promoter:28277	uc009kxw.3	24013	Grk1	mm10_genes_promoters	0	14.6	0			100			91.2	90.9091	100	100		100	100		100	100	100	100	100	91.1765
13404275.chr8													13404275.chr8	chr8	13404275	chr8	13404081	13405080	1000	+	promoter:28277	uc009kxw.3	24013	Grk1	mm10_genes_promoters													50		66.6667	100	100
13404279.chr8	chr8	13404279	chr8	13404081	13405080	1000	+	promoter:24795	uc009kxw.2	24013	Grk1	mm9_genes_promoters	13404279.chr8	chr8	13404279	chr8	13404081	13405080	1000	+	promoter:28277	uc009kxw.3	24013	Grk1	mm10_genes_promoters				0	16.6667		100	84.6154		100	84.2105
13404280.chr8	chr8	13404280	chr8	13404081	13405080	1000	+	promoter:24795	uc009kxw.2	24013	Grk1	mm9_genes_promoters	13404280.chr8	chr8	13404280	chr8	13404081	13405080	1000	+	promoter:28277	uc009kxw.3	24013	Grk1	mm10_genes_promoters	0	6.45	16.6667			92.9			96.9	100	92	100		88.2353	100		100	94.1176	91.1765	100	88.2353	85.2941
13404281.chr8													13404281.chr8	chr8	13404281	chr8	13404081	13405080	1000	+	promoter:28277	uc009kxw.3	24013	Grk1	mm10_genes_promoters													50		100	50	80
13404588.chr8	chr8	13404588	chr8	13404081	13405080	1000	+	promoter:24795	uc009kxw.2	24013	Grk1	mm9_genes_promoters	13404588.chr8	chr8	13404588	chr8	13404081	13405080	1000	+	promoter:28277	uc009kxw.3	24013	Grk1	mm10_genes_promoters				0			87.5	91.6667		75	80
13404589.chr8	chr8	13404589	chr8	13404081	13405080	1000	+	promoter:24795	uc009kxw.2	24013	Grk1	mm9_genes_promoters	13404589.chr8	chr8	13404589	chr8	13404081	13405080	1000	+	promoter:28277	uc009kxw.3	24013	Grk1	mm10_genes_promoters	0	0	0			75			50	55.5556	84.6154	42.8571	55.5556	55.8824	33.3333	16.6667	20	23.5294	50	52.9412	5.88235	61.7647
13404590.chr8													13404590.chr8	chr8	13404590	chr8	13404081	13405080	1000	+	promoter:28277	uc009kxw.3	24013	Grk1	mm10_genes_promoters													75		100	50	60
13404667.chr8	chr8	13404667	chr8	13404081	13405080	1000	+	promoter:24795	uc009kxw.2	24013	Grk1	mm9_genes_promoters	13404667.chr8	chr8	13404667	chr8	13404081	13405080	1000	+	promoter:28277	uc009kxw.3	24013	Grk1	mm10_genes_promoters					0		72.7273	86.6667		61.5385	64.5161
13404668.chr8	chr8	13404668	chr8	13404081	13405080	1000	+	promoter:24795	uc009kxw.2	24013	Grk1	mm9_genes_promoters	13404668.chr8	chr8	13404668	chr8	13404081	13405080	1000	+	promoter:28277	uc009kxw.3	24013	Grk1	mm10_genes_promoters	7.69	0	0			77.8			22.2	81.8182	87.5	66.6667	75	44.1176	66.6667	50	20	17.6471	61.7647	17.6471	5.88235	29.4118
13404669.chr8													13404669.chr8	chr8	13404669	chr8	13404081	13405080	1000	+	promoter:28277	uc009kxw.3	24013	Grk1	mm10_genes_promoters													66.6667		33.3333	66.6667	60
13404744.chr8	chr8	13404744	chr8	13404081	13405080	1000	+	promoter:24795	uc009kxw.2	24013	Grk1	mm9_genes_promoters	13404744.chr8	chr8	13404744	chr8	13404081	13405080	1000	+	promoter:28277	uc009kxw.3	24013	Grk1	mm10_genes_promoters				20	7.14286		100	84.2105		86.6667	85.7143
13404745.chr8	chr8	13404745	chr8	13404081	13405080	1000	+	promoter:24795	uc009kxw.2	24013	Grk1	mm9_genes_promoters	13404745.chr8	chr8	13404745	chr8	13404081	13405080	1000	+	promoter:28277	uc009kxw.3	24013	Grk1	mm10_genes_promoters	18.5	0	0			100			100	88.8889	72.7273	100	50	52.9412	60	33.3333	33.3333	44.1176	67.6471	8.82353	0	20.5882
13404820.chr8	chr8	13404820	chr8	13404081	13405080	1000	+	promoter:24795	uc009kxw.2	24013	Grk1	mm9_genes_promoters	13404820.chr8	chr8	13404820	chr8	13404081	13405080	1000	+	promoter:28277	uc009kxw.3	24013	Grk1	mm10_genes_promoters				20	0		100	80		60	60
13404821.chr8	chr8	13404821	chr8	13404081	13405080	1000	+	promoter:24795	uc009kxw.2	24013	Grk1	mm9_genes_promoters	13404821.chr8	chr8	13404821	chr8	13404081	13405080	1000	+	promoter:28277	uc009kxw.3	24013	Grk1	mm10_genes_promoters	42.9					75			70	88.8889	84.6154		40	70.5882	75		25	35.2941	79.4118	0	0	11.7647
13404822.chr8													13404822.chr8	chr8	13404822	chr8	13404081	13405080	1000	+	promoter:28277	uc009kxw.3	24013	Grk1	mm10_genes_promoters													60			100
13405025.chr8	chr8	13405025	chr8	13404081	13405080	1000	+	promoter:24795	uc009kxw.2	24013	Grk1	mm9_genes_promoters	13405025.chr8	chr8	13405025	chr8	13404081	13405080	1000	+	promoter:28277	uc009kxw.3	24013	Grk1	mm10_genes_promoters				0			100	84.6154		80	100
13405026.chr8	chr8	13405026	chr8	13404081	13405080	1000	+	promoter:24795	uc009kxw.2	24013	Grk1	mm9_genes_promoters	13405026.chr8	chr8	13405026	chr8	13404081	13405080	1000	+	promoter:28277	uc009kxw.3	24013	Grk1	mm10_genes_promoters	54.5	4.55	0			96.3			100	100	77.7778		100	82.3529				73.5294	79.4118	50	0	8.82353
13405126.chr8	chr8	13405126	chr8	13405081	13405816	736	+	firstexon:24795	uc009kxw.2	24013	Grk1	mm9_genes_firstexons	13405126.chr8	chr8	13405126	chr8	13405081	13405816	736	+	firstexon:28277	uc009kxw.3	24013	Grk1	mm10_genes_firstexons				0	0		100	100		100	57.1429
13405127.chr8	chr8	13405127	chr8	13405081	13405816	736	+	firstexon:24795	uc009kxw.2	24013	Grk1	mm9_genes_firstexons	13405127.chr8	chr8	13405127	chr8	13405081	13405816	736	+	firstexon:28277	uc009kxw.3	24013	Grk1	mm10_genes_firstexons	14.3	15.4	6.66667			83.3			100	91.6667	100		66.6667	100			50	50	88.2353	17.6471	0	35.2941
13405141.chr8	chr8	13405141	chr8	13405081	13405816	736	+	firstexon:24795	uc009kxw.2	24013	Grk1	mm9_genes_firstexons	13405141.chr8	chr8	13405141	chr8	13405081	13405816	736	+	firstexon:28277	uc009kxw.3	24013	Grk1	mm10_genes_firstexons				0	0		84.6154	78.5714		100	86.6667
13405142.chr8	chr8	13405142	chr8	13405081	13405816	736	+	firstexon:24795	uc009kxw.2	24013	Grk1	mm9_genes_firstexons	13405142.chr8	chr8	13405142	chr8	13405081	13405816	736	+	firstexon:28277	uc009kxw.3	24013	Grk1	mm10_genes_firstexons	8	0	0			81.8			90.5	100	100		75	85.2941			50	50	88.2353	23.5294	0	50
13405165.chr8	chr8	13405165	chr8	13405081	13405816	736	+	firstexon:24795	uc009kxw.2	24013	Grk1	mm9_genes_firstexons	13405165.chr8	chr8	13405165	chr8	13405081	13405816	736	+	firstexon:28277	uc009kxw.3	24013	Grk1	mm10_genes_firstexons				0	11.1111		100	100		100	86.6667
13405166.chr8	chr8	13405166	chr8	13405081	13405816	736	+	firstexon:24795	uc009kxw.2	24013	Grk1	mm9_genes_firstexons	13405166.chr8	chr8	13405166	chr8	13405081	13405816	736	+	firstexon:28277	uc009kxw.3	24013	Grk1	mm10_genes_firstexons	5.56	9.09	10			100			93.1	100	100		100	94.1176			100	50	91.1765	44.1176	0	38.2353
13405172.chr8	chr8	13405172	chr8	13405081	13405816	736	+	firstexon:24795	uc009kxw.2	24013	Grk1	mm9_genes_firstexons	13405172.chr8	chr8	13405172	chr8	13405081	13405816	736	+	firstexon:28277	uc009kxw.3	24013	Grk1	mm10_genes_firstexons				0	10		100	100		100	100
13405173.chr8	chr8	13405173	chr8	13405081	13405816	736	+	firstexon:24795	uc009kxw.2	24013	Grk1	mm9_genes_firstexons	13405173.chr8	chr8	13405173	chr8	13405081	13405816	736	+	firstexon:28277	uc009kxw.3	24013	Grk1	mm10_genes_firstexons	0	0	0			94.1			87.9	84.6154	84.6154		100	94.1176			100	44.1176	88.2353		0	23.5294
13405186.chr8	chr8	13405186	chr8	13405081	13405816	736	+	firstexon:24795	uc009kxw.2	24013	Grk1	mm9_genes_firstexons	13405186.chr8	chr8	13405186	chr8	13405081	13405816	736	+	firstexon:28277	uc009kxw.3	24013	Grk1	mm10_genes_firstexons				20	0		100	91.6667		100	100
13405187.chr8	chr8	13405187	chr8	13405081	13405816	736	+	firstexon:24795	uc009kxw.2	24013	Grk1	mm9_genes_firstexons	13405187.chr8	chr8	13405187	chr8	13405081	13405816	736	+	firstexon:28277	uc009kxw.3	24013	Grk1	mm10_genes_firstexons	12.5	0	0			100			97.9	100	90.9091		75	100				35.2941	88.2353	26.4706	0	23.5294
13405200.chr8	chr8	13405200	chr8	13405081	13405816	736	+	firstexon:24795	uc009kxw.2	24013	Grk1	mm9_genes_firstexons	13405200.chr8	chr8	13405200	chr8	13405081	13405816	736	+	firstexon:28277	uc009kxw.3	24013	Grk1	mm10_genes_firstexons				9.09091	0		100	100		84.6154	91.6667
13405201.chr8	chr8	13405201	chr8	13405081	13405816	736	+	firstexon:24795	uc009kxw.2	24013	Grk1	mm9_genes_firstexons	13405201.chr8	chr8	13405201	chr8	13405081	13405816	736	+	firstexon:28277	uc009kxw.3	24013	Grk1	mm10_genes_firstexons	25	22.2	0			91.3			100	100	86.6667		75	100				32.3529	88.2353		0	20.5882
13405208.chr8	chr8	13405208	chr8	13405081	13405816	736	+	firstexon:24795	uc009kxw.2	24013	Grk1	mm9_genes_firstexons	13405208.chr8	chr8	13405208	chr8	13405081	13405816	736	+	firstexon:28277	uc009kxw.3	24013	Grk1	mm10_genes_firstexons				9.09091	0		100	91.6667		81.8182	84.6154
13405209.chr8	chr8	13405209	chr8	13405081	13405816	736	+	firstexon:24795	uc009kxw.2	24013	Grk1	mm9_genes_firstexons	13405209.chr8	chr8	13405209	chr8	13405081	13405816	736	+	firstexon:28277	uc009kxw.3	24013	Grk1	mm10_genes_firstexons	25	0	0			90.5			88.2	92.8571	86.6667		100	91.1765				41.1765	94.1176	11.7647	0	29.4118
13405235.chr8	chr8	13405235	chr8	13405081	13405816	736	+	firstexon:24795	uc009kxw.2	24013	Grk1	mm9_genes_firstexons	13405235.chr8	chr8	13405235	chr8	13405081	13405816	736	+	firstexon:28277	uc009kxw.3	24013	Grk1	mm10_genes_firstexons				20	0		92.8571	100		82.3529	88.8889
13405236.chr8	chr8	13405236	chr8	13405081	13405816	736	+	firstexon:24795	uc009kxw.2	24013	Grk1	mm9_genes_firstexons	13405236.chr8	chr8	13405236	chr8	13405081	13405816	736	+	firstexon:28277	uc009kxw.3	24013	Grk1	mm10_genes_firstexons	33.3	18.2	0			100			95.7	85.7143	100		100	100	100			52.9412	82.3529	17.6471	11.7647	52.9412
13405268.chr8	chr8	13405268	chr8	13405081	13405816	736	+	firstexon:24795	uc009kxw.2	24013	Grk1	mm9_genes_firstexons	13405268.chr8	chr8	13405268	chr8	13405081	13405816	736	+	firstexon:28277	uc009kxw.3	24013	Grk1	mm10_genes_firstexons				25	0		87.5	66.6667		80	77.7778
13405269.chr8	chr8	13405269	chr8	13405081	13405816	736	+	firstexon:24795	uc009kxw.2	24013	Grk1	mm9_genes_firstexons	13405269.chr8	chr8	13405269	chr8	13405081	13405816	736	+	firstexon:28277	uc009kxw.3	24013	Grk1	mm10_genes_firstexons	0	25	0			82.2			68.9	100	91.6667	100	100	100	50			61.7647	94.1176	17.6471	29.4118	35.2941
13405318.chr8	chr8	13405318	chr8	13405081	13405816	736	+	firstexon:24795	uc009kxw.2	24013	Grk1	mm9_genes_firstexons	13405318.chr8	chr8	13405318	chr8	13405081	13405816	736	+	firstexon:28277	uc009kxw.3	24013	Grk1	mm10_genes_firstexons				0	0		42.8571	100		82.3529	100
13405319.chr8	chr8	13405319	chr8	13405081	13405816	736	+	firstexon:24795	uc009kxw.2	24013	Grk1	mm9_genes_firstexons	13405319.chr8	chr8	13405319	chr8	13405081	13405816	736	+	firstexon:28277	uc009kxw.3	24013	Grk1	mm10_genes_firstexons	0	0	0			93.5			100	100	92.8571	100	100	100	100	100		14.7059	79.4118	14.7059	0	29.4118
13405354.chr8	chr8	13405354	chr8	13405081	13405816	736	+	firstexon:24795	uc009kxw.2	24013	Grk1	mm9_genes_firstexons	13405354.chr8	chr8	13405354	chr8	13405081	13405816	736	+	firstexon:28277	uc009kxw.3	24013	Grk1	mm10_genes_firstexons				0	0		88.8889	100		100	100
13405355.chr8	chr8	13405355	chr8	13405081	13405816	736	+	firstexon:24795	uc009kxw.2	24013	Grk1	mm9_genes_firstexons	13405355.chr8	chr8	13405355	chr8	13405081	13405816	736	+	firstexon:28277	uc009kxw.3	24013	Grk1	mm10_genes_firstexons	10	0	0			90.5			100	84.6154	100	100	100	100	100	100		52.9412	85.2941	17.6471	0	29.4118
13405546.chr8	chr8	13405546	chr8	13405081	13405816	736	+	firstexon:24795	uc009kxw.2	24013	Grk1	mm9_genes_firstexons	13405546.chr8	chr8	13405546	chr8	13405081	13405816	736	+	firstexon:28277	uc009kxw.3	24013	Grk1	mm10_genes_firstexons				0	0		84.6154	100		77.7778	90.4762
13405547.chr8	chr8	13405547	chr8	13405081	13405816	736	+	firstexon:24795	uc009kxw.2	24013	Grk1	mm9_genes_firstexons	13405547.chr8	chr8	13405547	chr8	13405081	13405816	736	+	firstexon:28277	uc009kxw.3	24013	Grk1	mm10_genes_firstexons	0	0	16.6667			68.4			100	100	88.8889		83.3333	79.4118		100	100	55.8824	88.2353	23.5294	0	26.4706
13405596.chr8	chr8	13405596	chr8	13405081	13405816	736	+	firstexon:24795	uc009kxw.2	24013	Grk1	mm9_genes_firstexons	13405596.chr8	chr8	13405596	chr8	13405081	13405816	736	+	firstexon:28277	uc009kxw.3	24013	Grk1	mm10_genes_firstexons				0	0		91.6667	84.6154		84.6154	90.4762
13405597.chr8	chr8	13405597	chr8	13405081	13405816	736	+	firstexon:24795	uc009kxw.2	24013	Grk1	mm9_genes_firstexons	13405597.chr8	chr8	13405597	chr8	13405081	13405816	736	+	firstexon:28277	uc009kxw.3	24013	Grk1	mm10_genes_firstexons	41.7	36.7	12.5			85.7			84.2	70	100		71.4286	91.1765		100		76.4706	88.2353	91.1765	41.1765	88.2353
13405634.chr8	chr8	13405634	chr8	13405081	13405816	736	+	firstexon:24795	uc009kxw.2	24013	Grk1	mm9_genes_firstexons	13405634.chr8	chr8	13405634	chr8	13405081	13405816	736	+	firstexon:28277	uc009kxw.3	24013	Grk1	mm10_genes_firstexons				20	0		88.8889	66.6667		84.6154	92.5926
13405635.chr8	chr8	13405635	chr8	13405081	13405816	736	+	firstexon:24795	uc009kxw.2	24013	Grk1	mm9_genes_firstexons	13405635.chr8	chr8	13405635	chr8	13405081	13405816	736	+	firstexon:28277	uc009kxw.3	24013	Grk1	mm10_genes_firstexons	20	5.26	0			85.7			58.3	100	100	100	90	82.3529	100	100	50	47.0588	73.5294	64.7059	50	67.6471
13405720.chr8	chr8	13405720	chr8	13405081	13405816	736	+	firstexon:24795	uc009kxw.2	24013	Grk1	mm9_genes_firstexons	13405720.chr8	chr8	13405720	chr8	13405081	13405816	736	+	firstexon:28277	uc009kxw.3	24013	Grk1	mm10_genes_firstexons				20	0		100	100		100	92
13405721.chr8	chr8	13405721	chr8	13405081	13405816	736	+	firstexon:24795	uc009kxw.2	24013	Grk1	mm9_genes_firstexons	13405721.chr8	chr8	13405721	chr8	13405081	13405816	736	+	firstexon:28277	uc009kxw.3	24013	Grk1	mm10_genes_firstexons	18.2	0	0			85.7			87.5	100	100	100	100	94.1176	60	100	100	64.7059	100	67.6471		70.5882
13405749.chr8	chr8	13405749	chr8	13405081	13405816	736	+	firstexon:24795	uc009kxw.2	24013	Grk1	mm9_genes_firstexons	13405749.chr8	chr8	13405749	chr8	13405081	13405816	736	+	firstexon:28277	uc009kxw.3	24013	Grk1	mm10_genes_firstexons				0	0		80	100		87.5	87.5
13405750.chr8	chr8	13405750	chr8	13405081	13405816	736	+	firstexon:24795	uc009kxw.2	24013	Grk1	mm9_genes_firstexons	13405750.chr8	chr8	13405750	chr8	13405081	13405816	736	+	firstexon:28277	uc009kxw.3	24013	Grk1	mm10_genes_firstexons	8.33	0	0			100			88.2	100	66.6667	50	84.6154	91.1765	100	100	75	38.2353	85.2941	35.2941	11.7647	44.1176
13405790.chr8	chr8	13405790	chr8	13405081	13405816	736	+	firstexon:24795	uc009kxw.2	24013	Grk1	mm9_genes_firstexons	13405790.chr8	chr8	13405790	chr8	13405081	13405816	736	+	firstexon:28277	uc009kxw.3	24013	Grk1	mm10_genes_firstexons				0	0		90	57.1429		72.7273	70.5882
13405791.chr8	chr8	13405791	chr8	13405081	13405816	736	+	firstexon:24795	uc009kxw.2	24013	Grk1	mm9_genes_firstexons	13405791.chr8	chr8	13405791	chr8	13405081	13405816	736	+	firstexon:28277	uc009kxw.3	24013	Grk1	mm10_genes_firstexons	0	0	0			87.5			87		57.1429	100	84.6154	91.1765	100	33.3333	50	8.82353	76.4706	44.1176	0	35.2941
																										14.395	6.86917	3.125	7.49369	3.40235	89.488	91.6847	89.9508	83.64	89.1962	88.101	89.1941	79.057	87.5294	81.3158	75.6303	70.1587	49.1765	84.1176	39.0026	14.951	41.8824	Average

## Sheet: Nr2e3
id mm9	seqnames	start mm9	annot.seqnames	annot.start mm9	annot.end mm9	annot.width mm9	annot.strand	annot.id mm9	annot.tx_id mm9	annot.gene_id mm9	annot.symbol	annot.type	id mm10	seqnames	start mm10	annot.seqnames	annot.start mm10	annot.end mm10	annot.width mm10	annot.strand	annot.id mm10	annot.tx_id mm10	annot.gene_id mm10	annot.symbol	annot.type	E0.5 zygote	E2.5 8-cell	E3.5 ICM	E3.5 ICM R1	E3.5 ICM R2	E6.5 epiblast	E6.5 epiblast R1	E6.5 epiblast R1	E7.5 epiblast	E10.5 forb R1	E10.5 forb R2	RPCs (E11.5 ret)	RPCs (E12.5 ret)	RPCs (E14.5 ret)	P0 RPCs	P3 RPCs	RGCs	HC	SBAC	Cones	Rods	Rods (P21 ret)
59796410.chr9													59948603.chr9	chr9	59948603	chr9	59948603	59950074	1472	-	firstexon:33660	uc029xbk.1	23958	Nr2e3	mm10_genes_firstexons										72.7273	85.7143
59796411.chr9													59948604.chr9	chr9	59948604	chr9	59948603	59950074	1472	-	firstexon:33660	uc029xbk.1	23958	Nr2e3	mm10_genes_firstexons										68.75	73.913				100		100
59796440.chr9													59948633.chr9	chr9	59948633	chr9	59948603	59950074	1472	-	firstexon:33660	uc029xbk.1	23958	Nr2e3	mm10_genes_firstexons										100	100
59796441.chr9													59948634.chr9	chr9	59948634	chr9	59948603	59950074	1472	-	firstexon:33660	uc029xbk.1	23958	Nr2e3	mm10_genes_firstexons										100	95				100		66.6667
59796443.chr9													59948636.chr9	chr9	59948636	chr9	59948603	59950074	1472	-	firstexon:33660	uc029xbk.1	23958	Nr2e3	mm10_genes_firstexons										66.6667	100
59796444.chr9													59948637.chr9	chr9	59948637	chr9	59948603	59950074	1472	-	firstexon:33660	uc029xbk.1	23958	Nr2e3	mm10_genes_firstexons										93.75	95				100		66.6667
59796498.chr9													59948691.chr9	chr9	59948691	chr9	59948603	59950074	1472	-	firstexon:33660	uc029xbk.1	23958	Nr2e3	mm10_genes_firstexons										55.5556	60
59796499.chr9													59948692.chr9	chr9	59948692	chr9	59948603	59950074	1472	-	firstexon:33660	uc029xbk.1	23958	Nr2e3	mm10_genes_firstexons										91.6667	70				100		100
59796508.chr9													59948701.chr9	chr9	59948701	chr9	59948603	59950074	1472	-	firstexon:33660	uc029xbk.1	23958	Nr2e3	mm10_genes_firstexons										85.7143	80
59796509.chr9													59948702.chr9	chr9	59948702	chr9	59948603	59950074	1472	-	firstexon:33660	uc029xbk.1	23958	Nr2e3	mm10_genes_firstexons										100	100						100
59796556.chr9													59948749.chr9	chr9	59948749	chr9	59948603	59950074	1472	-	firstexon:33660	uc029xbk.1	23958	Nr2e3	mm10_genes_firstexons										85.7143	100
59796557.chr9													59948750.chr9	chr9	59948750	chr9	59948603	59950074	1472	-	firstexon:33660	uc029xbk.1	23958	Nr2e3	mm10_genes_firstexons										84.6154	100
59796558.chr9													59948751.chr9	chr9	59948751	chr9	59948603	59950074	1472	-	firstexon:33660	uc029xbk.1	23958	Nr2e3	mm10_genes_firstexons													100				62.5
59796607.chr9													59948800.chr9	chr9	59948800	chr9	59948603	59950074	1472	-	firstexon:33660	uc029xbk.1	23958	Nr2e3	mm10_genes_firstexons										87.5	90
59796608.chr9													59948801.chr9	chr9	59948801	chr9	59948603	59950074	1472	-	firstexon:33660	uc029xbk.1	23958	Nr2e3	mm10_genes_firstexons										76.9231	100
59796609.chr9													59948802.chr9	chr9	59948802	chr9	59948603	59950074	1472	-	firstexon:33660	uc029xbk.1	23958	Nr2e3	mm10_genes_firstexons												100	100			66.6667	85.7143
59796616.chr9													59948809.chr9	chr9	59948809	chr9	59948603	59950074	1472	-	firstexon:33660	uc029xbk.1	23958	Nr2e3	mm10_genes_firstexons										100	88.8889
59796617.chr9													59948810.chr9	chr9	59948810	chr9	59948603	59950074	1472	-	firstexon:33660	uc029xbk.1	23958	Nr2e3	mm10_genes_firstexons										91.6667	100
59796618.chr9													59948811.chr9	chr9	59948811	chr9	59948603	59950074	1472	-	firstexon:33660	uc029xbk.1	23958	Nr2e3	mm10_genes_firstexons												100	100			100	75
59796662.chr9													59948855.chr9	chr9	59948855	chr9	59948603	59950074	1472	-	firstexon:33660	uc029xbk.1	23958	Nr2e3	mm10_genes_firstexons										87.5	100
59796663.chr9													59948856.chr9	chr9	59948856	chr9	59948603	59950074	1472	-	firstexon:33660	uc029xbk.1	23958	Nr2e3	mm10_genes_firstexons										93.75	93.75
59796664.chr9													59948857.chr9	chr9	59948857	chr9	59948603	59950074	1472	-	firstexon:33660	uc029xbk.1	23958	Nr2e3	mm10_genes_firstexons												100	50		100	75	91.6667
59796716.chr9													59948909.chr9	chr9	59948909	chr9	59948603	59950074	1472	-	firstexon:33660	uc029xbk.1	23958	Nr2e3	mm10_genes_firstexons										100
59796717.chr9													59948910.chr9	chr9	59948910	chr9	59948603	59950074	1472	-	firstexon:33660	uc029xbk.1	23958	Nr2e3	mm10_genes_firstexons										100	92.8571
59796718.chr9													59948911.chr9	chr9	59948911	chr9	59948603	59950074	1472	-	firstexon:33660	uc029xbk.1	23958	Nr2e3	mm10_genes_firstexons												100	83.3333		100	100	75
59796770.chr9													59948963.chr9	chr9	59948963	chr9	59948603	59950074	1472	-	firstexon:33660	uc029xbk.1	23958	Nr2e3	mm10_genes_firstexons										100	88.8889
59796771.chr9													59948964.chr9	chr9	59948964	chr9	59948603	59950074	1472	-	firstexon:33660	uc029xbk.1	23958	Nr2e3	mm10_genes_firstexons										100	100
59796772.chr9													59948965.chr9	chr9	59948965	chr9	59948603	59950074	1472	-	firstexon:33660	uc029xbk.1	23958	Nr2e3	mm10_genes_firstexons												66.6667	100		50	75	66.6667
59796791.chr9													59948984.chr9	chr9	59948984	chr9	59948603	59950074	1472	-	firstexon:33660	uc029xbk.1	23958	Nr2e3	mm10_genes_firstexons										100	80
59796792.chr9													59948985.chr9	chr9	59948985	chr9	59948603	59950074	1472	-	firstexon:33660	uc029xbk.1	23958	Nr2e3	mm10_genes_firstexons										100	100
59796793.chr9													59948986.chr9	chr9	59948986	chr9	59948603	59950074	1472	-	firstexon:33660	uc029xbk.1	23958	Nr2e3	mm10_genes_firstexons												100	80		100	100	81.8182
59796825.chr9													59949018.chr9	chr9	59949018	chr9	59948603	59950074	1472	-	firstexon:33660	uc029xbk.1	23958	Nr2e3	mm10_genes_firstexons										85.7143	66.6667
59796826.chr9													59949019.chr9	chr9	59949019	chr9	59948603	59950074	1472	-	firstexon:33660	uc029xbk.1	23958	Nr2e3	mm10_genes_firstexons										88.8889	100
59796827.chr9													59949020.chr9	chr9	59949020	chr9	59948603	59950074	1472	-	firstexon:33660	uc029xbk.1	23958	Nr2e3	mm10_genes_firstexons													100		100	100	88.8889
59796848.chr9													59949041.chr9	chr9	59949041	chr9	59948603	59950074	1472	-	firstexon:33660	uc029xbk.1	23958	Nr2e3	mm10_genes_firstexons										100	77.7778
59796849.chr9													59949042.chr9	chr9	59949042	chr9	59948603	59950074	1472	-	firstexon:33660	uc029xbk.1	23958	Nr2e3	mm10_genes_firstexons										85	85.7143
59796850.chr9													59949043.chr9	chr9	59949043	chr9	59948603	59950074	1472	-	firstexon:33660	uc029xbk.1	23958	Nr2e3	mm10_genes_firstexons													100		50	100	71.4286
59796917.chr9													59949110.chr9	chr9	59949110	chr9	59948603	59950074	1472	-	firstexon:33660	uc029xbk.1	23958	Nr2e3	mm10_genes_firstexons										100	57.1429
59796918.chr9													59949111.chr9	chr9	59949111	chr9	59948603	59950074	1472	-	firstexon:33660	uc029xbk.1	23958	Nr2e3	mm10_genes_firstexons										100	86.9565		100
59796919.chr9													59949112.chr9	chr9	59949112	chr9	59948603	59950074	1472	-	firstexon:33660	uc029xbk.1	23958	Nr2e3	mm10_genes_firstexons												66.6667	100			100	85.7143
59796924.chr9													59949117.chr9	chr9	59949117	chr9	59948603	59950074	1472	-	firstexon:33660	uc029xbk.1	23958	Nr2e3	mm10_genes_firstexons										100	100
59796925.chr9													59949118.chr9	chr9	59949118	chr9	59948603	59950074	1472	-	firstexon:33660	uc029xbk.1	23958	Nr2e3	mm10_genes_firstexons										88.2353	87.5		100
59796926.chr9													59949119.chr9	chr9	59949119	chr9	59948603	59950074	1472	-	firstexon:33660	uc029xbk.1	23958	Nr2e3	mm10_genes_firstexons												100	100			100	87.5
59796937.chr9													59949130.chr9	chr9	59949130	chr9	59948603	59950074	1472	-	firstexon:33660	uc029xbk.1	23958	Nr2e3	mm10_genes_firstexons											100
59796938.chr9													59949131.chr9	chr9	59949131	chr9	59948603	59950074	1472	-	firstexon:33660	uc029xbk.1	23958	Nr2e3	mm10_genes_firstexons										93.75	100		100
59796939.chr9													59949132.chr9	chr9	59949132	chr9	59948603	59950074	1472	-	firstexon:33660	uc029xbk.1	23958	Nr2e3	mm10_genes_firstexons												100	100			100	88.8889
59796948.chr9													59949141.chr9	chr9	59949141	chr9	59948603	59950074	1472	-	firstexon:33660	uc029xbk.1	23958	Nr2e3	mm10_genes_firstexons											100
59796949.chr9													59949142.chr9	chr9	59949142	chr9	59948603	59950074	1472	-	firstexon:33660	uc029xbk.1	23958	Nr2e3	mm10_genes_firstexons										85.7143	81.8182		100
59796950.chr9													59949143.chr9	chr9	59949143	chr9	59948603	59950074	1472	-	firstexon:33660	uc029xbk.1	23958	Nr2e3	mm10_genes_firstexons												100	100			100	75
59796962.chr9													59949155.chr9	chr9	59949155	chr9	59948603	59950074	1472	-	firstexon:33660	uc029xbk.1	23958	Nr2e3	mm10_genes_firstexons											90
59796963.chr9													59949156.chr9	chr9	59949156	chr9	59948603	59950074	1472	-	firstexon:33660	uc029xbk.1	23958	Nr2e3	mm10_genes_firstexons										80	78.9474		100
59796964.chr9													59949157.chr9	chr9	59949157	chr9	59948603	59950074	1472	-	firstexon:33660	uc029xbk.1	23958	Nr2e3	mm10_genes_firstexons												100	100			100	71.4286
59796972.chr9													59949165.chr9	chr9	59949165	chr9	59948603	59950074	1472	-	firstexon:33660	uc029xbk.1	23958	Nr2e3	mm10_genes_firstexons											88.8889
59796973.chr9													59949166.chr9	chr9	59949166	chr9	59948603	59950074	1472	-	firstexon:33660	uc029xbk.1	23958	Nr2e3	mm10_genes_firstexons										100	90.9091		100
59796974.chr9													59949167.chr9	chr9	59949167	chr9	59948603	59950074	1472	-	firstexon:33660	uc029xbk.1	23958	Nr2e3	mm10_genes_firstexons												100	100			100	71.4286
59797091.chr9													59949284.chr9	chr9	59949284	chr9	59948603	59950074	1472	-	firstexon:33660	uc029xbk.1	23958	Nr2e3	mm10_genes_firstexons										91.6667	100
59797092.chr9													59949285.chr9	chr9	59949285	chr9	59948603	59950074	1472	-	firstexon:33660	uc029xbk.1	23958	Nr2e3	mm10_genes_firstexons										84.6154	86.6667
59797093.chr9													59949286.chr9	chr9	59949286	chr9	59948603	59950074	1472	-	firstexon:33660	uc029xbk.1	23958	Nr2e3	mm10_genes_firstexons												100	83.3333		100	75	72.7273
59797102.chr9													59949295.chr9	chr9	59949295	chr9	59948603	59950074	1472	-	firstexon:33660	uc029xbk.1	23958	Nr2e3	mm10_genes_firstexons										91.6667
59797103.chr9													59949296.chr9	chr9	59949296	chr9	59948603	59950074	1472	-	firstexon:33660	uc029xbk.1	23958	Nr2e3	mm10_genes_firstexons										93.75	84.6154
59797104.chr9													59949297.chr9	chr9	59949297	chr9	59948603	59950074	1472	-	firstexon:33660	uc029xbk.1	23958	Nr2e3	mm10_genes_firstexons												100	85.7143		87.5	100	63.6364
59797184.chr9													59949377.chr9	chr9	59949377	chr9	59948603	59950074	1472	-	firstexon:33660	uc029xbk.1	23958	Nr2e3	mm10_genes_firstexons										66.6667
59797185.chr9													59949378.chr9	chr9	59949378	chr9	59948603	59950074	1472	-	firstexon:33660	uc029xbk.1	23958	Nr2e3	mm10_genes_firstexons										87.5	100
59797186.chr9													59949379.chr9	chr9	59949379	chr9	59948603	59950074	1472	-	firstexon:33660	uc029xbk.1	23958	Nr2e3	mm10_genes_firstexons												90	90.9091		85.7143	75	71.4286
59797201.chr9													59949394.chr9	chr9	59949394	chr9	59948603	59950074	1472	-	firstexon:33660	uc029xbk.1	23958	Nr2e3	mm10_genes_firstexons										60
59797202.chr9													59949395.chr9	chr9	59949395	chr9	59948603	59950074	1472	-	firstexon:33660	uc029xbk.1	23958	Nr2e3	mm10_genes_firstexons										64.2857	100
59797203.chr9													59949396.chr9	chr9	59949396	chr9	59948603	59950074	1472	-	firstexon:33660	uc029xbk.1	23958	Nr2e3	mm10_genes_firstexons												70	100		40	71.4286	38.4615
59797238.chr9													59949431.chr9	chr9	59949431	chr9	59948603	59950074	1472	-	firstexon:33660	uc029xbk.1	23958	Nr2e3	mm10_genes_firstexons										75	100
59797239.chr9													59949432.chr9	chr9	59949432	chr9	59948603	59950074	1472	-	firstexon:33660	uc029xbk.1	23958	Nr2e3	mm10_genes_firstexons												100	77.7778		75	86.6667	66.6667
59797347.chr9													59949540.chr9	chr9	59949540	chr9	59948603	59950074	1472	-	firstexon:33660	uc029xbk.1	23958	Nr2e3	mm10_genes_firstexons										86.6667	90.9091
59797348.chr9													59949541.chr9	chr9	59949541	chr9	59948603	59950074	1472	-	firstexon:33660	uc029xbk.1	23958	Nr2e3	mm10_genes_firstexons												88.8889	86.6667		91.6667	81.25	100
59797362.chr9													59949555.chr9	chr9	59949555	chr9	59948603	59950074	1472	-	firstexon:33660	uc029xbk.1	23958	Nr2e3	mm10_genes_firstexons										80	42.8571
59797363.chr9													59949556.chr9	chr9	59949556	chr9	59948603	59950074	1472	-	firstexon:33660	uc029xbk.1	23958	Nr2e3	mm10_genes_firstexons										80	76.9231
59797364.chr9													59949557.chr9	chr9	59949557	chr9	59948603	59950074	1472	-	firstexon:33660	uc029xbk.1	23958	Nr2e3	mm10_genes_firstexons												100	100		61.5385	94.1176	88.8889
59797519.chr9													59949712.chr9	chr9	59949712	chr9	59948603	59950074	1472	-	firstexon:33660	uc029xbk.1	23958	Nr2e3	mm10_genes_firstexons										100	85.7143
59797520.chr9													59949713.chr9	chr9	59949713	chr9	59948603	59950074	1472	-	firstexon:33660	uc029xbk.1	23958	Nr2e3	mm10_genes_firstexons										93.5484	82.3529		100
59797521.chr9													59949714.chr9	chr9	59949714	chr9	59948603	59950074	1472	-	firstexon:33660	uc029xbk.1	23958	Nr2e3	mm10_genes_firstexons												100	85.7143		66.6667	66.6667	100
59797523.chr9													59949716.chr9	chr9	59949716	chr9	59948603	59950074	1472	-	firstexon:33660	uc029xbk.1	23958	Nr2e3	mm10_genes_firstexons										85.7143	66.6667
59797524.chr9													59949717.chr9	chr9	59949717	chr9	59948603	59950074	1472	-	firstexon:33660	uc029xbk.1	23958	Nr2e3	mm10_genes_firstexons										81.8182	73.6842		100
59797525.chr9													59949718.chr9	chr9	59949718	chr9	59948603	59950074	1472	-	firstexon:33660	uc029xbk.1	23958	Nr2e3	mm10_genes_firstexons												75	75		66.6667	100	85.7143
59797647.chr9	chr9	59797647	chr9	59797595	59797886	292	-	firstexon:29581	uc009pyu.1	23958	Nr2e3	mm9_genes_firstexons	59949840.chr9	chr9	59949840	chr9	59948603	59950074	1472	-	firstexon:33660	uc029xbk.1	23958	Nr2e3	mm10_genes_firstexons				0	0		92.8571	100		77.7778	50
59797648.chr9	chr9	59797648	chr9	59797595	59797886	292	-	firstexon:29581	uc009pyu.1	23958	Nr2e3	mm9_genes_firstexons	59949841.chr9	chr9	59949841	chr9	59948603	59950074	1472	-	firstexon:33660	uc029xbk.1	23958	Nr2e3	mm10_genes_firstexons	0		0			90.9			87.1	92.8571	100		66.6667	100		100		52.9412	82.3529	52.9412	0	26.4706
59797649.chr9													59949842.chr9	chr9	59949842	chr9	59948603	59950074	1472	-	firstexon:33660	uc029xbk.1	23958	Nr2e3	mm10_genes_firstexons													83.3333		100	100	57.1429
59797692.chr9	chr9	59797692	chr9	59797595	59797886	292	-	firstexon:29581	uc009pyu.1	23958	Nr2e3	mm9_genes_firstexons	59949885.chr9	chr9	59949885	chr9	59948603	59950074	1472	-	firstexon:33660	uc029xbk.1	23958	Nr2e3	mm10_genes_firstexons				0	0		93.75	91.6667		91.6667	100
59797693.chr9	chr9	59797693	chr9	59797595	59797886	292	-	firstexon:29581	uc009pyu.1	23958	Nr2e3	mm9_genes_firstexons	59949886.chr9	chr9	59949886	chr9	59948603	59950074	1472	-	firstexon:33660	uc029xbk.1	23958	Nr2e3	mm10_genes_firstexons	0	0				81.2			100	86.6667	100		100	88.2353		50		73.5294	91.1765	61.7647	8.82353	26.4706
59797694.chr9													59949887.chr9	chr9	59949887	chr9	59948603	59950074	1472	-	firstexon:33660	uc029xbk.1	23958	Nr2e3	mm10_genes_firstexons												100	90.9091		100	100	66.6667
59797746.chr9	chr9	59797746	chr9	59797595	59797886	292	-	firstexon:29581	uc009pyu.1	23958	Nr2e3	mm9_genes_firstexons	59949939.chr9	chr9	59949939	chr9	59948603	59950074	1472	-	firstexon:33660	uc029xbk.1	23958	Nr2e3	mm10_genes_firstexons				0	0		100	72.7273		90.9091	100
59797747.chr9	chr9	59797747	chr9	59797595	59797886	292	-	firstexon:29581	uc009pyu.1	23958	Nr2e3	mm9_genes_firstexons	59949940.chr9	chr9	59949940	chr9	59948603	59950074	1472	-	firstexon:33660	uc029xbk.1	23958	Nr2e3	mm10_genes_firstexons	11.1	0				80			100	100	100			91.1765		100		38.2353	91.1765	52.9412	2.94118	23.5294
59797748.chr9													59949941.chr9	chr9	59949941	chr9	59948603	59950074	1472	-	firstexon:33660	uc029xbk.1	23958	Nr2e3	mm10_genes_firstexons												100	90		87.5	87.5	66.6667
59797840.chr9	chr9	59797840	chr9	59797595	59797886	292	-	firstexon:29581	uc009pyu.1	23958	Nr2e3	mm9_genes_firstexons	59950033.chr9	chr9	59950033	chr9	59948603	59950074	1472	-	firstexon:33660	uc029xbk.1	23958	Nr2e3	mm10_genes_firstexons				0	0		81.8182	90		57.1429	100
59797841.chr9	chr9	59797841	chr9	59797595	59797886	292	-	firstexon:29581	uc009pyu.1	23958	Nr2e3	mm9_genes_firstexons	59950034.chr9	chr9	59950034	chr9	59948603	59950074	1472	-	firstexon:33660	uc029xbk.1	23958	Nr2e3	mm10_genes_firstexons	0	36.4	0			71.4			92.9	85.7143	95			91.1765				50	88.2353	61.7647	0	11.7647
59797842.chr9													59950035.chr9	chr9	59950035	chr9	59948603	59950074	1472	-	firstexon:33660	uc029xbk.1	23958	Nr2e3	mm10_genes_firstexons												100	66.6667		84.6154	70	55.5556
59797858.chr9	chr9	59797858	chr9	59797595	59797886	292	-	firstexon:29581	uc009pyu.1	23958	Nr2e3	mm9_genes_firstexons	59950051.chr9	chr9	59950051	chr9	59948603	59950074	1472	-	firstexon:33660	uc029xbk.1	23958	Nr2e3	mm10_genes_firstexons				0	0		100	100		100
59797859.chr9	chr9	59797859	chr9	59797595	59797886	292	-	firstexon:29581	uc009pyu.1	23958	Nr2e3	mm9_genes_firstexons	59950052.chr9	chr9	59950052	chr9	59948603	59950074	1472	-	firstexon:33660	uc029xbk.1	23958	Nr2e3	mm10_genes_firstexons	0	0	0			100			100	88.4615	88.8889			76.4706				82.3529	88.2353	67.6471	0	14.7059
59797860.chr9													59950053.chr9	chr9	59950053	chr9	59948603	59950074	1472	-	firstexon:33660	uc029xbk.1	23958	Nr2e3	mm10_genes_firstexons												100	80		100	75	88.8889
59797903.chr9	chr9	59797903	chr9	59797887	59798886	1000	-	promoter:29581	uc009pyu.1	23958	Nr2e3	mm9_genes_promoters	59950096.chr9	chr9	59950096	chr9	59950075	59951074	1000	-	promoter:33660	uc029xbk.1	23958	Nr2e3	mm10_genes_promoters				20	0		100	100		88.2353	75
59797904.chr9	chr9	59797904	chr9	59797887	59798886	1000	-	promoter:29581	uc009pyu.1	23958	Nr2e3	mm9_genes_promoters	59950097.chr9	chr9	59950097	chr9	59950075	59951074	1000	-	promoter:33660	uc029xbk.1	23958	Nr2e3	mm10_genes_promoters	0	7.14	0			96.2			83.3	80	90.9091			73.5294				67.6471	82.3529	26.4706	5.88235	0
59797905.chr9													59950098.chr9	chr9	59950098	chr9	59950075	59951074	1000	-	promoter:33660	uc029xbk.1	23958	Nr2e3	mm10_genes_promoters													66.6667		62.5	62.5	66.6667
59797944.chr9	chr9	59797944	chr9	59797887	59798886	1000	-	promoter:29581	uc009pyu.1	23958	Nr2e3	mm9_genes_promoters	59950137.chr9	chr9	59950137	chr9	59950075	59951074	1000	-	promoter:33660	uc029xbk.1	23958	Nr2e3	mm10_genes_promoters				16.6667	0		87.5	86.6667		88.8889	100
59797945.chr9	chr9	59797945	chr9	59797887	59798886	1000	-	promoter:29581	uc009pyu.1	23958	Nr2e3	mm9_genes_promoters	59950138.chr9	chr9	59950138	chr9	59950075	59951074	1000	-	promoter:33660	uc029xbk.1	23958	Nr2e3	mm10_genes_promoters	23.4	0	10			100			100	95.8333	93.75			76.4706				55.8824	91.1765	32.3529	0	17.6471
59797946.chr9													59950139.chr9	chr9	59950139	chr9	59950075	59951074	1000	-	promoter:33660	uc029xbk.1	23958	Nr2e3	mm10_genes_promoters												100	80		87.5	60	87.5
59798039.chr9	chr9	59798039	chr9	59797887	59798886	1000	-	promoter:29581	uc009pyu.1	23958	Nr2e3	mm9_genes_promoters	59950232.chr9	chr9	59950232	chr9	59950075	59951074	1000	-	promoter:33660	uc029xbk.1	23958	Nr2e3	mm10_genes_promoters				0	0		88.8889	80.9524		50	92
59798040.chr9	chr9	59798040	chr9	59797887	59798886	1000	-	promoter:29581	uc009pyu.1	23958	Nr2e3	mm9_genes_promoters	59950233.chr9	chr9	59950233	chr9	59950075	59951074	1000	-	promoter:33660	uc029xbk.1	23958	Nr2e3	mm10_genes_promoters	1.96	0	0			100			97	90.4762	70			91.1765				61.7647	79.4118	23.5294	0	44.1176
59798041.chr9													59950234.chr9	chr9	59950234	chr9	59950075	59951074	1000	-	promoter:33660	uc029xbk.1	23958	Nr2e3	mm10_genes_promoters													80		100		25
59798214.chr9	chr9	59798214	chr9	59797887	59798886	1000	-	promoter:29581	uc009pyu.1	23958	Nr2e3	mm9_genes_promoters	59950407.chr9	chr9	59950407	chr9	59950075	59951074	1000	-	promoter:33660	uc029xbk.1	23958	Nr2e3	mm10_genes_promoters				10	10		93.75	88.8889		82.3529	85
59798215.chr9	chr9	59798215	chr9	59797887	59798886	1000	-	promoter:29581	uc009pyu.1	23958	Nr2e3	mm9_genes_promoters	59950408.chr9	chr9	59950408	chr9	59950075	59951074	1000	-	promoter:33660	uc029xbk.1	23958	Nr2e3	mm10_genes_promoters	11.1	28.6	0						100	96.7742	100			91.1765			100	70.5882	88.2353	91.1765	88.2353	82.3529
59798216.chr9													59950409.chr9	chr9	59950409	chr9	59950075	59951074	1000	-	promoter:33660	uc029xbk.1	23958	Nr2e3	mm10_genes_promoters													100			100	100
59798229.chr9	chr9	59798229	chr9	59797887	59798886	1000	-	promoter:29581	uc009pyu.1	23958	Nr2e3	mm9_genes_promoters	59950422.chr9	chr9	59950422	chr9	59950075	59951074	1000	-	promoter:33660	uc029xbk.1	23958	Nr2e3	mm10_genes_promoters				0	10		100	82.3529		100	88.8889
59798230.chr9	chr9	59798230	chr9	59797887	59798886	1000	-	promoter:29581	uc009pyu.1	23958	Nr2e3	mm9_genes_promoters	59950423.chr9	chr9	59950423	chr9	59950075	59951074	1000	-	promoter:33660	uc029xbk.1	23958	Nr2e3	mm10_genes_promoters	0		0						85.7	91.1765	100			100			100	73.5294	94.1176	100	61.7647	73.5294
59798231.chr9													59950424.chr9	chr9	59950424	chr9	59950075	59951074	1000	-	promoter:33660	uc029xbk.1	23958	Nr2e3	mm10_genes_promoters													100		100	100	100
59798243.chr9	chr9	59798243	chr9	59797887	59798886	1000	-	promoter:29581	uc009pyu.1	23958	Nr2e3	mm9_genes_promoters	59950436.chr9	chr9	59950436	chr9	59950075	59951074	1000	-	promoter:33660	uc029xbk.1	23958	Nr2e3	mm10_genes_promoters				0	0		82.3529	78.5714		90.4762	94.7368
59798244.chr9	chr9	59798244	chr9	59797887	59798886	1000	-	promoter:29581	uc009pyu.1	23958	Nr2e3	mm9_genes_promoters	59950437.chr9	chr9	59950437	chr9	59950075	59951074	1000	-	promoter:33660	uc029xbk.1	23958	Nr2e3	mm10_genes_promoters	13.3	12.5	0			100			88.2	85.7143	96			100			100	94.1176	91.1765	91.1765	58.8235	88.2353
59798245.chr9													59950438.chr9	chr9	59950438	chr9	59950075	59951074	1000	-	promoter:33660	uc029xbk.1	23958	Nr2e3	mm10_genes_promoters													100		100	75	66.6667
59798280.chr9	chr9	59798280	chr9	59797887	59798886	1000	-	promoter:29581	uc009pyu.1	23958	Nr2e3	mm9_genes_promoters	59950473.chr9	chr9	59950473	chr9	59950075	59951074	1000	-	promoter:33660	uc029xbk.1	23958	Nr2e3	mm10_genes_promoters				0	0		86.6667	91.6667		76.4706	90.4762
59798281.chr9	chr9	59798281	chr9	59797887	59798886	1000	-	promoter:29581	uc009pyu.1	23958	Nr2e3	mm9_genes_promoters	59950474.chr9	chr9	59950474	chr9	59950075	59951074	1000	-	promoter:33660	uc029xbk.1	23958	Nr2e3	mm10_genes_promoters	5.88	22.2	0			66.7			58.8	85.7143	79.1667		100	70.5882			100	67.6471	91.1765	100	5.88235	8.82353
59798282.chr9													59950475.chr9	chr9	59950475	chr9	59950075	59951074	1000	-	promoter:33660	uc029xbk.1	23958	Nr2e3	mm10_genes_promoters													75		100	75	60
59798314.chr9	chr9	59798314	chr9	59797887	59798886	1000	-	promoter:29581	uc009pyu.1	23958	Nr2e3	mm9_genes_promoters	59950507.chr9	chr9	59950507	chr9	59950075	59951074	1000	-	promoter:33660	uc029xbk.1	23958	Nr2e3	mm10_genes_promoters				0	0		91.6667	86.6667		100	86.9565
59798315.chr9	chr9	59798315	chr9	59797887	59798886	1000	-	promoter:29581	uc009pyu.1	23958	Nr2e3	mm9_genes_promoters	59950508.chr9	chr9	59950508	chr9	59950075	59951074	1000	-	promoter:33660	uc029xbk.1	23958	Nr2e3	mm10_genes_promoters	14.3	20	0			100			78.9	75.8621	90.9091		100	85.2941			100	44.1176	88.2353	76.4706	8.82353	26.4706
59798371.chr9	chr9	59798371	chr9	59797887	59798886	1000	-	promoter:29581	uc009pyu.1	23958	Nr2e3	mm9_genes_promoters	59950564.chr9	chr9	59950564	chr9	59950075	59951074	1000	-	promoter:33660	uc029xbk.1	23958	Nr2e3	mm10_genes_promoters				0	7.69231		100	78.5714		66.6667	75
59798372.chr9	chr9	59798372	chr9	59797887	59798886	1000	-	promoter:29581	uc009pyu.1	23958	Nr2e3	mm9_genes_promoters	59950565.chr9	chr9	59950565	chr9	59950075	59951074	1000	-	promoter:33660	uc029xbk.1	23958	Nr2e3	mm10_genes_promoters	25	7.14	0			94.1			100	62.5	90		80	100			66.6667	50	82.3529	85.2941	0	32.3529
59798373.chr9													59950566.chr9	chr9	59950566	chr9	59950075	59951074	1000	-	promoter:33660	uc029xbk.1	23958	Nr2e3	mm10_genes_promoters													60			100
59798503.chr9	chr9	59798503	chr9	59797887	59798886	1000	-	promoter:29581	uc009pyu.1	23958	Nr2e3	mm9_genes_promoters	59950696.chr9	chr9	59950696	chr9	59950075	59951074	1000	-	promoter:33660	uc029xbk.1	23958	Nr2e3	mm10_genes_promoters				0	0		91.6667	93.75		88.8889	86.6667
59798504.chr9	chr9	59798504	chr9	59797887	59798886	1000	-	promoter:29581	uc009pyu.1	23958	Nr2e3	mm9_genes_promoters	59950697.chr9	chr9	59950697	chr9	59950075	59951074	1000	-	promoter:33660	uc029xbk.1	23958	Nr2e3	mm10_genes_promoters	76.9		4.54545			70.6			100	100	88.2353		100	85.2941	100			88.2353	94.1176	88.2353	5.88235	64.7059
59798627.chr9	chr9	59798627	chr9	59797887	59798886	1000	-	promoter:29581	uc009pyu.1	23958	Nr2e3	mm9_genes_promoters	59950820.chr9	chr9	59950820	chr9	59950075	59951074	1000	-	promoter:33660	uc029xbk.1	23958	Nr2e3	mm10_genes_promoters				0	37.5		100	100		90.9091	100
59798628.chr9	chr9	59798628	chr9	59797887	59798886	1000	-	promoter:29581	uc009pyu.1	23958	Nr2e3	mm9_genes_promoters	59950821.chr9	chr9	59950821	chr9	59950075	59951074	1000	-	promoter:33660	uc029xbk.1	23958	Nr2e3	mm10_genes_promoters	22.2		25			63.6			100	100	100		100	94.1176	50		100	100	97.0588	100	91.1765	91.1765
59798629.chr9													59950822.chr9	chr9	59950822	chr9	59950075	59951074	1000	-	promoter:33660	uc029xbk.1	23958	Nr2e3	mm10_genes_promoters												100	91.6667		66.6667
59798692.chr9	chr9	59798692	chr9	59797887	59798886	1000	-	promoter:29581	uc009pyu.1	23958	Nr2e3	mm9_genes_promoters	59950885.chr9	chr9	59950885	chr9	59950075	59951074	1000	-	promoter:33660	uc029xbk.1	23958	Nr2e3	mm10_genes_promoters				0	0		81.8182	78.5714		100	90
59798693.chr9	chr9	59798693	chr9	59797887	59798886	1000	-	promoter:29581	uc009pyu.1	23958	Nr2e3	mm9_genes_promoters	59950886.chr9	chr9	59950886	chr9	59950075	59951074	1000	-	promoter:33660	uc029xbk.1	23958	Nr2e3	mm10_genes_promoters		0				100			100	82.3529	100		100	100	75		80	58.8235	73.5294	91.1765	20.5882	17.6471
59798694.chr9													59950887.chr9	chr9	59950887	chr9	59950075	59951074	1000	-	promoter:33660	uc029xbk.1	23958	Nr2e3	mm10_genes_promoters												100	100		100
59798813.chr9	chr9	59798813	chr9	59797887	59798886	1000	-	promoter:29581	uc009pyu.1	23958	Nr2e3	mm9_genes_promoters	59951006.chr9	chr9	59951006	chr9	59950075	59951074	1000	-	promoter:33660	uc029xbk.1	23958	Nr2e3	mm10_genes_promoters				0	0		86.6667	90		92.8571	100
59798814.chr9	chr9	59798814	chr9	59797887	59798886	1000	-	promoter:29581	uc009pyu.1	23958	Nr2e3	mm9_genes_promoters	59951007.chr9	chr9	59951007	chr9	59950075	59951074	1000	-	promoter:33660	uc029xbk.1	23958	Nr2e3	mm10_genes_promoters	18.8	31.8	0			94.4			87.5	90.9091	71.4286	100	100	100	50	80	71.4286	50	97.0588	82.3529	2.94118	14.7059
59798831.chr9	chr9	59798831	chr9	59797887	59798886	1000	-	promoter:29581	uc009pyu.1	23958	Nr2e3	mm9_genes_promoters	59951024.chr9	chr9	59951024	chr9	59950075	59951074	1000	-	promoter:33660	uc029xbk.1	23958	Nr2e3	mm10_genes_promoters				0	0		100	90		86.6667	93.75
59798832.chr9	chr9	59798832	chr9	59797887	59798886	1000	-	promoter:29581	uc009pyu.1	23958	Nr2e3	mm9_genes_promoters	59951025.chr9	chr9	59951025	chr9	59950075	59951074	1000	-	promoter:33660	uc029xbk.1	23958	Nr2e3	mm10_genes_promoters	15.8	26.3	0			88.9			95.2	100	73.913	100	91.6667	91.1765	66.6667	100	50	85.2941	91.1765	73.5294	32.3529	8.82353
																										13.3189	12.8053	2.47159	2.45614	3.43117	88.1176	92.6001	88.4764	92.3474	87.5958	88.9146	95.2407	91.246	89.7833	83.9244	87.5449	78.5951	66.5635	88.5449	71.517	20.743	35.4489	Average
id mm9	seqnames	start mm9	annot.seqnames	annot.start mm9	annot.end mm9	annot.width mm9	annot.strand	annot.id mm9	annot.tx_id mm9	annot.gene_id mm9	annot.symbol	annot.type	id mm10	seqnames	start mm10	annot.seqnames	annot.start mm10	annot.end mm10	annot.width mm10	annot.strand	annot.id mm10	annot.tx_id mm10	annot.gene_id mm10	annot.symbol	annot.type	E0.5 zygote	E2.5 8-cell	E3.5 ICM	E3.5 ICM R1	E3.5 ICM R2	E6.5 epiblast	E6.5 epiblast R1	E6.5 epiblast R1	E7.5 epiblast	E10.5 forb R1	E10.5 forb R2	RPCs (E11.5 ret)	RPCs (E12.5 ret)	RPCs (E14.5 ret)	P0 RPCs	P3 RPCs	RGCs	HC	SBAC	Cones	Rods	Rods (P21 ret)
59808415.chr9	chr9	59808415	chr9	59808406	59808466	61	-	firstexon:29583	uc009pyw.1	23958	Nr2e3	mm9_genes_firstexons	59960608.chr9	chr9	59960608	chr9	59960599	59960659	61	-	firstexon:33663	uc009pyw.1	23958	Nr2e3	mm10_genes_firstexons				0	22.2222		75	100		75	95.8333
59808416.chr9	chr9	59808416	chr9	59808406	59808466	61	-	firstexon:29583	uc009pyw.1	23958	Nr2e3	mm9_genes_firstexons	59960609.chr9	chr9	59960609	chr9	59960599	59960659	61	-	firstexon:33663	uc009pyw.1	23958	Nr2e3	mm10_genes_firstexons		3.45	30			88.9			100	76.4706	82.3529		100	100	100	100	100	88.2353	94.1176	61.7647	100	100
59808417.chr9													59960610.chr9	chr9	59960610	chr9	59960599	59960659	61	-	firstexon:33663	uc009pyw.1	23958	Nr2e3	mm10_genes_firstexons												83.3333	90.9091		80	87.5	90.9091
59808425.chr9	chr9	59808425	chr9	59808406	59808466	61	-	firstexon:29583	uc009pyw.1	23958	Nr2e3	mm9_genes_firstexons	59960618.chr9	chr9	59960618	chr9	59960599	59960659	61	-	firstexon:33663	uc009pyw.1	23958	Nr2e3	mm10_genes_firstexons				0	9.09091		91.6667	66.6667		78.5714	95.6522
59808426.chr9	chr9	59808426	chr9	59808406	59808466	61	-	firstexon:29583	uc009pyw.1	23958	Nr2e3	mm9_genes_firstexons	59960619.chr9	chr9	59960619	chr9	59960599	59960659	61	-	firstexon:33663	uc009pyw.1	23958	Nr2e3	mm10_genes_firstexons		0	0			76.5			100	78.9474	88.2353		100	79.4118	100	100	50	88.2353	94.1176	64.7059	79.4118	94.1176
59808427.chr9													59960620.chr9	chr9	59960620	chr9	59960599	59960659	61	-	firstexon:33663	uc009pyw.1	23958	Nr2e3	mm10_genes_firstexons												100	90		100	70	90
59808455.chr9	chr9	59808455	chr9	59808406	59808466	61	-	firstexon:29583	uc009pyw.1	23958	Nr2e3	mm9_genes_firstexons	59960648.chr9	chr9	59960648	chr9	59960599	59960659	61	-	firstexon:33663	uc009pyw.1	23958	Nr2e3	mm10_genes_firstexons				0	0		100	80		100	86.9565
59808456.chr9	chr9	59808456	chr9	59808406	59808466	61	-	firstexon:29583	uc009pyw.1	23958	Nr2e3	mm9_genes_firstexons	59960649.chr9	chr9	59960649	chr9	59960599	59960659	61	-	firstexon:33663	uc009pyw.1	23958	Nr2e3	mm10_genes_firstexons	0	16.7	0			81.2			100	90	93.5484		80	85.2941	75	100	100	100	100	100	70.5882	85.2941
59808457.chr9													59960650.chr9	chr9	59960650	chr9	59960599	59960659	61	-	firstexon:33663	uc009pyw.1	23958	Nr2e3	mm10_genes_firstexons												100	100		100	100	90.9091
59808473.chr9	chr9	59808473	chr9	59808467	59809466	1000	-	promoter:29583	uc009pyw.1	23958	Nr2e3	mm9_genes_promoters	59960666.chr9	chr9	59960666	chr9	59960660	59961659	1000	-	promoter:33663	uc009pyw.1	23958	Nr2e3	mm10_genes_promoters				0	0		63.6364	66.6667		100	85
59808474.chr9	chr9	59808474	chr9	59808467	59809466	1000	-	promoter:29583	uc009pyw.1	23958	Nr2e3	mm9_genes_promoters	59960667.chr9	chr9	59960667	chr9	59960660	59961659	1000	-	promoter:33663	uc009pyw.1	23958	Nr2e3	mm10_genes_promoters	26.7	20	0			69			100	100	100		80	76.4706	100	100	100	100	91.1765	100	67.6471	82.3529
59808475.chr9													59960668.chr9	chr9	59960668	chr9	59960660	59961659	1000	-	promoter:33663	uc009pyw.1	23958	Nr2e3	mm10_genes_promoters												100	88.8889		84.6154	100	62.5
59808483.chr9	chr9	59808483	chr9	59808467	59809466	1000	-	promoter:29583	uc009pyw.1	23958	Nr2e3	mm9_genes_promoters	59960676.chr9	chr9	59960676	chr9	59960660	59961659	1000	-	promoter:33663	uc009pyw.1	23958	Nr2e3	mm10_genes_promoters				0	11.1111		75	66.6667		100	84.2105
59808484.chr9	chr9	59808484	chr9	59808467	59809466	1000	-	promoter:29583	uc009pyw.1	23958	Nr2e3	mm9_genes_promoters	59960677.chr9	chr9	59960677	chr9	59960660	59961659	1000	-	promoter:33663	uc009pyw.1	23958	Nr2e3	mm10_genes_promoters	0	36.4	0			100			100	90.9091	85.7143		100	94.1176	75	100	66.6667	100	91.1765	100	100	94.1176
59808485.chr9													59960678.chr9	chr9	59960678	chr9	59960660	59961659	1000	-	promoter:33663	uc009pyw.1	23958	Nr2e3	mm10_genes_promoters												100	88.8889		91.6667	100	75
59808504.chr9	chr9	59808504	chr9	59808467	59809466	1000	-	promoter:29583	uc009pyw.1	23958	Nr2e3	mm9_genes_promoters	59960697.chr9	chr9	59960697	chr9	59960660	59961659	1000	-	promoter:33663	uc009pyw.1	23958	Nr2e3	mm10_genes_promoters				0	25		100	42.8571		100	81.8182
59808505.chr9	chr9	59808505	chr9	59808467	59809466	1000	-	promoter:29583	uc009pyw.1	23958	Nr2e3	mm9_genes_promoters	59960698.chr9	chr9	59960698	chr9	59960660	59961659	1000	-	promoter:33663	uc009pyw.1	23958	Nr2e3	mm10_genes_promoters		18.2	0			100			100	96.6667	89.6552		80	100	100	100	66.6667	67.6471	82.3529	76.4706	79.4118	70.5882
59808506.chr9													59960699.chr9	chr9	59960699	chr9	59960660	59961659	1000	-	promoter:33663	uc009pyw.1	23958	Nr2e3	mm10_genes_promoters												100	88.8889		100	100	100
59808612.chr9	chr9	59808612	chr9	59808467	59809466	1000	-	promoter:29583	uc009pyw.1	23958	Nr2e3	mm9_genes_promoters	59960805.chr9	chr9	59960805	chr9	59960660	59961659	1000	-	promoter:33663	uc009pyw.1	23958	Nr2e3	mm10_genes_promoters					0		100	66.6667		72.7273	60
59808613.chr9	chr9	59808613	chr9	59808467	59809466	1000	-	promoter:29583	uc009pyw.1	23958	Nr2e3	mm9_genes_promoters	59960806.chr9	chr9	59960806	chr9	59960660	59961659	1000	-	promoter:33663	uc009pyw.1	23958	Nr2e3	mm10_genes_promoters		33.3								85.7143	78.5714			100		100		100	85.2941		100	88.2353
59808614.chr9													59960807.chr9	chr9	59960807	chr9	59960660	59961659	1000	-	promoter:33663	uc009pyw.1	23958	Nr2e3	mm10_genes_promoters												100	75		100	66.6667	50
59808633.chr9	chr9	59808633	chr9	59808467	59809466	1000	-	promoter:29583	uc009pyw.1	23958	Nr2e3	mm9_genes_promoters	59960826.chr9	chr9	59960826	chr9	59960660	59961659	1000	-	promoter:33663	uc009pyw.1	23958	Nr2e3	mm10_genes_promoters							100			81.8182	100
59808634.chr9	chr9	59808634	chr9	59808467	59809466	1000	-	promoter:29583	uc009pyw.1	23958	Nr2e3	mm9_genes_promoters	59960827.chr9	chr9	59960827	chr9	59960660	59961659	1000	-	promoter:33663	uc009pyw.1	23958	Nr2e3	mm10_genes_promoters		0								76.9231	75					100		88.2353	94.1176		58.8235	100
59808709.chr9	chr9	59808709	chr9	59808467	59809466	1000	-	promoter:29583	uc009pyw.1	23958	Nr2e3	mm9_genes_promoters	59960902.chr9	chr9	59960902	chr9	59960660	59961659	1000	-	promoter:33663	uc009pyw.1	23958	Nr2e3	mm10_genes_promoters					0			40		85.7143	63.6364
59808710.chr9													59960903.chr9	chr9	59960903	chr9	59960660	59961659	1000	-	promoter:33663	uc009pyw.1	23958	Nr2e3	mm10_genes_promoters										91.6667	63.6364
59808819.chr9	chr9	59808819	chr9	59808467	59809466	1000	-	promoter:29583	uc009pyw.1	23958	Nr2e3	mm9_genes_promoters	59961012.chr9	chr9	59961012	chr9	59960660	59961659	1000	-	promoter:33663	uc009pyw.1	23958	Nr2e3	mm10_genes_promoters					16.6667		70	92.8571		80	92
59808820.chr9	chr9	59808820	chr9	59808467	59809466	1000	-	promoter:29583	uc009pyw.1	23958	Nr2e3	mm9_genes_promoters	59961013.chr9	chr9	59961013	chr9	59960660	59961659	1000	-	promoter:33663	uc009pyw.1	23958	Nr2e3	mm10_genes_promoters	61.5	0	0			77.8				100	85.7143		100	94.1176	100		66.6667	100	88.2353	100	85.2941	70.5882
59808888.chr9	chr9	59808888	chr9	59808467	59809466	1000	-	promoter:29583	uc009pyw.1	23958	Nr2e3	mm9_genes_promoters	59961081.chr9	chr9	59961081	chr9	59960660	59961659	1000	-	promoter:33663	uc009pyw.1	23958	Nr2e3	mm10_genes_promoters							27.2727	78.5714		88.5714	76
59808889.chr9	chr9	59808889	chr9	59808467	59809466	1000	-	promoter:29583	uc009pyw.1	23958	Nr2e3	mm9_genes_promoters	59961082.chr9	chr9	59961082	chr9	59960660	59961659	1000	-	promoter:33663	uc009pyw.1	23958	Nr2e3	mm10_genes_promoters	0	0	0			100			90.9	78.5714	70.5882	100	88.8889	79.4118	90.9091	100	75	88.2353	79.4118	88.2353	67.6471	58.8235
59808890.chr9													59961083.chr9	chr9	59961083	chr9	59960660	59961659	1000	-	promoter:33663	uc009pyw.1	23958	Nr2e3	mm10_genes_promoters												100	100		100		100
59808950.chr9	chr9	59808950	chr9	59808467	59809466	1000	-	promoter:29583	uc009pyw.1	23958	Nr2e3	mm9_genes_promoters	59961143.chr9	chr9	59961143	chr9	59960660	59961659	1000	-	promoter:33663	uc009pyw.1	23958	Nr2e3	mm10_genes_promoters				0	0		41.6667	61.5385		81.8182	67.7419
59808951.chr9	chr9	59808951	chr9	59808467	59809466	1000	-	promoter:29583	uc009pyw.1	23958	Nr2e3	mm9_genes_promoters	59961144.chr9	chr9	59961144	chr9	59960660	59961659	1000	-	promoter:33663	uc009pyw.1	23958	Nr2e3	mm10_genes_promoters	9.09	0	0			91.7			100	70.5882	77.7778	80	81.8182	52.9412	53.3333	70	50	38.2353	50	32.3529	58.8235	35.2941
59808962.chr9	chr9	59808962	chr9	59808467	59809466	1000	-	promoter:29583	uc009pyw.1	23958	Nr2e3	mm9_genes_promoters	59961155.chr9	chr9	59961155	chr9	59960660	59961659	1000	-	promoter:33663	uc009pyw.1	23958	Nr2e3	mm10_genes_promoters				0	0		38.4615	61.5385		50	54.8387
59808963.chr9	chr9	59808963	chr9	59808467	59809466	1000	-	promoter:29583	uc009pyw.1	23958	Nr2e3	mm9_genes_promoters	59961156.chr9	chr9	59961156	chr9	59960660	59961659	1000	-	promoter:33663	uc009pyw.1	23958	Nr2e3	mm10_genes_promoters	0	0	0			78.9			100	66.6667	77.7778	80	70	41.1765	40	40	50	64.7059	58.8235	47.0588	20.5882	32.3529
59808964.chr9													59961157.chr9	chr9	59961157	chr9	59960660	59961659	1000	-	promoter:33663	uc009pyw.1	23958	Nr2e3	mm10_genes_promoters												100	80		50		33.3333
59808979.chr9	chr9	59808979	chr9	59808467	59809466	1000	-	promoter:29583	uc009pyw.1	23958	Nr2e3	mm9_genes_promoters	59961172.chr9	chr9	59961172	chr9	59960660	59961659	1000	-	promoter:33663	uc009pyw.1	23958	Nr2e3	mm10_genes_promoters				0	0		72.7273	78.5714		57.8947	70.9677
59808980.chr9	chr9	59808980	chr9	59808467	59809466	1000	-	promoter:29583	uc009pyw.1	23958	Nr2e3	mm9_genes_promoters	59961173.chr9	chr9	59961173	chr9	59960660	59961659	1000	-	promoter:33663	uc009pyw.1	23958	Nr2e3	mm10_genes_promoters	0	6.25	0			93.3			100	66.6667	66.6667	50	58.3333	44.1176	42.8571	70	75	61.7647	67.6471	35.2941	58.8235	44.1176
59808981.chr9													59961174.chr9	chr9	59961174	chr9	59960660	59961659	1000	-	promoter:33663	uc009pyw.1	23958	Nr2e3	mm10_genes_promoters												100	60		100		0
59809020.chr9	chr9	59809020	chr9	59808467	59809466	1000	-	promoter:29583	uc009pyw.1	23958	Nr2e3	mm9_genes_promoters	59961213.chr9	chr9	59961213	chr9	59960660	59961659	1000	-	promoter:33663	uc009pyw.1	23958	Nr2e3	mm10_genes_promoters				0			36.3636	66.6667		63.1579	45.7143
59809021.chr9	chr9	59809021	chr9	59808467	59809466	1000	-	promoter:29583	uc009pyw.1	23958	Nr2e3	mm9_genes_promoters	59961214.chr9	chr9	59961214	chr9	59960660	59961659	1000	-	promoter:33663	uc009pyw.1	23958	Nr2e3	mm10_genes_promoters	0	0	0			62.1			89.5	90	65	50	54.5455	41.1765	25	40	40	20.5882	35.2941	38.2353	41.1765	44.1176
59809057.chr9	chr9	59809057	chr9	59808467	59809466	1000	-	promoter:29583	uc009pyw.1	23958	Nr2e3	mm9_genes_promoters	59961250.chr9	chr9	59961250	chr9	59960660	59961659	1000	-	promoter:33663	uc009pyw.1	23958	Nr2e3	mm10_genes_promoters				0	0		9.09091	38.4615		66.6667	60
59809058.chr9	chr9	59809058	chr9	59808467	59809466	1000	-	promoter:29583	uc009pyw.1	23958	Nr2e3	mm9_genes_promoters	59961251.chr9	chr9	59961251	chr9	59960660	59961659	1000	-	promoter:33663	uc009pyw.1	23958	Nr2e3	mm10_genes_promoters	0	0	0			69.7			47.1	60	50	50	50	44.1176	38.8889	55.5556	66.6667	44.1176	55.8824	61.7647	88.2353	64.7059
59809069.chr9	chr9	59809069	chr9	59808467	59809466	1000	-	promoter:29583	uc009pyw.1	23958	Nr2e3	mm9_genes_promoters	59961262.chr9	chr9	59961262	chr9	59960660	59961659	1000	-	promoter:33663	uc009pyw.1	23958	Nr2e3	mm10_genes_promoters				0	0		36.3636	75		85.7143	74.2857
59809070.chr9	chr9	59809070	chr9	59808467	59809466	1000	-	promoter:29583	uc009pyw.1	23958	Nr2e3	mm9_genes_promoters	59961263.chr9	chr9	59961263	chr9	59960660	59961659	1000	-	promoter:33663	uc009pyw.1	23958	Nr2e3	mm10_genes_promoters	0	0	0			78.8			81.2		85.7143	75	64.2857	55.8824	83.3333	80	83.3333	58.8235	50	55.8824	50	73.5294
59809089.chr9	chr9	59809089	chr9	59808467	59809466	1000	-	promoter:29583	uc009pyw.1	23958	Nr2e3	mm9_genes_promoters	59961282.chr9	chr9	59961282	chr9	59960660	59961659	1000	-	promoter:33663	uc009pyw.1	23958	Nr2e3	mm10_genes_promoters				0	0		36.3636	38.4615		70.8333	68.5714
59809090.chr9	chr9	59809090	chr9	59808467	59809466	1000	-	promoter:29583	uc009pyw.1	23958	Nr2e3	mm9_genes_promoters	59961283.chr9	chr9	59961283	chr9	59960660	59961659	1000	-	promoter:33663	uc009pyw.1	23958	Nr2e3	mm10_genes_promoters	0	0	0			36.7			70.6			87.5	57.1429	44.1176	37.5	0	50	32.3529	35.2941	32.3529	58.8235	11.7647
59809100.chr9	chr9	59809100	chr9	59808467	59809466	1000	-	promoter:29583	uc009pyw.1	23958	Nr2e3	mm9_genes_promoters	59961293.chr9	chr9	59961293	chr9	59960660	59961659	1000	-	promoter:33663	uc009pyw.1	23958	Nr2e3	mm10_genes_promoters				0	0		75	57.1429		62.5	67.6471
59809101.chr9	chr9	59809101	chr9	59808467	59809466	1000	-	promoter:29583	uc009pyw.1	23958	Nr2e3	mm9_genes_promoters	59961294.chr9	chr9	59961294	chr9	59960660	59961659	1000	-	promoter:33663	uc009pyw.1	23958	Nr2e3	mm10_genes_promoters	0	0	0			50			73.3			37.5	40	52.9412	33.3333	55.5556	25	44.1176	55.8824	58.8235	41.1765	17.6471
59809172.chr9	chr9	59809172	chr9	59808467	59809466	1000	-	promoter:29583	uc009pyw.1	23958	Nr2e3	mm9_genes_promoters	59961365.chr9	chr9	59961365	chr9	59960660	59961659	1000	-	promoter:33663	uc009pyw.1	23958	Nr2e3	mm10_genes_promoters				0	20		9.09091	57.1429		58.8235	44
59809173.chr9	chr9	59809173	chr9	59808467	59809466	1000	-	promoter:29583	uc009pyw.1	23958	Nr2e3	mm9_genes_promoters	59961366.chr9	chr9	59961366	chr9	59960660	59961659	1000	-	promoter:33663	uc009pyw.1	23958	Nr2e3	mm10_genes_promoters	0	0	0			80			75	28.5714	40	11.1111	30.7692	8.82353	0	25	25	44.1176	61.7647	41.1765	8.82353
59809203.chr9	chr9	59809203	chr9	59808467	59809466	1000	-	promoter:29583	uc009pyw.1	23958	Nr2e3	mm9_genes_promoters	59961396.chr9	chr9	59961396	chr9	59960660	59961659	1000	-	promoter:33663	uc009pyw.1	23958	Nr2e3	mm10_genes_promoters				0			9.09091	17.6471		64.7059	37.5
59809204.chr9	chr9	59809204	chr9	59808467	59809466	1000	-	promoter:29583	uc009pyw.1	23958	Nr2e3	mm9_genes_promoters	59961397.chr9	chr9	59961397	chr9	59960660	59961659	1000	-	promoter:33663	uc009pyw.1	23958	Nr2e3	mm10_genes_promoters	0	0	0			50			52.6	42.8571	37.5	11.1111	36.3636	2.94118	0	12.5	20	23.5294	35.2941	14.7059	0
59809216.chr9	chr9	59809216	chr9	59808467	59809466	1000	-	promoter:29583	uc009pyw.1	23958	Nr2e3	mm9_genes_promoters	59961409.chr9	chr9	59961409	chr9	59960660	59961659	1000	-	promoter:33663	uc009pyw.1	23958	Nr2e3	mm10_genes_promoters				0			16.6667	11.7647		30	11.7647
59809217.chr9	chr9	59809217	chr9	59808467	59809466	1000	-	promoter:29583	uc009pyw.1	23958	Nr2e3	mm9_genes_promoters	59961410.chr9	chr9	59961410	chr9	59960660	59961659	1000	-	promoter:33663	uc009pyw.1	23958	Nr2e3	mm10_genes_promoters	0	0	0			16.7			46.2	42.8571	0	12.5	20	0	0	14.2857	20	14.7059	20.5882	0	5.88235
59809297.chr9	chr9	59809297	chr9	59808467	59809466	1000	-	promoter:29583	uc009pyw.1	23958	Nr2e3	mm9_genes_promoters	59961490.chr9	chr9	59961490	chr9	59960660	59961659	1000	-	promoter:33663	uc009pyw.1	23958	Nr2e3	mm10_genes_promoters				0	0		77.7778	87.5		70.8333	64.7059
59809298.chr9	chr9	59809298	chr9	59808467	59809466	1000	-	promoter:29583	uc009pyw.1	23958	Nr2e3	mm9_genes_promoters	59961491.chr9	chr9	59961491	chr9	59960660	59961659	1000	-	promoter:33663	uc009pyw.1	23958	Nr2e3	mm10_genes_promoters	0									91.6667	50	83.3333	66.6667	61.7647	50	50	0	52.9412	79.4118	52.9412	32.3529
59809412.chr9	chr9	59809412	chr9	59808467	59809466	1000	-	promoter:29583	uc009pyw.1	23958	Nr2e3	mm9_genes_promoters	59961605.chr9	chr9	59961605	chr9	59960660	59961659	1000	-	promoter:33663	uc009pyw.1	23958	Nr2e3	mm10_genes_promoters				10	0		86.6667	85.7143		93.9394	90.4762
59809413.chr9	chr9	59809413	chr9	59808467	59809466	1000	-	promoter:29583	uc009pyw.1	23958	Nr2e3	mm9_genes_promoters	59961606.chr9	chr9	59961606	chr9	59960660	59961659	1000	-	promoter:33663	uc009pyw.1	23958	Nr2e3	mm10_genes_promoters		0	0							85	84	75	91.6667	91.1765	87.5	100	100	100	94.1176	100	100	88.2353
																										5.72294	6.10455	1.5	0.526316	5.47847	73.7526	58.6046	62.5262	84.8	76.223	70.1473	74.4329	74.6147	61.3636	68.998	73.6918	62.021	66.1125	69.5652	60.084	59.7187	66.0991	Average

## Sheet: Opn1sw
id mm9	seqnames	start mm9	annot.seqnames	annot.start mm9	annot.end mm9	annot.width mm9	annot.strand	annot.id mm9	annot.tx_id mm9	annot.gene_id mm9	annot.symbol	annot.type	id mm10	seqnames	start mm10	annot.seqnames	annot.start mm10	annot.end mm10	annot.width mm10	annot.strand	annot.id mm10	annot.tx_id mm10	annot.gene_id mm10	annot.symbol	annot.type	E0.5 zygote	E2.5 8-cell	E3.5 ICM	E3.5 ICM R1	E3.5 ICM R2	E6.5 epiblast	E6.5 epiblast R1	E6.5 epiblast R1	E7.5 epiblast	E10.5 forb R1	E10.5 forb R2	RPCs (E11.5 ret)	RPCs (E12.5 ret)	RPCs (E14.5 ret)	P0 RPCs	P3 RPCs	RGCs	HC	SBAC	Cones	Rods	Rods (P21 ret)
29330111.chr6	chr6	29330111	chr6	29330070	29330513	444	-	firstexon:18789	uc009bdi.2	12057	Opn1sw	mm9_genes_firstexons	29380111.chr6	chr6	29380111	chr6	29380070	29380513	444	-	firstexon:21500	uc009bdi.2	12057	Opn1sw	mm10_genes_firstexons				0	0		90	90		75	72.7273
29330112.chr6	chr6	29330112	chr6	29330070	29330513	444	-	firstexon:18789	uc009bdi.2	12057	Opn1sw	mm9_genes_firstexons	29380112.chr6	chr6	29380112	chr6	29380070	29380513	444	-	firstexon:21500	uc009bdi.2	12057	Opn1sw	mm10_genes_firstexons	16.7	12.5	0			88.2			71.4	78.5714	100	57.1429	80	79.4118	66.6667	80	87.5	100	79.4118	41.1765	100	88.2353
29330113.chr6													29380113.chr6	chr6	29380113	chr6	29380070	29380513	444	-	firstexon:21500	uc009bdi.2	12057	Opn1sw	mm10_genes_firstexons													60
29330130.chr6	chr6	29330130	chr6	29330070	29330513	444	-	firstexon:18789	uc009bdi.2	12057	Opn1sw	mm9_genes_firstexons	29380130.chr6	chr6	29380130	chr6	29380070	29380513	444	-	firstexon:21500	uc009bdi.2	12057	Opn1sw	mm10_genes_firstexons				0			100	100		86.9565	92
29330131.chr6	chr6	29330131	chr6	29330070	29330513	444	-	firstexon:18789	uc009bdi.2	12057	Opn1sw	mm9_genes_firstexons	29380131.chr6	chr6	29380131	chr6	29380070	29380513	444	-	firstexon:21500	uc009bdi.2	12057	Opn1sw	mm10_genes_firstexons	29.4	37.5	11.1111			100			100	88.8889	86.6667	71.4286	84.6154	94.1176	100	100	87.5	100	100	64.7059	88.2353	100
29330142.chr6	chr6	29330142	chr6	29330070	29330513	444	-	firstexon:18789	uc009bdi.2	12057	Opn1sw	mm9_genes_firstexons	29380142.chr6	chr6	29380142	chr6	29380070	29380513	444	-	firstexon:21500	uc009bdi.2	12057	Opn1sw	mm10_genes_firstexons				10			84.6154	81.8182		100	100
29330143.chr6	chr6	29330143	chr6	29330070	29330513	444	-	firstexon:18789	uc009bdi.2	12057	Opn1sw	mm9_genes_firstexons	29380143.chr6	chr6	29380143	chr6	29380070	29380513	444	-	firstexon:21500	uc009bdi.2	12057	Opn1sw	mm10_genes_firstexons	47.4	30.4	12.5			95			100	88.8889	93.75	85.7143	84.6154	94.1176	85.7143	100	100	85.2941	100	52.9412	100	100
29330187.chr6	chr6	29330187	chr6	29330070	29330513	444	-	firstexon:18789	uc009bdi.2	12057	Opn1sw	mm9_genes_firstexons	29380187.chr6	chr6	29380187	chr6	29380070	29380513	444	-	firstexon:21500	uc009bdi.2	12057	Opn1sw	mm10_genes_firstexons				11.1111	20		92.8571	88.8889		100	88.8889
29330188.chr6	chr6	29330188	chr6	29330070	29330513	444	-	firstexon:18789	uc009bdi.2	12057	Opn1sw	mm9_genes_firstexons	29380188.chr6	chr6	29380188	chr6	29380070	29380513	444	-	firstexon:21500	uc009bdi.2	12057	Opn1sw	mm10_genes_firstexons	45.5	16.7	0			81.8			100	90	93.75	100	100	100	100	85.7143	100	88.2353	94.1176	29.4118	100	100
29330225.chr6	chr6	29330225	chr6	29330070	29330513	444	-	firstexon:18789	uc009bdi.2	12057	Opn1sw	mm9_genes_firstexons	29380225.chr6	chr6	29380225	chr6	29380070	29380513	444	-	firstexon:21500	uc009bdi.2	12057	Opn1sw	mm10_genes_firstexons				28.5714	16.6667		75	61.5385		100	95
29330226.chr6	chr6	29330226	chr6	29330070	29330513	444	-	firstexon:18789	uc009bdi.2	12057	Opn1sw	mm9_genes_firstexons	29380226.chr6	chr6	29380226	chr6	29380070	29380513	444	-	firstexon:21500	uc009bdi.2	12057	Opn1sw	mm10_genes_firstexons		40	30			33.3			88.2	90	75	100	83.3333	100	87.5	80	90	94.1176	88.2353	58.8235	100	91.1765
29330318.chr6	chr6	29330318	chr6	29330070	29330513	444	-	firstexon:18789	uc009bdi.2	12057	Opn1sw	mm9_genes_firstexons	29380318.chr6	chr6	29380318	chr6	29380070	29380513	444	-	firstexon:21500	uc009bdi.2	12057	Opn1sw	mm10_genes_firstexons				9.09091			100	86.6667		100	100
29330319.chr6	chr6	29330319	chr6	29330070	29330513	444	-	firstexon:18789	uc009bdi.2	12057	Opn1sw	mm9_genes_firstexons	29380319.chr6	chr6	29380319	chr6	29380070	29380513	444	-	firstexon:21500	uc009bdi.2	12057	Opn1sw	mm10_genes_firstexons	43.8	0	50			58.3			100	100	91.6667		75	94.1176	100	100	100	100	100	52.9412	100	91.1765
29330320.chr6													29380320.chr6	chr6	29380320	chr6	29380070	29380513	444	-	firstexon:21500	uc009bdi.2	12057	Opn1sw	mm10_genes_firstexons													100		100		100
29330371.chr6	chr6	29330371	chr6	29330070	29330513	444	-	firstexon:18789	uc009bdi.2	12057	Opn1sw	mm9_genes_firstexons	29380371.chr6	chr6	29380371	chr6	29380070	29380513	444	-	firstexon:21500	uc009bdi.2	12057	Opn1sw	mm10_genes_firstexons				16.6667	0		75	82.3529		100	84.6154
29330372.chr6	chr6	29330372	chr6	29330070	29330513	444	-	firstexon:18789	uc009bdi.2	12057	Opn1sw	mm9_genes_firstexons	29380372.chr6	chr6	29380372	chr6	29380070	29380513	444	-	firstexon:21500	uc009bdi.2	12057	Opn1sw	mm10_genes_firstexons		0				100			100	100	90.9091		100	88.2353	100		100	85.2941	100	38.2353	91.1765	73.5294
29330373.chr6													29380373.chr6	chr6	29380373	chr6	29380070	29380513	444	-	firstexon:21500	uc009bdi.2	12057	Opn1sw	mm10_genes_firstexons												50	100		83.3333		85.7143
29330420.chr6	chr6	29330420	chr6	29330070	29330513	444	-	firstexon:18789	uc009bdi.2	12057	Opn1sw	mm9_genes_firstexons	29380420.chr6	chr6	29380420	chr6	29380070	29380513	444	-	firstexon:21500	uc009bdi.2	12057	Opn1sw	mm10_genes_firstexons				0	0		82.3529	92.8571		80	90.9091
29330421.chr6	chr6	29330421	chr6	29330070	29330513	444	-	firstexon:18789	uc009bdi.2	12057	Opn1sw	mm9_genes_firstexons	29380421.chr6	chr6	29380421	chr6	29380070	29380513	444	-	firstexon:21500	uc009bdi.2	12057	Opn1sw	mm10_genes_firstexons		0				100			85.7	91.6667	85.7143			91.1765	100		100	100	100	55.8824	79.4118	67.6471
29330422.chr6													29380422.chr6	chr6	29380422	chr6	29380070	29380513	444	-	firstexon:21500	uc009bdi.2	12057	Opn1sw	mm10_genes_firstexons												100	90.4762		100	100	81.8182
29330447.chr6	chr6	29330447	chr6	29330070	29330513	444	-	firstexon:18789	uc009bdi.2	12057	Opn1sw	mm9_genes_firstexons	29380447.chr6	chr6	29380447	chr6	29380070	29380513	444	-	firstexon:21500	uc009bdi.2	12057	Opn1sw	mm10_genes_firstexons				0	0		100	86.6667		66.6667	100
29330448.chr6	chr6	29330448	chr6	29330070	29330513	444	-	firstexon:18789	uc009bdi.2	12057	Opn1sw	mm9_genes_firstexons	29380448.chr6	chr6	29380448	chr6	29380070	29380513	444	-	firstexon:21500	uc009bdi.2	12057	Opn1sw	mm10_genes_firstexons		0				100			97.6	88.2353	75			85.2941			100	88.2353	100	38.2353	20.5882	35.2941
29330449.chr6													29380449.chr6	chr6	29380449	chr6	29380070	29380513	444	-	firstexon:21500	uc009bdi.2	12057	Opn1sw	mm10_genes_firstexons												100	80.9524		100	100	100
29330463.chr6	chr6	29330463	chr6	29330070	29330513	444	-	firstexon:18789	uc009bdi.2	12057	Opn1sw	mm9_genes_firstexons	29380463.chr6	chr6	29380463	chr6	29380070	29380513	444	-	firstexon:21500	uc009bdi.2	12057	Opn1sw	mm10_genes_firstexons				0	0		84.6154	82.3529		57.1429	81.8182
29330464.chr6	chr6	29330464	chr6	29330070	29330513	444	-	firstexon:18789	uc009bdi.2	12057	Opn1sw	mm9_genes_firstexons	29380464.chr6	chr6	29380464	chr6	29380070	29380513	444	-	firstexon:21500	uc009bdi.2	12057	Opn1sw	mm10_genes_firstexons		3.7	12.5			95.5			91.9	76.4706	66.6667			88.2353			100	100	100	17.6471	0	0
29330465.chr6													29380465.chr6	chr6	29380465	chr6	29380070	29380513	444	-	firstexon:21500	uc009bdi.2	12057	Opn1sw	mm10_genes_firstexons												83.3333	80.9524		75	85.7143	69.2308
29330843.chr6	chr6	29330843	chr6	29330514	29331513	1000	-	promoter:18789	uc009bdi.2	12057	Opn1sw	mm9_genes_promoters	29380843.chr6	chr6	29380843	chr6	29380514	29381513	1000	-	promoter:21500	uc009bdi.2	12057	Opn1sw	mm10_genes_promoters				0	0		37.5	46.6667		57.8947	58.8235
29330844.chr6	chr6	29330844	chr6	29330514	29331513	1000	-	promoter:18789	uc009bdi.2	12057	Opn1sw	mm9_genes_promoters	29380844.chr6	chr6	29380844	chr6	29380514	29381513	1000	-	promoter:21500	uc009bdi.2	12057	Opn1sw	mm10_genes_promoters	14.3	85.7	0			85.7			100	66.6667	66.6667	25	60	64.7059	50	66.6667	42.8571	100	82.3529	44.1176	73.5294	88.2353
29330908.chr6	chr6	29330908	chr6	29330514	29331513	1000	-	promoter:18789	uc009bdi.2	12057	Opn1sw	mm9_genes_promoters	29380908.chr6	chr6	29380908	chr6	29380514	29381513	1000	-	promoter:21500	uc009bdi.2	12057	Opn1sw	mm10_genes_promoters				0	0		60	70.5882		75	87.5
29330909.chr6	chr6	29330909	chr6	29330514	29331513	1000	-	promoter:18789	uc009bdi.2	12057	Opn1sw	mm9_genes_promoters	29380909.chr6	chr6	29380909	chr6	29380514	29381513	1000	-	promoter:21500	uc009bdi.2	12057	Opn1sw	mm10_genes_promoters		0	0			60			84.6	81.8182	84.6154	80	33.3333	82.3529	33.3333		100	79.4118	73.5294	52.9412	64.7059	85.2941
29331186.chr6	chr6	29331186	chr6	29330514	29331513	1000	-	promoter:18789	uc009bdi.2	12057	Opn1sw	mm9_genes_promoters	29381186.chr6	chr6	29381186	chr6	29380514	29381513	1000	-	promoter:21500	uc009bdi.2	12057	Opn1sw	mm10_genes_promoters				0	0		76.9231	75		100	85
29331187.chr6	chr6	29331187	chr6	29330514	29331513	1000	-	promoter:18789	uc009bdi.2	12057	Opn1sw	mm9_genes_promoters	29381187.chr6	chr6	29381187	chr6	29380514	29381513	1000	-	promoter:21500	uc009bdi.2	12057	Opn1sw	mm10_genes_promoters	3.33	0	0			47.1			16.7	70	61.9048	100	83.3333	67.6471	50		66.6667	100	91.1765	52.9412	91.1765	100
29331188.chr6													29381188.chr6	chr6	29381188	chr6	29380514	29381513	1000	-	promoter:21500	uc009bdi.2	12057	Opn1sw	mm10_genes_promoters												66.6667	100		100		100
29331222.chr6	chr6	29331222	chr6	29330514	29331513	1000	-	promoter:18789	uc009bdi.2	12057	Opn1sw	mm9_genes_promoters	29381222.chr6	chr6	29381222	chr6	29380514	29381513	1000	-	promoter:21500	uc009bdi.2	12057	Opn1sw	mm10_genes_promoters				10	0		80	80.9524		90	88.8889
29331223.chr6	chr6	29331223	chr6	29330514	29331513	1000	-	promoter:18789	uc009bdi.2	12057	Opn1sw	mm9_genes_promoters	29381223.chr6	chr6	29381223	chr6	29380514	29381513	1000	-	promoter:21500	uc009bdi.2	12057	Opn1sw	mm10_genes_promoters	3.85	14.3	0			100			20	83.871	81.8182		71.4286	91.1765				91.1765	91.1765	64.7059	91.1765	88.2353
29331224.chr6													29381224.chr6	chr6	29381224	chr6	29380514	29381513	1000	-	promoter:21500	uc009bdi.2	12057	Opn1sw	mm10_genes_promoters													100		100		83.3333
29331270.chr6	chr6	29331270	chr6	29330514	29331513	1000	-	promoter:18789	uc009bdi.2	12057	Opn1sw	mm9_genes_promoters	29381270.chr6	chr6	29381270	chr6	29380514	29381513	1000	-	promoter:21500	uc009bdi.2	12057	Opn1sw	mm10_genes_promoters				0	0		80	100		88.8889	100
29331271.chr6	chr6	29331271	chr6	29330514	29331513	1000	-	promoter:18789	uc009bdi.2	12057	Opn1sw	mm9_genes_promoters	29381271.chr6	chr6	29381271	chr6	29380514	29381513	1000	-	promoter:21500	uc009bdi.2	12057	Opn1sw	mm10_genes_promoters	10.7	6.25	0			100			60	96.6667	89.6552	100	100	91.1765			100	88.2353	100	70.5882	100	100
29331272.chr6													29381272.chr6	chr6	29381272	chr6	29380514	29381513	1000	-	promoter:21500	uc009bdi.2	12057	Opn1sw	mm10_genes_promoters													100		100	100	100
29331286.chr6	chr6	29331286	chr6	29330514	29331513	1000	-	promoter:18789	uc009bdi.2	12057	Opn1sw	mm9_genes_promoters	29381286.chr6	chr6	29381286	chr6	29380514	29381513	1000	-	promoter:21500	uc009bdi.2	12057	Opn1sw	mm10_genes_promoters				0	20		87.5	72.7273		86.6667	94.7368
29331287.chr6	chr6	29331287	chr6	29330514	29331513	1000	-	promoter:18789	uc009bdi.2	12057	Opn1sw	mm9_genes_promoters	29381287.chr6	chr6	29381287	chr6	29380514	29381513	1000	-	promoter:21500	uc009bdi.2	12057	Opn1sw	mm10_genes_promoters	15	2.78	0			100			100	100	100	100	100	73.5294			100	94.1176	82.3529	64.7059	82.3529	82.3529
29331288.chr6													29381288.chr6	chr6	29381288	chr6	29380514	29381513	1000	-	promoter:21500	uc009bdi.2	12057	Opn1sw	mm10_genes_promoters												100	100		50	100	83.3333
29331328.chr6	chr6	29331328	chr6	29330514	29331513	1000	-	promoter:18789	uc009bdi.2	12057	Opn1sw	mm9_genes_promoters	29381328.chr6	chr6	29381328	chr6	29380514	29381513	1000	-	promoter:21500	uc009bdi.2	12057	Opn1sw	mm10_genes_promoters				0	0		68.75	91.6667		76.9231	80.9524
29331329.chr6	chr6	29331329	chr6	29330514	29331513	1000	-	promoter:18789	uc009bdi.2	12057	Opn1sw	mm9_genes_promoters	29381329.chr6	chr6	29381329	chr6	29380514	29381513	1000	-	promoter:21500	uc009bdi.2	12057	Opn1sw	mm10_genes_promoters	9.09	0	0			100			100	85.7143	80.6452		100	94.1176			100	88.2353	88.2353	82.3529	79.4118	91.1765
29331330.chr6													29381330.chr6	chr6	29381330	chr6	29380514	29381513	1000	-	promoter:21500	uc009bdi.2	12057	Opn1sw	mm10_genes_promoters												100	83.3333		50	100	100
29331379.chr6	chr6	29331379	chr6	29330514	29331513	1000	-	promoter:18789	uc009bdi.2	12057	Opn1sw	mm9_genes_promoters	29381379.chr6	chr6	29381379	chr6	29380514	29381513	1000	-	promoter:21500	uc009bdi.2	12057	Opn1sw	mm10_genes_promoters				7.69231	0		78.9474	91.6667		90.9091	80.7692
29331380.chr6	chr6	29331380	chr6	29330514	29331513	1000	-	promoter:18789	uc009bdi.2	12057	Opn1sw	mm9_genes_promoters	29381380.chr6	chr6	29381380	chr6	29380514	29381513	1000	-	promoter:21500	uc009bdi.2	12057	Opn1sw	mm10_genes_promoters	44.4	0	25			100			75	82.3529	82.6087	100		50				94.1176	67.6471	88.2353	97.0588	79.4118
29331381.chr6													29381381.chr6	chr6	29381381	chr6	29380514	29381513	1000	-	promoter:21500	uc009bdi.2	12057	Opn1sw	mm10_genes_promoters												100	100		80	100	100
29331385.chr6	chr6	29331385	chr6	29330514	29331513	1000	-	promoter:18789	uc009bdi.2	12057	Opn1sw	mm9_genes_promoters	29381385.chr6	chr6	29381385	chr6	29380514	29381513	1000	-	promoter:21500	uc009bdi.2	12057	Opn1sw	mm10_genes_promoters				14.2857	0		87.5	95.6522		90.9091	92.3077
29331386.chr6	chr6	29331386	chr6	29330514	29331513	1000	-	promoter:18789	uc009bdi.2	12057	Opn1sw	mm9_genes_promoters	29381386.chr6	chr6	29381386	chr6	29380514	29381513	1000	-	promoter:21500	uc009bdi.2	12057	Opn1sw	mm10_genes_promoters	25	0	0			100			71.4	86.6667	86.9565	66.6667	100	79.4118				91.1765	94.1176	88.2353	91.1765	79.4118
29331387.chr6													29381387.chr6	chr6	29381387	chr6	29380514	29381513	1000	-	promoter:21500	uc009bdi.2	12057	Opn1sw	mm10_genes_promoters												100	83.3333		80	100	100
29331505.chr6	chr6	29331505	chr6	29330514	29331513	1000	-	promoter:18789	uc009bdi.2	12057	Opn1sw	mm9_genes_promoters	29381505.chr6	chr6	29381505	chr6	29380514	29381513	1000	-	promoter:21500	uc009bdi.2	12057	Opn1sw	mm10_genes_promoters				0			78.9474	92.3077		100	100
29331506.chr6	chr6	29331506	chr6	29330514	29331513	1000	-	promoter:18789	uc009bdi.2	12057	Opn1sw	mm9_genes_promoters	29381506.chr6	chr6	29381506	chr6	29380514	29381513	1000	-	promoter:21500	uc009bdi.2	12057	Opn1sw	mm10_genes_promoters	0	0	0			94.4			100	94.7368	94.5946	100	100	88.2353				85.2941	94.1176	85.2941	70.5882	85.2941
29331507.chr6													29381507.chr6	chr6	29381507	chr6	29380514	29381513	1000	-	promoter:21500	uc009bdi.2	12057	Opn1sw	mm10_genes_promoters												100	87.5		100	100	100
																										22.0336	12.4915	8.30065	5.37091	3.54167	86.965	81.0254	83.5185	83.125	86.6043	86.5881	86.3458	87.4069	84.8529	82.9812	93.631	92.3432	92.6471	91.3235	57.2059	81.0294	81.3235	Average

## Sheet: Pde6a
id mm9	seqnames	start mm9	annot.seqnames	annot.start mm9	annot.end mm9	annot.width mm9	annot.strand	annot.id mm9	annot.tx_id mm9	annot.gene_id mm9	annot.symbol	annot.type	id mm10	seqnames	start mm10	annot.seqnames	annot.start mm10	annot.end mm10	annot.width mm10	annot.strand	annot.id mm10	annot.tx_id mm10	annot.gene_id mm10	annot.symbol	annot.type	E0.5 zygote	E2.5 8-cell	E3.5 ICM	E3.5 ICM R1	E3.5 ICM R2	E6.5 epiblast	E6.5 epiblast R1	E6.5 epiblast R1	E7.5 epiblast	E10.5 forb R1	E10.5 forb R2	RPCs (E11.5 ret)	RPCs (E12.5 ret)	RPCs (E14.5 ret)	P0 RPCs	P3 RPCs	RGCs	HC	SBAC	Cones	Rods	Rods (P21 ret)
61379231.chr18	chr18	61379231	chr18	61379153	61380152	1000	+	promoter:50392	uc008fbv.1	225600	Pde6a	mm9_genes_promoters	61219577.chr18	chr18	61219577	chr18	61219499	61220498	1000	+	promoter:57654	uc008fbv.2	225600	Pde6a	mm10_genes_promoters				0	0		81.8182	82.3529		66.6667	100
61379232.chr18	chr18	61379232	chr18	61379153	61380152	1000	+	promoter:50392	uc008fbv.1	225600	Pde6a	mm9_genes_promoters	61219578.chr18	chr18	61219578	chr18	61219499	61220498	1000	+	promoter:57654	uc008fbv.2	225600	Pde6a	mm10_genes_promoters	54.5	36.4				100			100	100	88.8889	91.6667	84.2105	100	71.4286	77.7778	90	50	79.4118	91.1765	0	35.2941
61379233.chr18													61219579.chr18	chr18	61219579	chr18	61219499	61220498	1000	+	promoter:57654	uc008fbv.2	225600	Pde6a	mm10_genes_promoters												100	83.3333		100	100	100
61379257.chr18	chr18	61379257	chr18	61379153	61380152	1000	+	promoter:50392	uc008fbv.1	225600	Pde6a	mm9_genes_promoters	61219603.chr18	chr18	61219603	chr18	61219499	61220498	1000	+	promoter:57654	uc008fbv.2	225600	Pde6a	mm10_genes_promoters				0	0		84.6154	88.8889		100	88.2353
61379258.chr18	chr18	61379258	chr18	61379153	61380152	1000	+	promoter:50392	uc008fbv.1	225600	Pde6a	mm9_genes_promoters	61219604.chr18	chr18	61219604	chr18	61219499	61220498	1000	+	promoter:57654	uc008fbv.2	225600	Pde6a	mm10_genes_promoters	63.6	57.1	0			84.6			100	86.6667	88.8889	100	80	85.2941	100	88.8889	81.8182	76.4706	88.2353	58.8235	14.7059	58.8235
61379259.chr18													61219605.chr18	chr18	61219605	chr18	61219499	61220498	1000	+	promoter:57654	uc008fbv.2	225600	Pde6a	mm10_genes_promoters													100				100
61379296.chr18	chr18	61379296	chr18	61379153	61380152	1000	+	promoter:50392	uc008fbv.1	225600	Pde6a	mm9_genes_promoters	61219642.chr18	chr18	61219642	chr18	61219499	61220498	1000	+	promoter:57654	uc008fbv.2	225600	Pde6a	mm10_genes_promoters				16.6667	9.09091		100	77.7778		90.9091	86.6667
61379297.chr18	chr18	61379297	chr18	61379153	61380152	1000	+	promoter:50392	uc008fbv.1	225600	Pde6a	mm9_genes_promoters	61219643.chr18	chr18	61219643	chr18	61219499	61220498	1000	+	promoter:57654	uc008fbv.2	225600	Pde6a	mm10_genes_promoters	22.7	20	0			100			100	100	100	100	80	94.1176	85.7143	87.5	90	85.2941	82.3529	94.1176	88.2353	88.2353
61379298.chr18													61219644.chr18	chr18	61219644	chr18	61219499	61220498	1000	+	promoter:57654	uc008fbv.2	225600	Pde6a	mm10_genes_promoters												100	100		100		83.3333
61379307.chr18	chr18	61379307	chr18	61379153	61380152	1000	+	promoter:50392	uc008fbv.1	225600	Pde6a	mm9_genes_promoters	61219653.chr18	chr18	61219653	chr18	61219499	61220498	1000	+	promoter:57654	uc008fbv.2	225600	Pde6a	mm10_genes_promoters				0	9.09091		100	84.2105		95	94.7368
61379308.chr18	chr18	61379308	chr18	61379153	61380152	1000	+	promoter:50392	uc008fbv.1	225600	Pde6a	mm9_genes_promoters	61219654.chr18	chr18	61219654	chr18	61219499	61220498	1000	+	promoter:57654	uc008fbv.2	225600	Pde6a	mm10_genes_promoters	30.8	0	0			100			100	100	100	83.3333	86.6667	94.1176	100	87.5	87.5	100	100	100	100	82.3529
61379309.chr18													61219655.chr18	chr18	61219655	chr18	61219499	61220498	1000	+	promoter:57654	uc008fbv.2	225600	Pde6a	mm10_genes_promoters												50	66.6667		100		100
61379333.chr18	chr18	61379333	chr18	61379153	61380152	1000	+	promoter:50392	uc008fbv.1	225600	Pde6a	mm9_genes_promoters	61219679.chr18	chr18	61219679	chr18	61219499	61220498	1000	+	promoter:57654	uc008fbv.2	225600	Pde6a	mm10_genes_promoters				16.6667	30		100	100		94.7368	93.75
61379334.chr18	chr18	61379334	chr18	61379153	61380152	1000	+	promoter:50392	uc008fbv.1	225600	Pde6a	mm9_genes_promoters	61219680.chr18	chr18	61219680	chr18	61219499	61220498	1000	+	promoter:57654	uc008fbv.2	225600	Pde6a	mm10_genes_promoters	51.7	0	0			100			92.3	88.8889	94.7368	100	100	100	71.4286	62.5	100	100	100	94.1176	79.4118	91.1765
61379335.chr18													61219681.chr18	chr18	61219681	chr18	61219499	61220498	1000	+	promoter:57654	uc008fbv.2	225600	Pde6a	mm10_genes_promoters												100	75		60	100	83.3333
61379616.chr18	chr18	61379616	chr18	61379153	61380152	1000	+	promoter:50392	uc008fbv.1	225600	Pde6a	mm9_genes_promoters	61219962.chr18	chr18	61219962	chr18	61219499	61220498	1000	+	promoter:57654	uc008fbv.2	225600	Pde6a	mm10_genes_promoters				0	6.25		50	70		68.75	50
61379617.chr18	chr18	61379617	chr18	61379153	61380152	1000	+	promoter:50392	uc008fbv.1	225600	Pde6a	mm9_genes_promoters	61219963.chr18	chr18	61219963	chr18	61219499	61220498	1000	+	promoter:57654	uc008fbv.2	225600	Pde6a	mm10_genes_promoters		14.3				100				70	75		50	61.7647				67.6471	82.3529			38.2353
61379618.chr18													61219964.chr18	chr18	61219964	chr18	61219499	61220498	1000	+	promoter:57654	uc008fbv.2	225600	Pde6a	mm10_genes_promoters												40	33.3333		75	33.3333	66.6667
61379654.chr18	chr18	61379654	chr18	61379153	61380152	1000	+	promoter:50392	uc008fbv.1	225600	Pde6a	mm9_genes_promoters	61220000.chr18	chr18	61220000	chr18	61219499	61220498	1000	+	promoter:57654	uc008fbv.2	225600	Pde6a	mm10_genes_promoters				25	0		100	57.1429		84.2105	75
61379655.chr18	chr18	61379655	chr18	61379153	61380152	1000	+	promoter:50392	uc008fbv.1	225600	Pde6a	mm9_genes_promoters	61220001.chr18	chr18	61220001	chr18	61219499	61220498	1000	+	promoter:57654	uc008fbv.2	225600	Pde6a	mm10_genes_promoters		25	0			100				88.8889	66.6667		80	64.7059				61.7647	85.2941	70.5882	44.1176	88.2353
61379656.chr18													61220002.chr18	chr18	61220002	chr18	61219499	61220498	1000	+	promoter:57654	uc008fbv.2	225600	Pde6a	mm10_genes_promoters												100	80		100	57.1429	66.6667
61379721.chr18	chr18	61379721	chr18	61379153	61380152	1000	+	promoter:50392	uc008fbv.1	225600	Pde6a	mm9_genes_promoters	61220067.chr18	chr18	61220067	chr18	61219499	61220498	1000	+	promoter:57654	uc008fbv.2	225600	Pde6a	mm10_genes_promoters				30.7692			81.8182	100		100	78.9474
61379722.chr18	chr18	61379722	chr18	61379153	61380152	1000	+	promoter:50392	uc008fbv.1	225600	Pde6a	mm9_genes_promoters	61220068.chr18	chr18	61220068	chr18	61219499	61220498	1000	+	promoter:57654	uc008fbv.2	225600	Pde6a	mm10_genes_promoters	55.6	57.1	0			100			100	100	84.2105		100	91.1765			100	100	94.1176	82.3529	88.2353	91.1765
61379723.chr18													61220069.chr18	chr18	61220069	chr18	61219499	61220498	1000	+	promoter:57654	uc008fbv.2	225600	Pde6a	mm10_genes_promoters													50		100	100	100
61379731.chr18	chr18	61379731	chr18	61379153	61380152	1000	+	promoter:50392	uc008fbv.1	225600	Pde6a	mm9_genes_promoters	61220077.chr18	chr18	61220077	chr18	61219499	61220498	1000	+	promoter:57654	uc008fbv.2	225600	Pde6a	mm10_genes_promoters				27.2727			100	100		84.6154	88.8889
61379732.chr18	chr18	61379732	chr18	61379153	61380152	1000	+	promoter:50392	uc008fbv.1	225600	Pde6a	mm9_genes_promoters	61220078.chr18	chr18	61220078	chr18	61219499	61220498	1000	+	promoter:57654	uc008fbv.2	225600	Pde6a	mm10_genes_promoters	100	57.1	16.6667			100			100	95.6522	88.8889		100	94.1176		100	100	91.1765	88.2353	100	94.1176	100
61379733.chr18													61220079.chr18	chr18	61220079	chr18	61219499	61220498	1000	+	promoter:57654	uc008fbv.2	225600	Pde6a	mm10_genes_promoters													66.6667		100	100	66.6667
61379735.chr18	chr18	61379735	chr18	61379153	61380152	1000	+	promoter:50392	uc008fbv.1	225600	Pde6a	mm9_genes_promoters	61220081.chr18	chr18	61220081	chr18	61219499	61220498	1000	+	promoter:57654	uc008fbv.2	225600	Pde6a	mm10_genes_promoters				27.2727			91.6667	81.8182		92.8571	87.5
61379736.chr18	chr18	61379736	chr18	61379153	61380152	1000	+	promoter:50392	uc008fbv.1	225600	Pde6a	mm9_genes_promoters	61220082.chr18	chr18	61220082	chr18	61219499	61220498	1000	+	promoter:57654	uc008fbv.2	225600	Pde6a	mm10_genes_promoters	60	60	20			100			100	100	94.7368		85.7143	94.1176		100	100	91.1765	88.2353	79.4118	67.6471	100
61379737.chr18													61220083.chr18	chr18	61220083	chr18	61219499	61220498	1000	+	promoter:57654	uc008fbv.2	225600	Pde6a	mm10_genes_promoters													100		100	100	100
61379768.chr18	chr18	61379768	chr18	61379153	61380152	1000	+	promoter:50392	uc008fbv.1	225600	Pde6a	mm9_genes_promoters	61220114.chr18	chr18	61220114	chr18	61219499	61220498	1000	+	promoter:57654	uc008fbv.2	225600	Pde6a	mm10_genes_promoters				50			90	91.6667		72.7273	78.9474
61379769.chr18	chr18	61379769	chr18	61379153	61380152	1000	+	promoter:50392	uc008fbv.1	225600	Pde6a	mm9_genes_promoters	61220115.chr18	chr18	61220115	chr18	61219499	61220498	1000	+	promoter:57654	uc008fbv.2	225600	Pde6a	mm10_genes_promoters	62.5	57.1	0			97.1			100	83.871	85		100	82.3529		50	100	55.8824	76.4706	47.0588	5.88235	32.3529
61379770.chr18													61220116.chr18	chr18	61220116	chr18	61219499	61220498	1000	+	promoter:57654	uc008fbv.2	225600	Pde6a	mm10_genes_promoters													62.5		100		66.6667
61379820.chr18	chr18	61379820	chr18	61379153	61380152	1000	+	promoter:50392	uc008fbv.1	225600	Pde6a	mm9_genes_promoters	61220166.chr18	chr18	61220166	chr18	61219499	61220498	1000	+	promoter:57654	uc008fbv.2	225600	Pde6a	mm10_genes_promoters				16.6667			100	88.8889		88	75
61379821.chr18	chr18	61379821	chr18	61379153	61380152	1000	+	promoter:50392	uc008fbv.1	225600	Pde6a	mm9_genes_promoters	61220167.chr18	chr18	61220167	chr18	61219499	61220498	1000	+	promoter:57654	uc008fbv.2	225600	Pde6a	mm10_genes_promoters	7.14	18.5	30			72.2			100	78.125	76.9231	100	88.8889	70.5882	100	66.6667	50	67.6471	94.1176	70.5882	11.7647	82.3529
61379822.chr18													61220168.chr18	chr18	61220168	chr18	61219499	61220498	1000	+	promoter:57654	uc008fbv.2	225600	Pde6a	mm10_genes_promoters													100			50	66.6667
61379879.chr18	chr18	61379879	chr18	61379153	61380152	1000	+	promoter:50392	uc008fbv.1	225600	Pde6a	mm9_genes_promoters	61220225.chr18	chr18	61220225	chr18	61219499	61220498	1000	+	promoter:57654	uc008fbv.2	225600	Pde6a	mm10_genes_promoters				0			100	77.7778		92.8571	84.6154
61379880.chr18	chr18	61379880	chr18	61379153	61380152	1000	+	promoter:50392	uc008fbv.1	225600	Pde6a	mm9_genes_promoters	61220226.chr18	chr18	61220226	chr18	61219499	61220498	1000	+	promoter:57654	uc008fbv.2	225600	Pde6a	mm10_genes_promoters	28.6	23.8	41.6667			69			86.7	78.9474	84.6154	100	83.3333	94.1176	100	50	100	82.3529	88.2353	88.2353	38.2353	85.2941
61379941.chr18	chr18	61379941	chr18	61379153	61380152	1000	+	promoter:50392	uc008fbv.1	225600	Pde6a	mm9_genes_promoters	61220287.chr18	chr18	61220287	chr18	61219499	61220498	1000	+	promoter:57654	uc008fbv.2	225600	Pde6a	mm10_genes_promoters				10			76.4706	88.8889		80	81.8182
61379942.chr18	chr18	61379942	chr18	61379153	61380152	1000	+	promoter:50392	uc008fbv.1	225600	Pde6a	mm9_genes_promoters	61220288.chr18	chr18	61220288	chr18	61219499	61220498	1000	+	promoter:57654	uc008fbv.2	225600	Pde6a	mm10_genes_promoters	40	0	4.34783			100			100	90	86.6667		100	67.6471		50		52.9412	85.2941	35.2941	0	8.82353
61379943.chr18													61220289.chr18	chr18	61220289	chr18	61219499	61220498	1000	+	promoter:57654	uc008fbv.2	225600	Pde6a	mm10_genes_promoters													60			100	66.6667
61380030.chr18	chr18	61380030	chr18	61379153	61380152	1000	+	promoter:50392	uc008fbv.1	225600	Pde6a	mm9_genes_promoters	61220376.chr18	chr18	61220376	chr18	61219499	61220498	1000	+	promoter:57654	uc008fbv.2	225600	Pde6a	mm10_genes_promoters				0	20		80.9524	100		86.6667	88.8889
61380031.chr18	chr18	61380031	chr18	61379153	61380152	1000	+	promoter:50392	uc008fbv.1	225600	Pde6a	mm9_genes_promoters	61220377.chr18	chr18	61220377	chr18	61219499	61220498	1000	+	promoter:57654	uc008fbv.2	225600	Pde6a	mm10_genes_promoters	7.14	66.7	0			78.9			89.5	100	100	50	100	67.6471				50	94.1176	14.7059	0	23.5294
61380032.chr18													61220378.chr18	chr18	61220378	chr18	61219499	61220498	1000	+	promoter:57654	uc008fbv.2	225600	Pde6a	mm10_genes_promoters													100			50	100
61380044.chr18	chr18	61380044	chr18	61379153	61380152	1000	+	promoter:50392	uc008fbv.1	225600	Pde6a	mm9_genes_promoters	61220390.chr18	chr18	61220390	chr18	61219499	61220498	1000	+	promoter:57654	uc008fbv.2	225600	Pde6a	mm10_genes_promoters				10	42.8571		84.2105	100		100
61380045.chr18	chr18	61380045	chr18	61379153	61380152	1000	+	promoter:50392	uc008fbv.1	225600	Pde6a	mm9_genes_promoters	61220391.chr18	chr18	61220391	chr18	61219499	61220498	1000	+	promoter:57654	uc008fbv.2	225600	Pde6a	mm10_genes_promoters	0	42.9	0			90.5			100	95.8333	86.6667	100	100	73.5294			50	41.1765	88.2353	20.5882	0	17.6471
61380046.chr18													61220392.chr18	chr18	61220392	chr18	61219499	61220498	1000	+	promoter:57654	uc008fbv.2	225600	Pde6a	mm10_genes_promoters													100			0	33.3333
61380091.chr18	chr18	61380091	chr18	61379153	61380152	1000	+	promoter:50392	uc008fbv.1	225600	Pde6a	mm9_genes_promoters	61220437.chr18	chr18	61220437	chr18	61219499	61220498	1000	+	promoter:57654	uc008fbv.2	225600	Pde6a	mm10_genes_promoters				0	37.5		78.5714	92.8571		88.8889	88.8889
61380092.chr18	chr18	61380092	chr18	61379153	61380152	1000	+	promoter:50392	uc008fbv.1	225600	Pde6a	mm9_genes_promoters	61220438.chr18	chr18	61220438	chr18	61219499	61220498	1000	+	promoter:57654	uc008fbv.2	225600	Pde6a	mm10_genes_promoters	33.3	91.7	0			90			81.8	84.6154	93.75		100	85.2941			60	35.2941	76.4706	35.2941	0	14.7059
61380093.chr18													61220439.chr18	chr18	61220439	chr18	61219499	61220498	1000	+	promoter:57654	uc008fbv.2	225600	Pde6a	mm10_genes_promoters												50	100		50	60	66.6667
61380163.chr18	chr18	61380163	chr18	61380153	61380732	580	+	firstexon:50392	uc008fbv.1	225600	Pde6a	mm9_genes_firstexons	61220509.chr18	chr18	61220509	chr18	61220499	61221078	580	+	firstexon:57654	uc008fbv.2	225600	Pde6a	mm10_genes_firstexons				16.6667	16.6667		75	93.75		80	88.8889
61380164.chr18	chr18	61380164	chr18	61380153	61380732	580	+	firstexon:50392	uc008fbv.1	225600	Pde6a	mm9_genes_firstexons	61220510.chr18	chr18	61220510	chr18	61220499	61221078	580	+	firstexon:57654	uc008fbv.2	225600	Pde6a	mm10_genes_firstexons	25	60	0			77.8			100	76.4706	86.9565	100	66.6667	50			50	35.2941	70.5882	50	0	11.7647
61380165.chr18													61220511.chr18	chr18	61220511	chr18	61220499	61221078	580	+	firstexon:57654	uc008fbv.2	225600	Pde6a	mm10_genes_firstexons													83.3333		66.6667	80	66.6667
61380343.chr18	chr18	61380343	chr18	61380153	61380732	580	+	firstexon:50392	uc008fbv.1	225600	Pde6a	mm9_genes_firstexons	61220689.chr18	chr18	61220689	chr18	61220499	61221078	580	+	firstexon:57654	uc008fbv.2	225600	Pde6a	mm10_genes_firstexons				25	80		87.5	100		88.8889	88.8889
61380344.chr18	chr18	61380344	chr18	61380153	61380732	580	+	firstexon:50392	uc008fbv.1	225600	Pde6a	mm9_genes_firstexons	61220690.chr18	chr18	61220690	chr18	61220499	61221078	580	+	firstexon:57654	uc008fbv.2	225600	Pde6a	mm10_genes_firstexons		42.9	16.6667			100			60	91.6667	100	50	100	82.3529	100		100	73.5294	85.2941	100	0	29.4118
61380369.chr18	chr18	61380369	chr18	61380153	61380732	580	+	firstexon:50392	uc008fbv.1	225600	Pde6a	mm9_genes_firstexons	61220715.chr18	chr18	61220715	chr18	61220499	61221078	580	+	firstexon:57654	uc008fbv.2	225600	Pde6a	mm10_genes_firstexons				20	80		100	76.9231		86.6667	95
61380370.chr18	chr18	61380370	chr18	61380153	61380732	580	+	firstexon:50392	uc008fbv.1	225600	Pde6a	mm9_genes_firstexons	61220716.chr18	chr18	61220716	chr18	61220499	61221078	580	+	firstexon:57654	uc008fbv.2	225600	Pde6a	mm10_genes_firstexons		46.2				100			94.1	87.5	85.7143	100		100	100		100	61.7647	85.2941	55.8824	0	32.3529
61380387.chr18	chr18	61380387	chr18	61380153	61380732	580	+	firstexon:50392	uc008fbv.1	225600	Pde6a	mm9_genes_firstexons	61220733.chr18	chr18	61220733	chr18	61220499	61221078	580	+	firstexon:57654	uc008fbv.2	225600	Pde6a	mm10_genes_firstexons				20	80		100	86.6667		82.3529	100
61380388.chr18	chr18	61380388	chr18	61380153	61380732	580	+	firstexon:50392	uc008fbv.1	225600	Pde6a	mm9_genes_firstexons	61220734.chr18	chr18	61220734	chr18	61220499	61221078	580	+	firstexon:57654	uc008fbv.2	225600	Pde6a	mm10_genes_firstexons	40	46.2	45.4545			100			100	100	100			88.2353	100	100	33.3333	58.8235	100		0	32.3529
61380408.chr18	chr18	61380408	chr18	61380153	61380732	580	+	firstexon:50392	uc008fbv.1	225600	Pde6a	mm9_genes_firstexons	61220754.chr18	chr18	61220754	chr18	61220499	61221078	580	+	firstexon:57654	uc008fbv.2	225600	Pde6a	mm10_genes_firstexons				42.8571	50		100	100		69.5652	95.6522
61380409.chr18	chr18	61380409	chr18	61380153	61380732	580	+	firstexon:50392	uc008fbv.1	225600	Pde6a	mm9_genes_firstexons	61220755.chr18	chr18	61220755	chr18	61220499	61221078	580	+	firstexon:57654	uc008fbv.2	225600	Pde6a	mm10_genes_firstexons	66.7	55.6	25			100			84.6	100	90.9091		100	79.4118	100	100	100	67.6471	79.4118	85.2941	0	14.7059
61380420.chr18	chr18	61380420	chr18	61380153	61380732	580	+	firstexon:50392	uc008fbv.1	225600	Pde6a	mm9_genes_firstexons	61220766.chr18	chr18	61220766	chr18	61220499	61221078	580	+	firstexon:57654	uc008fbv.2	225600	Pde6a	mm10_genes_firstexons				40				100		95	100
61380421.chr18	chr18	61380421	chr18	61380153	61380732	580	+	firstexon:50392	uc008fbv.1	225600	Pde6a	mm9_genes_firstexons	61220767.chr18	chr18	61220767	chr18	61220499	61221078	580	+	firstexon:57654	uc008fbv.2	225600	Pde6a	mm10_genes_firstexons	94.1	75	30			100			86.7	100	100		100	100	100	100	100	91.1765	79.4118	100	0	41.1765
61380454.chr18	chr18	61380454	chr18	61380153	61380732	580	+	firstexon:50392	uc008fbv.1	225600	Pde6a	mm9_genes_firstexons	61220800.chr18	chr18	61220800	chr18	61220499	61221078	580	+	firstexon:57654	uc008fbv.2	225600	Pde6a	mm10_genes_firstexons				40			80	82.3529		84.2105	100
61380455.chr18	chr18	61380455	chr18	61380153	61380732	580	+	firstexon:50392	uc008fbv.1	225600	Pde6a	mm9_genes_firstexons	61220801.chr18	chr18	61220801	chr18	61220499	61221078	580	+	firstexon:57654	uc008fbv.2	225600	Pde6a	mm10_genes_firstexons	94.1	61.3	62.5			75			88.5	100	100			73.5294	100	100		64.7059	82.3529	100	5.88235	61.7647
61380459.chr18	chr18	61380459	chr18	61380153	61380732	580	+	firstexon:50392	uc008fbv.1	225600	Pde6a	mm9_genes_firstexons	61220805.chr18	chr18	61220805	chr18	61220499	61221078	580	+	firstexon:57654	uc008fbv.2	225600	Pde6a	mm10_genes_firstexons				20			80	75		88.2353	85.7143
61380460.chr18	chr18	61380460	chr18	61380153	61380732	580	+	firstexon:50392	uc008fbv.1	225600	Pde6a	mm9_genes_firstexons	61220806.chr18	chr18	61220806	chr18	61220499	61221078	580	+	firstexon:57654	uc008fbv.2	225600	Pde6a	mm10_genes_firstexons	85.7	64.1	40			72.2			86.7	100	86.6667			91.1765	100	50		52.9412	88.2353	85.2941	0	8.82353
61380526.chr18	chr18	61380526	chr18	61380153	61380732	580	+	firstexon:50392	uc008fbv.1	225600	Pde6a	mm9_genes_firstexons	61220872.chr18	chr18	61220872	chr18	61220499	61221078	580	+	firstexon:57654	uc008fbv.2	225600	Pde6a	mm10_genes_firstexons				50	20			100		100	100
61380527.chr18	chr18	61380527	chr18	61380153	61380732	580	+	firstexon:50392	uc008fbv.1	225600	Pde6a	mm9_genes_firstexons	61220873.chr18	chr18	61220873	chr18	61220499	61221078	580	+	firstexon:57654	uc008fbv.2	225600	Pde6a	mm10_genes_firstexons	66.7	48.7	30			94.4			100	100	100	100	50	100	100	100		47.0588	97.0588		0	8.82353
61380535.chr18	chr18	61380535	chr18	61380153	61380732	580	+	firstexon:50392	uc008fbv.1	225600	Pde6a	mm9_genes_firstexons	61220881.chr18	chr18	61220881	chr18	61220499	61221078	580	+	firstexon:57654	uc008fbv.2	225600	Pde6a	mm10_genes_firstexons				16.6667	40			92.8571		100	100
61380536.chr18	chr18	61380536	chr18	61380153	61380732	580	+	firstexon:50392	uc008fbv.1	225600	Pde6a	mm9_genes_firstexons	61220882.chr18	chr18	61220882	chr18	61220499	61221078	580	+	firstexon:57654	uc008fbv.2	225600	Pde6a	mm10_genes_firstexons	100	43.9	14.2857			92.9			100	100	100	100	100	100	100	100		52.9412	97.0588		5.88235	11.7647
61380562.chr18	chr18	61380562	chr18	61380153	61380732	580	+	firstexon:50392	uc008fbv.1	225600	Pde6a	mm9_genes_firstexons	61220908.chr18	chr18	61220908	chr18	61220499	61221078	580	+	firstexon:57654	uc008fbv.2	225600	Pde6a	mm10_genes_firstexons				40	42.8571		100	100		100	100
61380563.chr18	chr18	61380563	chr18	61380153	61380732	580	+	firstexon:50392	uc008fbv.1	225600	Pde6a	mm9_genes_firstexons	61220909.chr18	chr18	61220909	chr18	61220499	61221078	580	+	firstexon:57654	uc008fbv.2	225600	Pde6a	mm10_genes_firstexons	80	51.5	34.2857			100			100	100	100		100	79.4118	100	100		55.8824	100		0	17.6471
61380564.chr18													61220910.chr18	chr18	61220910	chr18	61220499	61221078	580	+	firstexon:57654	uc008fbv.2	225600	Pde6a	mm10_genes_firstexons													100		100	50
61380567.chr18	chr18	61380567	chr18	61380153	61380732	580	+	firstexon:50392	uc008fbv.1	225600	Pde6a	mm9_genes_firstexons	61220913.chr18	chr18	61220913	chr18	61220499	61221078	580	+	firstexon:57654	uc008fbv.2	225600	Pde6a	mm10_genes_firstexons				50	42.8571		100	100		91.6667	100
61380568.chr18	chr18	61380568	chr18	61380153	61380732	580	+	firstexon:50392	uc008fbv.1	225600	Pde6a	mm9_genes_firstexons	61220914.chr18	chr18	61220914	chr18	61220499	61221078	580	+	firstexon:57654	uc008fbv.2	225600	Pde6a	mm10_genes_firstexons	83.3	50	10			88.9			77.8	84.6154	93.75		100	100	100	100		52.9412	94.1176	100	0	17.6471
61380569.chr18													61220915.chr18	chr18	61220915	chr18	61220499	61221078	580	+	firstexon:57654	uc008fbv.2	225600	Pde6a	mm10_genes_firstexons													100		100	100
61380573.chr18	chr18	61380573	chr18	61380153	61380732	580	+	firstexon:50392	uc008fbv.1	225600	Pde6a	mm9_genes_firstexons	61220919.chr18	chr18	61220919	chr18	61220499	61221078	580	+	firstexon:57654	uc008fbv.2	225600	Pde6a	mm10_genes_firstexons				50	16.6667		100	88.8889		100	100
61380574.chr18	chr18	61380574	chr18	61380153	61380732	580	+	firstexon:50392	uc008fbv.1	225600	Pde6a	mm9_genes_firstexons	61220920.chr18	chr18	61220920	chr18	61220499	61221078	580	+	firstexon:57654	uc008fbv.2	225600	Pde6a	mm10_genes_firstexons	83.3	56.5	26.6667			100			100	91.6667	100		100	82.3529	100	100		52.9412	94.1176		2.94118	17.6471
61380575.chr18													61220921.chr18	chr18	61220921	chr18	61220499	61221078	580	+	firstexon:57654	uc008fbv.2	225600	Pde6a	mm10_genes_firstexons													100		80	100
61380576.chr18	chr18	61380576	chr18	61380153	61380732	580	+	firstexon:50392	uc008fbv.1	225600	Pde6a	mm9_genes_firstexons	61220922.chr18	chr18	61220922	chr18	61220499	61221078	580	+	firstexon:57654	uc008fbv.2	225600	Pde6a	mm10_genes_firstexons				0	16.6667		100	88.8889		90.9091	100
61380577.chr18	chr18	61380577	chr18	61380153	61380732	580	+	firstexon:50392	uc008fbv.1	225600	Pde6a	mm9_genes_firstexons	61220923.chr18	chr18	61220923	chr18	61220499	61221078	580	+	firstexon:57654	uc008fbv.2	225600	Pde6a	mm10_genes_firstexons	85.7	46.2	21.875			95			100	84.6154	92.8571		100	91.1765	100	75		52.9412	94.1176		14.7059	17.6471
61380578.chr18													61220924.chr18	chr18	61220924	chr18	61220499	61221078	580	+	firstexon:57654	uc008fbv.2	225600	Pde6a	mm10_genes_firstexons													100		100	50
61380615.chr18	chr18	61380615	chr18	61380153	61380732	580	+	firstexon:50392	uc008fbv.1	225600	Pde6a	mm9_genes_firstexons	61220961.chr18	chr18	61220961	chr18	61220499	61221078	580	+	firstexon:57654	uc008fbv.2	225600	Pde6a	mm10_genes_firstexons					16.6667		100	100		84.6154	87.5
61380616.chr18	chr18	61380616	chr18	61380153	61380732	580	+	firstexon:50392	uc008fbv.1	225600	Pde6a	mm9_genes_firstexons	61220962.chr18	chr18	61220962	chr18	61220499	61221078	580	+	firstexon:57654	uc008fbv.2	225600	Pde6a	mm10_genes_firstexons	66.7	48.7	28.5714			81			90	100	93.75			82.3529	100	80		50	94.1176		0	26.4706
61380617.chr18													61220963.chr18	chr18	61220963	chr18	61220499	61221078	580	+	firstexon:57654	uc008fbv.2	225600	Pde6a	mm10_genes_firstexons													100		100	100
61380642.chr18	chr18	61380642	chr18	61380153	61380732	580	+	firstexon:50392	uc008fbv.1	225600	Pde6a	mm9_genes_firstexons	61220988.chr18	chr18	61220988	chr18	61220499	61221078	580	+	firstexon:57654	uc008fbv.2	225600	Pde6a	mm10_genes_firstexons					0		87.5	100		100	90.4762
61380643.chr18	chr18	61380643	chr18	61380153	61380732	580	+	firstexon:50392	uc008fbv.1	225600	Pde6a	mm9_genes_firstexons	61220989.chr18	chr18	61220989	chr18	61220499	61221078	580	+	firstexon:57654	uc008fbv.2	225600	Pde6a	mm10_genes_firstexons	66.7	72.4	3.0303			100			100	100	100			91.1765	100	60	100	47.0588	100		2.94118	23.5294
61380644.chr18													61220990.chr18	chr18	61220990	chr18	61220499	61221078	580	+	firstexon:57654	uc008fbv.2	225600	Pde6a	mm10_genes_firstexons												100	100		71.4286
61380648.chr18	chr18	61380648	chr18	61380153	61380732	580	+	firstexon:50392	uc008fbv.1	225600	Pde6a	mm9_genes_firstexons	61220994.chr18	chr18	61220994	chr18	61220499	61221078	580	+	firstexon:57654	uc008fbv.2	225600	Pde6a	mm10_genes_firstexons					0		100	100		100	71.4286
61380649.chr18	chr18	61380649	chr18	61380153	61380732	580	+	firstexon:50392	uc008fbv.1	225600	Pde6a	mm9_genes_firstexons	61220995.chr18	chr18	61220995	chr18	61220499	61221078	580	+	firstexon:57654	uc008fbv.2	225600	Pde6a	mm10_genes_firstexons	63.6	47.1	5.88235			100			100	96	100	100		91.1765	100	100	100	64.7059	100		2.94118	70.5882
61380650.chr18													61220996.chr18	chr18	61220996	chr18	61220499	61221078	580	+	firstexon:57654	uc008fbv.2	225600	Pde6a	mm10_genes_firstexons												100	100		100
61380678.chr18	chr18	61380678	chr18	61380153	61380732	580	+	firstexon:50392	uc008fbv.1	225600	Pde6a	mm9_genes_firstexons	61221024.chr18	chr18	61221024	chr18	61220499	61221078	580	+	firstexon:57654	uc008fbv.2	225600	Pde6a	mm10_genes_firstexons					25		100	78.5714		100	90.9091
61380679.chr18	chr18	61380679	chr18	61380153	61380732	580	+	firstexon:50392	uc008fbv.1	225600	Pde6a	mm9_genes_firstexons	61221025.chr18	chr18	61221025	chr18	61220499	61221078	580	+	firstexon:57654	uc008fbv.2	225600	Pde6a	mm10_genes_firstexons	80	32.6	21.6216			92.6			100	92	100	75		79.4118	100	100	100	64.7059	85.2941		0	55.8824
61380680.chr18													61221026.chr18	chr18	61221026	chr18	61220499	61221078	580	+	firstexon:57654	uc008fbv.2	225600	Pde6a	mm10_genes_firstexons												100	100		100		100
61380687.chr18	chr18	61380687	chr18	61380153	61380732	580	+	firstexon:50392	uc008fbv.1	225600	Pde6a	mm9_genes_firstexons	61221033.chr18	chr18	61221033	chr18	61220499	61221078	580	+	firstexon:57654	uc008fbv.2	225600	Pde6a	mm10_genes_firstexons					25		100	100		100	90.9091
61380688.chr18	chr18	61380688	chr18	61380153	61380732	580	+	firstexon:50392	uc008fbv.1	225600	Pde6a	mm9_genes_firstexons	61221034.chr18	chr18	61221034	chr18	61220499	61221078	580	+	firstexon:57654	uc008fbv.2	225600	Pde6a	mm10_genes_firstexons	84.2	48.6	48.5714			100			100	100	100	100	50	85.2941	50	75	50	55.8824	91.1765	85.2941	0	38.2353
61380689.chr18													61221035.chr18	chr18	61221035	chr18	61220499	61221078	580	+	firstexon:57654	uc008fbv.2	225600	Pde6a	mm10_genes_firstexons												100	100		100		100
61380690.chr18	chr18	61380690	chr18	61380153	61380732	580	+	firstexon:50392	uc008fbv.1	225600	Pde6a	mm9_genes_firstexons	61221036.chr18	chr18	61221036	chr18	61220499	61221078	580	+	firstexon:57654	uc008fbv.2	225600	Pde6a	mm10_genes_firstexons					25		87.5	100		100	100
61380691.chr18	chr18	61380691	chr18	61380153	61380732	580	+	firstexon:50392	uc008fbv.1	225600	Pde6a	mm9_genes_firstexons	61221037.chr18	chr18	61221037	chr18	61220499	61221078	580	+	firstexon:57654	uc008fbv.2	225600	Pde6a	mm10_genes_firstexons	52.6	47.4	9.375			100			94.1	88.8889	100	100	50	100	100	100	100	67.6471	91.1765	85.2941	0	44.1176
61380692.chr18													61221038.chr18	chr18	61221038	chr18	61220499	61221078	580	+	firstexon:57654	uc008fbv.2	225600	Pde6a	mm10_genes_firstexons												100	100		100		50
																										58.6661	45.2054	17.249	21.3389	27.1174	93.3	91.1066	90.437	94.6514	91.4042	91.1438	89.6667	87.4342	85.6121	93.3681	80.2459	82.4087	64.3084	89.1892	74.2081	18.5458	43.7997	Average

## Sheet: Pde6b
id mm9	seqnames	start mm9	annot.seqnames	annot.start mm9	annot.end mm9	annot.width mm9	annot.strand	annot.id mm9	annot.tx_id mm9	annot.gene_id mm9	annot.symbol	annot.type	id mm10	seqnames	start mm10	annot.seqnames	annot.start mm10	annot.end mm10	annot.width mm10	annot.strand	annot.id mm10	annot.tx_id mm10	annot.gene_id mm10	annot.symbol	annot.type	E0.5 zygote	E2.5 8-cell	E3.5 ICM	E3.5 ICM R1	E3.5 ICM R2	E6.5 epiblast	E6.5 epiblast R1	E6.5 epiblast R1	E7.5 epiblast	E10.5 forb R1	E10.5 forb R2	RPCs (E11.5 ret)	RPCs (E12.5 ret)	RPCs (E14.5 ret)	P0 RPCs	P3 RPCs	RGCs	HC	SBAC	Cones	Rods	Rods (P21 ret)
108816470.chr5	chr5	108816470	chr5	108816392	108817391	1000	+	promoter:14621	uc008ynz.1	18587	Pde6b	mm9_genes_promoters	108387451.chr5	chr5	108387451	chr5	108387373	108388372	1000	+	promoter:16647	uc012eas.2	18587	Pde6b	mm10_genes_promoters					0		70.5882	85		61.5385	67.8571
108816471.chr5	chr5	108816471	chr5	108816392	108817391	1000	+	promoter:14621	uc008ynz.1	18587	Pde6b	mm9_genes_promoters	108387452.chr5	chr5	108387452	chr5	108387373	108388372	1000	+	promoter:16647	uc012eas.2	18587	Pde6b	mm10_genes_promoters	80					100				75	87.5	57.8947	58.3333	58.8235	50	50	66.6667	29.4118	35.2941	91.1765	26.4706	44.1176
108816472.chr5													108387453.chr5	chr5	108387453	chr5	108387373	108388372	1000	+	promoter:16647	uc012eas.2	18587	Pde6b	mm10_genes_promoters													62.5		50	50
108816987.chr5	chr5	108816987	chr5	108816392	108817391	1000	+	promoter:14621	uc008ynz.1	18587	Pde6b	mm9_genes_promoters	108387968.chr5	chr5	108387968	chr5	108387373	108388372	1000	+	promoter:16647	uc012eas.2	18587	Pde6b	mm10_genes_promoters				0	0		72.7273	87.5		77.7778	64.2857
108816988.chr5	chr5	108816988	chr5	108816392	108817391	1000	+	promoter:14621	uc008ynz.1	18587	Pde6b	mm9_genes_promoters	108387969.chr5	chr5	108387969	chr5	108387373	108388372	1000	+	promoter:16647	uc012eas.2	18587	Pde6b	mm10_genes_promoters	7.69	21.2	41.6667			62.5			81.8	76.4706	73.6842	100		73.5294	66.6667		66.6667	88.2353	73.5294	88.2353	23.5294	50
108816989.chr5													108387970.chr5	chr5	108387970	chr5	108387373	108388372	1000	+	promoter:16647	uc012eas.2	18587	Pde6b	mm10_genes_promoters													85.7143		50	33.3333	90
108817105.chr5	chr5	108817105	chr5	108816392	108817391	1000	+	promoter:14621	uc008ynz.1	18587	Pde6b	mm9_genes_promoters	108388086.chr5	chr5	108388086	chr5	108387373	108388372	1000	+	promoter:16647	uc012eas.2	18587	Pde6b	mm10_genes_promoters				0	18.1818		76.4706	76.9231		85.7143	92.8571
108817106.chr5	chr5	108817106	chr5	108816392	108817391	1000	+	promoter:14621	uc008ynz.1	18587	Pde6b	mm9_genes_promoters	108388087.chr5	chr5	108388087	chr5	108387373	108388372	1000	+	promoter:16647	uc012eas.2	18587	Pde6b	mm10_genes_promoters	36.4	0	0			100			60	100	90.4762	100	100	82.3529	100		66.6667	61.7647	91.1765	100	0	26.4706
108817107.chr5													108388088.chr5	chr5	108388088	chr5	108387373	108388372	1000	+	promoter:16647	uc012eas.2	18587	Pde6b	mm10_genes_promoters															66.6667	100	80
108817168.chr5	chr5	108817168	chr5	108816392	108817391	1000	+	promoter:14621	uc008ynz.1	18587	Pde6b	mm9_genes_promoters	108388149.chr5	chr5	108388149	chr5	108387373	108388372	1000	+	promoter:16647	uc012eas.2	18587	Pde6b	mm10_genes_promoters				0	9.09091		84.2105	80		87.5	92.8571
108817169.chr5	chr5	108817169	chr5	108816392	108817391	1000	+	promoter:14621	uc008ynz.1	18587	Pde6b	mm9_genes_promoters	108388150.chr5	chr5	108388150	chr5	108387373	108388372	1000	+	promoter:16647	uc012eas.2	18587	Pde6b	mm10_genes_promoters	0	11.1				33.3			71.4	73.913	89.6552		100	85.2941	100			79.4118	91.1765	70.5882	44.1176	52.9412
108817170.chr5													108388151.chr5	chr5	108388151	chr5	108387373	108388372	1000	+	promoter:16647	uc012eas.2	18587	Pde6b	mm10_genes_promoters													60		80	100	66.6667
108817280.chr5	chr5	108817280	chr5	108816392	108817391	1000	+	promoter:14621	uc008ynz.1	18587	Pde6b	mm9_genes_promoters	108388261.chr5	chr5	108388261	chr5	108387373	108388372	1000	+	promoter:16647	uc012eas.2	18587	Pde6b	mm10_genes_promoters				14.2857	0		76.4706	93.75		82.3529	78.5714
108817281.chr5	chr5	108817281	chr5	108816392	108817391	1000	+	promoter:14621	uc008ynz.1	18587	Pde6b	mm9_genes_promoters	108388262.chr5	chr5	108388262	chr5	108387373	108388372	1000	+	promoter:16647	uc012eas.2	18587	Pde6b	mm10_genes_promoters	0	0							100	63.1579	86.9565	50	75	73.5294				50	82.3529	76.4706	0	20.5882
108817294.chr5	chr5	108817294	chr5	108816392	108817391	1000	+	promoter:14621	uc008ynz.1	18587	Pde6b	mm9_genes_promoters	108388275.chr5	chr5	108388275	chr5	108387373	108388372	1000	+	promoter:16647	uc012eas.2	18587	Pde6b	mm10_genes_promoters				15.3846	16.6667		80	78.9474		84.2105	78.5714
108817295.chr5	chr5	108817295	chr5	108816392	108817391	1000	+	promoter:14621	uc008ynz.1	18587	Pde6b	mm9_genes_promoters	108388276.chr5	chr5	108388276	chr5	108387373	108388372	1000	+	promoter:16647	uc012eas.2	18587	Pde6b	mm10_genes_promoters	0	9.52				66.7			92.6	82.6087	84	100	50	64.7059				85.2941	70.5882	67.6471	11.7647	20.5882
108817437.chr5	chr5	108817437	chr5	108817392	108817926	535	+	firstexon:14621	uc008ynz.1	18587	Pde6b	mm9_genes_firstexons	108388418.chr5	chr5	108388418	chr5	108388373	108388907	535	+	firstexon:16647	uc012eas.2	18587	Pde6b	mm10_genes_firstexons				0	11.1111		60	75		69.2308	64
108817438.chr5	chr5	108817438	chr5	108817392	108817926	535	+	firstexon:14621	uc008ynz.1	18587	Pde6b	mm9_genes_firstexons	108388419.chr5	chr5	108388419	chr5	108388373	108388907	535	+	firstexon:16647	uc012eas.2	18587	Pde6b	mm10_genes_firstexons	0	9.09	0			87.5			80	72.7273	87.5		66.6667	76.4706	75		75	61.7647	82.3529	70.5882	0	14.7059
108817483.chr5	chr5	108817483	chr5	108817392	108817926	535	+	firstexon:14621	uc008ynz.1	18587	Pde6b	mm9_genes_firstexons	108388464.chr5	chr5	108388464	chr5	108388373	108388907	535	+	firstexon:16647	uc012eas.2	18587	Pde6b	mm10_genes_firstexons				0	0		100	75		90	90
108817484.chr5	chr5	108817484	chr5	108817392	108817926	535	+	firstexon:14621	uc008ynz.1	18587	Pde6b	mm9_genes_firstexons	108388465.chr5	chr5	108388465	chr5	108388373	108388907	535	+	firstexon:16647	uc012eas.2	18587	Pde6b	mm10_genes_firstexons	0	19.2	0			50			66.7	100	90.9091		100	85.2941	100		100	67.6471	88.2353	91.1765	5.88235	17.6471
108817508.chr5	chr5	108817508	chr5	108817392	108817926	535	+	firstexon:14621	uc008ynz.1	18587	Pde6b	mm9_genes_firstexons	108388489.chr5	chr5	108388489	chr5	108388373	108388907	535	+	firstexon:16647	uc012eas.2	18587	Pde6b	mm10_genes_firstexons				0	0		41.1765	70		65	77.7778
108817509.chr5	chr5	108817509	chr5	108817392	108817926	535	+	firstexon:14621	uc008ynz.1	18587	Pde6b	mm9_genes_firstexons	108388490.chr5	chr5	108388490	chr5	108388373	108388907	535	+	firstexon:16647	uc012eas.2	18587	Pde6b	mm10_genes_firstexons	0	0	0			55.6			50	100	72.7273		50	64.7059	50		50	32.3529	73.5294	76.4706	0	26.4706
108817583.chr5	chr5	108817583	chr5	108817392	108817926	535	+	firstexon:14621	uc008ynz.1	18587	Pde6b	mm9_genes_firstexons	108388564.chr5	chr5	108388564	chr5	108388373	108388907	535	+	firstexon:16647	uc012eas.2	18587	Pde6b	mm10_genes_firstexons				9.09091	0		66.6667	85.7143		86.9565	81.8182
108817584.chr5	chr5	108817584	chr5	108817392	108817926	535	+	firstexon:14621	uc008ynz.1	18587	Pde6b	mm9_genes_firstexons	108388565.chr5	chr5	108388565	chr5	108388373	108388907	535	+	firstexon:16647	uc012eas.2	18587	Pde6b	mm10_genes_firstexons	0	0	0			66.7			50	78.9474	100	50	66.6667	82.3529	100		75	67.6471	100	100	0	61.7647
108817600.chr5	chr5	108817600	chr5	108817392	108817926	535	+	firstexon:14621	uc008ynz.1	18587	Pde6b	mm9_genes_firstexons	108388581.chr5	chr5	108388581	chr5	108388373	108388907	535	+	firstexon:16647	uc012eas.2	18587	Pde6b	mm10_genes_firstexons				0	0		41.1765	63.6364		85	55.5556
108817601.chr5	chr5	108817601	chr5	108817392	108817926	535	+	firstexon:14621	uc008ynz.1	18587	Pde6b	mm9_genes_firstexons	108388582.chr5	chr5	108388582	chr5	108388373	108388907	535	+	firstexon:16647	uc012eas.2	18587	Pde6b	mm10_genes_firstexons	0	9.38	62.5			78.3			74.3	84.2105	87.5	50	100	91.1765	100		75	61.7647	88.2353	85.2941	0	29.4118
108817678.chr5	chr5	108817678	chr5	108817392	108817926	535	+	firstexon:14621	uc008ynz.1	18587	Pde6b	mm9_genes_firstexons	108388659.chr5	chr5	108388659	chr5	108388373	108388907	535	+	firstexon:16647	uc012eas.2	18587	Pde6b	mm10_genes_firstexons				0	0		46.6667	42.8571		57.8947	68.75
108817679.chr5	chr5	108817679	chr5	108817392	108817926	535	+	firstexon:14621	uc008ynz.1	18587	Pde6b	mm9_genes_firstexons	108388660.chr5	chr5	108388660	chr5	108388373	108388907	535	+	firstexon:16647	uc012eas.2	18587	Pde6b	mm10_genes_firstexons	0	14.3	0			20			29.2	64.2857	50		33.3333	52.9412	66.6667		50	47.0588	73.5294	76.4706	0	26.4706
108817699.chr5	chr5	108817699	chr5	108817392	108817926	535	+	firstexon:14621	uc008ynz.1	18587	Pde6b	mm9_genes_firstexons	108388680.chr5	chr5	108388680	chr5	108388373	108388907	535	+	firstexon:16647	uc012eas.2	18587	Pde6b	mm10_genes_firstexons				16.6667	0		93.75	84.2105		92.8571	75
108817700.chr5	chr5	108817700	chr5	108817392	108817926	535	+	firstexon:14621	uc008ynz.1	18587	Pde6b	mm9_genes_firstexons	108388681.chr5	chr5	108388681	chr5	108388373	108388907	535	+	firstexon:16647	uc012eas.2	18587	Pde6b	mm10_genes_firstexons	16.7	22.2				87.5			88.9	100	100			100	100		100	76.4706	85.2941	79.4118	0	0
108817702.chr5	chr5	108817702	chr5	108817392	108817926	535	+	firstexon:14621	uc008ynz.1	18587	Pde6b	mm9_genes_firstexons	108388683.chr5	chr5	108388683	chr5	108388373	108388907	535	+	firstexon:16647	uc012eas.2	18587	Pde6b	mm10_genes_firstexons				0	0		57.1429	65		75	50
108817703.chr5	chr5	108817703	chr5	108817392	108817926	535	+	firstexon:14621	uc008ynz.1	18587	Pde6b	mm9_genes_firstexons	108388684.chr5	chr5	108388684	chr5	108388373	108388907	535	+	firstexon:16647	uc012eas.2	18587	Pde6b	mm10_genes_firstexons	0	22.2	0			37.5			78.9	72.7273	81.8182			85.2941	100		100	70.5882	94.1176	82.3529	0	23.5294
108817725.chr5	chr5	108817725	chr5	108817392	108817926	535	+	firstexon:14621	uc008ynz.1	18587	Pde6b	mm9_genes_firstexons	108388706.chr5	chr5	108388706	chr5	108388373	108388907	535	+	firstexon:16647	uc012eas.2	18587	Pde6b	mm10_genes_firstexons				0	0		76.9231	66.6667		85.7143	80.9524
108817726.chr5	chr5	108817726	chr5	108817392	108817926	535	+	firstexon:14621	uc008ynz.1	18587	Pde6b	mm9_genes_firstexons	108388707.chr5	chr5	108388707	chr5	108388373	108388907	535	+	firstexon:16647	uc012eas.2	18587	Pde6b	mm10_genes_firstexons	0	0	18.1818			57.1			95.5	75	76.9231		50	82.3529			100	44.1176	82.3529	85.2941	0	35.2941
108817729.chr5	chr5	108817729	chr5	108817392	108817926	535	+	firstexon:14621	uc008ynz.1	18587	Pde6b	mm9_genes_firstexons	108388710.chr5	chr5	108388710	chr5	108388373	108388907	535	+	firstexon:16647	uc012eas.2	18587	Pde6b	mm10_genes_firstexons				11.1111	0		53.8462	77.7778		80	66.6667
108817730.chr5	chr5	108817730	chr5	108817392	108817926	535	+	firstexon:14621	uc008ynz.1	18587	Pde6b	mm9_genes_firstexons	108388711.chr5	chr5	108388711	chr5	108388373	108388907	535	+	firstexon:16647	uc012eas.2	18587	Pde6b	mm10_genes_firstexons	0	8.51	27.2727			25			68	100	76.9231		50	91.1765			100	58.8235	88.2353	85.2941	0	17.6471
108817750.chr5	chr5	108817750	chr5	108817392	108817926	535	+	firstexon:14621	uc008ynz.1	18587	Pde6b	mm9_genes_firstexons	108388731.chr5	chr5	108388731	chr5	108388373	108388907	535	+	firstexon:16647	uc012eas.2	18587	Pde6b	mm10_genes_firstexons				28.5714			54.5455	68.75		55.5556	66.6667
108817751.chr5	chr5	108817751	chr5	108817392	108817926	535	+	firstexon:14621	uc008ynz.1	18587	Pde6b	mm9_genes_firstexons	108388732.chr5	chr5	108388732	chr5	108388373	108388907	535	+	firstexon:16647	uc012eas.2	18587	Pde6b	mm10_genes_firstexons	0	11.9	0			70			57.1	92.8571	72.7273		50	76.4706			100	70.5882	85.2941	91.1765	0	35.2941
108817756.chr5	chr5	108817756	chr5	108817392	108817926	535	+	firstexon:14621	uc008ynz.1	18587	Pde6b	mm9_genes_firstexons	108388737.chr5	chr5	108388737	chr5	108388373	108388907	535	+	firstexon:16647	uc012eas.2	18587	Pde6b	mm10_genes_firstexons				28.5714			55.5556	50		88.8889	88.8889
108817757.chr5	chr5	108817757	chr5	108817392	108817926	535	+	firstexon:14621	uc008ynz.1	18587	Pde6b	mm9_genes_firstexons	108388738.chr5	chr5	108388738	chr5	108388373	108388907	535	+	firstexon:16647	uc012eas.2	18587	Pde6b	mm10_genes_firstexons	0	24.2	0			45			63.2	91.6667	27.2727			91.1765				70.5882	79.4118	91.1765	0	41.1765
108817781.chr5	chr5	108817781	chr5	108817392	108817926	535	+	firstexon:14621	uc008ynz.1	18587	Pde6b	mm9_genes_firstexons	108388762.chr5	chr5	108388762	chr5	108388373	108388907	535	+	firstexon:16647	uc012eas.2	18587	Pde6b	mm10_genes_firstexons				0			75	75		93.75	82.3529
108817782.chr5	chr5	108817782	chr5	108817392	108817926	535	+	firstexon:14621	uc008ynz.1	18587	Pde6b	mm9_genes_firstexons	108388763.chr5	chr5	108388763	chr5	108388373	108388907	535	+	firstexon:16647	uc012eas.2	18587	Pde6b	mm10_genes_firstexons	4.76	12.9	0			71			75.7	85.7143	80			85.2941				50	85.2941	100	0	32.3529
108817783.chr5	chr5	108817783	chr5	108817392	108817926	535	+	firstexon:14621	uc008ynz.1	18587	Pde6b	mm9_genes_firstexons	108388764.chr5	chr5	108388764	chr5	108388373	108388907	535	+	firstexon:16647	uc012eas.2	18587	Pde6b	mm10_genes_firstexons				0	20		100	75		93.75	77.7778		66.6667		50		50
108817784.chr5	chr5	108817784	chr5	108817392	108817926	535	+	firstexon:14621	uc008ynz.1	18587	Pde6b	mm9_genes_firstexons	108388765.chr5	chr5	108388765	chr5	108388373	108388907	535	+	firstexon:16647	uc012eas.2	18587	Pde6b	mm10_genes_firstexons	9.09	8.2	0			63.3			70.3	85.7143	66.6667			91.1765				67.6471	88.2353	88.2353	0
108817794.chr5	chr5	108817794	chr5	108817392	108817926	535	+	firstexon:14621	uc008ynz.1	18587	Pde6b	mm9_genes_firstexons	108388775.chr5	chr5	108388775	chr5	108388373	108388907	535	+	firstexon:16647	uc012eas.2	18587	Pde6b	mm10_genes_firstexons				0	0		72.7273	66.6667		75	82.3529
108817795.chr5	chr5	108817795	chr5	108817392	108817926	535	+	firstexon:14621	uc008ynz.1	18587	Pde6b	mm9_genes_firstexons	108388776.chr5	chr5	108388776	chr5	108388373	108388907	535	+	firstexon:16647	uc012eas.2	18587	Pde6b	mm10_genes_firstexons	0	17.8	0			66.7			68.8	86.6667	87.5		50	91.1765				70.5882	91.1765	100	0	35.2941
108817848.chr5	chr5	108817848	chr5	108817392	108817926	535	+	firstexon:14621	uc008ynz.1	18587	Pde6b	mm9_genes_firstexons	108388829.chr5	chr5	108388829	chr5	108388373	108388907	535	+	firstexon:16647	uc012eas.2	18587	Pde6b	mm10_genes_firstexons				0	0		42.8571	36.3636		73.6842	76.9231
108817849.chr5	chr5	108817849	chr5	108817392	108817926	535	+	firstexon:14621	uc008ynz.1	18587	Pde6b	mm9_genes_firstexons	108388830.chr5	chr5	108388830	chr5	108388373	108388907	535	+	firstexon:16647	uc012eas.2	18587	Pde6b	mm10_genes_firstexons	0	20.8	6.25			80			77.8	85.7143	68.75		33.3333	67.6471				55.8824	64.7059		2.94118	5.88235
108817908.chr5	chr5	108817908	chr5	108817392	108817926	535	+	firstexon:14621	uc008ynz.1	18587	Pde6b	mm9_genes_firstexons	108388889.chr5	chr5	108388889	chr5	108388373	108388907	535	+	firstexon:16647	uc012eas.2	18587	Pde6b	mm10_genes_firstexons					0		40	50		50	75
108817909.chr5	chr5	108817909	chr5	108817392	108817926	535	+	firstexon:14621	uc008ynz.1	18587	Pde6b	mm9_genes_firstexons	108388890.chr5	chr5	108388890	chr5	108388373	108388907	535	+	firstexon:16647	uc012eas.2	18587	Pde6b	mm10_genes_firstexons	0	0	6.89655			81.5			77.8	53.8462	65		33.3333	52.9412				50	79.4118		0	8.82353
																										6.72348	11.0227	9.04265	5.88961	3.75253	63.8727	66.8913	70.8593	71.7273	80.4044	76.9559	72.5564	63.8832	78.5166	76.7647	66.6667	78.4259	61.6368	81.4578	85.5742	4.98721	28.4759	Average

## Sheet: Pde6c
id mm9	seqnames	start mm9	annot.seqnames	annot.start mm9	annot.end mm9	annot.width mm9	annot.strand	annot.id mm9	annot.tx_id mm9	annot.gene_id mm9	annot.symbol	annot.type	id mm10	seqnames	start mm10	annot.seqnames	annot.start mm10	annot.end mm10	annot.width mm10	annot.strand	annot.id mm10	annot.tx_id mm10	annot.gene_id mm10	annot.symbol	annot.type	E0.5 zygote	E2.5 8-cell	E3.5 ICM	E3.5 ICM R1	E3.5 ICM R2	E6.5 epiblast	E6.5 epiblast R1	E6.5 epiblast R1	E7.5 epiblast	E10.5 forb R1	E10.5 forb R2	RPCs (E11.5 ret)	RPCs (E12.5 ret)	RPCs (E14.5 ret)	P0 RPCs	P3 RPCs	RGCs	HC	SBAC	Cones	Rods	Rods (P21 ret)
38206281.chr19	chr19	38206281	chr19	38206271	38207270	1000	+	promoter:51907	uc012blg.1	110855	Pde6c	mm9_genes_promoters	38131791.chr19	chr19	38131791	chr19	38131781	38132780	1000	+	promoter:59369	uc008hjf.3	110855	Pde6c	mm10_genes_promoters				0	0		80	86.6667		95	85.7143
38206282.chr19	chr19	38206282	chr19	38206271	38207270	1000	+	promoter:51907	uc012blg.1	110855	Pde6c	mm9_genes_promoters	38131792.chr19	chr19	38131792	chr19	38131781	38132780	1000	+	promoter:59369	uc008hjf.3	110855	Pde6c	mm10_genes_promoters	0	0	0			0				66.6667	88	83.3333	83.3333	91.1765	81.25	100	83.3333		94.1176	88.2353	100	82.3529
38206283.chr19													38131793.chr19	chr19	38131793	chr19	38131781	38132780	1000	+	promoter:59369	uc008hjf.3	110855	Pde6c	mm10_genes_promoters												70.3704	93.75		94.4444	86.6667	83.3333
38206388.chr19	chr19	38206388	chr19	38206271	38207270	1000	+	promoter:51907	uc012blg.1	110855	Pde6c	mm9_genes_promoters	38131898.chr19	chr19	38131898	chr19	38131781	38132780	1000	+	promoter:59369	uc008hjf.3	110855	Pde6c	mm10_genes_promoters				0	0		75	88.8889		84.6154	95.6522
38206389.chr19	chr19	38206389	chr19	38206271	38207270	1000	+	promoter:51907	uc012blg.1	110855	Pde6c	mm9_genes_promoters	38131899.chr19	chr19	38131899	chr19	38131781	38132780	1000	+	promoter:59369	uc008hjf.3	110855	Pde6c	mm10_genes_promoters	0					100			100	82.7586	92	100	92.5926	85.2941	76.1905	89.4737	84.2105	100	100	50	100	94.1176
38206390.chr19													38131900.chr19	chr19	38131900	chr19	38131781	38132780	1000	+	promoter:59369	uc008hjf.3	110855	Pde6c	mm10_genes_promoters												94.4444	90		91.6667	100	83.3333
38206402.chr19	chr19	38206402	chr19	38206271	38207270	1000	+	promoter:51907	uc012blg.1	110855	Pde6c	mm9_genes_promoters	38131912.chr19	chr19	38131912	chr19	38131781	38132780	1000	+	promoter:59369	uc008hjf.3	110855	Pde6c	mm10_genes_promoters				0	0		100	88.8889		86.9565	90.4762
38206403.chr19	chr19	38206403	chr19	38206271	38207270	1000	+	promoter:51907	uc012blg.1	110855	Pde6c	mm9_genes_promoters	38131913.chr19	chr19	38131913	chr19	38131781	38132780	1000	+	promoter:59369	uc008hjf.3	110855	Pde6c	mm10_genes_promoters	0					100			100	88.8889	96	90.4762	88.4615	97.0588	100	95	88.8889	100	94.1176	41.1765	100	94.1176
38206404.chr19													38131914.chr19	chr19	38131914	chr19	38131781	38132780	1000	+	promoter:59369	uc008hjf.3	110855	Pde6c	mm10_genes_promoters												100	100		100	100	100
38206444.chr19	chr19	38206444	chr19	38206271	38207270	1000	+	promoter:51907	uc012blg.1	110855	Pde6c	mm9_genes_promoters	38131954.chr19	chr19	38131954	chr19	38131781	38132780	1000	+	promoter:59369	uc008hjf.3	110855	Pde6c	mm10_genes_promoters				0	0		90	87.5		76.4706	88.2353
38206445.chr19	chr19	38206445	chr19	38206271	38207270	1000	+	promoter:51907	uc012blg.1	110855	Pde6c	mm9_genes_promoters	38131955.chr19	chr19	38131955	chr19	38131781	38132780	1000	+	promoter:59369	uc008hjf.3	110855	Pde6c	mm10_genes_promoters	0		0						87.5	76.4706	87.5	90.4762	80	91.1765	88	89.4737	87.5	97.0588	91.1765	61.7647	100	91.1765
38206446.chr19													38131956.chr19	chr19	38131956	chr19	38131781	38132780	1000	+	promoter:59369	uc008hjf.3	110855	Pde6c	mm10_genes_promoters												83.3333	87.5		60	83.3333	100
38206497.chr19	chr19	38206497	chr19	38206271	38207270	1000	+	promoter:51907	uc012blg.1	110855	Pde6c	mm9_genes_promoters	38132007.chr19	chr19	38132007	chr19	38131781	38132780	1000	+	promoter:59369	uc008hjf.3	110855	Pde6c	mm10_genes_promoters				0	0		100	95		81.8182	84
38206498.chr19	chr19	38206498	chr19	38206271	38207270	1000	+	promoter:51907	uc012blg.1	110855	Pde6c	mm9_genes_promoters	38132008.chr19	chr19	38132008	chr19	38131781	38132780	1000	+	promoter:59369	uc008hjf.3	110855	Pde6c	mm10_genes_promoters	0	0	0			77.8			91.7	72.7273	86.9565	84.6154	76.4706	79.4118	80.9524	50	54.5455	82.3529	61.7647	23.5294	44.1176	26.4706
38206499.chr19													38132009.chr19	chr19	38132009	chr19	38131781	38132780	1000	+	promoter:59369	uc008hjf.3	110855	Pde6c	mm10_genes_promoters												100	100		50	100	100
38206543.chr19	chr19	38206543	chr19	38206271	38207270	1000	+	promoter:51907	uc012blg.1	110855	Pde6c	mm9_genes_promoters	38132053.chr19	chr19	38132053	chr19	38131781	38132780	1000	+	promoter:59369	uc008hjf.3	110855	Pde6c	mm10_genes_promoters				0	0		100	100		78.9474	80
38206544.chr19	chr19	38206544	chr19	38206271	38207270	1000	+	promoter:51907	uc012blg.1	110855	Pde6c	mm9_genes_promoters	38132054.chr19	chr19	38132054	chr19	38131781	38132780	1000	+	promoter:59369	uc008hjf.3	110855	Pde6c	mm10_genes_promoters	18.2	9.09	0			89.5			100	33.3333	75	66.6667	21.4286	47.0588	38.8889	50	10	14.7059	70.5882	2.94118	0	23.5294
38206545.chr19													38132055.chr19	chr19	38132055	chr19	38131781	38132780	1000	+	promoter:59369	uc008hjf.3	110855	Pde6c	mm10_genes_promoters												100	60		33.3333	50	50
38206882.chr19	chr19	38206882	chr19	38206271	38207270	1000	+	promoter:51907	uc012blg.1	110855	Pde6c	mm9_genes_promoters	38132392.chr19	chr19	38132392	chr19	38131781	38132780	1000	+	promoter:59369	uc008hjf.3	110855	Pde6c	mm10_genes_promoters				0	0		100	82.3529		66.6667	75
38206883.chr19	chr19	38206883	chr19	38206271	38207270	1000	+	promoter:51907	uc012blg.1	110855	Pde6c	mm9_genes_promoters	38132393.chr19	chr19	38132393	chr19	38131781	38132780	1000	+	promoter:59369	uc008hjf.3	110855	Pde6c	mm10_genes_promoters	0		0			100			100	88	89.6552	83.3333	84.6154	85.2941	86.6667	55.5556	86.6667	94.1176	100	55.8824	58.8235	82.3529
38206884.chr19													38132394.chr19	chr19	38132394	chr19	38131781	38132780	1000	+	promoter:59369	uc008hjf.3	110855	Pde6c	mm10_genes_promoters												100	75		100	100	100
38206908.chr19	chr19	38206908	chr19	38206271	38207270	1000	+	promoter:51907	uc012blg.1	110855	Pde6c	mm9_genes_promoters	38132418.chr19	chr19	38132418	chr19	38131781	38132780	1000	+	promoter:59369	uc008hjf.3	110855	Pde6c	mm10_genes_promoters				0	0		100	100		86.9565	100
38206909.chr19	chr19	38206909	chr19	38206271	38207270	1000	+	promoter:51907	uc012blg.1	110855	Pde6c	mm9_genes_promoters	38132419.chr19	chr19	38132419	chr19	38131781	38132780	1000	+	promoter:59369	uc008hjf.3	110855	Pde6c	mm10_genes_promoters	0		0							86.9565	92.8571	88.8889	84.6154	91.1765	100	85.7143	100	88.2353	94.1176	50	88.2353	91.1765
38206910.chr19													38132420.chr19	chr19	38132420	chr19	38131781	38132780	1000	+	promoter:59369	uc008hjf.3	110855	Pde6c	mm10_genes_promoters												100	100		83.3333	100	100
38206934.chr19	chr19	38206934	chr19	38206271	38207270	1000	+	promoter:51907	uc012blg.1	110855	Pde6c	mm9_genes_promoters	38132444.chr19	chr19	38132444	chr19	38131781	38132780	1000	+	promoter:59369	uc008hjf.3	110855	Pde6c	mm10_genes_promoters				25	0		42.8571	76.4706		85	90.9091
38206935.chr19	chr19	38206935	chr19	38206271	38207270	1000	+	promoter:51907	uc012blg.1	110855	Pde6c	mm9_genes_promoters	38132445.chr19	chr19	38132445	chr19	38131781	38132780	1000	+	promoter:59369	uc008hjf.3	110855	Pde6c	mm10_genes_promoters										94.7368	85.7143	88.8889	88.8889	82.3529	75	66.6667	83.3333	91.1765	91.1765	61.7647	91.1765	82.3529
38206936.chr19													38132446.chr19	chr19	38132446	chr19	38131781	38132780	1000	+	promoter:59369	uc008hjf.3	110855	Pde6c	mm10_genes_promoters												100	100		71.4286	100	100
38206959.chr19	chr19	38206959	chr19	38206271	38207270	1000	+	promoter:51907	uc012blg.1	110855	Pde6c	mm9_genes_promoters	38132469.chr19	chr19	38132469	chr19	38131781	38132780	1000	+	promoter:59369	uc008hjf.3	110855	Pde6c	mm10_genes_promoters				20	0		100	100		81.8182	100
38206960.chr19	chr19	38206960	chr19	38206271	38207270	1000	+	promoter:51907	uc012blg.1	110855	Pde6c	mm9_genes_promoters	38132470.chr19	chr19	38132470	chr19	38131781	38132780	1000	+	promoter:59369	uc008hjf.3	110855	Pde6c	mm10_genes_promoters		0								84.6154	88.8889	100	100	94.1176	100	100	100	85.2941	94.1176	73.5294	85.2941	70.5882
38206961.chr19													38132471.chr19	chr19	38132471	chr19	38131781	38132780	1000	+	promoter:59369	uc008hjf.3	110855	Pde6c	mm10_genes_promoters												75	100		83.3333	100	100
38206979.chr19	chr19	38206979	chr19	38206271	38207270	1000	+	promoter:51907	uc012blg.1	110855	Pde6c	mm9_genes_promoters	38132489.chr19	chr19	38132489	chr19	38131781	38132780	1000	+	promoter:59369	uc008hjf.3	110855	Pde6c	mm10_genes_promoters				20	0		42.8571	87.5		70	75
38206980.chr19	chr19	38206980	chr19	38206271	38207270	1000	+	promoter:51907	uc012blg.1	110855	Pde6c	mm9_genes_promoters	38132490.chr19	chr19	38132490	chr19	38131781	38132780	1000	+	promoter:59369	uc008hjf.3	110855	Pde6c	mm10_genes_promoters	0		0							53.8462	77.7778	100	37.5	73.5294	100	83.3333	66.6667	88.2353	94.1176	58.8235	70.5882	88.2353
38206981.chr19													38132491.chr19	chr19	38132491	chr19	38131781	38132780	1000	+	promoter:59369	uc008hjf.3	110855	Pde6c	mm10_genes_promoters												80	71.4286		100	100	75
38207010.chr19	chr19	38207010	chr19	38206271	38207270	1000	+	promoter:51907	uc012blg.1	110855	Pde6c	mm9_genes_promoters	38132520.chr19	chr19	38132520	chr19	38131781	38132780	1000	+	promoter:59369	uc008hjf.3	110855	Pde6c	mm10_genes_promoters				0	0		57.1429	73.6842		81.8182	92.8571
38207011.chr19	chr19	38207011	chr19	38206271	38207270	1000	+	promoter:51907	uc012blg.1	110855	Pde6c	mm9_genes_promoters	38132521.chr19	chr19	38132521	chr19	38131781	38132780	1000	+	promoter:59369	uc008hjf.3	110855	Pde6c	mm10_genes_promoters	0	0	0			100				92.8571	100	100	71.4286	76.4706	100	66.6667	75	79.4118	100	61.7647	100	85.2941
38207012.chr19													38132522.chr19	chr19	38132522	chr19	38131781	38132780	1000	+	promoter:59369	uc008hjf.3	110855	Pde6c	mm10_genes_promoters												75	85.7143		66.6667	50	100
38207039.chr19	chr19	38207039	chr19	38206271	38207270	1000	+	promoter:51907	uc012blg.1	110855	Pde6c	mm9_genes_promoters	38132549.chr19	chr19	38132549	chr19	38131781	38132780	1000	+	promoter:59369	uc008hjf.3	110855	Pde6c	mm10_genes_promoters				0	0		100	68.75		86.9565	87.5
38207040.chr19	chr19	38207040	chr19	38206271	38207270	1000	+	promoter:51907	uc012blg.1	110855	Pde6c	mm9_genes_promoters	38132550.chr19	chr19	38132550	chr19	38131781	38132780	1000	+	promoter:59369	uc008hjf.3	110855	Pde6c	mm10_genes_promoters	0	0	0			88.9				87.5	100	71.4286	80	76.4706	100	100	66.6667	50	97.0588	58.8235	88.2353	82.3529
38207041.chr19													38132551.chr19	chr19	38132551	chr19	38131781	38132780	1000	+	promoter:59369	uc008hjf.3	110855	Pde6c	mm10_genes_promoters												80	88.8889		100		75
38207141.chr19	chr19	38207141	chr19	38206271	38207270	1000	+	promoter:51907	uc012blg.1	110855	Pde6c	mm9_genes_promoters	38132651.chr19	chr19	38132651	chr19	38131781	38132780	1000	+	promoter:59369	uc008hjf.3	110855	Pde6c	mm10_genes_promoters				0	0		54.5455	50		81.8182	88.4615
38207142.chr19	chr19	38207142	chr19	38206271	38207270	1000	+	promoter:51907	uc012blg.1	110855	Pde6c	mm9_genes_promoters	38132652.chr19	chr19	38132652	chr19	38131781	38132780	1000	+	promoter:59369	uc008hjf.3	110855	Pde6c	mm10_genes_promoters	46.2	0	41.1765			80			58.3	89.6552	70.5882	60	75	79.4118	100			58.8235	88.2353	20.5882	0	14.7059
38207143.chr19													38132653.chr19	chr19	38132653	chr19	38131781	38132780	1000	+	promoter:59369	uc008hjf.3	110855	Pde6c	mm10_genes_promoters												100	75		100		66.6667
38207156.chr19	chr19	38207156	chr19	38206271	38207270	1000	+	promoter:51907	uc012blg.1	110855	Pde6c	mm9_genes_promoters	38132666.chr19	chr19	38132666	chr19	38131781	38132780	1000	+	promoter:59369	uc008hjf.3	110855	Pde6c	mm10_genes_promoters				0	0		72.7273	42.8571		85	87.5
38207157.chr19	chr19	38207157	chr19	38206271	38207270	1000	+	promoter:51907	uc012blg.1	110855	Pde6c	mm9_genes_promoters	38132667.chr19	chr19	38132667	chr19	38131781	38132780	1000	+	promoter:59369	uc008hjf.3	110855	Pde6c	mm10_genes_promoters	63.6	22.2	0						100	80	80.5556	60	100	61.7647	100			52.9412	88.2353	5.88235	0	29.4118
38207158.chr19													38132668.chr19	chr19	38132668	chr19	38131781	38132780	1000	+	promoter:59369	uc008hjf.3	110855	Pde6c	mm10_genes_promoters												100	87.5		100		25
38207340.chr19	chr19	38207340	chr19	38207271	38207915	645	+	firstexon:51907	uc012blg.1	110855	Pde6c	mm9_genes_firstexons	38132850.chr19	chr19	38132850	chr19	38132781	38133425	645	+	firstexon:59369	uc008hjf.3	110855	Pde6c	mm10_genes_firstexons				0	0		77.7778	82.3529		81.8182	68.75
38207341.chr19	chr19	38207341	chr19	38207271	38207915	645	+	firstexon:51907	uc012blg.1	110855	Pde6c	mm9_genes_firstexons	38132851.chr19	chr19	38132851	chr19	38132781	38133425	645	+	firstexon:59369	uc008hjf.3	110855	Pde6c	mm10_genes_firstexons	0		0			63.6			55.6	65.5172	81.8182		71.4286	85.2941		100	50	76.4706	73.5294	17.6471	73.5294	85.2941
38207342.chr19													38132852.chr19	chr19	38132852	chr19	38132781	38133425	645	+	firstexon:59369	uc008hjf.3	110855	Pde6c	mm10_genes_firstexons													60		66.6667		100
38207459.chr19	chr19	38207459	chr19	38207271	38207915	645	+	firstexon:51907	uc012blg.1	110855	Pde6c	mm9_genes_firstexons	38132969.chr19	chr19	38132969	chr19	38132781	38133425	645	+	firstexon:59369	uc008hjf.3	110855	Pde6c	mm10_genes_firstexons				0	0		100	100		84.6154	100
38207460.chr19	chr19	38207460	chr19	38207271	38207915	645	+	firstexon:51907	uc012blg.1	110855	Pde6c	mm9_genes_firstexons	38132970.chr19	chr19	38132970	chr19	38132781	38133425	645	+	firstexon:59369	uc008hjf.3	110855	Pde6c	mm10_genes_firstexons	0		0			100			80	100	89.6552		100	94.1176		100	100	88.2353	100	8.82353	94.1176	91.1765
38207466.chr19	chr19	38207466	chr19	38207271	38207915	645	+	firstexon:51907	uc012blg.1	110855	Pde6c	mm9_genes_firstexons	38132976.chr19	chr19	38132976	chr19	38132781	38133425	645	+	firstexon:59369	uc008hjf.3	110855	Pde6c	mm10_genes_firstexons				0	0		72.7273	100		86.6667	94.7368
38207467.chr19	chr19	38207467	chr19	38207271	38207915	645	+	firstexon:51907	uc012blg.1	110855	Pde6c	mm9_genes_firstexons	38132977.chr19	chr19	38132977	chr19	38132781	38133425	645	+	firstexon:59369	uc008hjf.3	110855	Pde6c	mm10_genes_firstexons	5		0			100			93.3	92.8571	96		100	100		100	100	100	100	11.7647	100	100
38207520.chr19	chr19	38207520	chr19	38207271	38207915	645	+	firstexon:51907	uc012blg.1	110855	Pde6c	mm9_genes_firstexons	38133030.chr19	chr19	38133030	chr19	38132781	38133425	645	+	firstexon:59369	uc008hjf.3	110855	Pde6c	mm10_genes_firstexons				0	0		80	93.75		88.2353	84.6154
38207521.chr19	chr19	38207521	chr19	38207271	38207915	645	+	firstexon:51907	uc012blg.1	110855	Pde6c	mm9_genes_firstexons	38133031.chr19	chr19	38133031	chr19	38132781	38133425	645	+	firstexon:59369	uc008hjf.3	110855	Pde6c	mm10_genes_firstexons	0	0	0			100			69.7	85.7143	90	100	100	76.4706	100	100	50	85.2941	91.1765	29.4118	67.6471	85.2941
38207573.chr19	chr19	38207573	chr19	38207271	38207915	645	+	firstexon:51907	uc012blg.1	110855	Pde6c	mm9_genes_firstexons	38133083.chr19	chr19	38133083	chr19	38132781	38133425	645	+	firstexon:59369	uc008hjf.3	110855	Pde6c	mm10_genes_firstexons				0	0		66.6667	84.6154		88.8889	81.8182
38207574.chr19	chr19	38207574	chr19	38207271	38207915	645	+	firstexon:51907	uc012blg.1	110855	Pde6c	mm9_genes_firstexons	38133084.chr19	chr19	38133084	chr19	38132781	38133425	645	+	firstexon:59369	uc008hjf.3	110855	Pde6c	mm10_genes_firstexons	0	0	0			93.8			82.4	87.5	75	100	100	79.4118	100	80	100	100	79.4118	17.6471	100	100
38207581.chr19	chr19	38207581	chr19	38207271	38207915	645	+	firstexon:51907	uc012blg.1	110855	Pde6c	mm9_genes_firstexons	38133091.chr19	chr19	38133091	chr19	38132781	38133425	645	+	firstexon:59369	uc008hjf.3	110855	Pde6c	mm10_genes_firstexons				0	0		55.5556	100		78.9474	84.2105
38207582.chr19	chr19	38207582	chr19	38207271	38207915	645	+	firstexon:51907	uc012blg.1	110855	Pde6c	mm9_genes_firstexons	38133092.chr19	chr19	38133092	chr19	38132781	38133425	645	+	firstexon:59369	uc008hjf.3	110855	Pde6c	mm10_genes_firstexons	0	0	0			100			96.7	86.6667	92.8571	100	100	100	100	100	100	100	91.1765	29.4118	100	100
38207611.chr19	chr19	38207611	chr19	38207271	38207915	645	+	firstexon:51907	uc012blg.1	110855	Pde6c	mm9_genes_firstexons	38133121.chr19	chr19	38133121	chr19	38132781	38133425	645	+	firstexon:59369	uc008hjf.3	110855	Pde6c	mm10_genes_firstexons				0	0		60	100		88.8889	92.8571
38207612.chr19	chr19	38207612	chr19	38207271	38207915	645	+	firstexon:51907	uc012blg.1	110855	Pde6c	mm9_genes_firstexons	38133122.chr19	chr19	38133122	chr19	38132781	38133425	645	+	firstexon:59369	uc008hjf.3	110855	Pde6c	mm10_genes_firstexons	0	0	30.9524			100			87.2	77.7778	85.7143	100	100	88.2353	100	100	100	91.1765	94.1176		100	88.2353
38207615.chr19	chr19	38207615	chr19	38207271	38207915	645	+	firstexon:51907	uc012blg.1	110855	Pde6c	mm9_genes_firstexons	38133125.chr19	chr19	38133125	chr19	38132781	38133425	645	+	firstexon:59369	uc008hjf.3	110855	Pde6c	mm10_genes_firstexons				0	0		77.7778	61.5385		85	84.6154
38207616.chr19	chr19	38207616	chr19	38207271	38207915	645	+	firstexon:51907	uc012blg.1	110855	Pde6c	mm9_genes_firstexons	38133126.chr19	chr19	38133126	chr19	38132781	38133425	645	+	firstexon:59369	uc008hjf.3	110855	Pde6c	mm10_genes_firstexons	0	10	0			100			73.1	77.7778	85.7143	100	66.6667	79.4118	100	100	100	82.3529	97.0588		100	79.4118
38207648.chr19	chr19	38207648	chr19	38207271	38207915	645	+	firstexon:51907	uc012blg.1	110855	Pde6c	mm9_genes_firstexons	38133158.chr19	chr19	38133158	chr19	38132781	38133425	645	+	firstexon:59369	uc008hjf.3	110855	Pde6c	mm10_genes_firstexons				0	0		87.5	100		75	66.6667
38207649.chr19	chr19	38207649	chr19	38207271	38207915	645	+	firstexon:51907	uc012blg.1	110855	Pde6c	mm9_genes_firstexons	38133159.chr19	chr19	38133159	chr19	38132781	38133425	645	+	firstexon:59369	uc008hjf.3	110855	Pde6c	mm10_genes_firstexons	0	0	0			91.7			92	76.9231	90	100	100	91.1765	66.6667	0	100	79.4118	91.1765		100	85.2941
38207654.chr19	chr19	38207654	chr19	38207271	38207915	645	+	firstexon:51907	uc012blg.1	110855	Pde6c	mm9_genes_firstexons	38133164.chr19	chr19	38133164	chr19	38132781	38133425	645	+	firstexon:59369	uc008hjf.3	110855	Pde6c	mm10_genes_firstexons				0	0		50	100		100	90
38207655.chr19	chr19	38207655	chr19	38207271	38207915	645	+	firstexon:51907	uc012blg.1	110855	Pde6c	mm9_genes_firstexons	38133165.chr19	chr19	38133165	chr19	38132781	38133425	645	+	firstexon:59369	uc008hjf.3	110855	Pde6c	mm10_genes_firstexons	15.4	0	0			91.3			88.9	100	94.7368	66.6667	100	70.5882	66.6667	100	100	94.1176	85.2941	11.7647	94.1176	100
38207660.chr19	chr19	38207660	chr19	38207271	38207915	645	+	firstexon:51907	uc012blg.1	110855	Pde6c	mm9_genes_firstexons	38133170.chr19	chr19	38133170	chr19	38132781	38133425	645	+	firstexon:59369	uc008hjf.3	110855	Pde6c	mm10_genes_firstexons				0	0		57.1429	100		100	100
38207661.chr19	chr19	38207661	chr19	38207271	38207915	645	+	firstexon:51907	uc012blg.1	110855	Pde6c	mm9_genes_firstexons	38133171.chr19	chr19	38133171	chr19	38132781	38133425	645	+	firstexon:59369	uc008hjf.3	110855	Pde6c	mm10_genes_firstexons	0	0	0			100			92.9	100	100	100	100	100	100	100	100	97.0588	94.1176		94.1176	100
38207662.chr19	chr19	38207662	chr19	38207271	38207915	645	+	firstexon:51907	uc012blg.1	110855	Pde6c	mm9_genes_firstexons	38133172.chr19	chr19	38133172	chr19	38132781	38133425	645	+	firstexon:59369	uc008hjf.3	110855	Pde6c	mm10_genes_firstexons				0	0		57.1429	86.6667		100	100		100
38207663.chr19	chr19	38207663	chr19	38207271	38207915	645	+	firstexon:51907	uc012blg.1	110855	Pde6c	mm9_genes_firstexons	38133173.chr19	chr19	38133173	chr19	38132781	38133425	645	+	firstexon:59369	uc008hjf.3	110855	Pde6c	mm10_genes_firstexons	0	0	0			90.5			92.9	100	88.8889	100	100		100	100	100	91.1765	94.1176		100
38207679.chr19	chr19	38207679	chr19	38207271	38207915	645	+	firstexon:51907	uc012blg.1	110855	Pde6c	mm9_genes_firstexons	38133189.chr19	chr19	38133189	chr19	38132781	38133425	645	+	firstexon:59369	uc008hjf.3	110855	Pde6c	mm10_genes_firstexons				0	0		57.1429	100		66.6667	100
38207680.chr19	chr19	38207680	chr19	38207271	38207915	645	+	firstexon:51907	uc012blg.1	110855	Pde6c	mm9_genes_firstexons	38133190.chr19	chr19	38133190	chr19	38132781	38133425	645	+	firstexon:59369	uc008hjf.3	110855	Pde6c	mm10_genes_firstexons	0	5.26	0			100			100	100	100	100	75	91.1765	50	100	100	91.1765	85.2941		88.2353	79.4118
38207696.chr19	chr19	38207696	chr19	38207271	38207915	645	+	firstexon:51907	uc012blg.1	110855	Pde6c	mm9_genes_firstexons	38133206.chr19	chr19	38133206	chr19	38132781	38133425	645	+	firstexon:59369	uc008hjf.3	110855	Pde6c	mm10_genes_firstexons				0	0		88.8889	84.2105		93.75	100
38207697.chr19	chr19	38207697	chr19	38207271	38207915	645	+	firstexon:51907	uc012blg.1	110855	Pde6c	mm9_genes_firstexons	38133207.chr19	chr19	38133207	chr19	38132781	38133425	645	+	firstexon:59369	uc008hjf.3	110855	Pde6c	mm10_genes_firstexons	0	16.7	0			100			96.3	80	100	75	100	76.4706		100	100	85.2941	88.2353	23.5294	82.3529
38207734.chr19	chr19	38207734	chr19	38207271	38207915	645	+	firstexon:51907	uc012blg.1	110855	Pde6c	mm9_genes_firstexons	38133244.chr19	chr19	38133244	chr19	38132781	38133425	645	+	firstexon:59369	uc008hjf.3	110855	Pde6c	mm10_genes_firstexons				0	0		80	88.8889		88.8889	75
38207735.chr19	chr19	38207735	chr19	38207271	38207915	645	+	firstexon:51907	uc012blg.1	110855	Pde6c	mm9_genes_firstexons	38133245.chr19	chr19	38133245	chr19	38132781	38133425	645	+	firstexon:59369	uc008hjf.3	110855	Pde6c	mm10_genes_firstexons	0	0	0			100			92.3	100	76.9231	80	100	91.1765	50	66.6667	25	91.1765	79.4118	44.1176	82.3529	73.5294
38207750.chr19	chr19	38207750	chr19	38207271	38207915	645	+	firstexon:51907	uc012blg.1	110855	Pde6c	mm9_genes_firstexons	38133260.chr19	chr19	38133260	chr19	38132781	38133425	645	+	firstexon:59369	uc008hjf.3	110855	Pde6c	mm10_genes_firstexons				0	0		42.8571	85.7143		100	88.2353
38207751.chr19	chr19	38207751	chr19	38207271	38207915	645	+	firstexon:51907	uc012blg.1	110855	Pde6c	mm9_genes_firstexons	38133261.chr19	chr19	38133261	chr19	38132781	38133425	645	+	firstexon:59369	uc008hjf.3	110855	Pde6c	mm10_genes_firstexons	0	0	0			100			100	84.6154	78.5714	60	100	91.1765	100	66.6667	100	70.5882	82.3529	58.8235	85.2941	100
38207783.chr19	chr19	38207783	chr19	38207271	38207915	645	+	firstexon:51907	uc012blg.1	110855	Pde6c	mm9_genes_firstexons	38133293.chr19	chr19	38133293	chr19	38132781	38133425	645	+	firstexon:59369	uc008hjf.3	110855	Pde6c	mm10_genes_firstexons				0	0		100	95.6522		88.4615	76.9231
38207784.chr19	chr19	38207784	chr19	38207271	38207915	645	+	firstexon:51907	uc012blg.1	110855	Pde6c	mm9_genes_firstexons	38133294.chr19	chr19	38133294	chr19	38132781	38133425	645	+	firstexon:59369	uc008hjf.3	110855	Pde6c	mm10_genes_firstexons	0	0	0			100			100	87.5	100	60	80	79.4118	66.6667	66.6667	83.3333	100	94.1176	41.1765	94.1176	100
38207816.chr19	chr19	38207816	chr19	38207271	38207915	645	+	firstexon:51907	uc012blg.1	110855	Pde6c	mm9_genes_firstexons	38133326.chr19	chr19	38133326	chr19	38132781	38133425	645	+	firstexon:59369	uc008hjf.3	110855	Pde6c	mm10_genes_firstexons				0	0		92.8571	100		78.5714	81.4815
38207817.chr19	chr19	38207817	chr19	38207271	38207915	645	+	firstexon:51907	uc012blg.1	110855	Pde6c	mm9_genes_firstexons	38133327.chr19	chr19	38133327	chr19	38132781	38133425	645	+	firstexon:59369	uc008hjf.3	110855	Pde6c	mm10_genes_firstexons	0	0	25			100			92.3	88.8889	84.2105	66.6667	80	94.1176	75	33.3333	75	88.2353	76.4706	58.8235	73.5294	58.8235
38207845.chr19	chr19	38207845	chr19	38207271	38207915	645	+	firstexon:51907	uc012blg.1	110855	Pde6c	mm9_genes_firstexons	38133355.chr19	chr19	38133355	chr19	38132781	38133425	645	+	firstexon:59369	uc008hjf.3	110855	Pde6c	mm10_genes_firstexons				0	0		92.8571	100		76.6667	96.5517
38207846.chr19	chr19	38207846	chr19	38207271	38207915	645	+	firstexon:51907	uc012blg.1	110855	Pde6c	mm9_genes_firstexons	38133356.chr19	chr19	38133356	chr19	38132781	38133425	645	+	firstexon:59369	uc008hjf.3	110855	Pde6c	mm10_genes_firstexons	0	0	18.1818			83.3			84.6	95	88	66.6667	80	79.4118	66.6667	66.6667	85.7143	79.4118	85.2941	55.8824	73.5294	70.5882
38207873.chr19	chr19	38207873	chr19	38207271	38207915	645	+	firstexon:51907	uc012blg.1	110855	Pde6c	mm9_genes_firstexons	38133383.chr19	chr19	38133383	chr19	38132781	38133425	645	+	firstexon:59369	uc008hjf.3	110855	Pde6c	mm10_genes_firstexons				0	0		100	86.6667		90	90
38207874.chr19	chr19	38207874	chr19	38207271	38207915	645	+	firstexon:51907	uc012blg.1	110855	Pde6c	mm9_genes_firstexons	38133384.chr19	chr19	38133384	chr19	38132781	38133425	645	+	firstexon:59369	uc008hjf.3	110855	Pde6c	mm10_genes_firstexons	0	0	25			83.3			100	100	91.6667	100	60	91.1765	75		87.5	100	100	61.7647	100	100
																										4.49697	2.53	4.52615	1.85714	0	90.8172	77.4864	87.9604	89.5607	84.8094	88.2717	87.2608	85.6195	84.4291	83.9253	83.6792	83.708	84.5156	89.7479	40.8722	80.8403	79.8574	Average

[truncated: 6 more sheets: Pde6g, Rcvrn, Rdh8, Rho, stat genesPromEx, expression]
